# Supplementary material for: Using a modular massively parallel reporter assay to discover context-dependent regulatory activity in type 2 diabetes-linked noncoding regions
Source: HGG Adv. 2026 Apr 7;7(3):100606. doi: 10.1016/j.xhgg.2026.100606 (PMC13125165; doi:10.1016/j.xhgg.2026.100606)
Supplement: Table S1. All variants included in the first MPRA library [file mmc2.xlsx]

## Sheet: Table_S1_Legend
Table S1. All variants included in the first MPRA library.
We synthesized fragments corresponding to 13,226 variants associated primarily with type 2 diabetes and other metabolic traits (abbreviations: 2-hour glucose, adjusted for BMI: 2hrGluadjBMI; fasting glucose, adjusted for BMI: FGluadjBMI; fasting insulin, adjusted for BMI; hemaglobin A1C: HbA1c; type 2 diabetes (T2D); type 1 diabetes (T1D); rheumatoid arthritis (RA)).

## Sheet: Table_S1
Table S1. All variants included in the first MPRA library.
Proxy rsID	Chromosome	Position (hg19)	Reference Allele	Alternate Allele	Signal rsID	R2 with Signal Variant	Associated Trait
rs1175550	chr1	3691528	A	G	rs1175549	0.84304	HbA1c
rs1175549	chr1	3691727	A	C	rs1175549	1	HbA1c
rs7513053	chr1	3709487	A	G	rs1175549	0.80391	HbA1c
rs17513135	chr1	40035686	C	T	rs3768321	0.83339	T2D
rs3768321	chr1	40035928	G	T	rs3768321	1	T2D
rs2068663	chr1	40038571	C	T	rs3768321	0.82885	T2D
rs841571	chr1	43435904	G	C	rs841572	0.93451	FGluadjBMI
rs2301055	chr1	64106817	T	C	rs2269241	0.95989	T1D
rs2301054	chr1	64107028	A	G	rs2269241	0.9799	T1D
rs2269247	chr1	64107284	C	T	rs2269241	0.89125	T1D
rs2269246	chr1	64107491	T	C	rs2269241	0.98989	T1D
rs2269245	chr1	64107893	G	A	rs2269241	0.97435	T1D
rs2269242	chr1	64108682	G	A	rs2269241	0.99227	T1D
rs2269241	chr1	64108771	T	C	rs2269241	1	T1D
rs3790858	chr1	64111548	A	G	rs2269241	0.93584	T1D
rs3790857	chr1	64111866	C	T	rs2269241	0.93575	T1D
rs12122838	chr1	64112169	A	C	rs2269241	0.92706	T1D
rs61765292	chr1	64113459	A	G	rs2269241	0.9377	T1D
rs10889435	chr1	64113956	A	T	rs2269241	0.9355	T1D
rs11208257	chr1	64114301	T	C	rs2269241	0.94026	T1D
rs12085272	chr1	100830479	T	C	rs6662924	0.81058	FGluadjBMI
rs28538037	chr1	100855298	T	C	rs6662924	0.80932	FGluadjBMI
rs7513335	chr1	100858699	T	C	rs6662924	0.85809	FGluadjBMI
rs78337799	chr1	100860392	C	T	rs6662924	0.81022	FGluadjBMI
rs12063344	chr1	100865971	A	G	rs6662924	0.81373	FGluadjBMI
rs7520005	chr1	100867156	A	G	rs6662924	0.96808	FGluadjBMI
rs12088271	chr1	100877709	C	T	rs6662924	0.95952	FGluadjBMI
rs11166448	chr1	100883167	T	C	rs6662924	0.83364	FGluadjBMI
rs9970674	chr1	100885060	C	T	rs6662924	0.98827	FGluadjBMI
rs11166449	chr1	100885140	A	G	rs6662924	0.83862	FGluadjBMI
rs11166451	chr1	100885228	C	T	rs6662924	0.98833	FGluadjBMI
rs6577171	chr1	100886970	G	A	rs6662924	0.9998	FGluadjBMI
rs3767830	chr1	100906578	A	C	rs6662924	0.99333	FGluadjBMI
rs17122526	chr1	100913533	G	A	rs6662924	0.96908	FGluadjBMI
rs11166455	chr1	100914621	T	C	rs6662924	0.97573	FGluadjBMI
rs77706467	chr1	100915242	G	A	rs6662924	0.86918	FGluadjBMI
rs17422332	chr1	100915758	G	C	rs6662924	0.87118	FGluadjBMI
rs2026791	chr1	100916013	T	C	rs6662924	0.96896	FGluadjBMI
rs2163667	chr1	100916183	C	A	rs6662924	0.86916	FGluadjBMI
rs55983805	chr1	100916370	A	T	rs6662924	0.97745	FGluadjBMI
rs78778055	chr1	100916676	C	T	rs6662924	0.86725	FGluadjBMI
rs6687613	chr1	100917628	C	T	rs6662924	0.97543	FGluadjBMI
rs6662969	chr1	100917993	G	A	rs6662924	0.97986	FGluadjBMI
rs6700552	chr1	100918072	A	T	rs6662924	0.98248	FGluadjBMI
rs6703191	chr1	100918124	T	C	rs6662924	0.97745	FGluadjBMI
rs78981310	chr1	100924567	G	A	rs6662924	0.86896	FGluadjBMI
rs28364877	chr1	100926901	C	T	rs6662924	0.83249	FGluadjBMI
rs13951	chr1	117531620	G	A	rs1127215	0.84901	T2D
rs1127215	chr1	117532790	C	T	rs1127215	1	T2D
rs699779	chr1	120455310	A	G	rs1493694	0.94076	T2D
rs835576	chr1	120455586	T	C	rs1493694	0.93654	T2D
rs835575	chr1	120456563	G	T	rs1493694	0.93617	T2D
rs2493415	chr1	120492200	G	A	rs1493694	0.94166	T2D
rs2934387	chr1	120495506	T	C	rs1493694	0.93107	T2D
rs7534585	chr1	120496119	A	T	rs1493694	0.93103	T2D
rs7534586	chr1	120496127	A	C	rs1493694	0.93968	T2D
rs10127888	chr1	120498250	C	G	rs1493694	0.9457	T2D
rs2453051	chr1	120499573	A	C	rs1493694	0.94154	T2D
rs2934381	chr1	120506108	G	A	rs1493694	0.95125	T2D
rs2493410	chr1	120508803	T	C	rs1493694	0.80511	T2D
rs2641317	chr1	120516618	C	T	rs1493694	0.95426	T2D
rs10923931	chr1	120517959	G	T	rs1493694	0.95482	T2D
rs56302051	chr1	120519618	C	T	rs1493694	0.95209	T2D
rs10494235	chr1	120520715	T	A	rs1493694	0.80534	T2D
rs2793831	chr1	120523902	T	C	rs1493694	0.95426	T2D
rs2641316	chr1	120525554	C	T	rs1493694	0.8059	T2D
rs1493694	chr1	120526982	C	T	rs1493694	1	T2D
rs1805257	chr1	120552215	C	G	rs1493694	0.83443	T2D
rs406767	chr1	120554048	T	C	rs1493694	0.84916	T2D
rs41463147	chr1	120554134	T	G	rs1493694	0.84449	T2D
rs72992015	chr1	150842696	C	T	rs78132593	0.91202	FGluadjBMI
rs78132593	chr1	150868102	C	A	rs78132593	1	FGluadjBMI
rs267738	chr1	150940625	T	G	rs78132593	0.97464	FGluadjBMI
rs267734	chr1	150951477	T	C	rs78132593	0.93863	FGluadjBMI
rs670323	chr1	177868990	G	A	rs539515	0.93223	T2D
rs7546390	chr1	203649423	T	C	rs7547793	0.96757	HbA1c
rs12035565	chr1	203649878	C	T	rs7547793	0.99834	HbA1c
rs11240731	chr1	203650336	C	G	rs7547793	0.99858	HbA1c
rs11240733	chr1	203650592	C	T	rs7547793	0.99858	HbA1c
rs10751449	chr1	203650784	T	A	rs7547793	0.99856	HbA1c
rs10736845	chr1	203650786	T	C	rs7547793	0.98839	HbA1c
rs10751450	chr1	203650945	C	T	rs7547793	0.99001	HbA1c
rs10751451	chr1	203650978	C	T	rs7547793	0.99856	HbA1c
rs10751452	chr1	203651030	T	C	rs7547793	0.99856	HbA1c
rs11240734	chr1	203651824	C	T	rs7547793	0.99854	HbA1c
rs1541252	chr1	203651927	T	C	rs7547793	0.99854	HbA1c
rs1541253	chr1	203652040	T	C	rs7547793	0.99854	HbA1c
rs1541255	chr1	203652141	G	A	rs7547793	0.99854	HbA1c
rs1419114	chr1	203652444	A	G	rs7547793	0.99966	HbA1c
rs4951369	chr1	203652683	C	G	rs7547793	0.99988	HbA1c
rs4951070	chr1	203652698	T	C	rs7547793	0.99754	HbA1c
rs4951370	chr1	203652905	C	G	rs7547793	0.99986	HbA1c
rs4951371	chr1	203652946	T	C	rs7547793	0.99986	HbA1c
rs7547793	chr1	203653544	A	C	rs7547793	1	HbA1c
rs7555703	chr1	203653690	G	T	rs7547793	1	HbA1c
rs7535676	chr1	203653786	C	T	rs7547793	1	HbA1c
rs10900585	chr1	203654024	G	T	rs7547793	0.9882	HbA1c
rs10900586	chr1	203654085	G	A	rs7547793	1	HbA1c
rs10793762	chr1	203654098	T	C	rs7547793	1	HbA1c
rs6692632	chr1	203654546	T	C	rs7547793	0.99996	HbA1c
rs6658130	chr1	203654568	G	A	rs7547793	0.99996	HbA1c
rs6594006	chr1	203654738	A	G	rs7547793	0.99996	HbA1c
rs6594007	chr1	203654772	A	G	rs7547793	0.99996	HbA1c
rs6594008	chr1	203654851	T	C	rs7547793	0.99988	HbA1c
rs7539122	chr1	203655043	C	T	rs7547793	0.99986	HbA1c
rs7551442	chr1	203655121	A	G	rs7547793	0.99996	HbA1c
rs7551560	chr1	203655270	A	G	rs7547793	0.99996	HbA1c
rs7554335	chr1	203655743	A	G	rs7547793	0.99994	HbA1c
rs6594010	chr1	203655882	C	A	rs7547793	0.99994	HbA1c
rs6594011	chr1	203655955	A	G	rs7547793	0.99994	HbA1c
rs6696548	chr1	203656067	T	C	rs7547793	0.99994	HbA1c
rs4347266	chr1	203656178	A	G	rs7547793	0.99994	HbA1c
rs2365860	chr1	203656230	G	T	rs7547793	0.99994	HbA1c
rs10900588	chr1	203656814	G	A	rs7547793	0.99998	HbA1c
rs10900589	chr1	203656974	A	T	rs7547793	0.99998	HbA1c
rs6692627	chr1	203657220	C	T	rs7547793	0.99998	HbA1c
rs2365859	chr1	203657688	C	A	rs7547793	0.99998	HbA1c
rs2365858	chr1	203657749	C	G	rs7547793	0.99998	HbA1c
rs4951074	chr1	203660781	A	G	rs7547793	0.98363	HbA1c
rs4951381	chr1	203660838	A	G	rs7547793	0.99048	HbA1c
rs3851298	chr1	203665047	T	C	rs7547793	0.98527	HbA1c
rs12048743	chr1	205114873	C	G	rs12048743	1	T2D
rs2336938	chr1	206618799	A	C	rs9430095	0.81191	T2D
rs3024495	chr1	206942413	C	T	rs3024505	0.99383	T1D
rs340884	chr1	214145389	T	C	rs340882	0.88827	HbA1c
rs340882	chr1	214145731	C	G	rs340882	1	HbA1c
rs17712208	chr1	214150445	T	A	rs79687284	0.98903	T2D
rs79687284	chr1	214150821	G	C	rs79687284	1	T2D
rs2075423	chr1	214154719	G	T	rs2075423	1	FGluadjBMI
rs114526150	chr1	214175531	T	G	rs114526150	1	T2D
rs12081352	chr1	214192694	G	T	rs114526150	0.94527	T2D
rs74640849	chr1	214192699	A	G	rs114526150	0.94488	T2D
rs79768439	chr1	214193806	C	A	rs114526150	0.82812	T2D
rs76991740	chr1	214195307	T	C	rs114526150	0.97524	T2D
rs76421685	chr1	214196970	G	C	rs114526150	0.97502	T2D
rs116126105	chr1	214197388	G	T	rs114526150	0.97312	T2D
rs12092859	chr1	214198595	C	G	rs114526150	0.81018	T2D
rs114956890	chr1	214199146	G	A	rs114526150	0.97502	T2D
rs11120242	chr1	214202687	A	C	rs114526150	0.87998	T2D
rs12089523	chr1	214203699	G	A	rs114526150	0.89029	T2D
rs113076124	chr1	214205883	T	C	rs114526150	0.88131	T2D
rs114456081	chr1	214206012	T	C	rs114526150	0.97502	T2D
rs75724905	chr1	214206580	A	C	rs114526150	0.97508	T2D
rs116007960	chr1	214209600	T	C	rs114526150	0.97261	T2D
rs75626032	chr1	214211003	G	T	rs114526150	0.95221	T2D
rs12091447	chr1	214213132	A	G	rs114526150	0.93511	T2D
rs140830267	chr1	214215034	G	C	rs114526150	0.95291	T2D
rs145866237	chr1	214215056	C	A	rs114526150	0.9719	T2D
rs138767401	chr1	214215078	A	T	rs114526150	0.97194	T2D
rs117745491	chr1	214218580	C	T	rs114526150	0.97078	T2D
rs146292212	chr1	214218940	T	A	rs114526150	0.97387	T2D
rs74139096	chr1	214219219	C	A	rs114526150	0.8698	T2D
rs117000437	chr1	214219718	A	G	rs114526150	0.95326	T2D
rs11120247	chr1	214223019	C	G	rs114526150	0.93294	T2D
rs11120248	chr1	214223176	A	G	rs114526150	0.933	T2D
rs12062203	chr1	214223779	G	A	rs114526150	0.92908	T2D
rs77608693	chr1	214225030	G	A	rs114526150	0.95404	T2D
rs115197136	chr1	214225181	G	A	rs114526150	0.97484	T2D
rs75031258	chr1	214225398	G	C	rs114526150	0.95301	T2D
rs114014395	chr1	214225484	C	T	rs114526150	0.95092	T2D
rs78511579	chr1	214225489	T	C	rs114526150	0.95418	T2D
rs77746383	chr1	214225561	A	C	rs114526150	0.95418	T2D
rs76970768	chr1	214225565	T	C	rs114526150	0.93014	T2D
rs78991380	chr1	214225860	G	A	rs114526150	0.95398	T2D
rs150426409	chr1	214226303	C	A	rs114526150	0.9526	T2D
rs75863191	chr1	214237024	A	C	rs114526150	0.96623	T2D
rs78647597	chr1	214240685	T	G	rs114526150	0.91357	T2D
rs114241512	chr1	214240931	A	G	rs114526150	0.94587	T2D
rs1337101	chr1	219726100	G	T	rs2820446	0.87	T2D
rs3001032	chr1	219727779	T	C	rs2820446	0.83092	T2D
rs2820441	chr1	219734960	A	C	rs2820446	0.87107	T2D
rs2785998	chr1	219734998	C	A	rs2820446	0.87114	T2D
rs2820446	chr1	219748818	C	G	rs2820446	1	T2D
rs4846567	chr1	219750717	G	T	rs2820446	0.99974	T2D
rs2820443	chr1	219753509	T	C	rs2820446	0.99766	T2D
rs348330	chr1	229672955	G	A	rs348330	1	T2D,FGluadjBMI
rs291367	chr1	235690800	G	A	rs291367	1	T2D
rs61839660	chr10	6094697	C	T	rs61839660	1	T1D
rs12722496	chr10	6096667	A	G	rs61839660	0.87043	T1D
rs12722495	chr10	6097283	T	C	rs61839660	0.87279	T1D
rs706778	chr10	6098949	C	T	rs706778	1	RheumatoidArthritis
rs10795791	chr10	6108340	A	G	rs706778	0.90853	RheumatoidArthritis
rs41295061	chr10	6114660	C	A	rs61839660	0.80104	T1D
rs947474	chr10	6390450	G	A	rs947474	1	T1D
rs10906529	chr10	6465145	C	G	rs11258747	0.93886	T1D
rs7920162	chr10	6465660	C	T	rs11258747	0.98323	T1D
rs11257655	chr10	12307894	C	T	rs11257655	1	T2D,HbA1c
rs994502	chr10	26500166	T	C	rs2839671	0.943	FGluadjBMI,HbA1c
rs10508715	chr10	26500658	A	G	rs2839671	0.99317	FGluadjBMI,HbA1c
rs7072136	chr10	26502709	G	A	rs2839671	0.93159	FGluadjBMI,HbA1c
rs61839365	chr10	26515666	G	A	rs2839671	0.98837	FGluadjBMI,HbA1c
rs35778153	chr10	64881382	T	C	rs1046521	0.99343	FGluadjBMI
rs35768343	chr10	64888493	C	T	rs1046521	0.99247	FGluadjBMI
rs67710017	chr10	64888745	C	A	rs1046521	0.99594	FGluadjBMI
rs34429458	chr10	64896910	C	G	rs1046521	1	FGluadjBMI
rs34603929	chr10	64902943	G	A	rs1046521	0.9999	FGluadjBMI
rs36100606	chr10	64905113	C	G	rs1046521	0.99988	FGluadjBMI
rs112358768	chr10	64924618	C	T	rs1046521	0.99596	FGluadjBMI
rs56378743	chr10	64926536	C	A	rs1046521	0.99477	FGluadjBMI
rs35555565	chr10	64961268	T	C	rs1046521	0.996	FGluadjBMI
rs34899893	chr10	64982172	G	T	rs1046521	0.99361	FGluadjBMI
rs35885463	chr10	64988623	T	C	rs1046521	0.9959	FGluadjBMI
rs12773235	chr10	65014675	G	A	rs1046521	0.99325	FGluadjBMI
rs34568091	chr10	65017242	T	C	rs1046521	0.99551	FGluadjBMI
rs12775231	chr10	65018253	C	T	rs1046521	0.99311	FGluadjBMI
rs72829202	chr10	65020018	T	C	rs1046521	0.99309	FGluadjBMI
rs12766208	chr10	65022022	G	C	rs1046521	0.99311	FGluadjBMI
rs7915339	chr10	65166770	G	C	rs1046521	0.98353	FGluadjBMI
rs56206255	chr10	65201076	G	A	rs1046521	0.99341	FGluadjBMI
rs12770873	chr10	65248507	A	G	rs1046521	0.99293	FGluadjBMI
rs35386465	chr10	65274839	G	A	rs1046521	0.99291	FGluadjBMI
rs34205815	chr10	65289904	A	G	rs1046521	0.97358	FGluadjBMI
rs10995554	chr10	65295110	A	G	rs1046521	0.80081	FGluadjBMI
rs12257409	chr10	65302699	C	T	rs1046521	0.80242	FGluadjBMI
rs34826524	chr10	65305125	T	G	rs1046521	0.9765	FGluadjBMI
rs12761962	chr10	65309867	G	A	rs1046521	0.97462	FGluadjBMI
rs35193693	chr10	65321247	A	T	rs1046521	0.97563	FGluadjBMI
rs6479909	chr10	65333946	C	T	rs1046521	0.81523	FGluadjBMI
rs12765951	chr10	65344397	G	C	rs1046521	0.95795	FGluadjBMI
rs35688755	chr10	65345851	A	G	rs1046521	0.93764	FGluadjBMI
rs72805692	chr10	71099109	A	G	rs17476364	0.92916	HbA1c
rs703985	chr10	80940740	A	T	rs703972	0.80305	T2D
rs810517	chr10	80942620	C	T	rs703972	0.94755	T2D
rs12571751	chr10	80942631	A	G	rs703972	0.94632	T2D
rs703982	chr10	80942721	A	G	rs703972	0.80027	T2D
rs703981	chr10	80942855	G	C	rs703972	0.96118	T2D
rs703980	chr10	80943841	G	A	rs703972	0.97362	T2D
rs703977	chr10	80944230	T	G	rs703972	0.97435	T2D
rs703976	chr10	80945964	C	G	rs703972	0.98496	T2D
rs697239	chr10	80947438	T	C	rs703972	0.97048	T2D
rs703975	chr10	80947777	T	G	rs703972	0.97577	T2D
rs703974	chr10	80948593	A	G	rs703972	0.81267	T2D
rs703972	chr10	80952826	G	C	rs703972	1	T2D
rs703967	chr10	80953451	A	C	rs703972	0.99934	T2D
rs703966	chr10	80954251	G	A	rs703972	0.81884	T2D
rs10824744	chr10	81094125	A	G	rs1317617	0.96706	T2D
rs12411493	chr10	81095782	A	G	rs1317617	0.80348	T2D
rs7077812	chr10	81096071	T	C	rs1317617	0.9975	T2D
rs1317617	chr10	81096589	G	A	rs1317617	1	T2D
rs2186235	chr10	81099082	G	T	rs1317617	0.95312	T2D
rs1903860	chr10	89620210	T	C	rs11202627	0.89749	T2D
rs12569872	chr10	89665512	G	A	rs11202627	0.91357	T2D
rs10490920	chr10	89685643	T	C	rs11202627	0.891	T2D
rs12572106	chr10	89716107	T	C	rs11202627	0.92114	T2D
rs926091	chr10	89721412	C	T	rs11202627	0.91052	T2D
rs36062478	chr10	89722731	T	C	rs11202627	0.88772	T2D
rs76774620	chr10	89751985	A	G	rs11202627	0.93153	T2D
rs11202627	chr10	89769340	C	T	rs11202627	1	T2D
rs117291845	chr10	89829977	G	A	rs118164457	0.89057	FInsadjBMI
rs1229579	chr10	93849003	C	G	rs7078559	0.95355	T2D
rs855707	chr10	93881063	T	C	rs7078559	0.95033	T2D
rs855704	chr10	93881916	C	G	rs7078559	0.95637	T2D
rs855699	chr10	93891432	G	C	rs7078559	0.94959	T2D
rs855698	chr10	93891737	A	G	rs7078559	0.95277	T2D
rs2767654	chr10	93908910	G	A	rs7078559	0.99421	T2D
rs10882028	chr10	93943900	C	T	rs7078559	0.99974	T2D
rs1971471	chr10	93996428	A	C	rs7078559	0.99042	T2D
rs11186914	chr10	94062631	T	A	rs7078559	0.94484	T2D
rs10748577	chr10	94068365	G	C	rs7078559	0.9819	T2D
rs950732	chr10	94114633	C	T	rs7078559	0.94504	T2D
rs1112718	chr10	94479107	A	G	rs1112718	1	T2D
rs10882106	chr10	94480334	C	T	rs1112718	0.87088	T2D
rs68054705	chr10	95382564	A	G	rs7095788	0.99894	FGluadjBMI
rs10882287	chr10	95388327	A	G	rs7095788	0.89552	FGluadjBMI
rs2857300	chr10	95388914	A	G	rs7095788	0.89352	FGluadjBMI
rs714550	chr10	95389041	G	A	rs7095788	0.89863	FGluadjBMI
rs714549	chr10	95389083	A	G	rs7095788	0.89764	FGluadjBMI
rs714551	chr10	95389124	G	A	rs7095788	0.88735	FGluadjBMI
rs1409335	chr10	95389249	G	A	rs7095788	0.89329	FGluadjBMI
rs1409334	chr10	95389251	T	A	rs7095788	0.89611	FGluadjBMI
rs4919339	chr10	95389681	T	C	rs7095788	0.89618	FGluadjBMI
rs4917871	chr10	95389728	A	G	rs7095788	0.88989	FGluadjBMI
rs10882288	chr10	95389876	C	T	rs7095788	0.89548	FGluadjBMI
rs3824752	chr10	95390016	C	G	rs7095788	0.89577	FGluadjBMI
rs716333	chr10	95390741	T	A	rs7095788	0.89869	FGluadjBMI
rs1409333	chr10	95390919	C	T	rs7095788	0.89221	FGluadjBMI
rs11187560	chr10	95391357	G	A	rs7095788	0.84811	FGluadjBMI
rs11187561	chr10	95391359	C	T	rs7095788	0.84815	FGluadjBMI
rs17775480	chr10	112979082	G	A	rs12784552	0.87357	FGluadjBMI
rs11598008	chr10	112981691	G	A	rs12784552	0.8633	FGluadjBMI
rs1335715	chr10	112982077	C	T	rs12784552	0.87297	FGluadjBMI
rs11598724	chr10	112982989	G	A	rs12784552	0.8651	FGluadjBMI
rs34211312	chr10	113020973	C	T	rs12784552	0.89611	FGluadjBMI
rs9804290	chr10	113021063	G	A	rs12784552	0.96832	FGluadjBMI
rs11195496	chr10	113021531	G	T	rs12784552	0.97688	FGluadjBMI
rs114322470	chr10	114736670	T	G	rs184509201	0.93252	T2D
rs116761056	chr10	114737324	C	T	rs184509201	0.90834	T2D
rs144155527	chr10	114737633	C	T	rs184509201	0.99433	T2D
rs192408510	chr10	114739988	G	A	rs184509201	0.99782	T2D
rs184509201	chr10	114740337	C	G	rs184509201	1	T2D
rs149954646	chr10	114741507	G	A	rs184509201	0.99642	T2D
rs145034729	chr10	114741673	G	A	rs184509201	0.99556	T2D
rs34872471	chr10	114754071	T	C	rs7903146	0.98728	T2D,2hrGluadjBMI,FGluadjBMI,FInsadjBMI,HbA1c
rs7901695	chr10	114754088	T	C	rs7903146	0.85662	T2D,2hrGluadjBMI,FGluadjBMI,FInsadjBMI,HbA1c
rs35198068	chr10	114754784	T	C	rs7903146	0.98863	T2D,2hrGluadjBMI,FGluadjBMI,FInsadjBMI,HbA1c
rs4506565	chr10	114756041	A	T	rs7903146	0.8884	T2D,2hrGluadjBMI,FGluadjBMI,FInsadjBMI,HbA1c
rs78025551	chr10	114757956	C	G	rs78025551	1	T2D
rs7903146	chr10	114758349	C	T	rs7903146	1	T2D,2hrGluadjBMI,FGluadjBMI,FInsadjBMI,HbA1c
rs4575195	chr10	114765747	C	A	rs7903146	0.81496	T2D,2hrGluadjBMI,FGluadjBMI,FInsadjBMI,HbA1c
rs7896811	chr10	114766717	C	T	rs78025551	0.9592	T2D
rs4132670	chr10	114767771	G	A	rs7903146	0.81463	T2D,2hrGluadjBMI,FGluadjBMI,FInsadjBMI,HbA1c
rs57225583	chr10	114771843	A	G	rs78025551	0.97407	T2D
rs114863326	chr10	114783775	T	C	rs78025551	0.97076	T2D
rs7074440	chr10	114785424	G	A	rs7903146	0.87027	T2D,2hrGluadjBMI,FGluadjBMI,FInsadjBMI,HbA1c
rs34855922	chr10	114871594	A	G	rs34855922	1	T2D
rs72631105	chr10	122915345	G	A	rs72631105	1	T2D
rs11200604	chr10	124147639	G	A	rs2280141	0.97316	T2D
rs2421016	chr10	124167512	C	T	rs2280141	0.9604	T2D
rs4612730	chr10	124176452	G	A	rs2280141	0.96749	T2D
rs2334499	chr11	1696849	C	T	rs12802972	0.86401	T2D
rs4752780	chr11	1701884	G	C	rs12802972	0.99938	T2D
rs4752781	chr11	1702055	A	T	rs12802972	0.99938	T2D
rs10838787	chr11	1702929	G	A	rs12802972	0.97263	T2D
rs4417225	chr11	1703564	C	T	rs12802972	0.97267	T2D
rs28437392	chr11	1710888	C	T	rs12802972	0.96193	T2D
rs28439783	chr11	1710899	C	G	rs12802972	0.96213	T2D
rs28693674	chr11	1710941	A	T	rs12802972	0.95962	T2D
rs10742925	chr11	1713976	C	T	rs12802972	0.94127	T2D
rs11042596	chr11	2118860	T	G	rs11042596	1	T2D
rs3741211	chr11	2169110	A	G	rs1004446	0.99439	T1D
rs3741209	chr11	2169755	G	A|C	rs1004446	0.99481	T1D
rs3741204	chr11	2169908	T	C	rs1004446	0.98774	T1D
rs1004446	chr11	2170143	G	A	rs1004446	1	T1D
rs3842727	chr11	2184848	G	T	rs3842753	0.86898	FGluadjBMI,HbA1c
rs10770143	chr11	2195267	C	T	rs4929965	0.93036	T2D
rs11042966	chr11	2195538	G	A	rs4929965	0.96822	T2D
rs10840495	chr11	2195837	A	G	rs4929965	0.95785	T2D
rs10840496	chr11	2195844	T	C	rs4929965	0.95515	T2D
rs10743152	chr11	2195981	T	C	rs4929965	0.95135	T2D
rs7482891	chr11	2197112	A	G	rs4929965	0.96804	T2D
rs4929964	chr11	2197132	T	G	rs4929965	0.95924	T2D
rs4929965	chr11	2197286	A	G	rs4929965	1	T2D
rs67225004	chr11	2211162	G	A	rs7111341	0.80334	T1D
rs67957462	chr11	2212448	G	A	rs7111341	0.9997	T1D
rs68037604	chr11	2212487	G	T	rs7111341	0.99948	T1D
rs76361611	chr11	2212584	A	G	rs7111341	0.99986	T1D
rs7110836	chr11	2212765	C	A	rs7111341	0.99712	T1D
rs7129293	chr11	2212858	G	T	rs7111341	0.99958	T1D
rs7111341	chr11	2213166	C	T	rs7111341	1	T1D
rs7121197	chr11	2213258	T	C	rs7111341	0.99978	T1D
rs11564701	chr11	2213492	G	C	rs7111341	0.99696	T1D
rs11564700	chr11	2213579	C	G	rs7111341	0.99423	T1D
rs11564696	chr11	2213694	C	G	rs7111341	0.99369	T1D
rs60042129	chr11	2214016	G	A	rs7111341	0.99365	T1D
rs11564691	chr11	2214039	T	G	rs7111341	0.9916	T1D
rs7937915	chr11	2214388	C	G	rs7111341	0.99758	T1D
rs7947138	chr11	2214467	T	C	rs7111341	0.9875	T1D
rs7107390	chr11	2214811	G	C	rs7111341	0.97693	T1D
rs800140	chr11	2333675	A	G	rs4930091	0.81644	T2D
rs2521287	chr11	2342356	A	T	rs4930091	0.87075	T2D
rs800125	chr11	2364549	C	A	rs4930091	0.94858	T2D
rs2521247	chr11	2389710	C	T	rs4930091	0.88486	T2D
rs2521248	chr11	2390172	C	T	rs4930091	0.86313	T2D
rs12419835	chr11	2390315	G	A	rs4930091	0.81456	T2D
rs80102379	chr11	2634177	G	T	rs80102379	1	T2D
rs231346	chr11	2676639	C	G	rs231349	0.83812	T2D
rs231345	chr11	2677000	C	G	rs231349	0.8287	T2D
rs231343	chr11	2678653	A	C	rs231349	0.95922	T2D
rs231342	chr11	2678867	A	G	rs231349	0.81817	T2D
rs151216	chr11	2680815	C	T	rs231349	0.95633	T2D
rs231361	chr11	2691500	G	A	rs231361	1	T2D
rs2283217	chr11	2753361	G	T	rs2283220	0.80371	T2D
rs2283218	chr11	2753362	A	G	rs2283220	0.80473	T2D
.	chr11	2856658	C	T	rs4930011	1	FGluadjBMI
rs2237895	chr11	2857194	A	C	rs2237895	1	T2D
rs2237896	chr11	2858440	G	A	rs2237896	1	2hrGluadjBMI,HbA1c
rs2237897	chr11	2858546	C	T	rs2237896	0.91706	2hrGluadjBMI,HbA1c
rs74046911	chr11	2858636	C	T	rs2237896	0.94414	2hrGluadjBMI,HbA1c
rs431222	chr11	2908399	C	T	rs445084	0.88931	T2D
rs445084	chr11	2908754	A	G	rs445084	1	T2D
rs450563	chr11	2908965	A	G	rs445084	0.99686	T2D
rs10769803	chr11	7564211	A	G	rs10743026	0.94055	FGluadjBMI
rs11041434	chr11	7566293	A	G	rs10743026	0.9736	FGluadjBMI
rs7121710	chr11	7567761	T	G	rs10743026	0.95308	FGluadjBMI
rs7121717	chr11	7567782	T	C	rs10743026	0.97624	FGluadjBMI
rs7121577	chr11	7567862	A	T	rs10743026	0.95234	FGluadjBMI
rs7105989	chr11	7567983	C	G	rs10743026	0.95246	FGluadjBMI
rs7105146	chr11	7568001	G	A	rs10743026	0.95682	FGluadjBMI
rs7949659	chr11	7574355	T	C	rs10743026	0.83503	FGluadjBMI
rs10743026	chr11	7575745	C	G	rs10743026	1	FGluadjBMI
rs7481625	chr11	7576350	G	A	rs10743026	0.90914	FGluadjBMI
rs2168101	chr11	8255408	C	A	rs2168101	1	FGluadjBMI
rs415895	chr11	9769562	C	G	rs360140	0.9108	HbA1c
rs360140	chr11	9776567	C	A	rs360140	1	HbA1c
rs4910499	chr11	9779277	C	A	rs360140	0.9032	HbA1c
rs75336838	chr11	14576791	C	T	rs141521721	0.88622	T2D
rs118115876	chr11	14671396	G	A	rs141521721	0.97091	T2D
rs1557765	chr11	17403639	T	C	rs5213	0.83072	T2D
rs10734252	chr11	17404839	G	A	rs5213	0.83288	T2D
rs2074314	chr11	17411821	C	T	rs5213	0.94232	T2D
rs7124355	chr11	17412960	A	G	rs4148646	0.85012	2hrGluadjBMI
rs757110	chr11	17418477	C	A	rs5213	0.91644	T2D
rs2074310	chr11	17421886	T	C	rs5213	0.9147	T2D
rs871004	chr11	28512458	G	A	rs4923543	0.86152	T2D
rs614668	chr11	34968523	A	G	rs2767036	0.80815	T2D
rs2985149	chr11	34969534	G	A	rs2767036	0.99136	T2D
rs2915183	chr11	34970742	G	A	rs2767036	0.99156	T2D
rs2956102	chr11	34970817	T	C	rs2767036	0.82934	T2D
rs2915181	chr11	34971059	T	C	rs2767036	0.82937	T2D
rs2956099	chr11	34978520	C	T	rs2767036	0.99152	T2D
rs2243948	chr11	34978892	G	A	rs2767036	0.99904	T2D
rs2281809	chr11	34979322	C	T	rs2767036	0.83538	T2D
rs2243929	chr11	34979505	C	G	rs2767036	0.9913	T2D
rs2761819	chr11	34979888	T	C	rs2767036	0.82945	T2D
rs1748073	chr11	34980103	C	T	rs2767036	0.9913	T2D
rs2732551	chr11	34980562	A	G	rs2767036	0.99134	T2D
rs2767034	chr11	34981372	A	G	rs2767036	0.99136	T2D
rs2732554	chr11	34982146	T	G	rs2767036	0.99269	T2D
rs2767036	chr11	34982148	C	A	rs2767036	1	T2D
rs2732555	chr11	34982233	A	G	rs2767036	0.99118	T2D
rs2732557	chr11	34986511	G	A	rs2767036	0.8269	T2D
rs2762959	chr11	34990757	A	T	rs2767036	0.99854	T2D
rs497582	chr11	34991727	T	C	rs2767036	0.99084	T2D
rs2762958	chr11	34992451	T	A	rs2767036	0.8358	T2D
rs589626	chr11	34996676	G	A	rs2767036	0.83302	T2D
rs504034	chr11	34997562	T	C	rs2767036	0.9917	T2D
rs2762956	chr11	34998290	A	T	rs2767036	0.9915	T2D
rs746124	chr11	34998746	G	A	rs2767036	0.83069	T2D
rs10768108	chr11	34999745	C	G	rs2767036	0.84327	T2D
rs2767042	chr11	35008383	G	A	rs2767036	0.999	T2D
rs2767043	chr11	35008776	G	A	rs2767036	0.97089	T2D
rs2767044	chr11	35009086	C	T	rs2767036	0.99174	T2D
rs2732562	chr11	35009203	A	G	rs2767036	0.99136	T2D
rs2762954	chr11	35009233	T	C	rs2767036	0.96415	T2D
rs1544079	chr11	35027859	G	A	rs2767036	0.98963	T2D
rs2469911	chr11	35030493	G	A	rs2767036	0.89935	T2D
rs2732532	chr11	35030561	G	A	rs2767036	0.90387	T2D
rs2732531	chr11	35030684	A	G	rs2767036	0.92346	T2D
rs952489	chr11	35031576	G	A	rs2767036	0.9275	T2D
rs523472	chr11	35031668	G	A	rs2767036	0.93173	T2D
rs497109	chr11	35032241	G	A	rs2767036	0.93974	T2D
rs35251247	chr11	43878459	G	A	rs1061810	0.99229	T2D
rs57635800	chr11	43878485	G	A	rs1061810	0.99986	T2D
rs6485644	chr11	45855998	C	T	rs10838524	0.83565	FGluadjBMI
rs6485646	chr11	45865764	G	A	rs10838524	0.86269	FGluadjBMI
rs12807179	chr11	45866139	G	A	rs10838524	0.86269	FGluadjBMI
rs11038694	chr11	45878123	G	A	rs10838524	0.86159	FGluadjBMI
rs11988	chr11	47261260	G	A	rs10838696	0.87092	HbA1c
rs11039154	chr11	47278502	C	T	rs10501320	0.92202	FGluadjBMI
rs12802374	chr11	47309373	G	A	rs10838696	0.88369	HbA1c
rs11039183	chr11	47346940	G	A	rs10838696	0.97858	HbA1c
rs7124681	chr11	47529947	C	A	rs7124681	1	T2D
rs202690	chr11	49208868	C	T	rs10769572	0.97911	FGluadjBMI
rs667827	chr11	49224086	G	T	rs10769572	0.96804	FGluadjBMI
rs182168	chr11	49226184	A	G	rs10769572	0.96717	FGluadjBMI
rs174528	chr11	61543499	T	C	rs174583	0.80267	FGluadjBMI
rs174535	chr11	61551356	T	C	rs174583	0.90474	FGluadjBMI
rs174536	chr11	61551927	A	C	rs174583	0.90419	FGluadjBMI
rs174537	chr11	61552680	G	T	rs174583	0.91122	FGluadjBMI
rs4246215	chr11	61564299	G	T	rs174583	0.84526	FGluadjBMI
rs174544	chr11	61567753	C	A	rs174559	0.87625	HbA1c
rs174559	chr11	61581656	G	A	rs174559	1	HbA1c
rs174560	chr11	61581764	T	C	rs174559	0.84133	HbA1c
rs174564	chr11	61588305	A	G	rs174583	0.93968	FGluadjBMI
rs174566	chr11	61592362	A	G	rs174583	0.93403	FGluadjBMI
rs174568	chr11	61593816	C	T	rs174583	0.91985	FGluadjBMI
rs174576	chr11	61603510	C	A	rs174583	0.98631	FGluadjBMI
rs174592	chr11	61618608	A	G	rs174583	0.89136	FGluadjBMI
rs174599	chr11	61621556	G	C	rs174583	0.86767	FGluadjBMI
rs174601	chr11	61623140	C	T	rs174583	0.85818	FGluadjBMI
rs2845885	chr11	63869062	C	T	rs2845885	1	FInsadjBMI
rs2701540	chr11	63869107	T	A	rs2845885	0.99938	FInsadjBMI
rs1783541	chr11	65294799	C	T	rs1783541	1	T2D
rs2846139	chr11	65309983	C	T	rs1783541	0.99381	T2D
rs58621819	chr11	65314830	A	T	rs1783541	0.99936	T2D
rs9667947	chr11	72424634	T	C	rs77464186	0.83633	T2D
rs76550717	chr11	72428172	A	G	rs77464186	0.91069	T2D
rs75896506	chr11	72429579	G	A	rs77464186	0.94747	T2D
rs7129793	chr11	72455885	C	T	rs77464186	0.96847	T2D
rs77464186	chr11	72460398	A	C	rs77464186	1	T2D
rs11603349	chr11	72460694	T	C	rs77464186	0.99612	T2D
rs11602873	chr11	72460762	A	T	rs77464186	0.99672	T2D
rs79430446	chr11	72474004	G	T	rs77464186	0.81691	T2D
rs7103836	chr11	72474571	G	C	rs11603349	0.81507	FGluadjBMI
rs613937	chr11	72474839	A	G	rs11603349	0.80418	FGluadjBMI
rs77106637	chr11	72478320	G	A	rs77464186	0.82704	T2D
rs57235767	chr11	93013531	C	T	rs57235767	1	T2D
rs11603164	chr11	93016858	T	G	rs57235767	0.99218	T2D
rs11600595	chr11	93017026	C	T	rs57235767	0.9178	T2D
rs11224291	chr11	100444990	A	C	rs11224302	0.81756	HbA1c
rs7931511	chr11	100446193	G	A	rs11224302	0.81018	HbA1c
rs11224292	chr11	100446281	C	A	rs11224302	0.82053	HbA1c
rs11224293	chr11	100449118	G	A	rs11224302	0.82639	HbA1c
rs11600772	chr11	100451975	T	C	rs11224302	0.82499	HbA1c
rs11606531	chr11	100451995	C	T	rs11224302	0.82365	HbA1c
rs11224302	chr11	100456604	C	T	rs11224302	1	HbA1c
rs11224303	chr11	100456729	G	A	rs11224302	0.99996	HbA1c
rs11224304	chr11	100457065	C	T	rs11224302	0.99982	HbA1c
rs11601576	chr11	100473328	G	A	rs11224302	0.97302	HbA1c
rs11224335	chr11	100503354	C	T	rs11224302	0.80919	HbA1c
rs617948	chr11	118981025	A	G	rs617948	1	HbA1c
rs608793	chr11	118986659	C	T	rs617948	0.98788	HbA1c
rs28489214	chr11	118993899	G	A	rs617948	0.98591	HbA1c
rs547345	chr11	118997869	C	T	rs617948	0.95754	HbA1c
rs1219414	chr11	121797897	G	A	rs1219414	1	RheumatoidArthritis
rs1219413	chr11	121798740	A	G	rs1219414	0.91101	RheumatoidArthritis
rs1968311	chr11	128034994	C	G	rs10893829	0.98965	T2D
rs10893827	chr11	128040810	A	G	rs10893829	0.97638	T2D
rs10893828	chr11	128040832	G	C	rs10893829	0.99241	T2D
rs7933438	chr11	128041582	G	A	rs10893829	0.99265	T2D
rs10893829	chr11	128042575	T	C	rs10893829	1	T2D
rs7941730	chr11	128210505	T	C	rs10750397	0.8775	T2D
rs10790946	chr11	128211000	G	A	rs10750397	0.87655	T2D
rs7123918	chr11	128211178	T	A	rs10750397	0.87658	T2D
rs871507	chr11	128213026	G	A	rs10750397	0.87202	T2D
rs4936047	chr11	128230354	C	T	rs10750397	0.99702	T2D
rs1125253	chr11	128231469	T	G	rs10750397	0.99968	T2D
rs1125251	chr11	128231566	T	C	rs10750397	0.99972	T2D
rs10750397	chr11	128234144	A	G	rs10750397	1	T2D
rs7120183	chr11	128234772	T	C	rs10750397	0.92506	T2D
rs7104712	chr11	128235252	C	A	rs10750397	0.99908	T2D
rs7931302	chr11	128236058	C	A	rs10750397	0.98155	T2D
rs11221333	chr11	128383687	C	T	rs67232546	0.83657	T2D
rs112595469	chr11	128583975	C	T	rs112595469	1	T2D
rs10848958	chr12	4031104	C	T	rs10848958	1	T2D
rs10848959	chr12	4031169	G	A	rs10848958	0.9909	T2D
rs3217860	chr12	4399050	A	G	rs3217860	1	T2D
rs1984564	chr12	7090193	A	G	rs2110073	0.89671	HbA1c
rs3764031	chr12	7091918	C	T	rs2110073	0.83992	HbA1c
rs60015123	chr12	7112902	T	C	rs2110073	0.90292	HbA1c
rs12578175	chr12	7118357	T	G	rs2110073	0.80133	HbA1c
rs7311050	chr12	7120836	C	T	rs2110073	0.81247	HbA1c
rs58845597	chr12	7120942	T	C	rs2110073	0.84124	HbA1c
rs58404968	chr12	7138901	A	C	rs2110073	0.87576	HbA1c
rs58192977	chr12	7138909	T	G	rs2110073	0.87176	HbA1c
rs11045235	chr12	20578881	A	G	rs12369443	0.87602	FInsadjBMI
rs11045236	chr12	20578939	C	T	rs12369443	0.91934	FInsadjBMI
rs11045237	chr12	20579083	A	C	rs12369443	0.91627	FInsadjBMI
rs7488780	chr12	20579392	G	C	rs12369443	0.94634	FInsadjBMI
rs7488772	chr12	20579575	A	C	rs12369443	0.91652	FInsadjBMI
rs10841843	chr12	21691891	T	C	rs6487237	0.86011	FInsadjBMI
rs1871130	chr12	21692949	A	G	rs6487237	0.86816	FInsadjBMI
rs1871142	chr12	21704554	A	G	rs6487237	0.97858	FInsadjBMI
rs1871144	chr12	21705383	C	G	rs6487237	0.96511	FInsadjBMI
rs1478298	chr12	21705787	G	A	rs6487237	0.96491	FInsadjBMI
rs1351110	chr12	21705896	C	A	rs6487237	0.96244	FInsadjBMI
rs1871145	chr12	21706282	T	G	rs6487237	0.96356	FInsadjBMI
rs1478299	chr12	21706654	A	C	rs6487237	0.97684	FInsadjBMI
rs1471423	chr12	21706864	A	G	rs6487237	0.97192	FInsadjBMI
rs1871136	chr12	21712545	A	G	rs6487237	0.95686	FInsadjBMI
rs1871137	chr12	21712574	C	T	rs6487237	0.96181	FInsadjBMI
rs1871138	chr12	21712896	G	C	rs6487237	0.95686	FInsadjBMI
rs1871139	chr12	21712930	A	G	rs6487237	0.95686	FInsadjBMI
rs1871141	chr12	21713150	C	A	rs6487237	0.94628	FInsadjBMI
rs4639981	chr12	21713308	T	A	rs6487237	0.82397	FInsadjBMI
rs2306180	chr12	21713402	T	C	rs6487237	0.9593	FInsadjBMI
rs2126884	chr12	21713648	A	G	rs6487237	0.96171	FInsadjBMI
rs1463543	chr12	21713807	C	A	rs6487237	0.95586	FInsadjBMI
rs1473424	chr12	21714174	C	G	rs6487237	0.97021	FInsadjBMI
rs1473425	chr12	21714349	C	T	rs6487237	0.8231	FInsadjBMI
rs1473426	chr12	21714606	T	C	rs6487237	0.82147	FInsadjBMI
rs4762705	chr12	21714741	A	G	rs6487237	0.82147	FInsadjBMI
rs4762845	chr12	21714751	T	C	rs6487237	0.82147	FInsadjBMI
rs4762706	chr12	21714900	T	G	rs6487237	0.82149	FInsadjBMI
rs4762707	chr12	21715049	G	A	rs6487237	0.82225	FInsadjBMI
rs4762708	chr12	21715190	A	G	rs6487237	0.82312	FInsadjBMI
rs4762709	chr12	21715274	G	A	rs6487237	0.82312	FInsadjBMI
rs1473421	chr12	21715801	A	G	rs6487237	0.82312	FInsadjBMI
rs1473422	chr12	21716055	A	C	rs6487237	0.82303	FInsadjBMI
rs1473423	chr12	21716098	T	C	rs6487237	0.82301	FInsadjBMI
rs10770833	chr12	21716500	G	T	rs6487237	0.8257	FInsadjBMI
rs10770834	chr12	21716626	G	A	rs6487237	0.82307	FInsadjBMI
rs10770835	chr12	21716719	G	A	rs6487237	0.82276	FInsadjBMI
rs10770836	chr12	21716741	A	G	rs6487237	0.82425	FInsadjBMI
rs10841850	chr12	21716856	G	A	rs6487237	0.82298	FInsadjBMI
rs11046122	chr12	21717021	T	C	rs6487237	0.82492	FInsadjBMI
rs7398739	chr12	21717219	G	C	rs6487237	0.82481	FInsadjBMI
rs6487239	chr12	21717248	C	A	rs6487237	0.82475	FInsadjBMI
rs4762710	chr12	21717608	A	G	rs6487237	0.82494	FInsadjBMI
rs10842707	chr12	26471364	C	T	rs718314	0.85309	T2D
rs2137564	chr12	26473350	G	A	rs718314	0.9485	T2D
rs12581729	chr12	27938571	G	A	rs10842994	0.8031	T2D
rs7960190	chr12	27946919	T	C	rs10842994	0.80556	T2D
rs7133214	chr12	27957533	T	G	rs10842994	0.90497	T2D
rs10842987	chr12	27957933	A	C	rs10842994	0.93016	T2D
rs10492373	chr12	27959998	G	A	rs10842994	0.97088	T2D
rs10842988	chr12	27960107	G	A	rs10842994	0.97119	T2D
rs10771369	chr12	27960152	G	C	rs10842994	0.9708	T2D
rs10771370	chr12	27960170	A	G	rs10842994	0.97078	T2D
rs10842989	chr12	27960185	C	T	rs10842994	0.96664	T2D
rs10771371	chr12	27960473	G	A	rs10842994	0.97306	T2D
rs10842991	chr12	27962103	C	T	rs10842994	0.97356	T2D
rs10771372	chr12	27962260	C	T	rs10842994	0.97352	T2D
rs7953190	chr12	27962719	T	C	rs10842994	0.97389	T2D
rs7966976	chr12	27962934	G	A	rs10842994	0.97634	T2D
rs7970193	chr12	27963301	G	A	rs10842994	0.98369	T2D
rs3751236	chr12	27963402	G	A	rs10842994	0.98381	T2D
rs3751237	chr12	27963507	T	G	rs10842994	0.98204	T2D
rs3751239	chr12	27963676	C	G	rs10842994	0.98375	T2D
rs10842992	chr12	27963839	T	C	rs10842994	0.98381	T2D
rs10842993	chr12	27964648	G	A	rs10842994	0.98627	T2D
rs11049161	chr12	27964781	C	T	rs10842994	0.99273	T2D
rs57639703	chr12	27964881	G	A	rs10842994	0.97838	T2D
rs57195659	chr12	27964928	G	A	rs10842994	0.97854	T2D
rs12578595	chr12	27964996	C	T	rs10842994	0.97864	T2D
rs10842994	chr12	27965150	C	T	rs10842994	1	T2D
rs111264094	chr12	48202696	C	G	rs111264094	1	FInsadjBMI
rs77684920	chr12	48422705	C	T	rs76261711	0.98983	HbA1c
rs75008956	chr12	48423245	A	G	rs76261711	0.98981	HbA1c
rs56345199	chr12	48448916	G	A	rs76261711	0.91374	HbA1c
rs77590573	chr12	48449047	T	C	rs76261711	0.99451	HbA1c
rs77453555	chr12	48497045	G	A	rs76261711	0.99986	HbA1c
rs55820056	chr12	48497737	T	A	rs76261711	0.91721	HbA1c
rs77942811	chr12	48504626	G	A	rs76261711	0.99628	HbA1c
rs4760682	chr12	48512285	C	A	rs4760682	1	HbA1c
rs80206782	chr12	48525364	G	A	rs76261711	0.9922	HbA1c
rs79426695	chr12	48525377	G	A	rs76261711	0.9922	HbA1c
rs2228501	chr12	48526659	G	A	rs76261711	0.97978	HbA1c
rs41291961	chr12	48526892	G	A	rs76261711	0.98971	HbA1c
rs55682541	chr12	48526969	T	G	rs76261711	0.98782	HbA1c
rs567460777	chr12	48534007	C	G|T	rs4760682	1	HbA1c
rs4075914	chr12	48537629	G	C	rs76261711	0.9851	HbA1c
rs74803684	chr12	48541023	C	T	rs76261711	0.98254	HbA1c
rs80343014	chr12	48542266	G	A	rs76261711	0.98254	HbA1c
rs3936179	chr12	48543584	G	C	rs76261711	0.99134	HbA1c
rs56288528	chr12	48545245	A	G	rs76261711	0.98696	HbA1c
rs148662008	chr12	48548592	C	T	rs76261711	0.97603	HbA1c
rs116851385	chr12	48549717	G	A	rs76261711	0.98038	HbA1c
rs74365032	chr12	48552911	T	C	rs76261711	0.98192	HbA1c
rs55894137	chr12	48555821	C	A	rs76261711	0.98633	HbA1c
rs76156431	chr12	48558526	T	C	rs76261711	0.98	HbA1c
rs79155547	chr12	48570348	C	G	rs76261711	0.98135	HbA1c
rs1004806	chr12	48589664	T	C	rs76261711	0.95866	HbA1c
rs10506276	chr12	48594514	G	A	rs76261711	0.91774	HbA1c
rs10506277	chr12	48594619	C	G	rs76261711	0.95783	HbA1c
rs17122802	chr12	48595012	G	T	rs76261711	0.91061	HbA1c
rs75981470	chr12	48595032	G	C	rs76261711	0.90058	HbA1c
rs80004446	chr12	48595106	G	A	rs76261711	0.9477	HbA1c
rs77268213	chr12	48595173	T	C	rs76261711	0.91696	HbA1c
rs76380274	chr12	48610403	T	C	rs76261711	0.92045	HbA1c
rs17226359	chr12	48691250	C	G	rs76261711	0.93999	HbA1c
rs75029175	chr12	48746060	A	G	rs76261711	0.91545	HbA1c
rs11834109	chr12	48746220	T	C	rs76261711	0.90602	HbA1c
rs77727008	chr12	48750497	C	A	rs76261711	0.90404	HbA1c
rs74575365	chr12	48750769	G	A	rs76261711	0.86146	HbA1c
rs1043011	chr12	56865040	G	T	rs2657879	0.99471	FGluadjBMI
rs2638315	chr12	56865056	G	C	rs2657879	0.99263	FGluadjBMI
rs2657879	chr12	56865338	A	G	rs2657879	1	FGluadjBMI
rs11609805	chr12	57735045	G	A	rs12315434	0.9032	FGluadjBMI
rs2122982	chr12	57781893	G	A	rs12315434	0.91692	FGluadjBMI
rs1106766	chr12	57809456	C	T	rs12315434	0.91323	FGluadjBMI
rs61352607	chr12	57839173	G	T	rs12315434	0.89613	FGluadjBMI
rs2229357	chr12	57843711	G	A	rs12315434	0.8963	FGluadjBMI
rs3741414	chr12	57844049	C	T	rs12315434	0.89639	FGluadjBMI
rs10878349	chr12	66327632	A	G	rs1351394	0.96808	FInsadjBMI
rs1042725	chr12	66358347	C	T	rs1351394	0.87378	FInsadjBMI
rs1798097	chr12	71519600	A	C	rs1796330	0.95258	T2D
rs1705261	chr12	71527646	T	A	rs1796330	0.81186	T2D
rs1615252	chr12	71527707	A	C	rs1796330	0.81778	T2D
rs1798090	chr12	71535095	T	C	rs1796330	0.81836	T2D
rs2769433	chr12	95901534	A	T	rs2197973	0.94372	T2D
rs2197973	chr12	95928560	C	T	rs2197973	1	T2D
rs79896666	chr12	97850366	A	C	rs77864822	0.8384	T2D
rs74628648	chr12	97851002	C	T	rs77864822	0.84204	T2D
rs79333258	chr12	97851096	C	G	rs77864822	0.8419	T2D
rs79621919	chr12	97860592	G	A	rs77864822	0.8196	T2D
rs77530740	chr12	97867705	A	T	rs77864822	0.81543	T2D
rs1533686	chr12	102743216	T	G	rs1402013	0.93577	FInsadjBMI
rs35766	chr12	102880473	C	T	rs860598	0.94811	FInsadjBMI
rs855228	chr12	102897764	C	T	rs860598	0.97048	FInsadjBMI
rs855223	chr12	102904181	T	C	rs860598	0.88691	FInsadjBMI
rs855222	chr12	102904406	C	A	rs860598	0.99329	FInsadjBMI
rs855221	chr12	102904519	A	G	rs860598	0.8827	FInsadjBMI
rs855220	chr12	102904594	C	T	rs860598	0.88631	FInsadjBMI
rs855219	chr12	102904683	A	G	rs860598	0.99022	FInsadjBMI
rs855218	chr12	102906642	A	G	rs860598	0.87808	FInsadjBMI
rs855217	chr12	102906927	C	T	rs860598	0.87557	FInsadjBMI
rs7310615	chr12	111865049	C	G	rs10774624	0.87096	HbA1c
rs3184504	chr12	111884608	T	C	rs10774624	0.90941	HbA1c
rs10774625	chr12	111910219	A	G	rs10774624	0.90861	HbA1c
rs653178	chr12	112007756	C	T	rs10774624	0.92275	HbA1c
rs5745807	chr12	118456285	G	A	rs12578639	0.81969	T2D
rs139990136	chr12	118475398	G	A	rs12578639	0.80452	T2D
rs11068779	chr12	118475967	T	C	rs12578639	0.9089	T2D
rs11068780	chr12	118476079	C	T	rs12578639	0.88736	T2D
rs7485548	chr12	118489006	G	A	rs12578639	0.96395	T2D
rs7488835	chr12	118489181	A	C	rs12578639	0.9876	T2D
rs12578639	chr12	118489636	A	T	rs12578639	1	T2D
rs58639682	chr12	118490421	G	T	rs12578639	0.93931	T2D
rs79232756	chr12	118491717	T	C	rs12578639	0.95707	T2D
rs149969035	chr12	118491946	G	A	rs12578639	0.96199	T2D
rs145374747	chr12	118493690	G	A	rs12578639	0.93623	T2D
rs80091626	chr12	118494155	G	C	rs12578639	0.94009	T2D
rs79240959	chr12	118494196	C	T	rs12578639	0.94009	T2D
rs60777883	chr12	118494967	A	T	rs12578639	0.93296	T2D
rs12579444	chr12	118496536	T	C	rs12578639	0.91614	T2D
rs11065290	chr12	121280460	T	C	rs11065299	0.99556	T2D
rs61946381	chr12	121343559	A	C	rs11065299	0.97678	T2D
rs6489786	chr12	121397875	A	G	rs2649999	0.9014	2hrGluadjBMI
rs7954039	chr12	121398654	A	C	rs2649999	0.90134	2hrGluadjBMI
rs7954331	chr12	121398657	G	T	rs2649999	0.90121	2hrGluadjBMI
rs2251468	chr12	121405126	C	A	rs2649999	0.89956	2hrGluadjBMI
rs2243616	chr12	121406370	G	T	rs2649999	0.89558	2hrGluadjBMI
rs11065566	chr12	121853373	T	C	rs6489811	0.95967	FGluadjBMI
rs889970	chr12	121856217	G	A	rs6489811	0.96489	FGluadjBMI
rs10849886	chr12	121886921	G	T	rs6489811	0.97368	FGluadjBMI
rs6489811	chr12	121893626	A	G	rs6489811	1	FGluadjBMI
rs10849890	chr12	121902725	T	C	rs6489811	0.98458	FGluadjBMI
rs937564	chr12	123477311	T	C	rs4148856	0.97703	T2D
rs883263	chr12	123485188	A	G	rs4148856	0.96468	T2D
rs641760	chr12	123518866	T	C	rs4148856	0.96525	T2D
rs520088	chr12	123522150	C	G	rs4148856	0.9703	T2D
rs655293	chr12	123528405	G	A	rs4148856	0.96725	T2D
rs585522	chr12	123550813	A	G	rs4148856	0.92506	T2D
rs1790120	chr12	123613565	A	C	rs4148856	0.85792	T2D
rs2510885	chr12	123614813	G	C	rs4148856	0.86492	T2D
rs1790119	chr12	123615098	C	A	rs4148856	0.86496	T2D
rs1727294	chr12	123616514	A	G	rs4148856	0.86494	T2D
rs1616131	chr12	123619838	G	A	rs4148856	0.86829	T2D
rs1616181	chr12	123619856	T	A	rs4148856	0.86833	T2D
rs1727318	chr12	123621210	T	C	rs4148856	0.86861	T2D
rs1106240	chr12	123626982	C	T	rs4148856	0.85195	T2D
rs1106241	chr12	123627016	T	C	rs4148856	0.86764	T2D
rs1569068	chr12	123632276	G	A	rs4148856	0.86924	T2D
rs1790090	chr12	123633424	G	A	rs4148856	0.8692	T2D
rs1790108	chr12	123636841	A	G	rs4148856	0.84872	T2D
rs1051431	chr12	123645803	G	A	rs4148856	0.85169	T2D
rs1727296	chr12	123647725	G	C	rs4148856	0.85182	T2D
rs1716165	chr12	123648881	C	T	rs4148856	0.85184	T2D
rs1617434	chr12	123649486	A	G	rs4148856	0.85376	T2D
rs1618679	chr12	123650714	A	G	rs4148856	0.85383	T2D
rs1621194	chr12	123651018	T	C	rs4148856	0.85383	T2D
rs1716167	chr12	123651162	A	G	rs4148856	0.85374	T2D
rs1716168	chr12	123651966	G	C	rs4148856	0.85381	T2D
rs1727334	chr12	123714236	A	G	rs4148856	0.84199	T2D
rs941306	chr12	123715113	C	T	rs4148856	0.84199	T2D
rs941305	chr12	123715266	T	C	rs4148856	0.84201	T2D
rs4759409	chr12	123719585	G	C	rs4148856	0.82316	T2D
rs7313483	chr12	123726834	C	T	rs4148856	0.8187	T2D
rs12829951	chr12	124425841	A	G	rs7133378	0.8976	FInsadjBMI
rs7131882	chr12	124426736	C	T	rs7133378	0.89762	FInsadjBMI
rs11057401	chr12	124427306	T	A	rs7133378	0.81599	FInsadjBMI
rs35825716	chr12	124427524	G	C	rs7978610	0.89363	T2D
rs4930725	chr12	124428162	T	A	rs7133378	0.89371	FInsadjBMI
rs4930726	chr12	124428331	T	C	rs7133378	0.90615	FInsadjBMI
rs2178663	chr12	124433905	C	T	rs7133378	0.81101	FInsadjBMI
rs4405410	chr12	124435788	T	A	rs7133378	0.89743	FInsadjBMI
rs34878139	chr12	124446253	T	C	rs7133378	0.90661	FInsadjBMI
rs7973683	chr12	124449223	C	A	rs7133378	0.91218	FInsadjBMI
rs1882491	chr12	124454235	T	C	rs7978610	0.8977	T2D
rs4765127	chr12	124460167	G	T	rs7133378	0.89643	FInsadjBMI
rs12311114	chr12	124460703	C	A	rs7978610	0.90254	T2D
rs7978610	chr12	124468572	G	C	rs7133378	0.89677	FInsadjBMI
rs952632	chr12	124469738	A	G	rs7133378	0.89666	FInsadjBMI
rs11837287	chr12	124470059	C	T	rs7133378	0.89668	FInsadjBMI
rs7311969	chr12	124470333	T	C	rs7133378	0.90712	FInsadjBMI
rs4765562	chr12	124472571	T	C	rs7133378	0.90739	FInsadjBMI
rs7307277	chr12	124475156	A	G	rs7133378	0.89452	FInsadjBMI
rs7311233	chr12	124475940	A	G	rs7978610	0.90651	T2D
rs71458830	chr12	124476561	C	T	rs7133378	0.89399	FInsadjBMI
rs12809473	chr12	124476599	T	A	rs7133378	0.89478	FInsadjBMI
rs12827409	chr12	124476706	C	G	rs7133378	0.89475	FInsadjBMI
rs12833624	chr12	124476873	C	T	rs7133378	0.90408	FInsadjBMI
rs34114498	chr12	124480373	G	C	rs7133378	0.90448	FInsadjBMI
rs56041971	chr12	124480866	G	A	rs7133378	0.89512	FInsadjBMI
rs7975482	chr12	124481690	A	G	rs7133378	0.89662	FInsadjBMI
rs12303933	chr12	124482256	T	C	rs7133378	0.89495	FInsadjBMI
rs2130382	chr12	124484643	C	G	rs7978610	0.90705	T2D
rs12310367	chr12	124486678	A	G	rs7133378	0.89367	FInsadjBMI
rs12311848	chr12	124486851	A	G	rs7133378	0.89219	FInsadjBMI
rs11057412	chr12	124489142	G	C	rs7133378	0.90199	FInsadjBMI
rs11057413	chr12	124489162	A	G	rs7133378	0.89134	FInsadjBMI
rs12303671	chr12	124492610	T	G	rs7133378	0.90318	FInsadjBMI
rs1054852	chr12	124496316	A	G	rs7133378	0.83957	FInsadjBMI
rs863750	chr12	124505444	C	T	rs825452	0.98744	T2D
rs825452	chr12	124509177	G	A	rs825452	1	T2D
rs11610045	chr12	133063768	G	A	rs11610045	1	FGluadjBMI
rs11147271	chr12	133079987	G	A	rs12811407	0.87241	T2D
rs36098511	chr12	133080449	A	T	rs12811407	0.98438	T2D
rs11610623	chr12	133081636	C	T	rs12811407	0.87561	T2D
rs3764049	chr12	133087707	C	G	rs12811407	0.9539	T2D
rs3751297	chr12	133088165	G	A	rs12811407	0.82307	T2D
rs34238147	chr13	26776255	G	A	rs34584161	0.95652	T2D
rs34584161	chr13	26776999	A	G	rs34584161	1	T2D
rs9581587	chr13	26777083	A	C	rs34584161	0.90144	T2D
rs9581588	chr13	26777299	C	G	rs34584161	0.90149	T2D
rs76154673	chr13	26777488	T	C	rs34584161	0.95864	T2D
rs34897738	chr13	26777711	A	T	rs34584161	0.9014	T2D
rs4545656	chr13	26777741	A	G	rs34584161	0.89844	T2D
rs4630391	chr13	26777824	C	T	rs34584161	0.95877	T2D
rs9581591	chr13	26784939	T	C	rs34584161	0.89999	T2D
rs7331951	chr13	28479654	T	C	rs11619319	0.98734	FGluadjBMI,HbA1c
rs7326283	chr13	28479685	C	T	rs11619319	0.98734	FGluadjBMI,HbA1c
rs12429454	chr13	28481210	G	A	rs11619319	0.99409	FGluadjBMI,HbA1c
rs56209434	chr13	28482457	G	A	rs11619319	0.98923	FGluadjBMI,HbA1c
rs11619319	chr13	28487599	A	G	rs11619319	1	FGluadjBMI,HbA1c
rs4771189	chr13	28489128	A	C	rs11619319	0.99808	FGluadjBMI,HbA1c
rs1045411	chr13	31033232	C	T	rs11842871	0.93542	T2D
rs3742305	chr13	31036642	C	G	rs11842871	0.94115	T2D
rs576674	chr13	33554302	G	A	rs576674	1	T2D,FGluadjBMI,HbA1c
rs488166	chr13	33554352	C	G	rs576674	0.9993	T2D,FGluadjBMI,HbA1c
rs488321	chr13	33554405	T	C	rs576674	0.99968	T2D,FGluadjBMI,HbA1c
rs2858980	chr13	33554587	G	A	rs576674	0.99942	T2D,FGluadjBMI,HbA1c
rs533873	chr13	33555587	C	T	rs576674	0.80746	T2D,FGluadjBMI,HbA1c
rs9316500	chr13	51094114	T	G	rs963740	0.99584	T2D
rs9562987	chr13	51095908	G	A	rs963740	0.8466	T2D
rs963740	chr13	51096095	A	T	rs963740	1	T2D
rs9563599	chr13	58953476	T	C	rs9569864	0.99974	T2D
rs1215470	chr13	80706455	T	C	rs1359790	0.91928	T2D
rs1215451	chr13	80715893	G	A	rs1359790	0.98394	T2D
rs9559549	chr13	109959427	A	C	rs7987740	0.88944	T2D
rs9515119	chr13	110409336	A	C	rs4771648	0.80022	T2D
rs58120907	chr13	110413514	G	A	rs4771648	0.86654	T2D
rs874016	chr13	110416393	G	A	rs4771648	0.88563	T2D
rs1967911	chr13	110420133	G	A	rs4771648	0.88983	T2D
rs9521508	chr13	110420832	A	T	rs4771648	0.89155	T2D
rs4547213	chr13	110424498	G	A	rs4771648	0.89766	T2D
rs9521510	chr13	110426871	T	C	rs4771648	0.97917	T2D
rs2117455	chr13	110443894	G	T	rs4771648	0.91432	T2D
rs1966662	chr13	110454702	G	T	rs4771648	0.91774	T2D
rs4773173	chr13	111025118	A	G	rs9521730	0.96383	FInsadjBMI
rs952359	chr13	111026734	G	A	rs9521730	0.95883	FInsadjBMI
rs750598	chr13	111028978	G	A	rs9521730	0.98527	FInsadjBMI
rs11838637	chr13	111029923	G	A	rs9521730	0.99515	FInsadjBMI
rs9521730	chr13	111031180	G	A	rs9521730	1	FInsadjBMI
rs9555695	chr13	111033125	C	T	rs9521730	0.89391	FInsadjBMI
rs9521732	chr13	111033821	C	A	rs9521730	0.80808	FInsadjBMI
rs9521733	chr13	111034542	T	C	rs9521730	0.83605	FInsadjBMI
rs9515200	chr13	111036022	G	C	rs9521730	0.89355	FInsadjBMI
rs9521734	chr13	111037289	A	T	rs9521730	0.83258	FInsadjBMI
rs9521735	chr13	111037328	G	C	rs9521730	0.80917	FInsadjBMI
rs61963197	chr13	111038395	G	A	rs9521730	0.86462	FInsadjBMI
rs9521739	chr13	111038803	A	G	rs9521730	0.89306	FInsadjBMI
rs76533333	chr13	113352916	A	G	rs76533333	1	HbA1c
rs71446622	chr13	113365480	G	A	rs76533333	0.97686	HbA1c
rs35745507	chr13	113369975	T	G	rs76533333	0.91254	HbA1c
rs7140110	chr13	114544024	T	C	rs7994900	0.8028	HbA1c
rs7337498	chr13	114544119	G	A	rs7994900	0.95092	HbA1c
rs7337339	chr13	114544155	G	A	rs7994900	0.95979	HbA1c
rs6602912	chr13	114546549	T	G	rs7994900	0.85278	HbA1c
rs9577923	chr13	114548163	C	G	rs7994900	0.9803	HbA1c
rs7400614	chr13	114551980	C	A	rs7994900	0.99906	HbA1c
rs7994900	chr13	114553134	C	T	rs7994900	1	HbA1c
rs57920839	chr14	38758704	T	C	rs8017808	0.85348	T2D
rs2183237	chr14	38803756	G	A	rs8017808	0.86864	T2D
rs17107853	chr14	38803947	C	T	rs8017808	0.90334	T2D
rs7145965	chr14	38804433	G	A	rs8017808	0.90448	T2D
rs7147483	chr14	38804675	T	C	rs8017808	0.89522	T2D
rs1958498	chr14	38805958	T	C	rs8017808	0.90849	T2D
rs12588255	chr14	38806293	T	C	rs8017808	0.91342	T2D
rs11851242	chr14	38811623	A	G	rs8017808	0.89571	T2D
rs61975999	chr14	38811753	A	G	rs8017808	0.92625	T2D
rs12588696	chr14	38812094	T	C	rs8017808	0.89584	T2D
rs1958460	chr14	38812975	A	G	rs8017808	0.89342	T2D
rs17107913	chr14	38837262	G	C	rs8017808	0.88133	T2D
rs17107936	chr14	38844607	T	A	rs8017808	0.95024	T2D
rs17180532	chr14	65270718	G	A	rs2273475	0.96083	HbA1c
rs7149271	chr14	69272643	C	T	rs1465788	0.97196	T1D
rs12586509	chr14	73592154	C	A	rs10151436	0.80585	HbA1c
rs17109221	chr14	79910119	C	T	rs17836088	0.96417	T2D
rs7156625	chr14	79942647	G	A	rs17836088	0.96772	T2D
rs28479795	chr14	79943606	C	T	rs17836088	0.96566	T2D
rs8003022	chr14	90038821	G	A	rs35889227	0.86579	FGluadjBMI
rs35533056	chr14	90039055	A	G	rs35889227	0.81295	FGluadjBMI
rs35889227	chr14	90055468	G	T	rs35889227	1	FGluadjBMI
rs3818259	chr14	91928812	G	T	rs8010382	0.88686	T2D
rs5020186	chr14	91928992	T	G	rs8010382	0.88684	T2D
rs10134560	chr14	91930152	C	T	rs8010382	0.88633	T2D
rs12432947	chr14	91930627	C	T	rs8010382	0.88687	T2D
rs2064962	chr14	91931029	T	C	rs8010382	0.88606	T2D
rs2064963	chr14	91931139	C	A	rs8010382	0.88606	T2D
rs997169	chr14	91934303	G	A	rs8010382	0.85559	T2D
rs12590726	chr14	91934969	A	G	rs8010382	0.88686	T2D
rs12437182	chr14	91935587	A	G	rs8010382	0.88989	T2D
rs876561	chr14	91944911	G	A	rs8010382	0.88991	T2D
rs12589936	chr14	91946662	G	A	rs8010382	0.88989	T2D
rs11628439	chr14	91946995	C	T	rs8010382	0.87464	T2D
rs11628461	chr14	91947140	A	G	rs8010382	0.88972	T2D
rs2180885	chr14	91949499	A	G	rs8010382	0.8897	T2D
rs2145618	chr14	91949546	A	G	rs8010382	0.88991	T2D
rs8006780	chr14	91949986	T	C	rs8010382	0.88965	T2D
rs67516930	chr14	91960223	T	C	rs8010382	0.88751	T2D
rs28378980	chr14	91960784	C	T	rs8010382	0.89014	T2D
rs11623076	chr14	91960872	G	A	rs8010382	0.89014	T2D
rs11624006	chr14	91961188	C	A|T	rs8010382	0.89014	T2D
rs11621158	chr14	91962526	T	C	rs8010382	0.89014	T2D
rs8010382	chr14	91963722	A	G	rs8010382	1	T2D
rs7153849	chr14	91964683	A	G	rs8010382	0.87943	T2D
rs7154224	chr14	91964874	A	C	rs8010382	0.89015	T2D
rs8014321	chr14	91967666	T	C	rs8010382	0.89015	T2D
rs8014353	chr14	91967710	T	C	rs8010382	0.85585	T2D
rs8017764	chr14	91968127	C	A	rs8010382	0.89015	T2D
rs2896177	chr14	91968313	A	G	rs8010382	0.89015	T2D
rs56129603	chr14	91970473	C	T	rs8010382	0.87509	T2D
rs7143394	chr14	91971265	T	C	rs8010382	0.89021	T2D
rs7143962	chr14	91971583	T	C	rs8010382	0.89021	T2D
rs10498627	chr14	91972119	A	G	rs8010382	0.85877	T2D
rs11627113	chr14	91972628	T	C	rs8010382	0.87514	T2D
rs2025067	chr14	91972752	C	T	rs8010382	0.89021	T2D
rs11160010	chr14	91984538	C	T	rs8010382	0.81285	T2D
rs11627901	chr14	92013263	T	G	rs8010382	0.80569	T2D
rs1535464	chr14	100793431	G	A	rs12888855	0.89091	FGluadjBMI
rs3736952	chr14	100796478	C	T	rs12888855	0.98623	FGluadjBMI
rs35852289	chr14	100798012	A	G	rs12888855	0.99543	FGluadjBMI
rs12887559	chr14	100798779	C	T	rs12888855	0.99473	FGluadjBMI
rs3742384	chr14	100800103	C	T	rs12888855	0.98323	FGluadjBMI
rs61990729	chr14	100828625	C	T	rs12888855	0.98535	FGluadjBMI
rs3783346	chr14	100829184	C	T	rs12888855	0.99982	FGluadjBMI
rs12888855	chr14	100830818	C	A	rs12888855	1	FGluadjBMI
rs12897688	chr14	100844420	G	A	rs12888855	0.99419	FGluadjBMI
rs12882934	chr14	100845457	C	A	rs12888855	0.85235	FGluadjBMI
rs941576	chr14	101306045	A	G	rs941576	1	T1D
rs56994090	chr14	101306447	T	C	rs941576	0.91587	T1D
rs8022656	chr14	101307542	A	G	rs941576	0.94102	T1D
rs113135977	chr14	103858029	C	T	rs62007683	0.99323	T2D
rs3783394	chr14	103858673	G	A	rs62007683	0.99335	T2D
rs11624343	chr14	103859156	T	A	rs62007683	0.97998	T2D
rs1961600	chr14	103862144	G	A	rs62007683	0.99303	T2D
rs2010281	chr14	103862322	G	A	rs62007683	0.99307	T2D
rs72708854	chr14	103864885	T	C	rs62007683	0.99305	T2D
rs11621510	chr14	103869620	T	C	rs62007683	0.99333	T2D
rs11623869	chr14	103883633	G	T	rs62007683	0.98927	T2D
rs62007681	chr14	103884651	G	A	rs62007683	0.99996	T2D
rs11624367	chr14	103892818	T	A	rs62007683	0.99988	T2D
rs62007683	chr14	103894071	G	T	rs62007683	1	T2D
rs62007684	chr14	103894223	T	C	rs62007683	0.99998	T2D
rs3783395	chr14	103895020	T	C	rs62007683	0.97322	T2D
rs2273703	chr14	103918029	C	G	rs62007683	0.9692	T2D
rs10143247	chr14	103920927	G	A	rs62007683	0.97196	T2D
rs7150317	chr14	103921691	C	G	rs62007683	0.97202	T2D
rs10141120	chr14	103923008	T	C	rs62007683	0.97196	T2D
rs2273700	chr14	103923414	A	G	rs62007683	0.99826	T2D
rs2273699	chr14	103923475	A	G	rs62007683	0.97196	T2D
rs7146506	chr14	103924477	A	G	rs62007683	0.972	T2D
rs72708893	chr14	103929535	G	A	rs62007683	0.9988	T2D
rs34216351	chr14	103939275	G	A	rs62007683	0.98305	T2D
rs10141388	chr14	103939679	A	G	rs62007683	0.95825	T2D
rs62007718	chr14	103940436	G	A	rs62007683	0.98301	T2D
rs11628969	chr14	103940911	G	A	rs62007683	0.95725	T2D
rs3742458	chr14	103950368	A	G	rs62007683	0.95838	T2D
rs55859054	chr14	103953666	T	A	rs62007683	0.93036	T2D
rs56365443	chr14	103960026	A	G	rs62007683	0.98303	T2D
rs62006268	chr14	103961556	C	G	rs62007683	0.98333	T2D
rs10141433	chr14	103962559	A	G	rs62007683	0.9584	T2D
rs9671911	chr14	103967343	T	C	rs62007683	0.95555	T2D
rs3783402	chr14	103967929	C	G	rs62007683	0.95426	T2D
rs3759584	chr14	103990799	T	C	rs62007683	0.9093	T2D
rs55723020	chr14	103991401	G	A	rs62007683	0.99218	T2D
rs11626787	chr14	103991749	A	G	rs62007683	0.98303	T2D
rs45441198	chr14	104002611	T	C	rs62007683	0.94704	T2D
rs2296486	chr14	104003070	A	G	rs62007683	0.96291	T2D
rs2296484	chr14	104003094	C	T	rs62007683	0.95725	T2D
rs10135868	chr14	104004147	T	C	rs62007683	0.94109	T2D
rs11627529	chr14	104004557	C	T	rs62007683	0.96751	T2D
rs11623470	chr14	104004810	T	A	rs62007683	0.94807	T2D
rs11621037	chr14	104006160	C	T	rs62007683	0.95492	T2D
rs8043085	chr15	38828140	G	T	rs8032939	0.88026	T2D
rs72727387	chr15	38843476	G	A	rs8032939	0.8633	T2D
rs72727388	chr15	38843694	T	C	rs8032939	0.86319	T2D
rs28582094	chr15	38843887	A	G	rs8032939	0.90452	T2D
rs12593201	chr15	38844106	G	A	rs8032939	0.86217	T2D
rs36027443	chr15	38846347	G	A	rs8032939	0.92747	T2D
rs7170151	chr15	38846678	C	T	rs8032939	0.93615	T2D
rs4924273	chr15	38846738	G	C	rs8032939	0.93188	T2D
rs6495979	chr15	38847359	C	T	rs8032939	0.93171	T2D
rs11073337	chr15	38847763	A	C	rs8032939	0.86609	T2D
rs11631591	chr15	38850262	T	C	rs8032939	0.88684	T2D
rs7173565	chr15	38850330	T	C	rs8032939	0.8836	T2D
rs12912777	chr15	38852386	C	T	rs34715063	0.94267	T2D
rs2456526	chr15	53089442	T	C	rs2456530	0.80849	T2D
rs2440376	chr15	53091870	G	A	rs2456530	0.90336	T2D
rs2456532	chr15	53092520	G	C	rs2456530	0.88377	T2D
rs2243790	chr15	53092620	G	A	rs2456530	0.85232	T2D
rs528350911	chr15	53747228	C	G	rs528350911	1	T2D
rs12442662	chr15	57178230	A	C	rs117483894	0.86185	T2D
rs4362334	chr15	57180694	T	A	rs117483894	0.86003	T2D
rs12440245	chr15	57219302	T	C	rs117483894	0.98293	T2D
rs12443125	chr15	57219303	C	G	rs117483894	0.98293	T2D
rs17819664	chr15	57221167	C	T	rs117483894	0.98277	T2D
rs80036714	chr15	57222670	G	A	rs117483894	0.98631	T2D
rs12442839	chr15	57224185	A	G	rs117483894	0.98603	T2D
rs17238971	chr15	57236366	T	C	rs117483894	0.98659	T2D
rs76424169	chr15	57241808	T	A	rs117483894	0.98784	T2D
rs75352825	chr15	57242273	G	A	rs117483894	0.98714	T2D
rs12439165	chr15	57256564	G	A	rs117483894	0.9874	T2D
rs117415304	chr15	57260447	G	A	rs117483894	0.98438	T2D
rs149135690	chr15	57261043	A	T	rs117483894	0.98921	T2D
rs75350341	chr15	57262126	C	T	rs117483894	0.98921	T2D
rs75520323	chr15	57265063	C	G	rs117483894	0.98657	T2D
rs78773227	chr15	57266889	A	G	rs117483894	0.98694	T2D
rs17819694	chr15	57272952	T	C	rs117483894	0.92673	T2D
rs17238992	chr15	57274694	T	C	rs117483894	0.98714	T2D
rs12441200	chr15	57276742	C	T	rs117483894	0.98915	T2D
rs12441263	chr15	57276756	G	T	rs117483894	0.98891	T2D
rs12440790	chr15	57288515	A	G	rs117483894	0.98488	T2D
rs116960444	chr15	57308280	T	C	rs117483894	0.97873	T2D
rs79336250	chr15	57308475	G	A	rs117483894	0.97887	T2D
rs16977201	chr15	57323191	T	C	rs117483894	0.84091	T2D
rs17239089	chr15	57323671	A	G	rs117483894	0.98131	T2D
rs76200960	chr15	57324582	A	G	rs117483894	0.98129	T2D
rs11854006	chr15	57326987	C	G	rs117483894	0.82408	T2D
rs17819779	chr15	57332763	G	A	rs117483894	0.98945	T2D
rs12441892	chr15	57347966	A	G	rs117483894	0.90933	T2D
rs76209271	chr15	57349656	C	G	rs117483894	0.97441	T2D
rs76185826	chr15	57349755	A	C	rs117483894	0.97875	T2D
rs144976670	chr15	57351138	A	C	rs117483894	0.97231	T2D
rs74576465	chr15	57355040	G	C	rs117483894	0.97131	T2D
rs17239187	chr15	57374657	C	G	rs117483894	0.91688	T2D
rs17239208	chr15	57383100	A	G	rs117483894	0.98393	T2D
rs12438244	chr15	57403448	A	G	rs117483894	0.99375	T2D
rs12439266	chr15	57405161	A	C	rs117483894	0.85171	T2D
rs12440116	chr15	57433696	C	T	rs117483894	0.99429	T2D
rs4514619	chr15	57438086	G	A	rs117483894	0.99064	T2D
rs145485342	chr15	57440250	T	A	rs117483894	0.99076	T2D
rs140970886	chr15	57440922	A	G	rs117483894	0.9905	T2D
rs75681209	chr15	57451085	T	G	rs117483894	0.99102	T2D
rs77099053	chr15	57474109	G	A	rs117483894	0.98909	T2D
rs17239313	chr15	57476073	A	T	rs117483894	0.99594	T2D
rs17819994	chr15	57490034	A	G	rs117483894	0.98329	T2D
rs12440729	chr15	57497961	T	A	rs117483894	0.98115	T2D
rs17820119	chr15	57555798	G	A	rs117483894	0.98093	T2D
rs117768859	chr15	57589546	G	A	rs117483894	0.95201	T2D
rs10518910	chr15	57605274	T	G	rs117483894	0.84679	T2D
rs11071642	chr15	62229356	T	C	rs17271305	0.83361	2hrGluadjBMI
rs1436958	chr15	62338797	G	T	rs17271305	0.88704	2hrGluadjBMI
rs10468026	chr15	62343850	C	T	rs17271305	0.80748	2hrGluadjBMI
rs12442675	chr15	62346056	G	A	rs17271305	0.80538	2hrGluadjBMI
rs4775455	chr15	62347274	A	T	rs17271305	0.80529	2hrGluadjBMI
rs10519157	chr15	62381630	T	G	rs17271305	0.83691	2hrGluadjBMI
rs4502156	chr15	62383155	T	C	rs7163757	0.90649	FGluadjBMI
rs1881415	chr15	62388530	T	C	rs7163757	0.96879	FGluadjBMI
rs7167878	chr15	62396189	C	A	rs7163757	0.99692	FGluadjBMI
rs7167932	chr15	62396278	C	T	rs7163757	0.99714	FGluadjBMI
rs7172432	chr15	62396389	A	G	rs7163757	0.99616	FGluadjBMI
rs7173964	chr15	62396942	G	A	rs7163757	0.98234	FGluadjBMI
rs4775466	chr15	62397118	C	T	rs7163757	0.98993	FGluadjBMI
rs4775467	chr15	62397398	G	A	rs7163757	0.98236	FGluadjBMI
rs11856307	chr15	62399093	A	C	rs7163757	0.96544	FGluadjBMI
rs57932859	chr15	63800865	A	G	rs7178762	0.85887	T2D
rs11629641	chr15	63804707	C	T	rs7178762	0.91195	T2D
rs11635129	chr15	63805106	T	C	rs7178762	0.83882	T2D
rs4984296	chr15	63817715	G	C	rs7178762	0.90087	T2D
rs982077	chr15	63823301	A	G	rs7178762	0.90244	T2D
rs4984297	chr15	63824490	G	T	rs7178762	0.9014	T2D
rs2058913	chr15	63831869	A	T	rs7178762	0.88097	T2D
rs35627589	chr15	63832332	T	C	rs7178762	0.90493	T2D
rs16947268	chr15	63832562	T	C	rs7178762	0.90153	T2D
rs11071758	chr15	63886250	G	A	rs7178762	0.96621	T2D
rs11457	chr15	63886379	G	C	rs7178762	0.90073	T2D
rs10438289	chr15	63895150	G	C	rs7178762	0.8468	T2D
rs12907238	chr15	63897949	A	C	rs7178762	0.8528	T2D
rs12102137	chr15	63904135	G	A	rs7178762	0.84924	T2D
rs2228510	chr15	63970456	T	C	rs7178762	0.84135	T2D
rs11636758	chr15	63991488	C	T	rs7178762	0.84708	T2D
rs28496317	chr15	64095762	T	C	rs7178762	0.80009	T2D
rs11639412	chr15	64112634	T	A	rs7178762	0.8095	T2D
rs352479	chr15	65803428	C	A	rs452306	0.97856	HbA1c
rs8027781	chr15	66097711	C	A	rs452306	0.92839	HbA1c
rs12442510	chr15	66099113	G	A	rs452306	0.94247	HbA1c
rs2472304	chr15	75044238	G	A	rs12594062	0.8155	FGluadjBMI
rs11072507	chr15	75054866	G	C	rs12594062	0.82347	FGluadjBMI
rs12905199	chr15	75070196	A	G	rs12594062	0.96342	FGluadjBMI
rs1378942	chr15	75077367	C	A	rs12594062	0.95513	FGluadjBMI
rs1378941	chr15	75080150	C	A	rs12594062	0.9556	FGluadjBMI
rs2168518	chr15	75081078	G	A	rs12594062	0.9586	FGluadjBMI
rs1378940	chr15	75083494	C	A	rs12594062	0.9584	FGluadjBMI
rs11635664	chr15	75088962	G	A|T	rs12594062	0.98012	FGluadjBMI
rs12898997	chr15	75090349	C	T	rs12594062	0.99309	FGluadjBMI
rs7166737	chr15	75682513	A	G	rs13737	0.81977	T2D
rs8028277	chr15	75684085	A	G	rs13737	0.82	T2D
rs4451914	chr15	75739824	C	T	rs13737	0.81872	T2D
rs11636199	chr15	75825337	A	G	rs13737	0.83878	T2D
rs12909863	chr15	75825822	G	C	rs13737	0.85289	T2D
rs8036884	chr15	75862893	T	C	rs13737	0.8285	T2D
rs7184046	chr15	75866150	G	C	rs13737	0.84182	T2D
rs8024485	chr15	77718368	C	A	rs7178572	0.99912	FGluadjBMI
rs6495240	chr15	77766556	T	C	rs7178572	0.9984	FGluadjBMI
rs12324627	chr15	77767539	A	G	rs7178572	0.9991	FGluadjBMI
rs11857450	chr15	77802791	G	C	rs7178572	0.94432	FGluadjBMI
rs12901503	chr15	77819056	A	G	rs7178572	0.92587	FGluadjBMI
rs869301	chr15	77830633	T	C	rs7178572	0.91462	FGluadjBMI
rs7496812	chr15	79222924	C	T	rs3825932	0.9187	T1D
rs11638844	chr15	79231518	A	G	rs3825932	0.96631	T1D
rs10400902	chr15	79231616	A	G	rs3825932	0.95768	T1D
rs11072815	chr15	79232319	A	G	rs3825932	0.99253	T1D
rs11856301	chr15	79232330	T	C	rs3825932	0.99578	T1D
rs3825932	chr15	79235446	T	C	rs3825932	1	T1D
rs9920775	chr15	90368273	T	C	rs4932265	0.83193	T2D
rs12910992	chr15	90372465	C	T	rs4932265	0.82303	T2D
rs6496609	chr15	90379632	C	A	rs4932265	0.85931	T2D
rs8031576	chr15	90380214	C	A	rs4932265	0.85544	T2D
rs748508	chr15	90381258	G	T	rs4932265	0.85977	T2D
rs893617	chr15	90381278	C	T	rs4932265	0.85981	T2D
rs1371135	chr15	90391270	T	C	rs4932265	0.86208	T2D
rs7174477	chr15	90392660	A	G	rs4932265	0.84309	T2D
rs4932148	chr15	90394356	C	T	rs4932265	0.85174	T2D
rs7183842	chr15	90400030	G	A	rs4932265	0.87144	T2D
rs12594774	chr15	90406884	A	G	rs4932265	0.94498	T2D
rs2165069	chr15	90407119	C	T	rs4932265	0.91044	T2D
rs2118847	chr15	90408847	C	G	rs4932265	0.90413	T2D
rs986505	chr15	90418413	T	A	rs4932265	0.92573	T2D
rs1866476	chr15	90428543	T	C	rs4932265	0.92306	T2D
rs11638138	chr15	90428755	C	T	rs4932265	0.92106	T2D
rs10852123	chr15	90428894	A	C	rs4932265	0.95314	T2D
rs2043880	chr15	90432526	G	A	rs4932265	0.97873	T2D
rs7174878	chr15	90434888	A	G	rs4932265	0.96851	T2D
rs11852306	chr15	90448376	T	C	rs4932265	0.85163	T2D
rs6598541	chr15	99271135	A	G	rs6598541	1	FGluadjBMI
rs7166287	chr15	99273075	C	T	rs6598541	0.97723	FGluadjBMI
rs4966019	chr15	99274326	C	T	rs6598541	0.95919	FGluadjBMI
rs1976668	chr15	99281192	C	T	rs6598541	0.90547	FGluadjBMI
rs1007212	chr15	99283918	G	A	rs6598541	0.80657	FGluadjBMI
rs2871974	chr15	99284074	C	T	rs6598541	0.9465	FGluadjBMI
rs4966020	chr15	99284680	G	A	rs6598541	0.88684	FGluadjBMI
rs4966021	chr15	99285056	C	T	rs6598541	0.94338	FGluadjBMI
rs2137683	chr15	99289638	C	G	rs6598541	0.87951	FGluadjBMI
rs7166999	chr15	99292805	A	C	rs6598541	0.88339	FGluadjBMI
rs6598542	chr15	99293056	G	A	rs6598541	0.84876	FGluadjBMI
rs6598543	chr15	99293552	A	G	rs6598541	0.86078	FGluadjBMI
rs12898337	chr15	99294355	T	C	rs6598541	0.86812	FGluadjBMI
rs4966024	chr15	99295570	G	A	rs6598541	0.87503	FGluadjBMI
rs12911273	chr15	99295650	C	T	rs6598541	0.90096	FGluadjBMI
rs2858010	chr16	289694	T	C	rs11248914	0.93453	HbA1c
rs9788833	chr16	292772	T	C	rs11248914	0.93528	HbA1c
rs11248914	chr16	293562	T	C	rs11248914	1	HbA1c
rs7196729	chr16	299980	T	C	rs6600191	0.83096	T2D
rs9940149	chr16	300641	G	A	rs6600191	0.90688	T2D
rs9934398	chr16	300696	T	A	rs6600191	0.90674	T2D
rs2239739	chr16	311853	A	G	rs6600191	0.90821	T2D
rs2239740	chr16	311992	A	C	rs6600191	0.85093	T2D
rs7193384	chr16	315557	C	G	rs6600191	0.89323	T2D
rs2531995	chr16	4013467	C	T	rs2238435	0.9679	FGluadjBMI
rs2238435	chr16	4014282	C	G	rs2238435	1	FGluadjBMI
rs12925642	chr16	11171602	A	G	rs12708716	0.83906	T1D
rs2058531	chr16	11172109	T	C	rs12708716	0.85169	T1D
rs9652601	chr16	11174365	G	A	rs12708716	0.81218	T1D
rs12708715	chr16	11177824	C	T	rs12708716	0.84552	T1D
rs9929994	chr16	11178245	A	G	rs12708716	0.97753	T1D
rs12708716	chr16	11179873	A	G	rs12708716	1	T1D
rs12924729	chr16	11187783	G	A	rs12708716	0.84063	T1D
rs12919083	chr16	11188930	A	C	rs12708716	0.85145	T1D
rs12927355	chr16	11194771	C	T	rs12708716	0.83424	T1D
rs35732840	chr16	11228355	T	G	rs12708716	0.86738	T1D
rs2867880	chr16	11231857	G	A	rs12708716	0.84957	T1D
rs2903692	chr16	11238783	G	A	rs12708716	0.81456	T1D
rs4322688	chr16	11238991	C	G	rs12708716	0.82047	T1D
rs12930373	chr16	11239599	G	A	rs12708716	0.83607	T1D
rs12917893	chr16	11239978	A	T	rs12708716	0.84616	T1D
rs35294447	chr16	11240854	A	T	rs12708716	0.81749	T1D
rs243329	chr16	11352313	A	T	rs416603	0.87159	T1D
rs243324	chr16	11354970	A	G	rs416603	0.87788	T1D
rs11643024	chr16	11443183	A	G	rs11643024	1	HbA1c
rs180743	chr16	28507644	C	G	rs4788084	0.92795	T1D
rs26528	chr16	28517709	T	C	rs4788084	0.8189	T1D
rs153109	chr16	28519096	T	C	rs4788084	0.81874	T1D
rs4788085	chr16	28535003	A	G	rs4788084	0.98653	T1D
rs28772958	chr16	28535305	A	G	rs4788084	0.98659	T1D
rs62034322	chr16	28535834	G	A	rs4788084	0.85788	T1D
rs2106480	chr16	28537971	T	C	rs4788084	0.98969	T1D
rs62034325	chr16	28538640	A	G	rs4788084	0.85531	T1D
rs4788084	chr16	28539848	C	T	rs4788084	1	T1D
rs12446550	chr16	28543381	G	A	rs4788084	0.9997	T1D
rs4788083	chr16	28545449	A	G	rs4788084	0.99218	T1D
rs1074631	chr16	28554108	G	A	rs4788084	0.80878	T1D
rs4787457	chr16	28555400	A	G	rs4788084	0.8129	T1D
rs4788076	chr16	28570005	C	T	rs4788084	0.81671	T1D
rs11074911	chr16	28583865	C	T	rs4788084	0.85143	T1D
rs56209193	chr16	28585636	C	T	rs4788084	0.85167	T1D
rs4149406	chr16	28607070	A	G	rs4788084	0.85477	T1D
rs35175818	chr16	28608746	A	C	rs4788084	0.80966	T1D
rs4149398	chr16	28608938	C	G	rs4788084	0.80861	T1D
rs62031562	chr16	28609329	A	T	rs4788084	0.80502	T1D
rs4788095	chr16	28831359	T	C	rs4788084	0.81265	T1D
rs62036620	chr16	28833097	A	G	rs4788084	0.81857	T1D
rs62036622	chr16	28837203	T	G	rs4788084	0.80456	T1D
rs8062405	chr16	28837906	A	G	rs4788084	0.81272	T1D
rs7359397	chr16	28885659	C	T	rs4788084	0.80153	T1D
rs7189927	chr16	28913787	T	C	rs8046545	0.96743	T2D
rs7188071	chr16	28917644	T	C	rs8046545	0.97506	T2D
rs7184597	chr16	28921809	T	C	rs8046545	0.91208	T2D
rs11646653	chr16	28922149	C	T	rs8046545	0.89624	T2D
rs1143679	chr16	31276811	G	A	rs9888739	0.80276	SystemicLupusErythematosus
rs1074182	chr16	53471357	T	G	rs2024449	0.8952	FInsadjBMI
rs13330182	chr16	53472385	G	A	rs2024449	0.91686	FInsadjBMI
rs17801498	chr16	53513452	C	G	rs2024449	0.89386	FInsadjBMI
rs3803657	chr16	53515959	T	C	rs2024449	0.92051	FInsadjBMI
rs8055279	chr16	53522749	T	C	rs2024449	0.91336	FInsadjBMI
rs3929	chr16	53524308	G	C	rs2024449	0.89738	FInsadjBMI
rs76036961	chr16	53769010	A	G	rs78020297	0.96617	T2D
rs16952479	chr16	53770578	A	T	rs78020297	0.98375	T2D
rs9940646	chr16	53800629	C	G	rs1421085	0.88906	T2D
rs9940128	chr16	53800754	G	A	rs1421085	0.88908	T2D
rs1421085	chr16	53800954	T	C	rs1421085	1	T2D
rs11642015	chr16	53802494	C	T	rs1421085	0.99574	T2D
rs1558901	chr16	53803187	A	T	rs1421085	0.88518	T2D
rs62048402	chr16	53803223	G	A	rs1421085	0.99259	T2D
rs1558902	chr16	53803574	T	A	rs1421085	0.99257	T2D
rs56094641	chr16	53806453	A	G	rs1421085	0.98885	T2D
rs55872725	chr16	53809123	C	T	rs1421085	0.99247	T2D
rs1121980	chr16	53809247	G	A	rs1421085	0.87684	T2D
rs7187250	chr16	53810546	C	A	rs1421085	0.93731	T2D
rs7193144	chr16	53810686	T	C	rs1421085	0.9135	T2D
rs62033399	chr16	53810943	C	T	rs1421085	0.92883	T2D
rs62033400	chr16	53811788	A	G	rs1421085	0.95519	T2D
rs8063057	chr16	53812433	T	C	rs1421085	0.92745	T2D
rs17817449	chr16	53813367	T	G	rs1421085	0.91461	T2D
rs8043757	chr16	53813450	A	T	rs1421085	0.92754	T2D
rs9972653	chr16	53814363	G	T	rs1421085	0.90789	T2D
rs17817497	chr16	53815435	T	C	rs1421085	0.94609	T2D
rs8050136	chr16	53816275	C	A	rs1421085	0.89643	T2D
rs8051591	chr16	53816752	A	G	rs1421085	0.93461	T2D
rs9935401	chr16	53816838	G	A	rs1421085	0.91441	T2D
rs9933509	chr16	53818167	T	C	rs1421085	0.83247	T2D
rs3751812	chr16	53818460	G	T	rs1421085	0.947	T2D
rs3751814	chr16	53818724	G	A	rs1421085	0.9138	T2D
rs9936385	chr16	53819169	T	C	rs1421085	0.92962	T2D
rs9923233	chr16	53819198	G	C	rs1421085	0.92962	T2D
rs9923312	chr16	53819367	G	A	rs1421085	0.91065	T2D
rs11075988	chr16	53819771	G	A	rs1421085	0.93258	T2D
rs11075989	chr16	53819877	C	T	rs1421085	0.91669	T2D
rs11075990	chr16	53819893	A	G	rs1421085	0.91669	T2D
rs11075991	chr16	53819937	A	T	rs1421085	0.91983	T2D
rs11075992	chr16	53820066	T	C	rs1421085	0.91673	T2D
rs7202116	chr16	53821615	A	G	rs1421085	0.92964	T2D
rs7202296	chr16	53821690	A	G	rs1421085	0.91378	T2D
rs7185735	chr16	53822651	A	G	rs1421085	0.92294	T2D
rs28567725	chr16	53826028	T	C	rs1421085	0.86148	T2D
rs9933844	chr16	68747001	G	A	rs7198799	0.85477	HbA1c
rs1981870	chr16	68776246	G	A	rs7198799	0.94045	HbA1c
rs12921546	chr16	68780069	G	A	rs7198799	0.93677	HbA1c
rs17772363	chr16	68788909	G	T	rs7198799	0.9169	HbA1c
rs35069703	chr16	68789445	G	A	rs7198799	0.91214	HbA1c
rs13333528	chr16	68790502	C	T	rs7198799	0.91788	HbA1c
rs9646283	chr16	68791231	A	G	rs7198799	0.90869	HbA1c
rs9646284	chr16	68791306	C	G	rs7198799	0.89289	HbA1c
rs12446575	chr16	68791644	C	G	rs7198799	0.91857	HbA1c
rs35158985	chr16	68796746	A	G	rs7198799	0.86479	HbA1c
rs9928847	chr16	68797893	C	T	rs7198799	0.97871	HbA1c
rs9936621	chr16	68798682	A	G	rs7198799	0.97866	HbA1c
rs12708889	chr16	68808283	C	T	rs7198799	0.99042	HbA1c
rs13334326	chr16	68809207	C	T	rs7198799	0.98069	HbA1c
rs13339591	chr16	68809273	T	C	rs7198799	0.98081	HbA1c
rs13334294	chr16	68809278	A	C	rs7198799	0.98089	HbA1c
rs17772411	chr16	68810923	T	C	rs7198799	0.98107	HbA1c
rs35648619	chr16	68811737	C	T	rs7198799	0.98555	HbA1c
rs9939049	chr16	68812301	A	T	rs7198799	0.98014	HbA1c
rs12922777	chr16	68813629	A	G	rs7198799	0.98073	HbA1c
rs67359183	chr16	68814204	T	C	rs7198799	0.99341	HbA1c
rs2161664	chr16	68814316	C	T	rs7198799	0.99341	HbA1c
rs2113199	chr16	68814502	A	G	rs7198799	0.99369	HbA1c
rs12599517	chr16	68814590	T	C	rs7198799	0.98406	HbA1c
rs2113200	chr16	68814948	T	A	rs7198799	0.99377	HbA1c
rs2113201	chr16	68815000	C	T	rs7198799	0.95336	HbA1c
rs7186333	chr16	68815838	T	A	rs7198799	0.98659	HbA1c
rs7186084	chr16	68816260	G	C	rs7198799	0.98991	HbA1c
rs2059254	chr16	68817439	C	T	rs7198799	0.98985	HbA1c
rs9923925	chr16	68819444	G	A	rs7198799	0.98967	HbA1c
rs9925923	chr16	68819614	C	T	rs7198799	0.9988	HbA1c
rs9928796	chr16	68820718	A	G	rs7198799	0.98545	HbA1c
rs9929218	chr16	68820946	G	A	rs7198799	0.98643	HbA1c
rs9929239	chr16	68821126	C	T	rs7198799	0.99393	HbA1c
rs9929479	chr16	68821271	G	C	rs7198799	0.997	HbA1c
rs9931853	chr16	68821890	C	G	rs7198799	0.96381	HbA1c
rs12919719	chr16	68822341	C	G	rs7198799	0.93536	HbA1c
rs12924033	chr16	68822599	G	A	rs7198799	0.91673	HbA1c
rs4552018	chr16	68822854	T	G	rs7198799	0.91957	HbA1c
rs4420522	chr16	68822971	A	G	rs7198799	0.91976	HbA1c
rs10163398	chr16	68823124	C	G	rs7198799	0.91962	HbA1c
rs12596834	chr16	68823199	T	C	rs7198799	0.91964	HbA1c
rs34097984	chr16	68824148	T	G	rs7198799	0.91935	HbA1c
rs60302411	chr16	68824220	A	C	rs7198799	0.91719	HbA1c
rs35444713	chr16	68824492	C	T	rs7198799	0.91352	HbA1c
rs57688464	chr16	68826109	G	C	rs7198799	0.90829	HbA1c
rs34530130	chr16	68827620	C	T	rs7198799	0.91834	HbA1c
rs35794312	chr16	68827785	G	A	rs7198799	0.91713	HbA1c
rs33965787	chr16	68828173	G	A	rs7198799	0.91828	HbA1c
rs17715762	chr16	68828250	T	G	rs7198799	0.91832	HbA1c
rs12928043	chr16	68828885	G	A	rs7198799	0.91828	HbA1c
rs12599393	chr16	68829021	C	T	rs7198799	0.91828	HbA1c
rs17715799	chr16	68830511	A	T	rs7198799	0.9179	HbA1c
rs1075959	chr16	68832750	A	G	rs7198799	0.90157	HbA1c
rs1862748	chr16	68832943	C	T	rs7198799	0.87784	HbA1c
rs4783685	chr16	68834107	C	T	rs7198799	0.88531	HbA1c
rs4783686	chr16	68834156	C	G	rs7198799	0.88838	HbA1c
rs12599391	chr16	69605349	T	C	rs862320	0.99862	T2D
rs862320	chr16	69651866	C	T	rs862320	1	T2D
rs12598642	chr16	69848772	A	G	rs862320	0.82515	T2D
rs12926791	chr16	69849546	C	G	rs862320	0.82521	T2D
rs2937121	chr16	69870409	T	G	rs862320	0.8125	T2D
rs2870463	chr16	75250717	G	A	rs7202877	0.98999	T1D
rs66473537	chr16	75250862	G	A	rs7202877	0.97867	T1D
rs28690217	chr16	75260329	G	C	rs7202877	0.94111	T1D
rs13337017	chr16	75272367	C	T	rs7202877	0.85629	T1D
rs8048529	chr16	75275630	C	T	rs7202877	0.85559	T1D
rs3826110	chr16	75277780	G	A	rs7202877	0.85252	T1D
rs28439846	chr16	75280378	G	A	rs7202877	0.85683	T1D
rs3743614	chr16	75280958	C	T	rs7202877	0.84612	T1D
rs28595463	chr16	75281235	C	T	rs7202877	0.85703	T1D
rs60879082	chr16	75283065	G	A	rs7202877	0.85638	T1D
rs8046145	chr16	75295021	G	C	rs7202877	0.8567	T1D
rs13337397	chr16	75295639	C	A	rs7202877	0.8545	T1D
rs60852020	chr16	75301279	G	A	rs7202877	0.85783	T1D
rs72804106	chr16	75301974	G	T	rs7202877	0.85091	T1D
rs6564261	chr16	75492242	C	T	rs3115960	0.87047	T2D
rs8057084	chr16	75492706	T	G	rs3115960	0.92889	T2D
rs4888430	chr16	75494424	T	C	rs3115960	0.89486	T2D
rs7195161	chr16	75495572	T	C	rs3115960	0.87535	T2D
rs1424013	chr16	75495986	T	C	rs3115960	0.88718	T2D
rs1834013	chr16	75496163	G	T	rs3115960	0.89696	T2D
rs12443634	chr16	81524274	A	C	rs2925979	0.87421	T2D
rs56823429	chr16	81533789	C	A	rs2925979	0.84977	T2D
rs2925979	chr16	81534790	T	C	rs2925979	1	T2D
rs11076701	chr16	88774525	A	G	rs4238685	0.97608	HbA1c
rs11076702	chr16	88774569	A	C	rs4238685	0.99475	HbA1c
rs8060966	chr16	88777329	A	G	rs4238685	0.85907	HbA1c
rs4401037	chr16	88786967	C	T	rs4238685	0.93689	HbA1c
rs8059794	chr16	88787388	C	T	rs4238685	0.81144	HbA1c
rs837763	chr16	88853729	C	T	rs837763	1	HbA1c
rs551118	chr16	88856084	C	G	rs837763	0.88144	HbA1c
rs2926776	chr16	88858602	A	G	rs837763	0.82276	HbA1c
rs2968478	chr16	88858646	T	G	rs837763	0.8356	HbA1c
rs66461358	chr16	89535257	T	C	rs12920022	0.81103	T2D
rs1043246	chr17	3828086	C	G	rs1043246	1	T2D
rs2003552	chr17	3857915	T	C	rs3826482	0.9635	T2D
rs1468573	chr17	3858204	A	G	rs3826482	0.96987	T2D
rs1974611	chr17	3859425	T	C	rs3826482	0.99652	T2D
rs3826482	chr17	3860356	A	T	rs3826482	1	T2D
rs9892466	chr17	3969527	T	A	rs1377807	0.89153	T2D
rs8074454	chr17	3981148	G	C	rs1377807	0.91796	T2D
rs7224685	chr17	4014384	G	T	rs1377807	0.9733	T2D
rs9902846	chr17	4040774	C	T	rs1377807	0.95897	T2D
rs9914106	chr17	4066833	G	A	rs1377807	0.81662	T2D
rs2304586	chr17	4098998	A	G	rs1377807	0.80405	T2D
rs858519	chr17	7531965	T	C	rs858516	0.97324	HbA1c
rs858518	chr17	7533025	G	A	rs858516	0.92312	HbA1c
rs55954208	chr17	9776157	A	C	rs7222481	0.92327	T2D
rs73257187	chr17	9776719	T	C	rs7222481	0.94704	T2D
rs79871388	chr17	9776839	C	T	rs7222481	0.93495	T2D
rs79705409	chr17	9776970	T	C	rs7222481	0.93805	T2D
rs55673552	chr17	9777593	G	A	rs7222481	0.92095	T2D
rs56346556	chr17	9777596	G	T	rs7222481	0.94607	T2D
rs9674498	chr17	9777841	T	G	rs7222481	0.93964	T2D
rs62066051	chr17	9780360	C	G	rs7222481	0.94383	T2D
rs78761021	chr17	9780387	A	G	rs7222481	0.88571	T2D
rs62066057	chr17	9784047	A	G	rs7222481	0.97326	T2D
rs62066058	chr17	9784528	A	G	rs7222481	0.97614	T2D
rs17810453	chr17	9789466	A	G	rs7222481	0.97867	T2D
rs17681738	chr17	9793240	C	T	rs7222481	0.95078	T2D
rs55789050	chr17	9793417	A	T	rs7222481	0.97486	T2D
rs55973554	chr17	9793756	G	A	rs7222481	0.96537	T2D
rs55660558	chr17	9793811	C	T	rs7222481	0.90273	T2D
rs17743980	chr17	9793839	G	A	rs7222481	0.90273	T2D
rs2221602	chr17	17333313	A	G	rs1880900	0.85018	FGluadjBMI
rs11654613	chr17	17339517	C	G|T	rs1880900	0.98539	FGluadjBMI
rs8073398	chr17	17340512	T	C	rs1880900	0.97145	FGluadjBMI
rs1880900	chr17	17344122	T	C	rs1880900	1	FGluadjBMI
rs1242504	chr17	17367215	T	C	rs8072971	0.94506	2hrGluadjBMI
rs1242516	chr17	17387079	T	C	rs8072971	0.98643	2hrGluadjBMI
rs8072971	chr17	17391443	C	G	rs8072971	1	2hrGluadjBMI
rs11653380	chr17	17403534	G	A	rs8072971	0.97579	2hrGluadjBMI
rs4646409	chr17	17410053	A	G	rs8072971	0.84351	2hrGluadjBMI
rs4646407	chr17	17412032	G	C	rs8072971	0.82597	2hrGluadjBMI
rs9899445	chr17	17611124	T	C	rs8075153	0.97271	HbA1c
rs6502615	chr17	17612023	C	T	rs8075153	0.99265	HbA1c
rs8065154	chr17	17614947	G	A	rs8075153	0.99523	HbA1c
rs7208561	chr17	17615528	A	G	rs8075153	0.98174	HbA1c
rs8075153	chr17	17622666	C	T	rs8075153	1	HbA1c
rs7224739	chr17	17632478	G	A	rs8075153	0.96959	HbA1c
rs12942059	chr17	17644364	G	A	rs8075153	0.86874	HbA1c
rs11655029	chr17	17649172	T	C	rs4925109	0.97897	T2D
rs9900803	chr17	17650978	C	T	rs4925109	0.96509	T2D
rs11656775	chr17	17654319	A	G	rs4925109	0.96456	T2D
rs941448	chr17	17654542	C	G	rs4925109	0.9648	T2D
rs4925109	chr17	17661802	A	G	rs4925109	1	T2D
rs9914988	chr17	27183104	G	A	rs9914988	1	HbA1c
rs9916866	chr17	27183155	C	G	rs9914988	0.99942	HbA1c
rs11651755	chr17	36099840	C	T	rs10908278	0.95221	T2D
rs10908278	chr17	36099952	T	A	rs10908278	1	T2D
rs1453559	chr17	38020419	T	C	rs2290400	0.93596	T1D
rs12103884	chr17	38045725	C	T	rs2290400	0.93074	T1D
rs4795399	chr17	38061439	T	C	rs2290400	0.81205	T1D
rs2305480	chr17	38062196	G	A	rs2290400	0.81866	T1D
rs2305479	chr17	38062217	C	T	rs2290400	0.95375	T1D
rs757411	chr17	38775150	C	T	rs7221109	0.94973	T1D
rs9911533	chr17	38775476	C	T	rs7221109	0.94975	T1D
rs4890117	chr17	38778488	T	A	rs7221109	0.93318	T1D
rs1013971	chr17	38781178	A	C	rs7221109	0.93281	T1D
rs7226035	chr17	38782286	C	T	rs7221109	0.87998	T1D
rs684214	chr17	40696915	C	T	rs34855406	0.98272	T2D
rs591939	chr17	40698075	A	G	rs34855406	0.84094	T2D
rs668799	chr17	40716235	C	T	rs34855406	0.92279	T2D
rs646123	chr17	40720632	G	A	rs34855406	0.9486	T2D
rs650558	chr17	40721042	C	T	rs34855406	0.84346	T2D
rs665268	chr17	40722029	A	G	rs34855406	0.94733	T2D
rs34855406	chr17	40731411	G	C	rs34855406	1	T2D
rs6963	chr17	40731597	T	A	rs34855406	0.94834	T2D
rs35635959	chr17	40772288	T	C	rs34855406	0.94692	T2D
rs2292749	chr17	40818584	C	T	rs34855406	0.84379	T2D
rs12936169	chr17	40824823	G	A	rs34855406	0.93838	T2D
rs34779241	chr17	40824834	A	G	rs34855406	0.92772	T2D
rs9893901	chr17	45506682	T	G	rs12452315	0.80481	FGluadjBMI
rs7405889	chr17	45571676	C	T	rs12452315	0.99275	FGluadjBMI
rs4289035	chr17	45707211	C	T	rs12452315	0.89331	FGluadjBMI
rs8065669	chr17	45724996	G	A	rs12452315	0.96116	FGluadjBMI
rs2317826	chr17	45730899	C	T	rs12452315	0.94333	FGluadjBMI
rs4794048	chr17	45763073	A	C	rs12452315	0.94591	FGluadjBMI
rs9902779	chr17	57496417	G	A	rs2060779	0.89664	HbA1c
rs9895429	chr17	57496970	A	C	rs2060779	0.87743	HbA1c
rs16943520	chr17	57499783	C	T	rs2060779	0.91157	HbA1c
rs12600858	chr17	57504920	G	A	rs2060779	0.97326	HbA1c
rs2060779	chr17	57506092	G	A	rs2060779	1	HbA1c
rs10083838	chr17	57509350	T	G	rs2060779	0.87683	HbA1c
rs9896769	chr17	57512957	G	A	rs2060779	0.86358	HbA1c
rs8075971	chr17	57516386	T	C	rs2060779	0.84298	HbA1c
rs9903442	chr17	57518972	T	C	rs2060779	0.85677	HbA1c
rs58642235	chr17	62202689	T	C	rs60276348	0.9965	T2D
rs57676627	chr17	62203128	C	T	rs60276348	0.99984	T2D
rs60276348	chr17	62203304	C	T	rs60276348	1	T2D
rs1035061	chr17	65647063	A	G	rs11657492	0.85837	T2D
rs887747	chr17	65647994	G	A	rs11657492	0.92816	T2D
rs11657492	chr17	65648427	T	G	rs11657492	1	T2D
rs12603589	chr17	65825248	T	C	rs61676547	0.83415	T2D
rs12601921	chr17	65825354	C	T	rs61676547	0.82748	T2D
rs12601919	chr17	65825374	A	G	rs61676547	0.81498	T2D
rs9915591	chr17	65826090	C	G	rs61676547	0.89032	T2D
rs12602556	chr17	65826861	A	G	rs61676547	0.8574	T2D
rs62084208	chr17	65827443	C	T	rs61676547	0.83896	T2D
rs7223643	chr17	65830282	A	G	rs61676547	0.8701	T2D
rs7221651	chr17	65832390	G	A	rs61676547	0.90307	T2D
rs12452511	chr17	65832576	A	G	rs61676547	0.86172	T2D
rs1976053	chr17	65833002	C	G	rs61676547	0.908	T2D
rs1976054	chr17	65833224	T	G	rs61676547	0.90225	T2D
rs7208909	chr17	65833546	T	C	rs61676547	0.90178	T2D
rs2052187	chr17	65834737	T	C	rs61676547	0.91004	T2D
rs7224923	chr17	65842265	T	G	rs61676547	0.85786	T2D
rs62084214	chr17	65843325	C	G	rs61676547	0.87621	T2D
rs8081517	chr17	65845697	A	T	rs61676547	0.90615	T2D
rs62084234	chr17	65847060	A	G	rs61676547	0.85354	T2D
rs7212293	chr17	65847325	A	G	rs61676547	0.91195	T2D
rs78452260	chr17	65848522	G	T	rs61676547	0.88054	T2D
rs2086744	chr17	65849275	C	G	rs61676547	0.86449	T2D
rs4791046	chr17	65851973	G	A	rs61676547	0.89979	T2D
rs4790908	chr17	65852907	T	G	rs61676547	0.90695	T2D
rs28609796	chr17	65855104	T	A	rs61676547	0.83353	T2D
rs12450907	chr17	65870644	T	G	rs61676547	0.85748	T2D
rs35243555	chr17	65876477	G	C	rs61676547	0.86885	T2D
rs58122682	chr17	65876915	T	C	rs61676547	0.86885	T2D
rs8079291	chr17	65887622	A	G	rs61676547	0.84824	T2D
rs8079754	chr17	65887896	A	G	rs61676547	0.84824	T2D
rs61676547	chr17	65892507	G	C	rs61676547	1	T2D
rs56148300	chr17	65892752	T	C	rs61676547	0.92312	T2D
rs3206817	chr17	65892834	A	G	rs61676547	0.8935	T2D
rs12600941	chr17	65918807	A	G	rs61676547	0.85933	T2D
rs4791212	chr17	65975385	C	T	rs61676547	0.81803	T2D
rs4790941	chr17	65977132	G	A	rs61676547	0.82877	T2D
rs2748427	chr17	76121864	A	G	rs2748427	1	HbA1c
rs7216058	chr17	80696622	A	C	rs9909940	0.84616	HbA1c
rs7208565	chr17	80696692	C	T	rs9909940	0.98661	HbA1c
rs9892459	chr17	80729581	C	T	rs9909940	0.82537	HbA1c
rs10502348	chr18	7063196	T	C	rs7240767	0.83019	T2D
rs11659412	chr18	7063532	G	A	rs7240767	0.8247	T2D
rs11663691	chr18	7063608	T	A	rs7240767	0.83379	T2D
rs1462783	chr18	7063676	A	C	rs7240767	0.82808	T2D
rs79862131	chr18	52614609	C	T	rs76197067	0.98444	T2D
rs75221148	chr18	52615083	G	C	rs76197067	0.98531	T2D
rs9807314	chr18	52636869	G	T	rs76197067	0.92064	T2D
rs9807403	chr18	52637198	G	T	rs76197067	0.89299	T2D
rs72926972	chr18	53085127	C	A	rs72926932	0.97518	T2D
rs12963647	chr18	54652839	A	T	rs17684074	0.87387	T2D
rs34721358	chr18	54653468	G	A	rs17684074	0.87415	T2D
rs10503011	chr18	54653939	C	T	rs17684074	0.87552	T2D
rs10469129	chr18	54654198	G	T	rs17684074	0.87587	T2D
rs67031638	chr18	54656214	A	T	rs17684074	0.88915	T2D
rs1620012	chr18	54661834	T	C	rs17684074	0.88949	T2D
rs1657423	chr18	54662094	A	G	rs17684074	0.88963	T2D
rs10469204	chr18	54669384	T	G	rs17684074	0.90503	T2D
rs17683985	chr18	54670053	T	C	rs17684074	0.89939	T2D
rs17751197	chr18	54670290	G	T	rs17684074	0.90011	T2D
rs10469130	chr18	54671690	C	A	rs17684074	0.89779	T2D
rs34974495	chr18	58040789	G	A	rs74452128	0.86971	T2D
rs1799815	chr19	7125519	G	A	rs1799815	1	FInsadjBMI
rs56058728	chr19	7241705	G	A	rs75253922	0.98159	T2D
rs113788679	chr19	7242120	T	C	rs75253922	0.98089	T2D
rs56149994	chr19	7242261	C	T	rs75253922	0.87885	T2D
rs112132305	chr19	7242466	G	T	rs75253922	0.9819	T2D
rs141152627	chr19	7242605	C	T	rs75253922	0.98147	T2D
rs59011698	chr19	7242948	A	G	rs75253922	0.87844	T2D
rs28376271	chr19	7243537	A	G	rs75253922	0.87711	T2D
rs1366246	chr19	7244272	A	G	rs75253922	0.8787	T2D
rs75909646	chr19	7244405	A	T	rs75253922	0.8787	T2D
rs10408844	chr19	7244884	T	C	rs75253922	0.87983	T2D
rs8102376	chr19	7244999	T	G	rs75253922	0.98258	T2D
rs8105456	chr19	7245193	T	C	rs75253922	0.97395	T2D
rs55649559	chr19	7245491	C	T	rs75253922	0.97686	T2D
rs8106080	chr19	7245656	T	C	rs75253922	0.86946	T2D
rs4804833	chr19	7970635	A	G	rs4804833	1	T2D,FInsadjBMI
rs11085725	chr19	10462513	C	T	rs2304256	0.96007	T1D
rs2304256	chr19	10475652	C	A	rs2304256	1	T1D
rs2900660	chr19	13022859	C	A	rs3111316	0.99176	T2D
rs2967897	chr19	13031210	T	C	rs3111316	0.81687	T2D
rs2974751	chr19	13053034	A	C	rs3111316	0.98099	T2D
rs1049481	chr19	13054781	G	T	rs3111316	0.98309	T2D
rs2974755	chr19	13062663	C	T	rs3111316	0.90979	T2D
rs58542926	chr19	19379549	C	T	rs8107974	0.93958	T2D
rs8107974	chr19	19388500	A	T	rs8107974	1	T2D
rs10401969	chr19	19407718	T	C	rs8107974	0.95866	T2D
rs34156998	chr19	33074415	C	G	rs12978547	0.87613	HbA1c
rs7250869	chr19	33887405	T	C	rs731839	0.87692	FInsadjBMI
rs7256564	chr19	33889593	A	G	rs731839	0.882	FInsadjBMI
rs10406327	chr19	33890838	C	G	rs10406327	1	T2D
rs889138	chr19	33892409	C	T	rs10406327	0.85489	T2D
rs10422861	chr19	33894846	C	T	rs731839	0.96556	FInsadjBMI
rs4805881	chr19	33896432	A	C	rs731839	0.9566	FInsadjBMI
rs731839	chr19	33899065	G	A	rs731839	1	FInsadjBMI
rs429358	chr19	45411941	T	C	rs429358	1	T2D
rs10426693	chr19	46147527	T	C	rs10406431	0.9463	T2D
rs11670462	chr19	46148386	C	T	rs55872740	0.81204	HbA1c
rs10408179	chr19	46157004	T	C	rs10406431	0.99614	T2D
rs10406431	chr19	46157019	A	G	rs10406431	1	T2D
rs10407429	chr19	46157237	G	A	rs10406431	0.94397	T2D
rs6509231	chr19	46158293	A	G	rs55872740	0.99507	HbA1c
rs8107527	chr19	46158417	G	A	rs55872740	0.99606	HbA1c
rs8107236	chr19	46158436	A	G	rs55872740	0.99606	HbA1c
rs8108269	chr19	46158513	T	G	rs55872740	0.9995	HbA1c
rs10415769	chr19	46158643	G	T	rs55872740	0.98768	HbA1c
rs10421206	chr19	46158786	G	A	rs55872740	0.99944	HbA1c
rs10420680	chr19	46158828	A	G	rs55872740	0.99944	HbA1c
rs10421259	chr19	46158860	G	A	rs55872740	0.99946	HbA1c
rs10421566	chr19	46159123	C	T	rs55872740	0.99968	HbA1c
rs10422601	chr19	46159414	G	C	rs55872740	0.99962	HbA1c
rs7258890	chr19	46159609	T	C	rs55872740	0.99972	HbA1c
rs71352280	chr19	46159778	T	C	rs55872740	0.9997	HbA1c
rs55698417	chr19	46160138	C	T	rs55872740	0.99988	HbA1c
rs58069157	chr19	46160168	A	G	rs55872740	0.99988	HbA1c
rs55864746	chr19	46160246	G	A	rs55872740	0.99992	HbA1c
rs55872740	chr19	46160323	A	G	rs55872740	1	HbA1c
rs10403962	chr19	46160638	C	A	rs55872740	0.99922	HbA1c
rs10403772	chr19	46160659	A	C	rs55872740	0.99902	HbA1c
rs10404142	chr19	46160698	C	A	rs55872740	0.99886	HbA1c
rs10404527	chr19	46160703	G	A	rs55872740	0.99876	HbA1c
rs10409882	chr19	46160935	C	T	rs55872740	0.99876	HbA1c
rs10411648	chr19	46161036	T	A	rs55872740	0.89831	HbA1c
rs8104845	chr19	46161326	A	G	rs55872740	0.99664	HbA1c
rs8107376	chr19	46163769	T	C	rs55872740	0.9786	HbA1c
rs8109244	chr19	46163796	A	C	rs55872740	0.97638	HbA1c
rs2238691	chr19	46179043	G	A	rs1800437	0.9993	2hrGluadjBMI
rs1800437	chr19	46181392	G	C	rs1800437	1	2hrGluadjBMI
rs313839	chr19	47221557	C	G	rs425105	0.95758	T1D
rs10415551	chr19	47577252	A	G	rs3810291	0.80987	T2D
rs10415740	chr19	47577265	C	G	rs3810291	0.80018	T2D
rs11667244	chr19	47580185	A	G	rs3810291	0.80651	T2D
rs10408163	chr19	47597102	T	C	rs3810291	0.82604	T2D
rs8101149	chr19	47600441	G	A	rs3810291	0.83025	T2D
rs4804024	chr19	47609212	C	T	rs3810291	0.82835	T2D
rs4804025	chr19	47609223	G	A	rs3810291	0.82327	T2D
rs4804026	chr19	47610379	A	G	rs3810291	0.80622	T2D
rs12609406	chr19	47611128	A	G	rs3810291	0.83454	T2D
rs11680058	chr2	16574669	G	A	rs11680058	1	T2D
rs72794281	chr2	23893265	G	A	rs12612492	0.93461	HbA1c
rs72796116	chr2	23913769	C	T	rs12612492	0.95539	HbA1c
rs55801864	chr2	23922325	C	T	rs12612492	0.96456	HbA1c
rs56179550	chr2	23934867	C	T	rs12612492	0.97608	HbA1c
rs72796158	chr2	23935727	T	C	rs12612492	0.97529	HbA1c
rs72796171	chr2	23942667	G	C	rs12612492	0.86503	HbA1c
rs12619592	chr2	23971415	C	A	rs12612492	0.88074	HbA1c
rs17508218	chr2	23976536	C	T	rs12612492	0.87969	HbA1c
rs72798057	chr2	23976731	T	C	rs12612492	0.87969	HbA1c
rs72798064	chr2	23982832	T	C	rs12612492	0.88073	HbA1c
rs6712175	chr2	24023431	T	G	rs12612492	0.87848	HbA1c
rs72782113	chr2	24024952	G	C	rs12612492	0.87846	HbA1c
rs10490752	chr2	24025132	C	T	rs12612492	0.87855	HbA1c
rs72782114	chr2	24025740	G	A	rs12612492	0.87849	HbA1c
rs17462670	chr2	24026579	T	C	rs12612492	0.87848	HbA1c
rs72782117	chr2	24026921	G	A	rs12612492	0.9992	HbA1c
rs72786270	chr2	24059049	G	A	rs12612492	0.87881	HbA1c
rs17711825	chr2	24124578	T	C	rs12612492	0.85363	HbA1c
rs72796329	chr2	24141912	G	A	rs12612492	0.85485	HbA1c
rs145309966	chr2	24147047	G	A	rs12612492	0.9692	HbA1c
rs72796343	chr2	24147631	G	A	rs12612492	0.96922	HbA1c
rs75046532	chr2	24167267	A	G	rs12612492	0.85464	HbA1c
rs4665248	chr2	24167751	C	A	rs6545222	0.88356	HbA1c
rs483428	chr2	25305136	C	T	rs478222	0.99533	T1D
rs551573	chr2	25305504	G	A	rs478222	0.97222	T1D
rs1530016	chr2	25305756	C	T	rs478222	0.99852	T1D
rs71439176	chr2	25641428	T	C	rs17802463	0.99429	T2D
rs17802463	chr2	25643221	G	T	rs17802463	1	T2D
rs17745923	chr2	25643944	A	G	rs17802463	0.9999	T2D
rs34104763	chr2	25644199	T	C	rs17802463	0.99632	T2D
rs12472283	chr2	25644543	G	A	rs17802463	0.9996	T2D
rs13025966	chr2	25649176	G	A	rs17802463	0.99948	T2D
rs6749855	chr2	26255263	A	G	rs1560868	0.98208	HbA1c
rs6546715	chr2	26261520	G	A	rs1560868	0.9373	HbA1c
rs7607681	chr2	26261651	C	T	rs1560868	0.97005	HbA1c
rs4665812	chr2	26262288	C	A	rs1560868	0.9373	HbA1c
rs1371553	chr2	26262948	G	A	rs1560868	0.97024	HbA1c
rs7579199	chr2	26266496	G	A	rs1560868	0.96772	HbA1c
rs1550382	chr2	26266877	T	G	rs1560868	0.97034	HbA1c
rs1550381	chr2	26266946	A	G	rs1560868	0.97032	HbA1c
rs4665814	chr2	26273687	G	T	rs1560868	0.9372	HbA1c
rs10202478	chr2	26276049	T	C	rs1560868	0.99968	HbA1c
rs7588802	chr2	26277789	A	G	rs1560868	0.99994	HbA1c
rs7599132	chr2	26279810	T	A	rs1560868	0.99976	HbA1c
rs1560868	chr2	26281459	A	T	rs1560868	1	HbA1c
rs3910272	chr2	26287842	T	A	rs1560868	0.98494	HbA1c
rs3955310	chr2	26290828	T	G	rs1560868	0.96733	HbA1c
rs2384322	chr2	26291146	C	G	rs1560868	0.98398	HbA1c
rs4233708	chr2	26291345	C	T	rs1560868	0.97125	HbA1c
rs4233709	chr2	26291493	T	C	rs1560868	0.96942	HbA1c
rs4233710	chr2	26291565	G	A	rs1560868	0.98798	HbA1c
rs7565843	chr2	26292912	G	C	rs1560868	0.97127	HbA1c
rs4665819	chr2	26309073	A	G	rs1560868	0.97283	HbA1c
rs4665820	chr2	26309150	T	C	rs1560868	0.97293	HbA1c
rs1470096	chr2	26311482	T	C	rs1560868	0.98682	HbA1c
rs4665822	chr2	26312555	C	G	rs1560868	0.97052	HbA1c
rs4665823	chr2	26312723	A	G	rs1560868	0.97052	HbA1c
rs1470097	chr2	26312840	A	G	rs1560868	0.93267	HbA1c
rs4665304	chr2	26313406	C	T	rs1560868	0.93279	HbA1c
rs4665305	chr2	26313524	C	T	rs1560868	0.9493	HbA1c
rs11126364	chr2	26314515	A	G	rs1560868	0.9717	HbA1c
rs13030858	chr2	26315451	G	A	rs1560868	0.9717	HbA1c
rs4665306	chr2	26319124	C	T	rs1560868	0.9717	HbA1c
rs10048648	chr2	26320315	T	C	rs1560868	0.93828	HbA1c
rs10048683	chr2	26320519	G	A	rs1560868	0.9717	HbA1c
rs11678157	chr2	26321526	T	C	rs1560868	0.93627	HbA1c
rs6758545	chr2	26322615	A	G	rs1560868	0.98133	HbA1c
rs750451	chr2	26324241	G	A	rs1560868	0.96387	HbA1c
rs750452	chr2	26324995	G	A	rs1560868	0.9671	HbA1c
rs2117279	chr2	26325528	C	G	rs1560868	0.96753	HbA1c
rs2117280	chr2	26325575	A	G	rs1560868	0.96883	HbA1c
rs6704930	chr2	26325705	G	A	rs1560868	0.96753	HbA1c
rs2891490	chr2	26325927	T	C	rs1560868	0.96696	HbA1c
rs6546766	chr2	26328680	T	C	rs1560868	0.96881	HbA1c
rs6546767	chr2	26328746	A	G	rs1560868	0.96753	HbA1c
rs6546768	chr2	26328800	A	G	rs1560868	0.96052	HbA1c
rs6742226	chr2	26342537	T	C	rs1560868	0.96641	HbA1c
rs6729191	chr2	26344005	C	T	rs1560868	0.97601	HbA1c
rs10182857	chr2	26344411	C	T	rs1560868	0.96859	HbA1c
rs11126375	chr2	26344787	G	A	rs1560868	0.96853	HbA1c
rs2289022	chr2	26350136	G	T	rs1560868	0.96869	HbA1c
rs13007198	chr2	26352030	T	C	rs1560868	0.96654	HbA1c
rs6546780	chr2	26352857	T	C	rs1560868	0.96743	HbA1c
rs28699126	chr2	26357294	C	T	rs1560868	0.89969	HbA1c
rs2243834	chr2	26357748	G	T	rs1560868	0.93774	HbA1c
rs2289021	chr2	26362515	G	T	rs1560868	0.83953	HbA1c
rs4665826	chr2	26367503	A	T	rs1560868	0.83399	HbA1c
rs12714002	chr2	27134925	C	T	rs877273	0.98533	FGluadjBMI
rs877273	chr2	27140022	C	T	rs877273	1	FGluadjBMI
rs877274	chr2	27140099	A	C	rs877273	0.99888	FGluadjBMI
rs4316900	chr2	27140342	C	T	rs877273	0.99156	FGluadjBMI
rs12615303	chr2	27140573	C	T	rs877273	0.92058	FGluadjBMI
rs893790	chr2	27201857	T	C	rs877273	0.822	FGluadjBMI
rs1866655	chr2	27208867	T	A	rs877273	0.82207	FGluadjBMI
rs4665934	chr2	27229891	T	A	rs877273	0.82845	FGluadjBMI
rs4665935	chr2	27229892	C	A	rs877273	0.82775	FGluadjBMI
rs780094	chr2	27741237	T	C	rs1260326	0.92546	T2D,2hrGluadjBMI,FGluadjBMI,FInsadjBMI
rs780093	chr2	27742603	T	C	rs1260326	0.90128	T2D,2hrGluadjBMI,FGluadjBMI,FInsadjBMI
rs71441090	chr2	27927968	G	A	rs115640879	0.85206	FGluadjBMI
rs6547853	chr2	28646801	G	A	rs6547853	1	T1D
rs1012311	chr2	40475022	G	C	rs113641606	0.9825	FGluadjBMI
rs10490209	chr2	40476866	T	G	rs113641606	0.84616	FGluadjBMI
rs4305317	chr2	42080624	T	G	rs4305317	1	RheumatoidArthritis
rs751490	chr2	42081122	A	T	rs4305317	0.96826	RheumatoidArthritis
rs751491	chr2	42081156	A	G	rs4305317	0.90161	RheumatoidArthritis
rs921069	chr2	43206922	A	G	rs28525376	0.98	T2D
rs921068	chr2	43206981	A	G	rs28525376	0.80441	T2D
rs28525376	chr2	43207872	G	T	rs28525376	1	T2D
rs7573628	chr2	43209041	G	A	rs28525376	0.81158	T2D
rs10168092	chr2	43209073	A	G	rs28525376	0.98545	T2D
rs3953604	chr2	43426753	G	C	rs6708643	0.81732	T2D
rs2052927	chr2	43436754	G	A	rs6708643	0.86105	T2D
rs7580597	chr2	43437390	T	C	rs6708643	0.82841	T2D
rs13428381	chr2	43438022	A	G	rs6708643	0.81285	T2D
rs72788875	chr2	43456430	C	A	rs1367173	0.98672	HbA1c
rs13407351	chr2	43456734	A	G	rs1367173	0.9479	HbA1c
rs13399366	chr2	43461119	C	T	rs1367173	0.95966	HbA1c
rs10203499	chr2	43466619	A	C	rs1367173	0.98105	HbA1c
rs55770424	chr2	43483226	T	A	rs1367173	0.92489	HbA1c
rs6754453	chr2	43493049	C	T	rs1367173	0.88642	HbA1c
rs13388722	chr2	43493133	C	T	rs1367173	0.93673	HbA1c
rs7603255	chr2	43494177	T	C	rs1367173	0.89543	HbA1c
rs13424398	chr2	43494221	G	C|T	rs1367173	0.90102	HbA1c
rs13402198	chr2	43495108	A	T	rs1367173	0.90471	HbA1c
rs13399243	chr2	43501686	G	A	rs1367173	0.91891	HbA1c
rs6760167	chr2	43505058	C	T	rs1367173	0.9071	HbA1c
rs13394059	chr2	43505215	G	A	rs1367173	0.90937	HbA1c
rs13397737	chr2	43506324	G	T	rs1367173	0.90455	HbA1c
rs35720761	chr2	43519977	C	T	rs1367173	0.9143	HbA1c
rs10190311	chr2	43527736	A	T	rs1367173	0.86861	HbA1c
rs74382177	chr2	43528057	C	A	rs80147536	0.94907	T2D
rs6756560	chr2	43528478	C	T	rs1367173	0.8595	HbA1c
rs10173251	chr2	43529508	C	G	rs1367173	0.87531	HbA1c
rs10173636	chr2	43529919	C	G	rs1367173	0.85903	HbA1c
rs10189666	chr2	43531052	T	A	rs1367173	0.85755	HbA1c
rs10179816	chr2	43531304	G	A	rs1367173	0.87112	HbA1c
rs10195132	chr2	43537892	T	C	rs1367173	0.88043	HbA1c
rs13405434	chr2	43538819	G	T	rs1367173	0.90311	HbA1c
rs17406174	chr2	43557484	C	G	rs1367173	0.86788	HbA1c
rs55877805	chr2	43557597	G	C	rs1367173	0.86663	HbA1c
rs72790903	chr2	43561985	A	G	rs1367173	0.86122	HbA1c
rs13411629	chr2	43566990	T	C	rs1367173	0.84844	HbA1c
rs13414381	chr2	43567218	T	C	rs1367173	0.82925	HbA1c
rs72790907	chr2	43575195	C	T	rs1367173	0.86598	HbA1c
rs13411485	chr2	43575984	C	G	rs1367173	0.84486	HbA1c
rs6743071	chr2	43586287	T	G	rs80147536	0.96083	T2D
rs76857293	chr2	43591676	C	T	rs80147536	0.95946	T2D
rs76215753	chr2	43597142	C	T	rs80147536	0.97988	T2D
rs78681698	chr2	43598160	A	G	rs80147536	0.96875	T2D
rs112972772	chr2	43600721	T	A	rs80147536	0.9694	T2D
rs79629200	chr2	43602932	T	G	rs80147536	0.97017	T2D
rs74469180	chr2	43603367	C	G	rs80147536	0.95891	T2D
rs78314405	chr2	43604741	G	A	rs80147536	0.95064	T2D
rs11899863	chr2	43618819	C	T	rs80147536	0.97476	T2D
rs79165612	chr2	43624252	A	C	rs80147536	0.99104	T2D
rs57696714	chr2	43626521	T	C	rs80147536	0.91311	T2D
rs57381820	chr2	43626668	G	T	rs80147536	0.91321	T2D
rs72879276	chr2	43627101	T	A	rs80147536	0.91321	T2D
rs72879290	chr2	43633268	T	C	rs80147536	0.91128	T2D
rs17039131	chr2	43652398	A	C	rs80147536	0.86816	T2D
rs78886764	chr2	43653499	C	A	rs80147536	0.88614	T2D
rs78108161	chr2	43663848	C	T	rs80147536	0.86191	T2D
rs75126888	chr2	43664007	C	T	rs80147536	0.86191	T2D
rs28700209	chr2	43667465	T	C	rs80147536	0.86911	T2D
rs7567685	chr2	43668169	G	C	rs80147536	0.86911	T2D
rs7581586	chr2	43668176	T	C	rs80147536	0.86911	T2D
rs7567535	chr2	43668261	C	T	rs80147536	0.86892	T2D
rs7586101	chr2	43669851	T	C	rs80147536	0.86877	T2D
rs17030798	chr2	43670183	C	T	rs80147536	0.89522	T2D
rs7609256	chr2	43672499	A	C	rs80147536	0.86989	T2D
rs7556744	chr2	43672795	A	G	rs80147536	0.87006	T2D
rs77527404	chr2	43678387	C	T	rs80147536	0.87791	T2D
rs17406646	chr2	43678617	C	T	rs80147536	0.99471	T2D
rs7599781	chr2	43678726	T	C	rs80147536	0.87718	T2D
rs12105626	chr2	43678759	C	G	rs80147536	0.89878	T2D
rs12105710	chr2	43679139	G	A	rs80147536	0.89844	T2D
rs17030818	chr2	43680318	C	T	rs80147536	0.87694	T2D
rs6752448	chr2	43682596	G	C	rs80147536	0.87893	T2D
rs76282560	chr2	43682635	G	A	rs80147536	0.89931	T2D
rs7572923	chr2	43685109	C	A	rs80147536	0.87861	T2D
rs7599799	chr2	43685493	A	G	rs80147536	0.87818	T2D
rs7573500	chr2	43685625	C	T	rs80147536	0.87855	T2D
rs17030835	chr2	43686245	C	G	rs80147536	0.87915	T2D
rs79955955	chr2	43686985	A	T	rs80147536	0.87894	T2D
rs6746058	chr2	43687542	T	C	rs80147536	0.87746	T2D
rs17030845	chr2	43687879	C	T	rs80147536	0.8757	T2D
rs77377889	chr2	43688324	C	A	rs80147536	0.89719	T2D
rs7561287	chr2	43689071	A	G	rs80147536	0.87488	T2D
rs17030855	chr2	43689364	C	A	rs80147536	0.89628	T2D
rs17030859	chr2	43689904	G	A	rs80147536	0.89649	T2D
rs17039133	chr2	43694570	A	G	rs80147536	0.87172	T2D
rs6746632	chr2	43712163	T	G	rs80147536	0.84655	T2D
rs6747229	chr2	43712610	T	A	rs80147536	0.84806	T2D
rs6732766	chr2	43712785	G	T	rs80147536	0.85829	T2D
rs17030925	chr2	43713808	A	C	rs80147536	0.84657	T2D
rs13405776	chr2	43739121	C	T	rs80147536	0.84787	T2D
rs13419380	chr2	43739184	T	G	rs80147536	0.84697	T2D
rs7597135	chr2	43739737	A	G	rs80147536	0.84515	T2D
rs7570748	chr2	43739761	C	A	rs80147536	0.84531	T2D
rs10169346	chr2	43741105	A	G	rs80147536	0.84364	T2D
rs74821293	chr2	43742923	T	C	rs80147536	0.84715	T2D
rs74600494	chr2	43743491	C	T	rs80147536	0.86952	T2D
rs77791126	chr2	43744050	G	A	rs80147536	0.86221	T2D
rs10189235	chr2	43745520	C	G	rs80147536	0.86228	T2D
rs76851696	chr2	43746062	T	C	rs80147536	0.85875	T2D
rs79271345	chr2	43746094	C	T	rs80147536	0.86767	T2D
rs6726643	chr2	43753746	A	C	rs80147536	0.86319	T2D
rs6726917	chr2	43753913	A	C	rs80147536	0.84865	T2D
rs57131168	chr2	48545111	A	G	rs17037289	0.94963	HbA1c
rs55761545	chr2	48555621	C	T	rs17037289	0.94554	HbA1c
rs11690845	chr2	48584826	C	T	rs17037289	0.97226	HbA1c
rs6545427	chr2	54771725	T	C	rs189548	0.80357	FGluadjBMI
rs11892788	chr2	54784108	T	C	rs189548	0.80337	FGluadjBMI
rs4455199	chr2	54792110	T	C	rs189548	0.83366	FGluadjBMI
rs10180713	chr2	54804693	A	G	rs189548	0.83074	FGluadjBMI
rs6732949	chr2	54809786	A	G	rs189548	0.84765	FGluadjBMI
rs7607451	chr2	54814215	C	T	rs189548	0.85184	FGluadjBMI
rs6706372	chr2	54815320	C	A	rs189548	0.81754	FGluadjBMI
rs6545434	chr2	54818921	G	A	rs189548	0.82846	FGluadjBMI
rs6731661	chr2	54821704	G	T	rs189548	0.82245	FGluadjBMI
rs6735813	chr2	54822918	G	C	rs189548	0.83798	FGluadjBMI
rs4444573	chr2	54827079	A	G	rs189548	0.85672	FGluadjBMI
rs6734658	chr2	54827933	G	A	rs189548	0.83419	FGluadjBMI
rs1541854	chr2	54828943	C	T	rs189548	0.81564	FGluadjBMI
rs4530405	chr2	54830685	T	C	rs189548	0.85925	FGluadjBMI
rs6748816	chr2	54836340	G	T	rs189548	0.84717	FGluadjBMI
rs3796014	chr2	54839276	A	G	rs189548	0.80682	FGluadjBMI
rs12467581	chr2	54840552	C	G	rs189548	0.86261	FGluadjBMI
rs4519562	chr2	54841209	G	A	rs189548	0.85664	FGluadjBMI
rs2941595	chr2	54844422	A	G	rs189548	0.82089	FGluadjBMI
rs2971887	chr2	54855137	T	C	rs189548	0.84449	FGluadjBMI
rs2941586	chr2	54885314	A	T	rs189548	0.84144	FGluadjBMI
rs2941587	chr2	54888497	C	T	rs189548	0.8755	FGluadjBMI
rs2971879	chr2	54888533	T	C	rs189548	0.8273	FGluadjBMI
rs2292356	chr2	54892800	G	A	rs189548	0.86939	FGluadjBMI
rs2941591	chr2	54908044	C	A	rs189548	0.9211	FGluadjBMI
rs168506	chr2	54919899	G	A	rs189548	0.89231	FGluadjBMI
rs243018	chr2	60586707	C	G	rs243024	0.93714	T2D
rs34518355	chr2	61153803	G	A	rs13017599	0.89435	RheumatoidArthritis
rs2249105	chr2	65287896	A	G	rs2249105	1	T2D
rs2723082	chr2	65289623	C	T	rs2249105	0.87398	T2D
rs2540945	chr2	65289825	A	G	rs2249105	0.9964	T2D
rs2723083	chr2	65289949	C	T	rs2249105	0.874	T2D
rs577401202	chr2	65291664	C	G|T	rs2249105	0.99684	T2D
rs2252867	chr2	65296280	T	C	rs2249105	0.99802	T2D
rs2723085	chr2	65297359	C	G	rs2249105	0.87389	T2D
rs2723086	chr2	65297686	C	T	rs2249105	0.89032	T2D
rs2723087	chr2	65298282	T	A	rs2249105	0.88761	T2D
rs6546123	chr2	65303582	T	C	rs2052261	0.85955	T2D
rs6741255	chr2	65306905	C	T	rs2052261	0.96668	T2D
rs1420183	chr2	65309988	T	C	rs2052261	0.96601	T2D
rs1420184	chr2	65315880	G	C	rs2052261	0.96782	T2D
rs1420185	chr2	65315903	G	A	rs2052261	0.84337	T2D
rs6713746	chr2	65324492	G	C	rs2052261	0.96863	T2D
rs17040050	chr2	65327042	G	A	rs2052261	0.9706	T2D
rs12472718	chr2	65327620	G	A	rs2052261	0.85796	T2D
rs7579489	chr2	65328072	G	C	rs2052261	0.97062	T2D
rs7563866	chr2	65331078	A	G	rs2052261	0.97068	T2D
rs7590690	chr2	65331134	G	A	rs2052261	0.97064	T2D
rs2302631	chr2	65331659	T	G	rs2052261	0.96552	T2D
rs13005414	chr2	65334134	G	A	rs2052261	0.9655	T2D
rs6736982	chr2	65335769	C	T	rs2052261	0.96503	T2D
rs13421845	chr2	65336033	G	A	rs2052261	0.84601	T2D
rs9797989	chr2	65336529	T	C	rs2052261	0.97022	T2D
rs4671116	chr2	65337314	G	A	rs2052261	0.96656	T2D
rs11126029	chr2	65338264	C	T	rs2052261	0.96656	T2D
rs60136636	chr2	65338422	G	A	rs2052261	0.84878	T2D
rs6756585	chr2	65340070	G	A	rs2052261	0.96645	T2D
rs12465024	chr2	65345731	C	G	rs2052261	0.8446	T2D
rs2422436	chr2	65346369	G	A	rs2052261	0.97565	T2D
rs11893423	chr2	65350949	G	A	rs2052261	0.97401	T2D
rs6711791	chr2	65579228	G	T	rs934734	0.89738	RheumatoidArthritis
rs4494728	chr2	65589513	C	T	rs934734	0.90195	RheumatoidArthritis
rs4289177	chr2	65589693	T	C	rs934734	0.90453	RheumatoidArthritis
rs934734	chr2	65595586	G	A	rs934734	1	RheumatoidArthritis
rs1866051	chr2	65602149	T	C	rs934734	0.96224	RheumatoidArthritis
rs702875	chr2	65614197	T	C	rs934734	0.94825	RheumatoidArthritis
rs7557569	chr2	65644561	T	C	rs2028150	0.99034	T2D
rs62141075	chr2	65644616	C	T	rs2028150	0.95864	T2D
rs13383320	chr2	65645137	C	A	rs2028150	0.96717	T2D
rs10153675	chr2	65649580	G	A	rs2028150	0.9804	T2D
rs55792977	chr2	65650864	G	T	rs2028150	0.96158	T2D
rs12470883	chr2	65651851	G	A	rs2028150	0.9681	T2D
rs7572922	chr2	65652156	C	T	rs2028150	0.93735	T2D
rs2028151	chr2	65655613	A	T	rs2028150	0.99896	T2D
rs12185610	chr2	65661468	A	C	rs2028150	0.94659	T2D
rs12476895	chr2	68942009	G	A	rs4854444	0.99998	HbA1c
rs12476896	chr2	68942013	G	T	rs4854444	0.99998	HbA1c
rs12469728	chr2	68942538	A	C	rs4854444	0.98396	HbA1c
rs7593224	chr2	68942655	C	A	rs4854444	0.99998	HbA1c
rs79046683	chr2	96913918	G	T	rs79046683	1	T2D
rs6712515	chr2	100806514	T	C	rs11676922	0.99724	RheumatoidArthritis
rs11676922	chr2	100806940	T	A	rs11676922	1	RheumatoidArthritis
rs7580200	chr2	100811903	A	C	rs11676922	0.96022	RheumatoidArthritis
rs1160542	chr2	100832155	G	A	rs11676922	0.94042	RheumatoidArthritis
rs11122800	chr2	121305604	A	G	rs11688931	0.91107	T2D
rs55914566	chr2	121309508	C	T	rs11688931	0.92235	T2D
rs58884021	chr2	121317337	T	G	rs11688931	0.9806	T2D
rs7595497	chr2	121324074	G	T	rs11688931	0.81977	T2D
rs9784137	chr2	121325908	G	A	rs11688931	0.81629	T2D
rs11688682	chr2	121347612	G	C	rs11688682	1	T2D
rs72611964	chr2	121364207	C	A	rs66477705	0.87829	T2D
rs79658787	chr2	121364565	C	T	rs66477705	0.86215	T2D
rs66708965	chr2	121369187	C	T	rs66477705	0.90832	T2D
rs67877249	chr2	121383979	T	C	rs66477705	0.89216	T2D
rs6430148	chr2	147841792	C	T	rs35999103	0.98317	T2D
rs13384965	chr2	158325760	C	T	rs13426680	0.96379	T2D
rs6704803	chr2	158349551	C	T	rs13426680	0.82245	T2D
rs6709864	chr2	158360862	C	G	rs13426680	0.86851	T2D
rs10181181	chr2	161087411	T	C	rs3772071	0.90729	T2D
rs7583157	chr2	161114552	A	G	rs3772071	0.94572	T2D
rs10170600	chr2	161118687	T	C	rs3772071	0.92047	T2D
rs1563575	chr2	161131694	G	A	rs3772071	0.89197	T2D
rs3772070	chr2	161133471	T	C	rs3772071	0.91248	T2D
rs3772071	chr2	161135544	C	T	rs3772071	1	T2D
rs7572970	chr2	161136656	A	G	rs3772071	0.91279	T2D
rs1020731	chr2	161144055	G	A	rs3772071	0.98107	T2D
rs6432613	chr2	161145612	A	G	rs3772071	0.89927	T2D
rs10929976	chr2	161147528	T	C	rs3772071	0.89204	T2D
rs6757491	chr2	161147743	G	C	rs3772071	0.9778	T2D
rs6706685	chr2	161151559	T	C	rs3772071	0.89996	T2D
rs4664013	chr2	161184164	G	C	rs3772071	0.86879	T2D
rs6722321	chr2	161224230	C	T	rs3772071	0.84515	T2D
rs7592412	chr2	165526338	T	C	rs13389219	0.82466	FInsadjBMI
rs13432797	chr2	165526587	G	C	rs13389219	0.81068	FInsadjBMI
rs1128249	chr2	165528624	G	T	rs10195252	0.93586	T2D
rs13389219	chr2	165528876	C	T	rs10195252	0.93863	T2D
rs10187501	chr2	165532454	A	G	rs13389219	0.8114	FInsadjBMI
rs13024606	chr2	165573194	C	T	rs13024606	1	T2D
rs72883292	chr2	169710158	C	T	rs72883292	1	FGluadjBMI
rs573225	chr2	169757541	G	A	rs573225	1	FGluadjBMI
rs560887	chr2	169763148	T	C	rs573225	0.90695	FGluadjBMI
rs184170328	chr2	169770491	A	G	rs145353824	0.99353	FGluadjBMI
rs115066451	chr2	169771767	T	C	rs145353824	0.98111	FGluadjBMI
rs78446348	chr2	169773441	T	A	rs145353824	0.98018	FGluadjBMI
rs56100844	chr2	169786707	T	G	rs56100844	1	FGluadjBMI,HbA1c
rs16856252	chr2	169789720	T	C	rs3755158	0.94216	FGluadjBMI
rs3755157	chr2	169792171	C	T	rs3755158	0.98052	FGluadjBMI
rs3755158	chr2	169792188	C	G	rs3755158	1	FGluadjBMI
rs1349498	chr2	173592606	C	T	rs6731931	0.99588	FGluadjBMI
rs60951492	chr2	173593150	G	C	rs6731931	0.99194	FGluadjBMI
rs3813816	chr2	173599233	G	C	rs6731931	0.99744	FGluadjBMI
rs3813815	chr2	173599371	A	T	rs6731931	0.98947	FGluadjBMI
rs12611808	chr2	175290371	T	C	rs17256082	0.99994	HbA1c
rs6738161	chr2	175290820	G	A	rs17256082	1	HbA1c
rs12613658	chr2	175291749	C	T	rs17256082	1	HbA1c
rs12617100	chr2	175291883	T	C	rs17256082	1	HbA1c
rs17256082	chr2	175292364	T	C	rs17256082	1	HbA1c
rs1045661	chr2	175292888	G	C	rs17256082	0.99998	HbA1c
rs3739151	chr2	175293638	C	T	rs17256082	1	HbA1c
rs11745	chr2	175294610	C	T	rs17256082	0.9993	HbA1c
rs10930661	chr2	175294907	C	T	rs17256082	0.99934	HbA1c
rs12995528	chr2	175303245	G	C	rs17256082	0.9851	HbA1c
rs6708908	chr2	175303634	G	A	rs17256082	0.98141	HbA1c
rs4274624	chr2	191958656	C	T	rs7574865	0.98335	SystemicLupusErythematosus
rs10174238	chr2	191973034	G	A	rs7574865	0.8564	SystemicLupusErythematosus
rs231810	chr2	204712143	A	G	rs231735	0.96769	RheumatoidArthritis
rs11571293	chr2	204717713	G	T	rs3087243	0.81723	RheumatoidArthritis
rs11571297	chr2	204745003	T	C	rs3087243	0.84388	RheumatoidArthritis
rs11677953	chr2	219121663	G	A	rs4674280	0.83479	HbA1c
rs4674276	chr2	219122780	A	T	rs4674280	0.82883	HbA1c
rs4674277	chr2	219122781	G	T	rs4674280	0.83488	HbA1c
rs6758540	chr2	219138625	A	G	rs4674280	0.846	HbA1c
rs2292550	chr2	219140288	G	C	rs4674280	0.84238	HbA1c
rs4674280	chr2	219141458	C	G	rs4674280	1	HbA1c
rs2271543	chr2	219142491	C	T	rs4674280	0.84199	HbA1c
rs3817266	chr2	219142594	C	T	rs4674280	0.84981	HbA1c
rs2292551	chr2	219143229	G	A	rs4674280	0.84983	HbA1c
rs2292552	chr2	219143327	T	C	rs4674280	0.84983	HbA1c
rs12987180	chr2	219144089	G	A	rs4674280	0.84979	HbA1c
rs12987219	chr2	219144149	G	A	rs4674280	0.84972	HbA1c
rs4674282	chr2	219144230	A	T	rs4674280	0.84984	HbA1c
rs4674283	chr2	219144254	G	A	rs4674280	0.8499	HbA1c
rs2045434	chr2	219144498	A	G	rs4674280	0.84979	HbA1c
rs10932768	chr2	219146199	T	A	rs4674280	0.84953	HbA1c
rs6729058	chr2	219148369	G	A	rs4674280	0.84979	HbA1c
rs4672882	chr2	219149639	C	T	rs4674280	0.84773	HbA1c
rs7587220	chr2	219160864	C	A	rs4674280	0.81946	HbA1c
rs4674284	chr2	219161241	C	T	rs4674280	0.82172	HbA1c
rs13014817	chr2	219178067	C	T	rs4674280	0.80386	HbA1c
rs113414093	chr2	219859171	G	A	rs113414093	1	T2D
rs2943653	chr2	227047771	C	T	rs2943646	0.82178	FInsadjBMI
rs1399627	chr2	227083411	A	G	rs2943646	0.94833	FInsadjBMI
rs1515104	chr2	227092405	T	A	rs2943646	0.94782	FInsadjBMI
rs2673140	chr2	227159867	G	A	rs2943646	0.88494	FInsadjBMI
rs2713560	chr2	227164437	C	T	rs2943646	0.85887	FInsadjBMI
rs2713559	chr2	227164504	C	G	rs2943646	0.86217	FInsadjBMI
rs2673136	chr2	227164653	G	A	rs2943646	0.87008	FInsadjBMI
rs2713558	chr2	227164994	G	A	rs2943646	0.85883	FInsadjBMI
rs16822638	chr2	227647783	A	G	rs17508368	0.99874	FInsadjBMI
rs16822640	chr2	227647907	G	T	rs17508368	0.9987	FInsadjBMI
rs10498212	chr2	227651275	A	T	rs17508368	0.99934	FInsadjBMI
rs17508368	chr2	227651446	C	T	rs17508368	1	FInsadjBMI
rs16822652	chr2	227652400	G	C	rs17508368	0.99706	FInsadjBMI
rs1560252	chr2	227652802	T	C	rs17508368	0.99704	FInsadjBMI
rs79131185	chr2	227653267	G	A	rs17508368	0.9999	FInsadjBMI
rs6038557	chr20	6594349	G	A	rs979012	0.83213	FInsadjBMI
rs6054392	chr20	6594443	T	C	rs979012	0.83225	FInsadjBMI
rs1407038	chr20	6603820	A	G	rs979012	0.84728	FInsadjBMI
rs1407039	chr20	6603948	A	G	rs979012	0.85234	FInsadjBMI
rs2145271	chr20	6626140	T	A	rs979012	0.99297	FInsadjBMI
rs2145272	chr20	6626218	G	A	rs979012	0.99158	FInsadjBMI
rs813393	chr20	21451139	G	A	rs13041756	0.83434	T2D
rs809221	chr20	21454186	C	T	rs13041756	0.86892	T2D
rs6083736	chr20	25057820	G	A	rs62217197	0.85304	HbA1c
rs7263632	chr20	25058135	T	C	rs62217197	0.85287	HbA1c
rs4911374	chr20	32516001	T	C	rs2268078	0.88588	T2D
rs4911375	chr20	32516022	C	A	rs2268078	0.89293	T2D
rs2284377	chr20	32586682	T	C	rs2268078	0.95539	T2D
rs2284378	chr20	32588095	T	C	rs2268078	0.95547	T2D
rs2300204	chr20	32588773	G	A	rs2268078	0.93737	T2D
rs2284379	chr20	32594642	T	C	rs2268078	0.95488	T2D
rs2268078	chr20	32596704	G	A	rs2268078	1	T2D
rs2268080	chr20	32597716	G	A	rs2268078	0.95553	T2D
rs1555075	chr20	32610401	T	C	rs2268078	0.95455	T2D
rs6059635	chr20	32613493	A	T	rs2268078	0.90383	T2D
rs1055857	chr20	32613873	A	G	rs2268078	0.91088	T2D
rs1883524	chr20	32626107	G	A	rs2268078	0.90907	T2D
rs4911146	chr20	32640047	C	G	rs2268078	0.95312	T2D
rs3787230	chr20	32640272	A	G	rs2268078	0.90949	T2D
rs8119937	chr20	32645551	C	T	rs2268078	0.89125	T2D
rs909884	chr20	32646063	G	T	rs2268078	0.95312	T2D
rs2268088	chr20	32649064	G	T	rs2268078	0.94482	T2D
rs2284389	chr20	32656841	C	G	rs2268078	0.9134	T2D
rs6059681	chr20	32723341	T	C	rs2268078	0.8695	T2D
rs190789	chr20	42349984	C	T	rs285171	0.95146	FInsadjBMI
rs4810426	chr20	43001721	C	T	rs4810426	1	T2D
rs191304120	chr20	43014061	G	A	rs191830490	0.83278	T2D
rs1800961	chr20	43042364	C	T	rs1800961	1	T2D
rs1569723	chr20	44742064	C	A	rs4810485	0.9906	RheumatoidArthritis
rs4239702	chr20	44749251	T	C	rs4810485	0.84294	RheumatoidArthritis
rs6063048	chr20	45598564	G	A	rs6063048	1	T2D
rs55966194	chr20	45599090	C	G	rs6063048	0.99289	T2D
rs6066149	chr20	45602638	G	A	rs6063048	0.98486	T2D
rs59791349	chr20	45603824	C	T	rs6063048	0.97664	T2D
rs6122888	chr20	48826880	T	C	rs11699802	0.9541	T2D
rs6091115	chr20	48832020	T	C	rs11699802	0.992	T2D
rs11699802	chr20	48832135	C	T	rs11699802	1	T2D
rs35173765	chr20	48832863	G	A	rs11699802	0.99918	T2D
rs6122889	chr20	48833223	T	A	rs11699802	0.99186	T2D
rs867489	chr20	48833957	C	T	rs11699802	0.96548	T2D
rs2869963	chr20	48835061	T	C	rs11699802	0.95537	T2D
rs6020369	chr20	48835972	T	C	rs11699802	0.95515	T2D
rs8183283	chr20	51236973	G	A	rs34454109	0.90469	T2D
rs6123193	chr20	51237903	C	T	rs34454109	0.8981	T2D
rs6064709	chr20	57379850	G	A	rs6070625	0.85792	T2D
rs6015379	chr20	57386639	A	G	rs6070625	0.86477	T2D
rs6026536	chr20	57386790	C	G	rs6070625	0.85786	T2D
rs911300	chr20	57387262	A	G	rs6070625	0.85812	T2D
rs736266	chr20	57387352	A	T	rs6070625	0.9801	T2D
[truncated: 11,228 more rows]
