# Supplementary material for: Using a modular massively parallel reporter assay to discover context-dependent regulatory activity in type 2 diabetes-linked noncoding regions
Source: HGG Adv. 2026 Apr 7;7(3):100606. doi: 10.1016/j.xhgg.2026.100606 (PMC13125165; doi:10.1016/j.xhgg.2026.100606)
Supplement: Table S2. First-library primer sequences [file mmc3.xlsx]

## Sheet: Table_S2_Legend
Table S2. First library primer sequences.
Sequences for all primers used to construct the first, large MPRA and associated sequencing libraries.

## Sheet: Table_S2
Table S14. First library primer sequences.
Primer/Oligo Name	Sequence (5' > 3')			Use
Cloning first library
YK0244_Agilent_T2DGWAS_Enh_F2	acaactgatctagagcatgcaccggGTGCGTCAACCTCCTT			Amplify Agilent pool (SNP at enhancer state) + homology arm for downstream cloning site
YK0245_Agilent_T2DGWAS_Enh_R2	cgaagcggccggccgaattcgtcgaTGGAGCCCTGAAGGTT			Amplify Agilent pool (SNP at enhancer state) + homology arm for downstream cloning site
YK0246_Agilent_T2DGWAS_Promo_F2	acaactgatctagagcatgcaccggGTCGTTGGCAAGCATT			Amplify Agilent pool (SNP at promoter state) + homology arm for downstream cloning site
YK0247_Agilent_T2DGWAS_Promo_R2	cgaagcggccggccgaattcgtcgaCGCGTATCCACTCCTT			Amplify Agilent pool (SNP at promoter state) + homology arm for downstream cloning site
YK0248_Agilent_T2DGWAS_Other_F2	acaactgatctagagcatgcaccggAGTATGCCGGAGTGTT			Amplify Agilent pool (SNP at other state) + homology arm for downstream cloning site
YK0249_Agilent_T2DGWAS_Other_R2	cgaagcggccggccgaattcgtcgaTGCTCAGACGTCCGTT			Amplify Agilent pool (SNP at other state) + homology arm for downstream cloning site
YK0250_STARR_Gibson_Enh_L-arm	acaactgatctagagcatgcaccgg			Homology arm for downstream cloning site
YK0251_STARR_Gibson_Enh_R-arm	cgaagcggccggccgaattcgtcga			Homology arm for downstream cloning site
YK0254_Agilent_T2DGWAS_Enh_F2	tttctctggcctaactggccggtacGTGCGTCAACCTCCTT			Amplify Agilent pool (SNP at enhancer state) + homology arm for upstream cloning site
YK0255_Agilent_T2DGWAS_Enh_R2	taagtaccctagggagctcaggtacTGGAGCCCTGAAGGTT			Amplify Agilent pool (SNP at enhancer state) + homology arm for upstream cloning site
YK0256_Agilent_T2DGWAS_Promo_F2	tttctctggcctaactggccggtacGTCGTTGGCAAGCATT			Amplify Agilent pool (SNP at promoter state) + homology arm for upstream cloning site
YK0257_Agilent_T2DGWAS_Promo_R2	taagtaccctagggagctcaggtacCGCGTATCCACTCCTT			Amplify Agilent pool (SNP at promoter state) + homology arm for upstream cloning site
YK0258_Agilent_T2DGWAS_Other_F2	tttctctggcctaactggccggtacAGTATGCCGGAGTGTT			Amplify Agilent pool (SNP at other state) + homology arm for upstream cloning site
YK0259_Agilent_T2DGWAS_Other_R2	taagtaccctagggagctcaggtacTGCTCAGACGTCCGTT			Amplify Agilent pool (SNP at other state) + homology arm for upstream cloning site
YK0285_Agilent_T2DGWAS_Enh_R3	ctttgcgctgctgtagctcaggtacTGGAGCCCTGAAGGTT			Amplify Agilent pool (SNP at enhancer state) + homology arm for upstream cloning site (INS)
YK0286_Agilent_T2DGWAS_Promo_R3	ctttgcgctgctgtagctcaggtacCGCGTATCCACTCCTT			Amplify Agilent pool (SNP at promoter state) + homology arm for upstream cloning site (INS)
YK0287_Agilent_T2DGWAS_Other_R3	ctttgcgctgctgtagctcaggtacTGCTCAGACGTCCGTT			Amplify Agilent pool (SNP at other state) + homology arm for upstream cloning site (INS)
YK0252_STARR_Gibson_Promo_L-arm	tttctctggcctaactggccggtac			Homology arm for upstream cloning site
YK0253_STARR_Gibson_Promo_R-arm	taagtaccctagggagctcaggtac			Homology arm for upstream cloning site (SCP1)
YK0284_STARR_Gibson_INS1p_R-arm	ctttgcgctgctgtagctcaggtac			Homology arm for upstream cloning site (INS)
YK0119_modStarr_barcodes+DpnI	ACTGATCTAGAGCCGACGAATTCGGCCGGCCGCTTNNNNNNNNNNNNNNNNgatCGAGCAGACATGATAAGATACATTG			Post-barcoding plasmid libraries after PmeI digest
Primer pairs used for initial library amplification
Subpool	Downstream	Upstream (SCP1)	Upstream (INS)
Agilent enhancer	YK0244 + YK0250	YK0254 + YK0252	YK0254 + YK0252
	YK0245 + YK0251	YK0255 + YK0253	YK0285 + YK0284
Agilent promoter	YK0246 + YK0250	YK0256 + YK0252	YK0256 + YK0252
	YK0247 + YK0251	YK0257 + YK0253	YK0286 + YK0284
Agilent other	YK0248 + YK0250	YK0258 + YK0252	YK0258 + YK0252
	YK0249 + YK0251	YK0259 + YK0253	YK0287 + YK0284
Barcode-fragment pairing library construction
YK0300_STARR_input_subassembly_F2	TGGCATGGATGAACTGTACAACTG			Forward primer to generate long GFP-barcode-polyA-fragment amplicon for circularization (downstream cloning site)
YK0294_modSTARR_InputLib_R3	CCGGCCGAATTCGTCGA			Reverse primer to generate long GFP-barcode-polyA-fragment amplicon for circularization (downstream cloning site)
YK0310_PU1L-YK126	ctaaatggctgtgagagagctcagGCGGCGAGACAACTGATCTA			Forward primer to generate short fragment-barcode amplicon from circular product (downstream cloning site)
YK0129_modSTARR_InputLib_Rev+PU1R	actttatcaatctcgctccaaaccGTGGTTTGTCCAAACTCATCAATGT			Reverse primer to generate short fragment-barcode amplicon from circular product (downstream cloning site)
YK0145_Sanger_STARR-promoter_Fwd	GTACTAACATACGCTCTCCATC			Forward primer to generate long fragment-promoter-GFP-barcode amplicon for circularization (upstream cloning site)
YK0128_modSTARR_InputLib_Rev	GTGGTTTGTCCAAACTCATCAATGT			Reverse primer to generate long fragment-promoter-GFP-barcode amplicon for circularization (upstream cloning site)
VE0003_PU1L_YK107	ctaaatggctgtgagagagctcagACGAATTCGGCCGGCCGCTT			Forward primer to generate short barcode-fragment amplicon from circular product (upstream cloning site)
VE0039_upscp1_p7amp	CAAGCAGAAGACGGCATACGAGATCGCGCCCCCacccccttatataagtaccctaggg			Reverse primer to generate short barcode-fragment amplicon from circular product (SCP1, upstream cloning site)
VE0040_upins1_p7amp	CAAGCAGAAGACGGCATACGAGATAGGgcggggctctttgcgctgctgt			Reverse primer to generate short barcode-fragment amplicon from circular product (INS, upstream cloning site)
Custom P5 indexing primer for pairing	AATGATACGGCGACCACCGAGAT[i5]CTAAATGGCTGTGAGAGAGCTCAG			P5 indexing primer for barcode-fragment pairing libraries (forward)
Custom P7 indexing primer for pairing	CAAGCAGAAGACGGCATACGAGAT[i7]ACTTTATCAATCTCGCTCCAAACC			P7 indexing primer for barcode-fragment pairing libraries (reverse)
Barcode-fragment pairing library sequencing
VE0006_subasm_read1SP_dnclone	GGCGGCGAGACAACTGATCTAGAGCATGCACCGG			Read 1 sequencing primer, captures 5' end of fragment (downstream)
YK0297_Read_upEnh	CAGAACATTTCTCTGGCCTAACTGGCCGGTAC			Read 1 sequencing primer, captures 5' end of fragment (upstream)
YK0107_Starr_Read_barcode	ACGAATTCGGCCGGCCGCTT			Index 1 sequencing primer, captures barcode
VE0001_subasm_read2SP_dnclone	ATCCATGCCACCGGCCGAATTCGTCGA			Read 2 sequencing primer, captures 3' end of fragment (downstream)
VE0041_upscp1_read2SP	CGCGCCCCCacccccttatataagtaccctaggg			Read 2 sequencing primer, captures 3' end of fragment (SCP1, upstream)
VE0042_upins1_read2SP	AGGgcggggctctttgcgctgctgt			Read 2 sequencing primer, captures 3' end of fragment (INS, upstream)
jklab0229_PU1L_i5_seqpri	CTGAGCTCTCTCACAGCCATTTAGGCCTACGT			Index 2 sequencing primer, captures sample index
First library cDNA/input sequencing library construction
YK0105_Starr_RT-FirstStrand_UMI_PU1L	CTAAATGGCTGTGAGAGAGCTCAGNNNNNNCAAACTCATCAATGTATCTTATCATG			GFP-specific primer for reverse transcription reaction (contains 6-bp UMI)
YK0088_Starr_cDNAAmp_F4	CCATTACCTGTCCACACAATC			Forward primer for amplifying barcodes from cDNA and input library
jklab0009_pu1l	CTAAATGGCTGTGAGAGAGCTCAG			Reverse primer for amplifying barcodes from cDNA
YK0130_modSTARR_InputLib_Rev+PU1L	CTAAATGGCTGTGAGAGAGCTCAGGTGGTTTGTCCAAACTCATCAATGT			Reverse primer for amplifying barcodes from input library
Custom P5 indexing primer for barcode counting	AATGATACGGCGACCACCGAGAT[i5]CCATTACCTGTCCACACAATC			P5 indexing primer for barcode counting libraries (forward)
Custom P7 indexing primer for barcode counting	CAAGCAGAAGACGGCATACGAGAT[i7]CTAAATGGCTGTGAGAGAGCTCAG			P7 indexing primer for barcode counting libraries (reverse)
