# Supplementary material for: Using a modular massively parallel reporter assay to discover context-dependent regulatory activity in type 2 diabetes-linked noncoding regions
Source: HGG Adv. 2026 Apr 7;7(3):100606. doi: 10.1016/j.xhgg.2026.100606 (PMC13125165; doi:10.1016/j.xhgg.2026.100606)
Supplement: Table S4. MPRAnalyze-estimated enhancer activity for plasmic construct with fragments placed upstream of the INS promoter [file mmc5.xlsx]

## Sheet: Table_S4_Legend
Table S4. MPRAnalyze estimated enhancer activity for plasmid construct with fragments placed upstream of the INS promoter.
Results from MPRAnalyze activity testing focused on fragments tested upstream of the INS promoter. Alpha_original refers to the alpha (activity) scores estimated by MPRAnalyze, which are reported on a natural log scale. We converted these scores to those on a binary log scale (Alpha_corrected), which is what is conventionally reported. Fragment names contain this information, in order: rsID, chro…

## Sheet: Table_S4
Table S4. MPRAnalyze estimated enhancer activity for plasmid construct with fragments placed upstream of the INS promoter.
Fragment	Statistic	Z-score	Z-score p-value	Median Absolute Deviation (MAD)	MAD p-value	Alpha_original	Alpha_corrected
rs17513135_chr1_40035587_40035785_C_T_snpctr_alt	0.0421735	-0.918947	0.820938	-0.695802	0.756724	0.0421735	0.0608434
rs3768321_chr1_40035829_40036027_G_T_snpctr_ref	0.110297	1.63762	0.0507504	1.23996	0.107495	0.110297	0.159125
rs2301054_chr1_64106929_64107127_A_G_snpctr_alt	0.205357	5.20506	9.69672e-08	3.94113	4.0549e-05	0.205357	0.296267
rs2269247_chr1_64107185_64107383_C_T_snpctr_alt	0.189395	4.60603	2.05215e-06	3.48756	0.000243722	0.189395	0.273239
rs2269247_chr1_64107185_64107383_C_T_snpctr_ref	0.0306715	-1.35059	0.911587	-1.02263	0.84676	0.0306715	0.0442497
rs2269246_chr1_64107392_64107590_T_C_snpctr_ref	0.279072	7.97146	7.84042e-16	6.03578	7.90993e-10	0.279072	0.402616
rs2269245_chr1_64107794_64107992_G_A_snpctr_alt	0.341463	10.3129	3.0804e-25	7.80866	2.88998e-15	0.341463	0.492628
rs2269242_chr1_64108583_64108781_G_A_snpctr_alt	0.151261	3.17491	0.000749405	2.40396	0.00810927	0.151261	0.218223
rs2269241_chr1_64108672_64108870_T_C_snpctr_alt	0.38994	12.1322	3.56673e-34	9.18615	2.03568e-20	0.38994	0.562565
rs3790857_chr1_64111767_64111965_C_T_snpctr_alt	0.111111	1.66817	0.0476412	1.26309	0.103278	0.111111	0.160299
rs3790857_chr1_64111767_64111965_C_T_snpctr_ref	0.221311	5.80378	3.24179e-09	4.39447	5.55222e-06	0.221311	0.319284
rs10889435_chr1_64113857_64114055_A_T_snpctr_ref	0.0454545	-0.795815	0.78693	-0.60257	0.726603	0.0454545	0.065577
rs11208257_chr1_64114202_64114400_T_C_snpctr_alt	0.148134	3.05758	0.00111566	2.31512	0.0103032	0.148134	0.213712
rs11208257_chr1_64114202_64114400_T_C_snpctr_ref	0.0533333	-0.500136	0.69151	-0.37869	0.647541	0.0533333	0.0769437
rs12085272_chr1_100830380_100830578_T_C_snpctr_alt	0.0584796	-0.307004	0.62058	-0.232456	0.591908	0.0584796	0.0843682
rs12085272_chr1_100830380_100830578_T_C_snpctr_ref	0.144829	2.93354	0.00167559	2.2212	0.0131687	0.144829	0.208944
rs7520005_chr1_100867057_100867255_A_G_snpctr_alt	0.0666667	0.000242512	0.499903	0.000183623	0.499927	0.0666667	0.0961797
rs12088271_chr1_100877610_100877808_C_T_snpctr_ref	0.039216	-1.02994	0.84848	-0.779841	0.782258	0.039216	0.0565767
rs11166451_chr1_100885129_100885327_C_T_snpctr_alt	0.119998	2.00166	0.0226606	1.5156	0.0648097	0.119998	0.17312
rs11166451_chr1_100885129_100885327_C_T_snpctr_ref	0.0800001	0.500623	0.308318	0.379058	0.352322	0.0800001	0.115416
rs6577171_chr1_100886871_100887069_G_A_snpctr_alt	0.0476109	-0.714888	0.762661	-0.541294	0.705848	0.0476109	0.068688
rs6577171_chr1_100886871_100887069_G_A_snpctr_ref	0.226539	5.99997	9.86752e-10	4.54302	2.77271e-06	0.226539	0.326826
rs17122526_chr1_100913434_100913632_G_A_snpctr_alt	0.248588	6.82744	4.3223e-12	5.16955	1.17328e-07	0.248588	0.358636
rs17122526_chr1_100913434_100913632_G_A_snpctr_ref	0.0827587	0.604151	0.272872	0.457447	0.323675	0.0827587	0.119396
rs11166455_chr1_100914522_100914720_T_C_snpctr_alt	0.091089	0.916774	0.179631	0.694157	0.243792	0.091089	0.131414
rs77706467_chr1_100915143_100915341_G_A_snpctr_ref	0.409109	12.8515	4.21543e-38	9.73085	1.11365e-22	0.409109	0.59022
rs17422332_chr1_100915659_100915857_G_C_snpctr_alt	0.361702	11.0724	8.53505e-29	8.38375	2.56336e-17	0.361702	0.521826
rs2026791_chr1_100915914_100916112_T_C_snpctr_alt	0.552631	18.2377	1.29651e-74	13.8091	1.12352e-43	0.552631	0.797277
rs2026791_chr1_100915914_100916112_T_C_snpctr_ref	0.029703	-1.38694	0.917271	-1.05016	0.853177	0.029703	0.0428523
rs6687613_chr1_100917529_100917727_C_T_snpctr_ref	0.0518863	-0.554439	0.710361	-0.419806	0.662687	0.0518863	0.0748562
rs6662969_chr1_100917894_100918092_G_A_snpctr_alt	0.138294	2.68828	0.00359103	2.0355	0.0209005	0.138294	0.199515
rs6662969_chr1_100917894_100918092_G_A_snpctr_ref	0.153847	3.27197	0.000533997	2.47745	0.00661622	0.153847	0.221954
rs78981310_chr1_100924468_100924666_G_A_snpctr_ref	0.105	1.43883	0.0750991	1.08944	0.137979	0.105	0.151483
rs28364877_chr1_100926802_100927000_C_T_snpctr_ref	0.131313	2.42631	0.00762663	1.83714	0.0330949	0.131313	0.189444
rs1127215_chr1_117532691_117532889_C_T_snpctr_alt	0.227726	6.04454	7.49198e-10	4.57676	2.36114e-06	0.227726	0.328539
rs699779_chr1_120455211_120455409_A_G_snpctr_ref	0.0777774	0.417211	0.338262	0.315901	0.376039	0.0777774	0.112209
rs835575_chr1_120456464_120456662_G_T_snpctr_alt	0.0434014	-0.872864	0.808631	-0.660909	0.745665	0.0434014	0.062615
rs835575_chr1_120456464_120456662_G_T_snpctr_ref	0.0438631	-0.855539	0.803874	-0.647791	0.74144	0.0438631	0.063281
rs2493415_chr1_120492101_120492299_G_A_snpctr_ref	0.0465109	-0.756169	0.775226	-0.572551	0.716526	0.0465109	0.0671011
rs7534585_chr1_120496020_120496218_A_T_snpctr_ref	0.0268453	-1.49419	0.932437	-1.13136	0.871048	0.0268453	0.0387296
rs2453051_chr1_120499474_120499672_A_C_snpctr_alt	0.0999998	1.25118	0.105434	0.947361	0.171727	0.0999998	0.144269
rs2934381_chr1_120506009_120506207_G_A_snpctr_ref	0.0661755	-0.0181902	0.507256	-0.0137732	0.505495	0.0661755	0.0954711
rs10923931_chr1_120517860_120518058_G_T_snpctr_alt	0.772727	26.4975	5.17389e-155	20.0632	7.73581e-90	0.772727	1.11481
rs10923931_chr1_120517860_120518058_G_T_snpctr_ref	0.0645161	-0.080465	0.532066	-0.060926	0.524291	0.0645161	0.093077
rs56302051_chr1_120519519_120519717_C_T_snpctr_alt	0.169643	3.86476	5.55981e-05	2.9263	0.00171512	0.169643	0.244743
rs56302051_chr1_120519519_120519717_C_T_snpctr_ref	0.368112	11.313	5.65748e-30	8.5659	5.36158e-18	0.368112	0.531074
rs10494235_chr1_120520616_120520814_T_A_snpctr_alt	0.299065	8.72179	1.36924e-18	6.6039	2.00236e-11	0.299065	0.43146
rs10494235_chr1_120520616_120520814_T_A_snpctr_ref	0.48	15.512	1.4398e-54	11.7452	3.73548e-32	0.48	0.692494
rs1493694_chr1_120526883_120527081_C_T_snpctr_ref	0.280702	8.03264	4.76983e-16	6.0821	5.93088e-10	0.280702	0.404968
rs267738_chr1_150940526_150940724_T_G_snpctr_alt	0.149353	3.10332	0.000956806	2.34975	0.00939295	0.149353	0.215471
rs267738_chr1_150940526_150940724_T_G_snpctr_ref	0.333321	10.0073	7.07516e-24	7.57729	1.76421e-14	0.333321	0.480881
rs670323_chr1_177868891_177869089_G_A_snpctr_alt	0.215829	5.59806	1.08384e-08	4.2387	1.1241e-05	0.215829	0.311375
rs670323_chr1_177868891_177869089_G_A_snpctr_ref	0.0571429	-0.357169	0.639517	-0.270439	0.606589	0.0571429	0.0824398
rs11240731_chr1_203650237_203650435_C_G_snpctr_alt	0.0350877	-1.18487	0.881965	-0.897148	0.81518	0.0350877	0.0506208
rs11240733_chr1_203650493_203650691_C_T_snpctr_alt	0.196428	4.86998	5.58038e-07	3.68742	0.000113269	0.196428	0.283386
rs11240733_chr1_203650493_203650691_C_T_snpctr_ref	0.310812	9.16261	2.53285e-20	6.93768	1.99291e-12	0.310812	0.448407
rs1419114_chr1_203652345_203652543_A_G_snpctr_alt	0.192308	4.71534	1.20654e-06	3.57033	0.000178267	0.192308	0.277441
rs1419114_chr1_203652345_203652543_A_G_snpctr_ref	0.146017	2.97812	0.0014501	2.25495	0.0120681	0.146017	0.210658
rs4951070_chr1_203652599_203652797_T_C_snpctr_alt	0.04	-1.00051	0.841469	-0.757562	0.775643	0.04	0.0577078
rs4951070_chr1_203652599_203652797_T_C_snpctr_ref	0.0500011	-0.625187	0.734076	-0.473375	0.682027	0.0500011	0.0721364
rs4951370_chr1_203652806_203653004_C_G_snpctr_alt	0.0978274	1.16965	0.121071	0.885629	0.187909	0.0978274	0.141135
rs4951371_chr1_203652847_203653045_T_C_snpctr_alt	0.193182	4.74814	1.0265e-06	3.59516	0.000162095	0.193182	0.278702
rs4951371_chr1_203652847_203653045_T_C_snpctr_ref	0.0723684	0.21422	0.415188	0.162202	0.435573	0.0723684	0.104406
rs7555703_chr1_203653591_203653789_G_T_snpctr_alt	0.0663574	-0.0113647	0.504534	-0.00860506	0.503433	0.0663574	0.0957335
rs10900585_chr1_203653925_203654123_G_T_snpctr_alt	0.0506332	-0.601468	0.726236	-0.455415	0.675595	0.0506332	0.0730482
rs10793762_chr1_203653999_203654197_T_C_snpctr_alt	0.0877193	0.790313	0.214673	0.598404	0.274785	0.0877193	0.126552
rs6594006_chr1_203654639_203654837_A_G_snpctr_ref	0.253246	7.00227	1.25922e-12	5.30193	5.72913e-08	0.253246	0.365357
rs4347266_chr1_203656079_203656277_A_G_snpctr_alt	0.123378	2.12851	0.0166474	1.61165	0.053519	0.123378	0.177996
rs4347266_chr1_203656079_203656277_A_G_snpctr_ref	0.27143	7.68468	7.66896e-15	5.81863	2.96651e-09	0.27143	0.391591
rs2365860_chr1_203656131_203656329_G_T_snpctr_ref	0.265625	7.46682	4.1079e-14	5.65367	7.85268e-09	0.265625	0.383216
rs2365859_chr1_203657589_203657787_C_A_snpctr_alt	0.388883	12.0925	5.78631e-34	9.15611	2.69009e-20	0.388883	0.56104
rs3851298_chr1_203664948_203665146_T_C_snpctr_ref	0.0754718	0.330684	0.370441	0.250385	0.401145	0.0754718	0.108883
rs12048743_chr1_205114774_205114972_C_G_snpctr_alt	0.12676	2.25546	0.0120522	1.70778	0.043839	0.12676	0.182877
rs12048743_chr1_205114774_205114972_C_G_snpctr_ref	0.206894	5.26274	7.09609e-08	3.98481	3.37673e-05	0.206894	0.298485
rs2336938_chr1_206618700_206618898_A_C_snpctr_ref	0.200847	5.0358	2.37934e-07	3.81297	6.86534e-05	0.200847	0.28976
rs3024495_chr1_206942314_206942512_C_T_snpctr_alt	0.0353984	-1.1732	0.879643	-0.888318	0.812815	0.0353984	0.0510691
rs3024495_chr1_206942314_206942512_C_T_snpctr_ref	0.160999	3.54037	0.000199787	2.68067	0.00367374	0.160999	0.232272
rs340882_chr1_214145632_214145830_C_G_snpctr_alt	0.0455843	-0.790943	0.785511	-0.598881	0.725374	0.0455843	0.0657643
rs340882_chr1_214145632_214145830_C_G_snpctr_ref	0.0222615	-1.66621	0.952164	-1.26161	0.896455	0.0222615	0.0321165
rs17712208_chr1_214150346_214150544_T_A_snpctr_alt	0.041095	-0.95942	0.831326	-0.726447	0.766218	0.041095	0.0592875
rs17712208_chr1_214150346_214150544_T_A_snpctr_ref	0.123458	2.13154	0.0165223	1.61395	0.0532695	0.123458	0.178113
rs74640849_chr1_214192600_214192798_A_G_snpctr_alt	0.222222	5.83798	2.64182e-09	4.42037	4.92671e-06	0.222222	0.320599
rs76991740_chr1_214195208_214195406_T_C_snpctr_alt	0.147436	3.03137	0.00121723	2.29527	0.0108588	0.147436	0.212705
rs116126105_chr1_214197289_214197487_G_T_snpctr_alt	0.0555556	-0.416738	0.661565	-0.315543	0.623825	0.0555556	0.0801498
rs114956890_chr1_214199047_214199245_G_A_snpctr_ref	0.150682	3.1532	0.000807448	2.38752	0.00848122	0.150682	0.217388
rs11120242_chr1_214202588_214202786_A_C_snpctr_alt	0.173913	4.02501	2.84861e-05	3.04763	0.00115326	0.173913	0.250903
rs12089523_chr1_214203600_214203798_G_A_snpctr_alt	0.0958904	1.09696	0.136329	0.830589	0.203103	0.0958904	0.138341
rs12089523_chr1_214203600_214203798_G_A_snpctr_ref	0.167089	3.76891	8.19814e-05	2.85372	0.00216055	0.167089	0.241058
rs114456081_chr1_214205913_214206111_T_C_snpctr_alt	0.0465113	-0.756155	0.775222	-0.57254	0.716522	0.0465113	0.0671016
rs114456081_chr1_214205913_214206111_T_C_snpctr_ref	0.152381	3.21696	0.000647785	2.4358	0.00742954	0.152381	0.219839
rs75724905_chr1_214206481_214206679_A_C_snpctr_ref	0.243899	6.65149	1.45071e-11	5.03633	2.37271e-07	0.243899	0.351872
rs145866237_chr1_214214957_214215155_C_A_snpctr_alt	0.0833332	0.625711	0.265752	0.473771	0.317831	0.0833332	0.120224
rs138767401_chr1_214214979_214215177_A_T_snpctr_alt	0.363636	11.145	3.78744e-29	8.43869	1.60454e-17	0.363636	0.524615
rs117745491_chr1_214218481_214218679_C_T_snpctr_alt	0.235295	6.32859	1.23705e-10	4.79184	8.26294e-07	0.235295	0.339459
rs117745491_chr1_214218481_214218679_C_T_snpctr_ref	0.0606061	-0.227202	0.589867	-0.172031	0.568293	0.0606061	0.0874361
rs74139096_chr1_214219120_214219318_C_A_snpctr_ref	0.311913	9.20394	1.72525e-20	6.96898	1.59624e-12	0.311913	0.449996
rs11120248_chr1_214223077_214223275_A_G_snpctr_alt	0.0349038	-1.19177	0.883324	-0.902374	0.816571	0.0349038	0.0503555
rs11120248_chr1_214223077_214223275_A_G_snpctr_ref	0.315206	9.3275	5.4197e-21	7.06254	8.17452e-13	0.315206	0.454746
rs12062203_chr1_214223680_214223878_G_A_snpctr_alt	0.294985	8.56866	5.2347e-18	6.48796	4.35025e-11	0.294985	0.425574
rs12062203_chr1_214223680_214223878_G_A_snpctr_ref	0.126262	2.23677	0.0126508	1.69362	0.0451688	0.126262	0.182158
rs77608693_chr1_214224931_214225129_G_A_snpctr_alt	0.143181	2.87171	0.0020413	2.17438	0.0148383	0.143181	0.206567
rs115197136_chr1_214225082_214225280_G_A_snpctr_ref	0.0925926	0.973199	0.165227	0.73688	0.230598	0.0925926	0.133583
rs75031258_chr1_214225299_214225497_G_C_snpctr_alt	0.0555553	-0.41675	0.661569	-0.315552	0.623829	0.0555553	0.0801493
rs75031258_chr1_214225299_214225497_G_C_snpctr_ref	0.0277789	-1.45915	0.927738	-1.10483	0.865384	0.0277789	0.0400764
rs78511579_chr1_214225390_214225588_T_C_snpctr_alt	0.092857	0.983123	0.162774	0.744394	0.228319	0.092857	0.133964
rs76970768_chr1_214225466_214225664_T_C_snpctr_alt	0.156249	3.36212	0.000386738	2.5457	0.00545287	0.156249	0.22542
rs150426409_chr1_214226204_214226402_C_A_snpctr_alt	0.0461539	-0.769567	0.779222	-0.582695	0.719951	0.0461539	0.066586
rs75863191_chr1_214236925_214237123_A_C_snpctr_alt	0.029304	-1.40192	0.91953	-1.06149	0.855767	0.029304	0.0422768
rs3001032_chr1_219727680_219727878_T_C_snpctr_alt	0.137933	2.67474	0.00373936	2.02524	0.0214213	0.137933	0.198995
rs3001032_chr1_219727680_219727878_T_C_snpctr_ref	0.075269	0.323075	0.373319	0.244624	0.403374	0.075269	0.10859
rs2820441_chr1_219734861_219735059_A_C_snpctr_alt	0.0479999	-0.70029	0.758127	-0.530241	0.702028	0.0479999	0.0692492
rs2820446_chr1_219748719_219748917_C_G_snpctr_alt	0.172967	3.98951	3.31055e-05	3.02075	0.00126076	0.172967	0.249538
rs2820446_chr1_219748719_219748917_C_G_snpctr_ref	0.177055	4.14293	1.71448e-05	3.13692	0.000853676	0.177055	0.255436
rs4846567_chr1_219750618_219750816_G_T_snpctr_alt	0.371844	11.453	1.13535e-30	8.67193	2.12433e-18	0.371844	0.536457
rs4846567_chr1_219750618_219750816_G_T_snpctr_ref	0.344095	10.4117	1.09667e-25	7.88344	1.59244e-15	0.344095	0.496424
rs348330_chr1_229672856_229673054_G_A_snpctr_ref	0.756302	25.8811	5.43347e-148	19.5965	8.28327e-86	0.756302	1.09111
rs291367_chr1_235690701_235690899_G_A_snpctr_alt	0.189643	4.61536	1.96209e-06	3.49463	0.000237363	0.189643	0.273598
rs291367_chr1_235690701_235690899_G_A_snpctr_ref	0.120482	2.01985	0.0216994	1.52938	0.0630854	0.120482	0.173819
rs12722495_chr10_6097184_6097382_T_C_snpctr_alt	0.0327866	-1.27122	0.898175	-0.962533	0.832109	0.0327866	0.0473011
rs41295061_chr10_6114561_6114759_C_A_snpctr_ref	0.662872	22.3748	3.46001e-111	16.9416	1.10938e-64	0.662872	0.956322
rs947474_chr10_6390351_6390549_G_A_snpctr_alt	0.195124	4.82104	7.14073e-07	3.65036	0.000130937	0.195124	0.281505
rs7920162_chr10_6465561_6465759_C_T_snpctr_alt	0.040404	-0.985351	0.837774	-0.746081	0.772191	0.040404	0.0582907
rs11257655_chr10_12307795_12307993_C_T_snpctr_alt	0.871413	30.201	1.14825e-200	22.8674	4.90451e-116	0.871413	1.25718
rs11257655_chr10_12307795_12307993_C_T_snpctr_ref	0.0888893	0.83422	0.202079	0.631649	0.263808	0.0888893	0.12824
rs7072136_chr10_26502610_26502808_G_A_snpctr_alt	0.0493795	-0.648517	0.741675	-0.491039	0.688301	0.0493795	0.0712395
rs7072136_chr10_26502610_26502808_G_A_snpctr_ref	0.208671	5.32942	4.92627e-08	4.0353	2.72667e-05	0.208671	0.301048
rs35768343_chr10_64888394_64888592_C_T_snpctr_ref	0.315787	9.34933	4.41044e-21	7.07906	7.25681e-13	0.315787	0.455585
rs67710017_chr10_64888646_64888844_C_A_snpctr_alt	0.258619	7.20391	2.92558e-13	5.45461	2.45408e-08	0.258619	0.373109
rs34429458_chr10_64896811_64897009_C_G_snpctr_alt	0.104166	1.40753	0.0796352	1.06574	0.14327	0.104166	0.15028
rs34429458_chr10_64896811_64897009_C_G_snpctr_ref	0.210526	5.39906	3.3496e-08	4.08802	2.17534e-05	0.210526	0.303725
rs34603929_chr10_64902844_64903042_G_A_snpctr_alt	0.0487805	-0.670997	0.748889	-0.508061	0.694295	0.0487805	0.0703753
rs36100606_chr10_64905014_64905212_C_G_snpctr_alt	0.028572	-1.42939	0.923554	-1.08229	0.860439	0.028572	0.0412207
rs36100606_chr10_64905014_64905212_C_G_snpctr_ref	0.0363652	-1.13692	0.872214	-0.860846	0.805339	0.0363652	0.0524639
rs112358768_chr10_64924519_64924717_C_T_snpctr_ref	0.342857	10.3652	1.78493e-25	7.84826	2.10929e-15	0.342857	0.494638
rs56378743_chr10_64926437_64926635_C_A_snpctr_alt	0.104507	1.42034	0.0777538	1.07545	0.141087	0.104507	0.150772
rs56378743_chr10_64926437_64926635_C_A_snpctr_ref	0.15	3.1276	0.000881204	2.36813	0.00893903	0.15	0.216404
rs12773235_chr10_65014576_65014774_G_A_snpctr_ref	0.0703704	0.139238	0.444631	0.105427	0.458019	0.0703704	0.101523
rs34568091_chr10_65017143_65017341_T_C_snpctr_ref	0.0447762	-0.821272	0.794254	-0.621845	0.732978	0.0447762	0.0645983
rs72829202_chr10_65019919_65020117_T_C_snpctr_ref	0.312925	9.24192	1.2106e-20	6.99773	1.30069e-12	0.312925	0.451456
rs12770873_chr10_65248408_65248606_A_G_snpctr_alt	0.0443037	-0.839002	0.799266	-0.63527	0.737374	0.0443037	0.0639167
rs12257409_chr10_65302600_65302798_C_T_snpctr_ref	0.115937	1.84927	0.0322091	1.40022	0.0807236	0.115937	0.167262
rs12761962_chr10_65309768_65309966_G_A_snpctr_alt	0.0320005	-1.30072	0.903323	-0.98487	0.837656	0.0320005	0.046167
rs12761962_chr10_65309768_65309966_G_A_snpctr_ref	0.133333	2.50213	0.00617246	1.89454	0.0290764	0.133333	0.192359
rs35193693_chr10_65321148_65321346_A_T_snpctr_alt	0.0596992	-0.261236	0.603045	-0.197801	0.5784	0.0596992	0.0861277
rs72805692_chr10_71099010_71099208_A_G_snpctr_alt	0.293006	8.49439	9.94872e-18	6.43173	6.30817e-11	0.293006	0.422719
rs72805692_chr10_71099010_71099208_A_G_snpctr_ref	0.264677	7.43125	5.37889e-14	5.62674	9.18222e-09	0.264677	0.381848
rs703985_chr10_80940641_80940839_A_T_snpctr_ref	0.242423	6.5961	2.11051e-11	4.99439	2.95104e-07	0.242423	0.349743
rs12571751_chr10_80942532_80942730_A_G_snpctr_ref	0.0460861	-0.772113	0.779976	-0.584623	0.720599	0.0460861	0.0664882
rs703982_chr10_80942622_80942820_A_G_snpctr_alt	0.197797	4.92134	4.29775e-07	3.7263	9.71536e-05	0.197797	0.28536
rs703982_chr10_80942622_80942820_A_G_snpctr_ref	0.228976	6.09145	5.59458e-10	4.61228	1.99134e-06	0.228976	0.330343
rs703980_chr10_80943742_80943940_G_A_snpctr_alt	0.0279336	-1.45335	0.926936	-1.10044	0.864429	0.0279336	0.0402996
rs703977_chr10_80944131_80944329_T_G_snpctr_alt	1.056	37.1283	4.91413e-302	28.1125	3.44149e-174	1.056	1.52349
rs703976_chr10_80945865_80946063_C_G_snpctr_ref	0.10318	1.37053	0.0852608	1.03773	0.149698	0.10318	0.148857
rs697239_chr10_80947339_80947537_T_C_snpctr_alt	0.030303	-1.36442	0.913783	-1.03311	0.849223	0.030303	0.043718
rs697239_chr10_80947339_80947537_T_C_snpctr_ref	0.0512822	-0.577112	0.718068	-0.436974	0.668935	0.0512822	0.0739845
rs703974_chr10_80948494_80948692_A_G_snpctr_alt	0.370281	11.3944	2.22948e-30	8.62753	3.13443e-18	0.370281	0.534203
rs703974_chr10_80948494_80948692_A_G_snpctr_ref	0.0294121	-1.39786	0.918922	-1.05842	0.855068	0.0294121	0.0424327
rs10824744_chr10_81094026_81094224_A_G_snpctr_alt	0.0422535	-0.915942	0.820151	-0.693527	0.756011	0.0422535	0.0609589
rs10824744_chr10_81094026_81094224_A_G_snpctr_ref	0.34375	10.3987	1.25647e-25	7.87363	1.72247e-15	0.34375	0.495926
rs12411493_chr10_81095683_81095881_A_G_snpctr_ref	0.047619	-0.714586	0.762568	-0.541066	0.705769	0.047619	0.0686996
rs7077812_chr10_81095972_81096170_T_C_snpctr_alt	0.198746	4.95695	3.58048e-07	3.75327	8.72722e-05	0.198746	0.286729
rs7077812_chr10_81095972_81096170_T_C_snpctr_ref	0.0620183	-0.174204	0.569148	-0.131903	0.552469	0.0620183	0.0894734
rs1317617_chr10_81096490_81096688_G_A_snpctr_alt	0.0492944	-0.651709	0.742705	-0.493456	0.689155	0.0492944	0.0711168
rs1317617_chr10_81096490_81096688_G_A_snpctr_ref	0.109785	1.61839	0.0527893	1.2254	0.110212	0.109785	0.158386
rs2186235_chr10_81098983_81099181_G_T_snpctr_alt	0.0392156	-1.02995	0.848483	-0.77985	0.782261	0.0392156	0.0565762
rs10490920_chr10_89685544_89685742_T_C_snpctr_ref	0.245455	6.70986	9.74047e-12	5.08053	1.88194e-07	0.245455	0.354116
rs12572106_chr10_89716008_89716206_T_C_snpctr_ref	0.478618	15.4601	3.22586e-54	11.706	5.94031e-32	0.478618	0.690499
rs76774620_chr10_89751886_89752084_A_G_snpctr_alt	0.0308649	-1.34334	0.910419	-1.01714	0.845457	0.0308649	0.0445286
rs76774620_chr10_89751886_89752084_A_G_snpctr_ref	0.0850743	0.691051	0.244767	0.523245	0.300402	0.0850743	0.122736
rs117291845_chr10_89829878_89830076_G_A_snpctr_alt	0.160346	3.51586	0.000219164	2.66212	0.00388254	0.160346	0.23133
rs117291845_chr10_89829878_89830076_G_A_snpctr_ref	0.191726	4.6935	1.34283e-06	3.5538	0.000189857	0.191726	0.276602
rs855704_chr10_93881817_93882015_C_G_snpctr_alt	0.276423	7.87205	1.74438e-15	5.96051	1.25729e-09	0.276423	0.398794
rs855704_chr10_93881817_93882015_C_G_snpctr_ref	0.0877192	0.790308	0.214674	0.5984	0.274786	0.0877192	0.126552
rs2767654_chr10_93908811_93909009_G_A_snpctr_alt	0.17157	3.93709	4.12385e-05	2.98106	0.00143628	0.17157	0.247523
rs2767654_chr10_93908811_93909009_G_A_snpctr_ref	0.156029	3.35386	0.000398463	2.53945	0.00555129	0.156029	0.225102
rs10748577_chr10_94068266_94068464_G_C_snpctr_alt	0.629628	21.1273	2.23339e-99	15.997	6.70399e-58	0.629628	0.908362
rs1112718_chr10_94479008_94479206_A_G_snpctr_ref	0.132747	2.48014	0.00656649	1.8779	0.0301976	0.132747	0.191514
rs68054705_chr10_95382465_95382663_A_G_snpctr_alt	0.103703	1.39016	0.0822402	1.05259	0.146264	0.103703	0.149612
rs714550_chr10_95388942_95389140_G_A_snpctr_alt	0.121795	2.06911	0.0192678	1.56668	0.0585951	0.121795	0.175713
rs714549_chr10_95388984_95389182_A_G_snpctr_alt	0.209999	5.37928	3.73929e-08	4.07304	2.32013e-05	0.209999	0.302965
rs714551_chr10_95389025_95389223_G_A_snpctr_alt	0.0638297	-0.106224	0.542298	-0.0804297	0.532052	0.0638297	0.0920868
rs1409335_chr10_95389150_95389348_G_A_snpctr_alt	0.0555546	-0.416776	0.661579	-0.315571	0.623836	0.0555546	0.0801483
rs1409334_chr10_95389152_95389350_T_A_snpctr_ref	0.328123	9.81227	4.9849e-23	7.42959	5.44672e-14	0.328123	0.473382
rs4919339_chr10_95389582_95389780_T_C_snpctr_ref	0.0588235	-0.294098	0.615659	-0.222683	0.588109	0.0588235	0.0848644
rs1409333_chr10_95390820_95391018_C_T_snpctr_alt	0.245906	6.7268	8.67168e-12	5.09335	1.75892e-07	0.245906	0.354767
rs1409333_chr10_95390820_95391018_C_T_snpctr_ref	0.180552	4.27419	9.59188e-06	3.2363	0.000605453	0.180552	0.260482
rs34211312_chr10_113020874_113021072_C_T_snpctr_ref	0.0479995	-0.700306	0.758132	-0.530253	0.702032	0.0479995	0.0692486
rs116761056_chr10_114737225_114737423_C_T_snpctr_alt	0.0800059	0.500843	0.308241	0.379225	0.35226	0.0800059	0.115424
rs116761056_chr10_114737225_114737423_C_T_snpctr_ref	0.8108	27.9263	6.38934e-172	21.1451	1.5314e-99	0.8108	1.16974
rs144155527_chr10_114737534_114737732_C_T_snpctr_alt	0.0904769	0.893802	0.185714	0.676763	0.249278	0.0904769	0.130531
rs144155527_chr10_114737534_114737732_C_T_snpctr_ref	0.688073	23.3206	1.37082e-120	17.6577	4.4377e-70	0.688073	0.992679
rs184509201_chr10_114740238_114740436_C_G_snpctr_ref	0.322386	9.59695	4.11714e-22	7.26656	1.84384e-13	0.322386	0.465104
rs149954646_chr10_114741408_114741606_G_A_snpctr_alt	0.367819	11.302	6.4151e-30	8.55755	5.76445e-18	0.367819	0.53065
rs149954646_chr10_114741408_114741606_G_A_snpctr_ref	0.335494	10.0889	3.09336e-24	7.63904	1.09427e-14	0.335494	0.484016
rs145034729_chr10_114741574_114741772_G_A_snpctr_ref	0.0833351	0.62578	0.26573	0.473824	0.317813	0.0833351	0.120227
rs4506565_chr10_114755942_114756140_A_T_snpctr_alt	0.142856	2.85948	0.00212165	2.16513	0.015189	0.142856	0.206097
rs4506565_chr10_114755942_114756140_A_T_snpctr_ref	0.0617608	-0.183867	0.572941	-0.139219	0.555361	0.0617608	0.089102
rs7903146_chr10_114758250_114758448_C_T_snpctr_alt	0.205221	5.19995	9.96705e-08	3.93726	4.1208e-05	0.205221	0.296071
rs7903146_chr10_114758250_114758448_C_T_snpctr_ref	0.250129	6.88528	2.88377e-12	5.21335	9.27315e-08	0.250129	0.36086
rs4575195_chr10_114765648_114765846_C_A_snpctr_alt	0.166666	3.75304	8.73505e-05	2.8417	0.00224366	0.166666	0.240448
rs4132670_chr10_114767672_114767870_G_A_snpctr_alt	0.192858	4.73599	1.08997e-06	3.58596	0.000167919	0.192858	0.278235
rs4132670_chr10_114767672_114767870_G_A_snpctr_ref	0.233333	6.25497	1.988e-10	4.73609	1.08938e-06	0.233333	0.336629
rs57225583_chr10_114771744_114771942_A_G_snpctr_ref	0.586218	19.4981	5.6919e-85	14.7635	1.2598e-49	0.586218	0.845734
rs114863326_chr10_114783676_114783874_T_C_snpctr_ref	0.0462924	-0.764368	0.777676	-0.578759	0.718624	0.0462924	0.0667859
rs34855922_chr10_114871495_114871693_A_G_snpctr_ref	0.197183	4.89831	4.83327e-07	3.70887	0.000104094	0.197183	0.284475
rs2334499_chr11_1696750_1696948_C_T_snpctr_ref	0.404255	12.6694	4.37078e-37	9.59291	4.28186e-22	0.404255	0.583216
rs4752781_chr11_1701956_1702154_A_T_snpctr_alt	0.0992895	1.22452	0.110378	0.927175	0.176918	0.0992895	0.143244
rs28437392_chr11_1710789_1710987_C_T_snpctr_alt	0.0465116	-0.756143	0.775218	-0.572531	0.716519	0.0465116	0.0671021
rs28439783_chr11_1710800_1710998_C_G_snpctr_alt	0.226496	5.99837	9.96518e-10	4.54181	2.78869e-06	0.226496	0.326765
rs28693674_chr11_1710842_1711040_A_T_snpctr_alt	0.294873	8.56444	5.4299e-18	6.48477	4.4434e-11	0.294873	0.425412
rs3741204_chr11_2169809_2170007_T_C_snpctr_alt	0.0933422	1.00133	0.158333	0.758182	0.224171	0.0933422	0.134664
rs3741204_chr11_2169809_2170007_T_C_snpctr_ref	0.0810812	0.541198	0.294186	0.409781	0.340983	0.0810812	0.116976
rs10770143_chr11_2195168_2195366_C_T_snpctr_ref	0.0444444	-0.833721	0.797781	-0.631271	0.736068	0.0444444	0.0641198
rs10840496_chr11_2195745_2195943_T_C_snpctr_alt	0.0245386	-1.58075	0.943033	-1.19691	0.884328	0.0245386	0.0354017
rs10743152_chr11_2195882_2196080_T_C_snpctr_ref	0.0444444	-0.833723	0.797781	-0.631273	0.736069	0.0444444	0.0641197
rs7482891_chr11_2197013_2197211_A_G_snpctr_ref	0.0880506	0.802747	0.211061	0.607818	0.271654	0.0880506	0.12703
rs76361611_chr11_2212485_2212683_A_G_snpctr_alt	0.537043	17.6527	4.85197e-70	13.3661	4.76825e-41	0.537043	0.774789
rs7110836_chr11_2212666_2212864_C_A_snpctr_ref	0.194804	4.80903	7.58321e-07	3.64127	0.000135649	0.194804	0.281043
rs7129293_chr11_2212759_2212957_G_T_snpctr_alt	0.161765	3.56911	0.000179096	2.70244	0.00344166	0.161765	0.233377
rs7129293_chr11_2212759_2212957_G_T_snpctr_ref	0.150985	3.16456	0.000776592	2.39612	0.00828485	0.150985	0.217825
rs7111341_chr11_2213067_2213265_C_T_snpctr_ref	0.0275868	-1.46636	0.928725	-1.11029	0.866563	0.0275868	0.0397993
rs7121197_chr11_2213159_2213357_T_C_snpctr_ref	0.714287	24.3044	8.81598e-131	18.4026	6.25965e-76	0.714287	1.0305
rs11564700_chr11_2213480_2213678_C_G_snpctr_alt	0.238461	6.44742	5.68858e-11	4.88181	5.25575e-07	0.238461	0.344027
rs11564696_chr11_2213595_2213793_C_G_snpctr_alt	0.208936	5.33939	4.66307e-08	4.04284	2.64037e-05	0.208936	0.301431
rs11564691_chr11_2213940_2214138_T_G_snpctr_ref	0.0323624	-1.28714	0.900977	-0.974586	0.835117	0.0323624	0.0466891
rs7937915_chr11_2214289_2214487_C_G_snpctr_ref	0.132813	2.4826	0.00652141	1.87976	0.0300706	0.132813	0.191608
rs7947138_chr11_2214368_2214566_T_C_snpctr_ref	0.166667	3.75308	8.73375e-05	2.84173	0.00224346	0.166667	0.240449
rs2521287_chr11_2342257_2342455_A_T_snpctr_alt	0.294871	8.56438	5.43306e-18	6.48472	4.4449e-11	0.294871	0.425409
rs2521287_chr11_2342257_2342455_A_T_snpctr_ref	0.211428	5.4329	2.77221e-08	4.11365	1.94726e-05	0.211428	0.305026
rs800125_chr11_2364450_2364648_C_A_snpctr_alt	0.0652178	-0.0541314	0.521585	-0.0409869	0.516347	0.0652178	0.0940894
rs800125_chr11_2364450_2364648_C_A_snpctr_ref	0.0901099	0.88003	0.189422	0.666335	0.252599	0.0901099	0.130001
rs2521247_chr11_2389611_2389809_C_T_snpctr_ref	0.240983	6.54205	3.03408e-11	4.95346	3.64518e-07	0.240983	0.347665
rs80102379_chr11_2634078_2634276_G_T_snpctr_alt	0.541336	17.8138	2.76154e-71	13.4881	9.18471e-42	0.541336	0.780983
rs80102379_chr11_2634078_2634276_G_T_snpctr_ref	0.0294118	-1.39787	0.918924	-1.05843	0.855071	0.0294118	0.0424322
rs231346_chr11_2676540_2676738_C_G_snpctr_ref	0.0545454	-0.454649	0.675319	-0.344248	0.63467	0.0545454	0.0786924
rs151216_chr11_2680716_2680914_C_T_snpctr_ref	0.2	5.00403	2.80713e-07	3.78892	7.56514e-05	0.2	0.28854
rs231361_chr11_2691401_2691599_G_A_snpctr_alt	0.483848	15.6564	1.50307e-55	11.8546	1.01874e-32	0.483848	0.698045
rs231361_chr11_2691401_2691599_G_A_snpctr_ref	0.101912	1.32294	0.0929282	1.00169	0.158246	0.101912	0.147028
rs2237897_chr11_2858447_2858645_C_T_snpctr_ref	0.114035	1.7779	0.0377102	1.34618	0.0891225	0.114035	0.164518
rs74046911_chr11_2858537_2858735_C_T_snpctr_alt	0.181818	4.32169	7.74202e-06	3.27227	0.000533445	0.181818	0.262308
rs431222_chr11_2908300_2908498_C_T_snpctr_alt	0.1125	1.72029	0.0426901	1.30256	0.0963632	0.1125	0.162303
rs445084_chr11_2908655_2908853_A_G_snpctr_alt	0.324325	9.66972	2.02738e-22	7.32166	1.22465e-13	0.324325	0.467902
rs445084_chr11_2908655_2908853_A_G_snpctr_ref	0.091304	0.924839	0.177525	0.700264	0.241881	0.091304	0.131724
rs450563_chr11_2908866_2909064_A_G_snpctr_alt	0.0870924	0.766786	0.221604	0.58059	0.280759	0.0870924	0.125648
rs11041434_chr11_7566194_7566392_A_G_snpctr_ref	0.260245	7.26491	1.86643e-13	5.5008	1.8904e-08	0.260245	0.375454
rs7121717_chr11_7567683_7567881_T_C_snpctr_alt	0.047619	-0.714585	0.762567	-0.541064	0.705768	0.047619	0.0686997
rs7481625_chr11_7576251_7576449_G_A_snpctr_alt	0.311383	9.18404	2.07601e-20	6.95391	1.77646e-12	0.311383	0.449231
rs415895_chr11_9769463_9769661_C_G_snpctr_ref	1.00001	35.027	4.37102e-269	26.5215	2.73913e-155	1.00001	1.44271
rs360140_chr11_9776468_9776666_C_A_snpctr_alt	0.0408163	-0.969878	0.833946	-0.734366	0.768637	0.0408163	0.0588855
rs75336838_chr11_14576692_14576890_C_T_snpctr_alt	0.305084	8.94767	1.81539e-19	6.77493	6.22316e-12	0.305084	0.440144
rs1557765_chr11_17403540_17403738_T_C_snpctr_alt	0.0277778	-1.45919	0.927744	-1.10486	0.86539	0.0277778	0.0400749
rs10734252_chr11_17404740_17404938_G_A_snpctr_alt	0.21482	5.56019	1.34742e-08	4.21003	1.27671e-05	0.21482	0.30992
rs10734252_chr11_17404740_17404938_G_A_snpctr_ref	0.224359	5.91817	1.62772e-09	4.48108	3.71332e-06	0.224359	0.323681
rs2074314_chr11_17411722_17411920_C_T_snpctr_alt	0.439543	13.9937	8.51973e-45	10.5956	1.56114e-26	0.439543	0.634126
rs2074314_chr11_17411722_17411920_C_T_snpctr_ref	0.328953	9.84343	3.65876e-23	7.45318	4.55585e-14	0.328953	0.474579
rs757110_chr11_17418378_17418576_C_A_snpctr_alt	0.113332	1.75151	0.0399293	1.32619	0.0923877	0.113332	0.163503
rs2915183_chr11_34970643_34970841_G_A_snpctr_alt	0.120482	2.01984	0.0217001	1.52937	0.0630867	0.120482	0.173819
rs2915181_chr11_34970960_34971158_T_C_snpctr_alt	0.190475	4.64656	1.68757e-06	3.51825	0.0002172	0.190475	0.274797
rs2243929_chr11_34979406_34979604_C_G_snpctr_alt	0.204546	5.17462	1.14188e-07	3.91808	4.46279e-05	0.204546	0.295097
rs2732551_chr11_34980463_34980661_A_G_snpctr_alt	0.116417	1.86728	0.0309311	1.41386	0.0787021	0.116417	0.167954
rs2767034_chr11_34981273_34981471_A_G_snpctr_alt	0.13145	2.43147	0.00751882	1.84105	0.0328075	0.13145	0.189643
rs2767034_chr11_34981273_34981471_A_G_snpctr_ref	0.87	30.148	5.69586e-200	22.8273	1.22933e-115	0.87	1.25514
rs2767036_chr11_34982049_34982247_C_A_snpctr_alt	0.1	1.25119	0.105433	0.947364	0.171727	0.1	0.144269
rs2732557_chr11_34986412_34986610_G_A_snpctr_alt	0.222	5.82964	2.77735e-09	4.41405	5.07277e-06	0.222	0.320278
rs497582_chr11_34991628_34991826_T_C_snpctr_ref	0.40404	12.6613	4.84281e-37	9.58681	4.54236e-22	0.40404	0.582907
rs2762958_chr11_34992352_34992550_T_A_snpctr_alt	0.0857143	0.71507	0.237283	0.541432	0.294105	0.0857143	0.12366
rs504034_chr11_34997463_34997661_T_C_snpctr_alt	0.0479607	-0.701761	0.758586	-0.531355	0.702414	0.0479607	0.0691927
rs504034_chr11_34997463_34997661_T_C_snpctr_ref	0.991737	34.7166	2.21374e-264	26.2865	1.36906e-152	0.991737	1.43077
rs2732532_chr11_35030462_35030660_G_A_snpctr_alt	0.267296	7.52952	2.5464e-14	5.70115	5.9501e-09	0.267296	0.385626
rs2732532_chr11_35030462_35030660_G_A_snpctr_ref	0.140423	2.7682	0.00281833	2.09601	0.0180407	0.140423	0.202588
rs2732531_chr11_35030585_35030783_A_G_snpctr_ref	0.193744	4.76923	9.24655e-07	3.61113	0.000152431	0.193744	0.279513
rs952489_chr11_35031477_35031675_G_A_snpctr_alt	0.174601	4.05085	2.55164e-05	3.06719	0.0010804	0.174601	0.251896
rs523472_chr11_35031569_35031767_G_A_snpctr_alt	0.236842	6.38665	8.47823e-11	4.8358	6.63066e-07	0.236842	0.341691
rs523472_chr11_35031569_35031767_G_A_snpctr_ref	0.5375	17.6698	3.58061e-70	13.3791	4.00431e-41	0.5375	0.775448
rs57635800_chr11_43878386_43878584_G_A_snpctr_ref	0.0666665	0.000236913	0.499905	0.000179384	0.499928	0.0666665	0.0961795
rs6485644_chr11_45855899_45856097_C_T_snpctr_alt	0.0673061	0.0242401	0.490331	0.0183539	0.492678	0.0673061	0.0971022
rs11038694_chr11_45878024_45878222_G_A_snpctr_ref	0.13	2.37703	0.00872623	1.79983	0.035944	0.13	0.18755
rs11988_chr11_47261161_47261359_G_A_snpctr_ref	0.0606046	-0.227256	0.589887	-0.172072	0.568309	0.0606046	0.087434
rs11039154_chr11_47278403_47278601_C_T_snpctr_alt	0.031746	-1.31027	0.904948	-0.992103	0.839426	0.031746	0.0457998
rs7124681_chr11_47529848_47530046_C_A_snpctr_ref	0.108475	1.56922	0.0582981	1.18817	0.117383	0.108475	0.156496
rs174528_chr11_61543400_61543598_T_C_snpctr_alt	0.182926	4.36327	6.40661e-06	3.30375	0.000477001	0.182926	0.263907
rs174535_chr11_61551257_61551455_T_C_snpctr_ref	0.0772947	0.399094	0.344912	0.302183	0.381256	0.0772947	0.111513
rs174536_chr11_61551828_61552026_A_C_snpctr_alt	0.0312504	-1.32887	0.908055	-1.00619	0.842837	0.0312504	0.0450848
rs174537_chr11_61552581_61552779_G_T_snpctr_alt	0.253125	6.99772	1.30083e-12	5.29848	5.83838e-08	0.253125	0.365182
rs174537_chr11_61552581_61552779_G_T_snpctr_ref	0.0294117	-1.39787	0.918925	-1.05843	0.855071	0.0294117	0.0424321
rs174559_chr11_61581557_61581755_G_A_snpctr_alt	0.0842696	0.660853	0.254353	0.50038	0.308404	0.0842696	0.121575
rs174559_chr11_61581557_61581755_G_A_snpctr_ref	0.033333	-1.25072	0.894481	-0.947009	0.828183	0.033333	0.0480893
rs174564_chr11_61588206_61588404_A_G_snpctr_ref	0.471431	15.1904	2.04728e-52	11.5018	6.46263e-31	0.471431	0.680132
rs174566_chr11_61592263_61592461_A_G_snpctr_ref	0.0714252	0.178821	0.429039	0.135399	0.446148	0.0714252	0.103045
rs174568_chr11_61593717_61593915_C_T_snpctr_ref	0.171429	3.93179	4.21574e-05	2.97705	0.00145519	0.171429	0.24732
rs174576_chr11_61603411_61603609_C_A_snpctr_alt	0.0294121	-1.39786	0.918922	-1.05842	0.855068	0.0294121	0.0424327
rs174599_chr11_61621457_61621655_G_C_snpctr_alt	0.252874	6.98828	1.39138e-12	5.29134	6.0712e-08	0.252874	0.364819
rs174599_chr11_61621457_61621655_G_C_snpctr_ref	0.0847457	0.678719	0.248658	0.513908	0.303658	0.0847457	0.122262
rs174601_chr11_61623041_61623239_C_T_snpctr_alt	0.208861	5.33656	4.73632e-08	4.0407	2.66459e-05	0.208861	0.301323
rs2845885_chr11_63868963_63869161_C_T_snpctr_alt	0.183909	4.40016	5.40855e-06	3.33168	0.000431611	0.183909	0.265325
rs2845885_chr11_63868963_63869161_C_T_snpctr_ref	0.347825	10.5516	2.49575e-26	7.98942	6.77851e-16	0.347825	0.501805
rs2701540_chr11_63869008_63869206_T_A_snpctr_alt	0.0307729	-1.34679	0.910976	-1.01975	0.846077	0.0307729	0.044396
rs2701540_chr11_63869008_63869206_T_A_snpctr_ref	0.23	6.12988	4.39739e-10	4.64138	1.73047e-06	0.23	0.33182
rs2846139_chr11_65309884_65310082_C_T_snpctr_alt	0.0604639	-0.232536	0.591939	-0.17607	0.56988	0.0604639	0.087231
rs2846139_chr11_65309884_65310082_C_T_snpctr_ref	0.0136986	-1.98756	0.97657	-1.50493	0.933829	0.0136986	0.019763
rs76550717_chr11_72428073_72428271_A_G_snpctr_alt	0.119047	1.96597	0.0246509	1.48858	0.0682987	0.119047	0.171748
rs77464186_chr11_72460299_72460497_A_C_snpctr_alt	0.28125	8.0532	4.03282e-16	6.09767	5.38133e-10	0.28125	0.405758
rs7103836_chr11_72474472_72474670_G_C_snpctr_ref	0.19403	4.77996	8.76647e-07	3.61926	0.000147724	0.19403	0.279925
rs613937_chr11_72474740_72474938_A_G_snpctr_ref	0.0574712	-0.344846	0.634895	-0.261108	0.602996	0.0574712	0.0829135
rs77106637_chr11_72478221_72478419_G_A_snpctr_alt	0.0923088	0.962551	0.167886	0.728818	0.233057	0.0923088	0.133174
rs77106637_chr11_72478221_72478419_G_A_snpctr_ref	0.0579711	-0.326086	0.62782	-0.246904	0.597509	0.0579711	0.0836347
rs7931511_chr11_100446094_100446292_G_A_snpctr_ref	0.0421052	-0.921509	0.821608	-0.697742	0.757331	0.0421052	0.0607449
rs11224292_chr11_100446182_100446380_C_A_snpctr_ref	0.108	1.55142	0.0604009	1.17469	0.120059	0.108	0.155811
rs11224293_chr11_100449019_100449217_G_A_snpctr_alt	0.34091	10.2922	3.82231e-25	7.79294	3.27326e-15	0.34091	0.49183
rs11606531_chr11_100451896_100452094_C_T_snpctr_alt	0.207921	5.30129	5.74928e-08	4.014	2.98495e-05	0.207921	0.299967
rs11606531_chr11_100451896_100452094_C_T_snpctr_ref	0.399038	12.4736	5.20062e-36	9.44468	1.78245e-21	0.399038	0.575691
rs11224302_chr11_100456505_100456703_C_T_snpctr_alt	0.0307677	-1.34699	0.911008	-1.0199	0.846113	0.0307677	0.0443884
rs11224302_chr11_100456505_100456703_C_T_snpctr_ref	0.0649037	-0.0659182	0.526279	-0.0499115	0.519904	0.0649037	0.0936363
rs11224303_chr11_100456630_100456828_G_A_snpctr_ref	0.364583	11.1806	2.53839e-29	8.46562	1.27394e-17	0.364583	0.525983
rs11224304_chr11_100456966_100457164_C_T_snpctr_ref	0.137502	2.65856	0.00392377	2.01299	0.0220578	0.137502	0.198373
rs11601576_chr11_100473229_100473427_G_A_snpctr_ref	0.21017	5.38567	3.60877e-08	4.07789	2.27236e-05	0.21017	0.303211
rs617948_chr11_118980926_118981124_A_G_snpctr_ref	0.130081	2.38008	0.00865441	1.80213	0.0357622	0.130081	0.187667
rs547345_chr11_118997770_118997968_C_T_snpctr_alt	0.0466666	-0.750326	0.773471	-0.568127	0.715026	0.0466666	0.0673257
rs1219414_chr11_121797798_121797996_G_A_snpctr_ref	0.0553007	-0.426305	0.665057	-0.322787	0.626572	0.0553007	0.079782
rs10893827_chr11_128040711_128040909_A_G_snpctr_ref	0.285719	8.2209	1.00991e-16	6.22465	2.41323e-10	0.285719	0.412205
rs10893828_chr11_128040733_128040931_G_C_snpctr_ref	0.068964	0.0864562	0.465552	0.0654623	0.473903	0.068964	0.099494
rs10790946_chr11_128210901_128211099_G_A_snpctr_alt	0.697436	23.672	3.50674e-124	17.9238	3.84622e-72	0.697436	1.00619
rs871507_chr11_128212927_128213125_G_A_snpctr_alt	0.0614783	-0.194469	0.577096	-0.147247	0.558531	0.0614783	0.0886944
rs871507_chr11_128212927_128213125_G_A_snpctr_ref	0.0634921	-0.118895	0.547321	-0.0900242	0.535866	0.0634921	0.0915997
rs4936047_chr11_128230255_128230453_C_T_snpctr_ref	0.0794117	0.478544	0.316132	0.362341	0.358549	0.0794117	0.114567
rs1125253_chr11_128231370_128231568_T_G_snpctr_alt	0.363636	11.145	3.78741e-29	8.43869	1.60453e-17	0.363636	0.524615
rs1125253_chr11_128231370_128231568_T_G_snpctr_ref	0.163743	3.64335	0.000134558	2.75865	0.00290207	0.163743	0.236231
rs10750397_chr11_128234045_128234243_A_G_snpctr_ref	0.37736	11.66	1.01976e-31	8.82867	5.29644e-19	0.37736	0.544415
rs7104712_chr11_128235153_128235351_C_A_snpctr_ref	0.0606054	-0.227228	0.589877	-0.172051	0.568301	0.0606054	0.0874351
rs7931302_chr11_128235959_128236157_C_A_snpctr_alt	0.0437173	-0.86101	0.805384	-0.651934	0.742778	0.0437173	0.0630707
rs7931302_chr11_128235959_128236157_C_A_snpctr_ref	0.0350875	-1.18487	0.881965	-0.897151	0.815181	0.0350875	0.0506206
rs11221333_chr11_128383588_128383786_C_T_snpctr_alt	0.484847	15.6939	8.32963e-56	11.883	7.25534e-33	0.484847	0.699487
rs112595469_chr11_128583876_128584074_C_T_snpctr_ref	0.189655	4.61579	1.95802e-06	3.49495	0.000237073	0.189655	0.273614
rs10848958_chr12_4031005_4031203_C_T_snpctr_ref	0.0967581	1.12952	0.129338	0.855245	0.196208	0.0967581	0.139592
rs1984564_chr12_7090094_7090292_A_G_snpctr_alt	0.0319999	-1.30074	0.903327	-0.984888	0.83766	0.0319999	0.0461661
rs1984564_chr12_7090094_7090292_A_G_snpctr_ref	0.0657894	-0.0326803	0.513035	-0.0247447	0.509871	0.0657894	0.094914
rs3764031_chr12_7091819_7092017_C_T_snpctr_alt	0.268556	7.57682	1.77064e-14	5.73697	4.81938e-09	0.268556	0.387445
rs7311050_chr12_7120737_7120935_C_T_snpctr_alt	0.0196097	-1.76573	0.961279	-1.33696	0.909382	0.0196097	0.0282908
rs7311050_chr12_7120737_7120935_C_T_snpctr_ref	0.0850192	0.688981	0.245418	0.521678	0.300947	0.0850192	0.122657
rs11045237_chr12_20578984_20579182_A_C_snpctr_ref	0.0434781	-0.869986	0.807846	-0.65873	0.744965	0.0434781	0.0627256
rs7488772_chr12_20579476_20579674_A_C_snpctr_alt	0.0609794	-0.21319	0.584411	-0.161422	0.564119	0.0609794	0.0879747
rs1871144_chr12_21705284_21705482_C_G_snpctr_alt	0.111111	1.66817	0.0476412	1.26309	0.103278	0.111111	0.160299
rs1351110_chr12_21705797_21705995_C_A_snpctr_alt	0.271605	7.69123	7.2862e-15	5.8236	2.87973e-09	0.271605	0.391843
rs1351110_chr12_21705797_21705995_C_A_snpctr_ref	0.0697676	0.116616	0.453582	0.0882988	0.46482	0.0697676	0.100653
rs1871145_chr12_21706183_21706381_T_G_snpctr_ref	0.105633	1.46259	0.0717896	1.10743	0.134053	0.105633	0.152396
rs1478299_chr12_21706555_21706753_A_C_snpctr_ref	0.236843	6.38667	8.47698e-11	4.83581	6.63009e-07	0.236843	0.341692
rs1871136_chr12_21712446_21712644_A_G_snpctr_ref	0.104651	1.42573	0.0769737	1.07952	0.140178	0.104651	0.150979
rs1871138_chr12_21712797_21712995_G_C_snpctr_alt	0.0339706	-1.22678	0.890048	-0.928889	0.823527	0.0339706	0.0490093
rs1871138_chr12_21712797_21712995_G_C_snpctr_ref	0.105018	1.43949	0.0750061	1.08994	0.137869	0.105018	0.151508
rs1871139_chr12_21712831_21713029_A_G_snpctr_alt	0.218741	5.70733	5.73816e-09	4.32144	7.75083e-06	0.218741	0.315576
rs1871139_chr12_21712831_21713029_A_G_snpctr_ref	0.0352943	-1.17711	0.880424	-0.891277	0.81361	0.0352943	0.0509189
rs2306180_chr12_21713303_21713501_T_C_snpctr_alt	0.0658534	-0.0302787	0.512078	-0.0229262	0.509145	0.0658534	0.0950063
rs1463543_chr12_21713708_21713906_C_A_snpctr_ref	0.292243	8.46577	1.27237e-17	6.41005	7.27348e-11	0.292243	0.421618
rs1473424_chr12_21714075_21714273_C_G_snpctr_ref	0.0553876	-0.423041	0.663868	-0.320316	0.625635	0.0553876	0.0799074
rs4762845_chr12_21714652_21714850_T_C_snpctr_ref	0.350799	10.6633	7.55967e-27	8.07394	3.40327e-16	0.350799	0.506096
rs4762706_chr12_21714801_21714999_T_G_snpctr_ref	0.0198022	-1.7585	0.960669	-1.33149	0.908486	0.0198022	0.0285685
rs4762707_chr12_21714950_21715148_G_A_snpctr_alt	0.0337078	-1.23665	0.891891	-0.936357	0.825455	0.0337078	0.0486301
rs4762707_chr12_21714950_21715148_G_A_snpctr_ref	0.0138889	-1.98042	0.976172	-1.49952	0.933131	0.0138889	0.0200375
rs4762708_chr12_21715091_21715289_A_G_snpctr_ref	0.0350873	-1.18488	0.881967	-0.897158	0.815183	0.0350873	0.0506203
rs1473421_chr12_21715702_21715900_A_G_snpctr_alt	0.253676	7.01841	1.12204e-12	5.31415	5.35776e-08	0.253676	0.365978
rs10770836_chr12_21716642_21716840_A_G_snpctr_alt	0.434782	13.815	1.03463e-43	10.4604	6.56802e-26	0.434782	0.627258
rs7398739_chr12_21717120_21717318_G_C_snpctr_alt	0.142858	2.85956	0.00212112	2.16519	0.0151868	0.142858	0.2061
rs6487239_chr12_21717149_21717347_C_A_snpctr_alt	0.0877192	0.79031	0.214673	0.598401	0.274786	0.0877192	0.126552
rs6487239_chr12_21717149_21717347_C_A_snpctr_ref	0.0491803	-0.655992	0.744085	-0.496699	0.690299	0.0491803	0.0709522
rs10842707_chr12_26471265_26471463_C_T_snpctr_alt	0.151516	3.18451	0.000724996	2.41123	0.00794949	0.151516	0.218592
rs10842707_chr12_26471265_26471463_C_T_snpctr_ref	0.257321	7.15518	4.17807e-13	5.41771	3.0183e-08	0.257321	0.371236
rs7960190_chr12_27946820_27947018_T_C_snpctr_alt	0.826665	28.5217	3.1507e-179	21.5959	9.81729e-104	0.826665	1.19263
rs7960190_chr12_27946820_27947018_T_C_snpctr_ref	0.109756	1.61731	0.0529055	1.22459	0.110366	0.109756	0.158344
rs7133214_chr12_27957434_27957632_T_G_snpctr_alt	0.102357	1.33964	0.0901818	1.01434	0.155211	0.102357	0.14767
rs10842987_chr12_27957834_27958032_A_C_snpctr_alt	0.0361446	-1.1452	0.873937	-0.867115	0.807061	0.0361446	0.0521456
rs10842987_chr12_27957834_27958032_A_C_snpctr_ref	0.0357129	-1.1614	0.87726	-0.879381	0.810403	0.0357129	0.0515229
rs10771369_chr12_27960053_27960251_G_C_snpctr_alt	0.0566043	-0.377382	0.647055	-0.285744	0.612463	0.0566043	0.0816627
rs10771369_chr12_27960053_27960251_G_C_snpctr_ref	0.0482037	-0.692642	0.755733	-0.52445	0.700017	0.0482037	0.0695432
rs10842991_chr12_27962004_27962202_C_T_snpctr_alt	0.986065	34.5038	3.52297e-261	26.1253	9.40104e-151	0.986065	1.42259
rs10842991_chr12_27962004_27962202_C_T_snpctr_ref	0.725747	24.7344	2.28003e-135	18.7283	1.45666e-78	0.725747	1.04703
rs7953190_chr12_27962620_27962818_T_C_snpctr_ref	0.2	5.00401	2.80756e-07	3.7889	7.56581e-05	0.2	0.288538
rs7966976_chr12_27962835_27963033_G_A_snpctr_ref	0.0679618	0.0488457	0.480521	0.0369847	0.485249	0.0679618	0.0980481
rs3751239_chr12_27963577_27963775_C_G_snpctr_alt	0.0645154	-0.0804909	0.532077	-0.0609455	0.524299	0.0645154	0.093076
rs3751239_chr12_27963577_27963775_C_G_snpctr_ref	0.27043	7.64713	1.02761e-14	5.7902	3.51514e-09	0.27043	0.390147
rs10842992_chr12_27963740_27963938_T_C_snpctr_alt	0.028169	-1.44451	0.925702	-1.09374	0.862966	0.028169	0.0406393
rs10842992_chr12_27963740_27963938_T_C_snpctr_ref	0.043603	-0.865298	0.806562	-0.655181	0.743824	0.043603	0.0629058
rs10842993_chr12_27964549_27964747_G_A_snpctr_alt	0.291353	8.43235	1.69399e-17	6.38475	8.58395e-11	0.291353	0.420334
rs10842994_chr12_27965051_27965249_C_T_snpctr_alt	0.25	6.88044	2.98336e-12	5.20969	9.45798e-08	0.25	0.360674
rs75008956_chr12_48423146_48423344_A_G_snpctr_alt	0.211111	5.42099	2.96354e-08	4.10463	2.02484e-05	0.211111	0.304568
rs77590573_chr12_48448948_48449146_T_C_snpctr_alt	0.336536	10.128	2.07573e-24	7.66863	8.69187e-15	0.336536	0.485518
rs77942811_chr12_48504527_48504725_G_A_snpctr_ref	0.03125	-1.32889	0.908057	-1.0062	0.84284	0.03125	0.0450842
rs4760682_chr12_48512186_48512384_C_A_snpctr_alt	0.144305	2.9139	0.00178474	2.20632	0.0136807	0.144305	0.208189
rs4760682_chr12_48512186_48512384_C_A_snpctr_ref	0.0945958	1.04838	0.147232	0.793804	0.213655	0.0945958	0.136473
rs80206782_chr12_48525265_48525463_G_A_snpctr_ref	0.284665	8.18138	1.40308e-16	6.19472	2.91942e-10	0.284665	0.410686
rs2228501_chr12_48526560_48526758_G_A_snpctr_alt	0.163789	3.64509	0.000133652	2.75996	0.00289041	0.163789	0.236298
rs41291961_chr12_48526793_48526991_G_A_snpctr_alt	0.0487806	-0.670992	0.748887	-0.508058	0.694294	0.0487806	0.0703755
rs55682541_chr12_48526870_48527068_T_G_snpctr_alt	0.0476191	-0.714582	0.762566	-0.541062	0.705768	0.0476191	0.0686998
rs55682541_chr12_48526870_48527068_T_G_snpctr_ref	0.0915032	0.932316	0.175587	0.705925	0.240117	0.0915032	0.132011
rs3936179_chr12_48543485_48543683_G_C_snpctr_alt	0.0521739	-0.543645	0.706657	-0.411634	0.659696	0.0521739	0.0752711
rs3936179_chr12_48543485_48543683_G_C_snpctr_ref	0.208337	5.31689	5.27774e-08	4.02581	2.83899e-05	0.208337	0.300567
rs56288528_chr12_48545146_48545344_A_G_snpctr_ref	0.218808	5.70986	5.65362e-09	4.32335	7.68389e-06	0.218808	0.315673
rs148662008_chr12_48548493_48548691_C_T_snpctr_alt	0.0493151	-0.650933	0.742455	-0.492869	0.688947	0.0493151	0.0711467
rs116851385_chr12_48549618_48549816_G_A_snpctr_alt	0.215054	5.56897	1.28127e-08	4.21667	1.23967e-05	0.215054	0.310257
rs116851385_chr12_48549618_48549816_G_A_snpctr_ref	0.372489	11.4772	8.58295e-31	8.69027	1.80797e-18	0.372489	0.537388
rs55894137_chr12_48555722_48555920_C_A_snpctr_alt	0.0499996	-0.625244	0.734094	-0.473418	0.682042	0.0499996	0.0721342
rs76156431_chr12_48558427_48558625_T_C_snpctr_alt	0.0882384	0.809795	0.209029	0.613155	0.269887	0.0882384	0.127301
rs76156431_chr12_48558427_48558625_T_C_snpctr_ref	0.213559	5.51288	1.76507e-08	4.1742	1.49515e-05	0.213559	0.308101
rs79155547_chr12_48570249_48570447_C_G_snpctr_alt	0.121625	2.06273	0.0195692	1.56184	0.0591625	0.121625	0.175467
rs10506276_chr12_48594415_48594613_G_A_snpctr_alt	0.028169	-1.44451	0.925702	-1.09375	0.862967	0.028169	0.0406393
rs10506276_chr12_48594415_48594613_G_A_snpctr_ref	0.0440772	-0.847504	0.801643	-0.641707	0.739468	0.0440772	0.0635899
rs10506277_chr12_48594520_48594718_C_G_snpctr_alt	0.0722927	0.21138	0.416295	0.160051	0.43642	0.0722927	0.104296
rs10506277_chr12_48594520_48594718_C_G_snpctr_ref	0.637935	21.439	2.89199e-102	16.233	1.47252e-59	0.637935	0.920346
rs17122802_chr12_48594913_48595111_G_T_snpctr_alt	0.117976	1.9258	0.0270645	1.45817	0.0723973	0.117976	0.170204
rs17122802_chr12_48594913_48595111_G_T_snpctr_ref	0.0519803	-0.550914	0.709154	-0.417138	0.661711	0.0519803	0.0749917
rs75981470_chr12_48594933_48595131_G_C_snpctr_alt	0.142856	2.8595	0.00212152	2.16514	0.0151885	0.142856	0.206098
rs80004446_chr12_48595007_48595205_G_A_snpctr_alt	0.0277778	-1.45919	0.927744	-1.10486	0.86539	0.0277778	0.0400749
rs80004446_chr12_48595007_48595205_G_A_snpctr_ref	0.03125	-1.32889	0.908057	-1.0062	0.84284	0.03125	0.0450842
rs11834109_chr12_48746121_48746319_T_C_snpctr_ref	0.291667	8.44412	1.53169e-17	6.39366	8.09785e-11	0.291667	0.420786
rs74575365_chr12_48750670_48750868_G_A_snpctr_alt	0.409107	12.8515	4.21904e-38	9.7308	1.1142e-22	0.409107	0.590217
rs74575365_chr12_48750670_48750868_G_A_snpctr_ref	0.666659	22.517	1.41539e-112	17.0492	1.7703e-65	0.666659	0.961786
rs1043011_chr12_56864941_56865139_G_T_snpctr_alt	0.204046	5.15585	1.26241e-07	3.90387	4.73329e-05	0.204046	0.294376
rs1043011_chr12_56864941_56865139_G_T_snpctr_ref	0.08824	0.809852	0.209013	0.613199	0.269873	0.08824	0.127303
rs2638315_chr12_56864957_56865155_G_C_snpctr_alt	0.292683	8.48225	1.1044e-17	6.42253	6.70123e-11	0.292683	0.422252
rs2638315_chr12_56864957_56865155_G_C_snpctr_ref	0.150443	3.14422	0.00083264	2.38072	0.00863936	0.150443	0.217043
rs2122982_chr12_57781794_57781992_G_A_snpctr_alt	0.270833	7.66228	9.13314e-15	5.80167	3.28283e-09	0.270833	0.39073
rs2122982_chr12_57781794_57781992_G_A_snpctr_ref	0.0483882	-0.685717	0.753554	-0.519206	0.698192	0.0483882	0.0698095
rs61352607_chr12_57839074_57839272_G_T_snpctr_alt	0.145985	2.97694	0.00145572	2.25406	0.0120963	0.145985	0.210612
rs61352607_chr12_57839074_57839272_G_T_snpctr_ref	0.18396	4.40208	5.36095e-06	3.33314	0.000429365	0.18396	0.265399
rs1798097_chr12_71519501_71519699_A_C_snpctr_alt	0.373115	11.5008	6.53812e-31	8.70807	1.54551e-18	0.373115	0.538292
rs1798097_chr12_71519501_71519699_A_C_snpctr_ref	0.111702	1.69033	0.0454828	1.27987	0.100295	0.111702	0.161151
rs1615252_chr12_71527608_71527806_A_C_snpctr_alt	0.326798	9.76253	8.15153e-23	7.39193	7.23565e-14	0.326798	0.47147
rs1798090_chr12_71534996_71535194_T_C_snpctr_alt	0.0943388	1.03873	0.149465	0.786499	0.215788	0.0943388	0.136102
rs1798090_chr12_71534996_71535194_T_C_snpctr_ref	0.0795458	0.483573	0.314344	0.366149	0.357127	0.0795458	0.11476
rs2197973_chr12_95928461_95928659_C_T_snpctr_ref	0.181818	4.32169	7.74177e-06	3.27227	0.000533435	0.181818	0.262308
rs79621919_chr12_97860493_97860691_G_A_snpctr_alt	0.0999997	1.25118	0.105435	0.947357	0.171728	0.0999997	0.144269
rs79621919_chr12_97860493_97860691_G_A_snpctr_ref	0.153846	3.27195	0.000534047	2.47743	0.0066166	0.153846	0.221953
rs1533686_chr12_102743117_102743315_T_G_snpctr_ref	0.280373	8.02028	5.27538e-16	6.07274	6.28734e-10	0.280373	0.404492
rs35766_chr12_102880374_102880572_C_T_snpctr_ref	0.0781238	0.43021	0.333522	0.325743	0.372309	0.0781238	0.112709
rs855223_chr12_102904082_102904280_T_C_snpctr_ref	0.0280374	-1.44945	0.926394	-1.09749	0.863785	0.0280374	0.0404494
rs855222_chr12_102904307_102904505_C_A_snpctr_alt	0.516666	16.888	2.75819e-64	12.7871	9.67517e-38	0.516666	0.745392
rs855222_chr12_102904307_102904505_C_A_snpctr_ref	0.0679614	0.0488335	0.480526	0.0369754	0.485252	0.0679614	0.0980476
rs855218_chr12_102906543_102906741_A_G_snpctr_alt	0.114999	1.81406	0.0348342	1.37356	0.0847894	0.114999	0.165908
rs855218_chr12_102906543_102906741_A_G_snpctr_ref	0.0365853	-1.12866	0.87048	-0.854592	0.803612	0.0365853	0.0527814
rs855217_chr12_102906828_102907026_C_T_snpctr_alt	0.0416661	-0.937985	0.825874	-0.710218	0.761215	0.0416661	0.0601115
rs7310615_chr12_111864950_111865148_C_G_snpctr_alt	0.312501	9.226	1.40464e-20	6.98568	1.41739e-12	0.312501	0.450844
rs10774625_chr12_111910120_111910318_A_G_snpctr_alt	0.0260868	-1.52265	0.936077	-1.15291	0.875527	0.0260868	0.0376352
rs10774625_chr12_111910120_111910318_A_G_snpctr_ref	0.0277778	-1.45919	0.927744	-1.10486	0.86539	0.0277778	0.040075
rs653178_chr12_112007657_112007855_C_T_snpctr_alt	0.0624999	-0.156128	0.562034	-0.118216	0.547052	0.0624999	0.0901683
rs5745807_chr12_118456186_118456384_G_A_snpctr_alt	0.097222	1.14694	0.125704	0.868429	0.19258	0.097222	0.140262
rs11068779_chr12_118475868_118476066_T_C_snpctr_ref	0.0294064	-1.39807	0.918955	-1.05858	0.855106	0.0294064	0.0424244
rs11068780_chr12_118475980_118476178_C_T_snpctr_ref	0.271552	7.68924	7.40059e-15	5.82209	2.90586e-09	0.271552	0.391766
rs80091626_chr12_118494056_118494254_G_C_snpctr_alt	0.733337	25.0193	1.88668e-138	18.9439	2.4784e-80	0.733337	1.05798
rs60777883_chr12_118494868_118495066_A_T_snpctr_ref	0.0480008	-0.700258	0.758117	-0.530216	0.702019	0.0480008	0.0692505
rs11065290_chr12_121280361_121280559_T_C_snpctr_alt	0.0660339	-0.023505	0.509376	-0.0177974	0.5071	0.0660339	0.0952667
rs11065290_chr12_121280361_121280559_T_C_snpctr_ref	0.0861751	0.732363	0.231973	0.554526	0.28961	0.0861751	0.124324
rs7954039_chr12_121398555_121398753_A_C_snpctr_ref	0.213331	5.5043	1.85315e-08	4.16771	1.53836e-05	0.213331	0.307771
rs2251468_chr12_121405027_121405225_C_A_snpctr_ref	0.239083	6.47072	4.8767e-11	4.89946	4.80502e-07	0.239083	0.344923
rs11065566_chr12_121853274_121853472_T_C_snpctr_alt	0.161905	3.57437	0.000175537	2.70642	0.00340069	0.161905	0.233579
rs6489811_chr12_121893527_121893725_A_G_snpctr_ref	0.253727	7.0203	1.10694e-12	5.31559	5.31573e-08	0.253727	0.366051
rs10849890_chr12_121902626_121902824_T_C_snpctr_alt	0.0441501	-0.844767	0.800879	-0.639635	0.738795	0.0441501	0.0636951
rs10849890_chr12_121902626_121902824_T_C_snpctr_ref	0.124031	2.15304	0.0156577	1.63023	0.0515268	0.124031	0.178939
rs937564_chr12_123477212_123477410_T_C_snpctr_alt	0.104167	1.40756	0.0796312	1.06576	0.143265	0.104167	0.150281
rs883263_chr12_123485089_123485287_A_G_snpctr_alt	0.0758621	0.34533	0.364923	0.261475	0.396863	0.0758621	0.109446
rs641760_chr12_123518767_123518965_T_C_snpctr_ref	0.0689654	0.0865119	0.46553	0.0655045	0.473886	0.0689654	0.0994961
rs520088_chr12_123522051_123522249_C_G_snpctr_alt	0.10862	1.57469	0.0576645	1.19231	0.11657	0.10862	0.156706
rs585522_chr12_123550714_123550912_A_G_snpctr_alt	0.438017	13.9364	1.90362e-44	10.5523	2.47945e-26	0.438017	0.631924
rs1790120_chr12_123613466_123613664_A_C_snpctr_alt	0.154534	3.29777	0.000487286	2.49698	0.00626279	0.154534	0.222946
rs2510885_chr12_123614714_123614912_G_C_snpctr_alt	0.0438594	-0.855677	0.803912	-0.647896	0.741474	0.0438594	0.0632757
rs2510885_chr12_123614714_123614912_G_C_snpctr_ref	0.0411523	-0.957269	0.830784	-0.724819	0.765718	0.0411523	0.0593702
rs1790119_chr12_123614999_123615197_C_A_snpctr_alt	0.0552632	-0.427711	0.665569	-0.323851	0.626975	0.0552632	0.0797279
rs1727318_chr12_123621111_123621309_T_C_snpctr_alt	0.0610528	-0.210438	0.583337	-0.159338	0.563299	0.0610528	0.0880805
rs1727318_chr12_123621111_123621309_T_C_snpctr_ref	0.474976	15.3234	2.66633e-53	11.6025	2.00124e-31	0.474976	0.685246
rs1106240_chr12_123626883_123627081_C_T_snpctr_alt	0.257811	7.17358	3.65296e-13	5.43165	2.79182e-08	0.257811	0.371943
rs1106241_chr12_123626917_123627115_T_C_snpctr_ref	0.170732	3.90563	4.69897e-05	2.95724	0.00155203	0.170732	0.246314
rs1569068_chr12_123632177_123632375_G_A_snpctr_alt	0.0483871	-0.68576	0.753568	-0.519239	0.698203	0.0483871	0.0698078
rs1051431_chr12_123645704_123645902_G_A_snpctr_alt	0.294869	8.5643	5.43651e-18	6.48466	4.44653e-11	0.294869	0.425406
rs1051431_chr12_123645704_123645902_G_A_snpctr_ref	0.162436	3.59432	0.000162623	2.72152	0.00324912	0.162436	0.234346
rs4930726_chr12_124428232_124428430_T_C_snpctr_ref	0.22059	5.77673	3.80838e-09	4.37398	6.09998e-06	0.22059	0.318244
rs2178663_chr12_124433806_124434004_C_T_snpctr_ref	0.0892854	0.849087	0.197916	0.642906	0.260142	0.0892854	0.128812
rs4405410_chr12_124435689_124435887_T_A_snpctr_alt	0.17284	3.98474	3.37765e-05	3.01714	0.00127585	0.17284	0.249355
rs34878139_chr12_124446154_124446352_T_C_snpctr_alt	0.0581394	-0.319771	0.625429	-0.242122	0.595657	0.0581394	0.0838775
rs34878139_chr12_124446154_124446352_T_C_snpctr_ref	0.083968	0.649534	0.257996	0.49181	0.311427	0.083968	0.12114
rs1882491_chr12_124454136_124454334_T_C_snpctr_alt	0.0624999	-0.156128	0.562034	-0.118216	0.547052	0.0624999	0.0901683
rs7978610_chr12_124468473_124468671_G_C_snpctr_alt	0.196282	4.8645	5.73728e-07	3.68327	0.00011513	0.196282	0.283175
rs952632_chr12_124469639_124469837_A_G_snpctr_ref	0.183334	4.37856	5.97339e-06	3.31533	0.000457681	0.183334	0.264494
rs7311969_chr12_124470234_124470432_T_C_snpctr_alt	0.264705	7.43229	5.33648e-14	5.62754	9.14014e-09	0.264705	0.381889
rs7307277_chr12_124475057_124475255_A_G_snpctr_ref	0.392193	12.2167	1.26571e-34	9.25016	1.12076e-20	0.392193	0.565815
rs7311233_chr12_124475841_124476039_A_G_snpctr_ref	0.568007	18.8147	2.86029e-79	14.246	2.3733e-46	0.568007	0.819461
rs71458830_chr12_124476462_124476660_C_T_snpctr_ref	0.289999	8.38155	2.61181e-17	6.34628	1.10289e-10	0.289999	0.418381
rs12809473_chr12_124476500_124476698_T_A_snpctr_alt	0.0387597	-1.04706	0.852464	-0.792806	0.786055	0.0387597	0.0559184
rs12833624_chr12_124476774_124476972_C_T_snpctr_alt	0.0357143	-1.16135	0.87725	-0.879343	0.810392	0.0357143	0.0515248
rs12833624_chr12_124476774_124476972_C_T_snpctr_ref	0.216216	5.61258	9.96673e-09	4.24969	1.07031e-05	0.216216	0.311934
rs34114498_chr12_124480274_124480472_G_C_snpctr_alt	0.076923	0.385147	0.350064	0.291623	0.385287	0.076923	0.110976
rs34114498_chr12_124480274_124480472_G_C_snpctr_ref	0.257462	7.16049	4.01953e-13	5.42173	2.95125e-08	0.257462	0.37144
rs56041971_chr12_124480767_124480965_G_A_snpctr_alt	0.0606055	-0.227222	0.589874	-0.172046	0.568299	0.0606055	0.0874353
rs56041971_chr12_124480767_124480965_G_A_snpctr_ref	0.234238	6.28892	1.59844e-10	4.7618	9.59369e-07	0.234238	0.337934
rs7975482_chr12_124481591_124481789_A_G_snpctr_ref	0.0779207	0.422587	0.336298	0.319972	0.374495	0.0779207	0.112416
rs2130382_chr12_124484544_124484742_C_G_snpctr_alt	0.431036	13.6744	7.2191e-43	10.3539	2.009e-25	0.431036	0.621853
rs2130382_chr12_124484544_124484742_C_G_snpctr_ref	0.228757	6.08324	5.88895e-10	4.60607	2.05179e-06	0.228757	0.330027
rs12311848_chr12_124486752_124486950_A_G_snpctr_alt	0.147727	3.04228	0.00117395	2.30354	0.0106243	0.147727	0.213124
rs11057413_chr12_124489063_124489261_A_G_snpctr_alt	0.339994	10.2578	5.46028e-25	7.76691	4.02134e-15	0.339994	0.490508
rs11057413_chr12_124489063_124489261_A_G_snpctr_ref	0.291588	8.44115	1.57109e-17	6.39142	8.21777e-11	0.291588	0.420672
rs1054852_chr12_124496217_124496415_A_G_snpctr_alt	0.178577	4.20003	1.33437e-05	3.18015	0.000735983	0.178577	0.257631
rs11147271_chr12_133079888_133080086_G_A_snpctr_alt	0.169644	3.86481	5.55869e-05	2.92633	0.00171491	0.169644	0.244745
rs36098511_chr12_133080350_133080548_A_T_snpctr_ref	0.173913	4.02502	2.84853e-05	3.04764	0.00115324	0.173913	0.250903
rs11610623_chr12_133081537_133081735_C_T_snpctr_alt	0.286363	8.2451	8.2513e-17	6.24297	2.14673e-10	0.286363	0.413135
rs3764049_chr12_133087608_133087806_C_G_snpctr_ref	0.140244	2.76146	0.00287714	2.09091	0.0182682	0.140244	0.202329
rs3751297_chr12_133088066_133088264_G_A_snpctr_alt	0.136986	2.63923	0.00415474	1.99835	0.0228392	0.136986	0.19763
rs3751297_chr12_133088066_133088264_G_A_snpctr_ref	0.0403226	-0.988405	0.838523	-0.748394	0.772889	0.0403226	0.0581733
rs34584161_chr13_26776900_26777098_A_G_snpctr_ref	0.0840708	0.65339	0.256753	0.494729	0.310396	0.0840708	0.121288
rs9581588_chr13_26777200_26777398_C_G_snpctr_alt	0.13986	2.74707	0.00300651	2.08001	0.0187624	0.13986	0.201775
rs9581588_chr13_26777200_26777398_C_G_snpctr_ref	0.0471698	-0.731442	0.767745	-0.553829	0.710152	0.0471698	0.0680516
rs76154673_chr13_26777389_26777587_T_C_snpctr_alt	0.0270272	-1.48736	0.93154	-1.12619	0.869958	0.0270272	0.038992
rs34897738_chr13_26777612_26777810_A_T_snpctr_alt	0.0752685	0.323055	0.373327	0.244609	0.40338	0.0752685	0.108589
rs4545656_chr13_26777642_26777840_A_G_snpctr_alt	0.0406496	-0.976136	0.835502	-0.739104	0.770078	0.0406496	0.0586449
rs4630391_chr13_26777725_26777923_C_T_snpctr_alt	0.117189	1.89626	0.0289627	1.4358	0.0755298	0.117189	0.169068
rs4630391_chr13_26777725_26777923_C_T_snpctr_ref	0.209999	5.37926	3.73959e-08	4.07303	2.32024e-05	0.209999	0.302964
rs9581591_chr13_26784840_26785038_T_C_snpctr_alt	0.0363639	-1.13697	0.872224	-0.860883	0.805349	0.0363639	0.052462
rs7326283_chr13_28479586_28479784_C_T_snpctr_alt	0.0434784	-0.869976	0.807843	-0.658723	0.744963	0.0434784	0.062726
rs56209434_chr13_28482358_28482556_G_A_snpctr_alt	0.254246	7.0398	9.62607e-13	5.33035	4.9013e-08	0.254246	0.3668
rs56209434_chr13_28482358_28482556_G_A_snpctr_ref	0.364286	11.1694	2.87821e-29	8.45718	1.36965e-17	0.364286	0.525554
rs4771189_chr13_28489029_28489227_A_C_snpctr_alt	0.0782609	0.435357	0.331652	0.32964	0.370836	0.0782609	0.112907
rs4771189_chr13_28489029_28489227_A_C_snpctr_ref	0.40625	12.7442	1.67819e-37	9.6496	2.4674e-22	0.40625	0.586095
rs488166_chr13_33554253_33554451_C_G_snpctr_alt	1.02275	35.8805	3.07324e-282	27.1678	7.80574e-163	1.02275	1.47552
rs488321_chr13_33554306_33554504_T_C_snpctr_alt	0.487179	15.7814	2.0895e-56	11.9492	3.27588e-33	0.487179	0.702851
rs2858980_chr13_33554488_33554686_G_A_snpctr_ref	0.192308	4.71535	1.2065e-06	3.57033	0.000178263	0.192308	0.277442
rs533873_chr13_33555488_33555686_C_T_snpctr_alt	0.487805	15.8049	1.44029e-56	11.967	2.64494e-33	0.487805	0.703753
rs533873_chr13_33555488_33555686_C_T_snpctr_ref	0.0557216	-0.410508	0.659283	-0.310825	0.622033	0.0557216	0.0803893
rs9316500_chr13_51094015_51094213_T_G_snpctr_alt	0.0725807	0.222186	0.412085	0.168233	0.4332	0.0725807	0.104712
rs9316500_chr13_51094015_51094213_T_G_snpctr_ref	0.0544218	-0.459288	0.676986	-0.34776	0.63599	0.0544218	0.078514
rs9562987_chr13_51095809_51096007_G_A_snpctr_alt	0.08	0.50062	0.308319	0.379056	0.352323	0.08	0.115416
rs9562987_chr13_51095809_51096007_G_A_snpctr_ref	0.100628	1.27477	0.101195	0.965224	0.167216	0.100628	0.145176
rs963740_chr13_51095996_51096194_A_T_snpctr_ref	0.347826	10.5517	2.49455e-26	7.98946	6.77663e-16	0.347826	0.501807
rs1215470_chr13_80706356_80706554_T_C_snpctr_alt	0.0476185	-0.714603	0.762573	-0.541078	0.705773	0.0476185	0.068699
rs9515119_chr13_110409237_110409435_A_C_snpctr_alt	0.245781	6.7221	8.95589e-12	5.0898	1.79222e-07	0.245781	0.354587
rs9515119_chr13_110409237_110409435_A_C_snpctr_ref	0.0800001	0.500625	0.308318	0.37906	0.352322	0.0800001	0.115416
rs58120907_chr13_110413415_110413613_G_A_snpctr_ref	0.449612	14.3716	3.90268e-47	10.8818	7.04079e-28	0.449612	0.648653
rs874016_chr13_110416294_110416492_G_A_snpctr_ref	0.0406504	-0.976105	0.835494	-0.739081	0.770071	0.0406504	0.0586461
rs2117455_chr13_110443795_110443993_G_T_snpctr_ref	0.0931997	0.995984	0.159629	0.754132	0.225385	0.0931997	0.134459
rs1966662_chr13_110454603_110454801_G_T_snpctr_alt	0.37931	11.7332	4.30571e-32	8.88408	3.22247e-19	0.37931	0.547228
rs1966662_chr13_110454603_110454801_G_T_snpctr_ref	0.102941	1.36156	0.0866684	1.03094	0.151285	0.102941	0.148513
rs4773173_chr13_111025019_111025217_A_G_snpctr_alt	0.571429	18.9431	2.5152e-80	14.3432	5.87202e-47	0.571429	0.824398
rs4773173_chr13_111025019_111025217_A_G_snpctr_ref	0.076923	0.385147	0.350064	0.291623	0.385288	0.076923	0.110976
rs952359_chr13_111026635_111026833_G_A_snpctr_alt	0.0256409	-1.53939	0.938145	-1.16558	0.878108	0.0256409	0.036992
rs750598_chr13_111028879_111029077_G_A_snpctr_alt	0.133893	2.52314	0.00581567	1.91045	0.0280376	0.133893	0.193167
rs11838637_chr13_111029824_111030022_G_A_snpctr_ref	0.0523256	-0.537956	0.704696	-0.407326	0.658116	0.0523256	0.0754898
rs9555695_chr13_111033026_111033224_C_T_snpctr_alt	0.0815602	0.559174	0.288022	0.423391	0.336005	0.0815602	0.117667
rs9521732_chr13_111033722_111033920_C_A_snpctr_ref	0.196078	4.85685	5.96351e-07	3.67747	0.000117777	0.196078	0.282881
rs9521735_chr13_111037229_111037427_G_C_snpctr_alt	0.671296	22.691	2.7508e-114	17.181	1.84272e-66	0.671296	0.968475
rs9521735_chr13_111037229_111037427_G_C_snpctr_ref	0.268655	7.58053	1.72068e-14	5.73978	4.74005e-09	0.268655	0.387587
rs61963197_chr13_111038296_111038494_G_A_snpctr_ref	0.375	11.5715	2.87396e-31	8.76162	9.62327e-19	0.375	0.541011
rs9521739_chr13_111038704_111038902_A_G_snpctr_alt	0.075757	0.341387	0.366406	0.258489	0.398015	0.075757	0.109294
rs76533333_chr13_113352817_113353015_A_G_snpctr_alt	0.333333	10.0078	7.04253e-24	7.57764	1.75951e-14	0.333333	0.480898
rs76533333_chr13_113352817_113353015_A_G_snpctr_ref	0.0321143	-1.29645	0.90259	-0.981637	0.836861	0.0321143	0.0463312
rs7140110_chr13_114543925_114544123_T_C_snpctr_alt	0.11111	1.66813	0.0476452	1.26306	0.103284	0.11111	0.160298
rs7337498_chr13_114544020_114544218_G_A_snpctr_alt	0.114458	1.79377	0.036425	1.35819	0.087201	0.114458	0.165128
rs6602912_chr13_114546450_114546648_T_G_snpctr_alt	0.0571426	-0.35718	0.639521	-0.270447	0.606592	0.0571426	0.0824393
rs57920839_chr14_38758605_38758803_T_C_snpctr_alt	0.151515	3.18446	0.000725115	2.41119	0.00795028	0.151515	0.21859
rs2183237_chr14_38803657_38803855_G_A_snpctr_ref	0.257939	7.17838	3.52708e-13	5.43528	2.73554e-08	0.257939	0.372128
rs11851242_chr14_38811524_38811722_A_G_snpctr_alt	0.190088	4.63204	1.81041e-06	3.50726	0.000226376	0.190088	0.274239
rs11851242_chr14_38811524_38811722_A_G_snpctr_ref	0.431999	13.7106	4.38868e-43	10.3813	1.50863e-25	0.431999	0.623243
rs1958460_chr14_38812876_38813074_A_G_snpctr_ref	0.071429	0.178967	0.428982	0.135509	0.446105	0.071429	0.10305
rs17107913_chr14_38837163_38837361_G_C_snpctr_alt	0.285708	8.22051	1.01319e-16	6.22435	2.41777e-10	0.285708	0.41219
rs17107913_chr14_38837163_38837361_G_C_snpctr_ref	0.175925	4.10053	2.06105e-05	3.10481	0.000952008	0.175925	0.253806
rs17107936_chr14_38844508_38844706_T_A_snpctr_alt	0.0384617	-1.05824	0.855028	-0.801274	0.788514	0.0384617	0.0554885
rs17107936_chr14_38844508_38844706_T_A_snpctr_ref	0.373331	11.5089	5.9521e-31	8.7142	1.46408e-18	0.373331	0.538603
rs17180532_chr14_65270619_65270817_G_A_snpctr_alt	0.202392	5.09378	1.75502e-07	3.85687	5.7424e-05	0.202392	0.291989
rs17180532_chr14_65270619_65270817_G_A_snpctr_ref	0.1	1.25119	0.105432	0.94737	0.171725	0.1	0.14427
rs12586509_chr14_73592055_73592253_C_A_snpctr_ref	0.51087	16.6704	1.07494e-62	12.6224	7.94356e-37	0.51087	0.737029
rs8003022_chr14_90038722_90038920_G_A_snpctr_alt	0.0877197	0.790326	0.214669	0.598414	0.274782	0.0877197	0.126553
rs35533056_chr14_90038956_90039154_A_G_snpctr_alt	0.242306	6.59169	2.1743e-11	4.99105	3.00262e-07	0.242306	0.349573
rs35533056_chr14_90038956_90039154_A_G_snpctr_ref	0.195123	4.82098	7.14261e-07	3.65032	0.000130957	0.195123	0.281502
rs3818259_chr14_91928713_91928911_G_T_snpctr_ref	0.265626	7.46687	4.10622e-14	5.65372	7.85082e-09	0.265626	0.383218
rs12432947_chr14_91930528_91930726_C_T_snpctr_alt	0.0769209	0.385066	0.350094	0.291562	0.385311	0.0769209	0.110973
rs12432947_chr14_91930528_91930726_C_T_snpctr_ref	0.0327869	-1.27121	0.898173	-0.962526	0.832107	0.0327869	0.0473015
rs2064962_chr14_91930930_91931128_T_C_snpctr_alt	0.115385	1.82854	0.0337339	1.38453	0.0830988	0.115385	0.166465
rs8006780_chr14_91949887_91950085_T_C_snpctr_ref	0.08	0.500619	0.30832	0.379055	0.352323	0.08	0.115416
rs67516930_chr14_91960124_91960322_T_C_snpctr_alt	0.0925925	0.973198	0.165228	0.736879	0.230598	0.0925925	0.133583
rs67516930_chr14_91960124_91960322_T_C_snpctr_ref	0.075	0.312978	0.377149	0.236979	0.406337	0.075	0.108202
rs11623076_chr14_91960773_91960971_G_A_snpctr_alt	0.090909	0.910016	0.181407	0.689039	0.245399	0.090909	0.131154
rs11621158_chr14_91962427_91962625_T_C_snpctr_alt	0.192306	4.71527	1.20694e-06	3.57028	0.000178301	0.192306	0.277439
rs56129603_chr14_91970374_91970572_C_T_snpctr_alt	0.131147	2.4201	0.0077581	1.83244	0.0334433	0.131147	0.189206
rs56129603_chr14_91970374_91970572_C_T_snpctr_ref	0.282109	8.08544	3.0969e-16	6.12208	4.61801e-10	0.282109	0.406998
rs7143962_chr14_91971484_91971682_T_C_snpctr_alt	0.0229006	-1.64222	0.949728	-1.24345	0.893149	0.0229006	0.0330386
rs7143962_chr14_91971484_91971682_T_C_snpctr_ref	0.24183	6.57384	2.45176e-11	4.97753	3.21999e-07	0.24183	0.348887
rs11160010_chr14_91984439_91984637_C_T_snpctr_alt	0.124353	2.16511	0.0151895	1.63937	0.0505686	0.124353	0.179403
rs11627901_chr14_92013164_92013362_T_G_snpctr_alt	0.0357143	-1.16135	0.87725	-0.879342	0.810392	0.0357143	0.0515248
rs11627901_chr14_92013164_92013362_T_G_snpctr_ref	0.0448593	-0.818151	0.793365	-0.619482	0.732201	0.0448593	0.0647183
rs12887559_chr14_100798680_100798878_C_T_snpctr_alt	0.277779	7.92294	1.15982e-15	5.99904	9.92456e-10	0.277779	0.40075
rs12887559_chr14_100798680_100798878_C_T_snpctr_ref	0.0816296	0.561776	0.287134	0.425362	0.335287	0.0816296	0.117767
rs3742384_chr14_100800004_100800202_C_T_snpctr_alt	0.0877197	0.790327	0.214669	0.598414	0.274782	0.0877197	0.126553
rs3742384_chr14_100800004_100800202_C_T_snpctr_ref	0.0533338	-0.500118	0.691504	-0.378676	0.647536	0.0533338	0.0769444
rs61990729_chr14_100828526_100828724_C_T_snpctr_alt	0.0222222	-1.66769	0.952311	-1.26273	0.896656	0.0222222	0.0320598
rs61990729_chr14_100828526_100828724_C_T_snpctr_ref	0.0363636	-1.13698	0.872227	-0.860891	0.805351	0.0363636	0.0524616
rs12888855_chr14_100830719_100830917_C_A_snpctr_ref	0.0987653	1.20485	0.11413	0.912281	0.18081	0.0987653	0.142488
rs12882934_chr14_100845358_100845556_C_A_snpctr_alt	0.182696	4.35463	6.66456e-06	3.29721	0.000488252	0.182696	0.263575
rs56994090_chr14_101306348_101306546_T_C_snpctr_alt	0.300177	8.76351	9.46306e-19	6.6355	1.61706e-11	0.300177	0.433064
rs56994090_chr14_101306348_101306546_T_C_snpctr_ref	0.294115	8.53601	6.94673e-18	6.46324	5.12423e-11	0.294115	0.424319
rs8022656_chr14_101307443_101307641_A_G_snpctr_alt	0.203703	5.143	1.35191e-07	3.89414	4.9273e-05	0.203703	0.293882
rs2010281_chr14_103862223_103862421_G_A_snpctr_alt	0.0954536	1.08057	0.139945	0.818176	0.206628	0.0954536	0.13771
rs2010281_chr14_103862223_103862421_G_A_snpctr_ref	0.0273974	-1.47347	0.929688	-1.11567	0.867719	0.0273974	0.0395261
rs11623869_chr14_103883534_103883732_G_T_snpctr_alt	0.103175	1.37033	0.0852925	1.03757	0.149734	0.103175	0.14885
rs11623869_chr14_103883534_103883732_G_T_snpctr_ref	0.296512	8.62594	3.17832e-18	6.53133	3.25932e-11	0.296512	0.427776
rs11624367_chr14_103892719_103892917_T_A_snpctr_alt	0.0480815	-0.697229	0.75717	-0.527923	0.701224	0.0480815	0.0693669
rs11624367_chr14_103892719_103892917_T_A_snpctr_ref	0.104508	1.42038	0.0777486	1.07547	0.141081	0.104508	0.150774
rs62007683_chr14_103893972_103894170_G_T_snpctr_alt	0.159574	3.4869	0.000244327	2.64019	0.00414301	0.159574	0.230217
rs62007683_chr14_103893972_103894170_G_T_snpctr_ref	0.382501	11.853	1.03814e-32	8.97477	1.41968e-19	0.382501	0.551833
rs3783395_chr14_103894921_103895119_T_C_snpctr_alt	0.059322	-0.275391	0.608492	-0.208518	0.582588	0.059322	0.0855836
rs2273703_chr14_103917930_103918128_C_G_snpctr_alt	0.115981	1.85094	0.0320891	1.40148	0.0805349	0.115981	0.167326
rs10143247_chr14_103920828_103921026_G_A_snpctr_alt	0.0645232	-0.0801975	0.53196	-0.0607234	0.52421	0.0645232	0.0930873
rs7150317_chr14_103921592_103921790_C_G_snpctr_alt	0.677437	22.9215	1.41954e-116	17.3555	8.9591e-68	0.677437	0.977336
rs10141120_chr14_103922909_103923107_T_C_snpctr_alt	0.0816326	0.56189	0.287096	0.425448	0.335255	0.0816326	0.117771
rs2273700_chr14_103923315_103923513_A_G_snpctr_alt	0.104167	1.40756	0.0796309	1.06577	0.143265	0.104167	0.150281
rs2273699_chr14_103923376_103923574_A_G_snpctr_ref	0.372549	11.4795	8.36344e-31	8.69196	1.78117e-18	0.372549	0.537474
rs7146506_chr14_103924378_103924576_A_G_snpctr_alt	0.096776	1.13019	0.129197	0.855753	0.196067	0.096776	0.139618
rs7146506_chr14_103924378_103924576_A_G_snpctr_ref	0.297675	8.66958	2.1685e-18	6.56438	2.61253e-11	0.297675	0.429454
rs56365443_chr14_103959927_103960125_A_G_snpctr_alt	0.339674	10.2457	6.18342e-25	7.7578	4.32061e-15	0.339674	0.490046
rs56365443_chr14_103959927_103960125_A_G_snpctr_ref	0.269838	7.62491	1.22103e-14	5.77338	3.88489e-09	0.269838	0.389293
rs62006268_chr14_103961457_103961655_C_G_snpctr_ref	0.129626	2.36299	0.009064	1.7892	0.0367917	0.129626	0.18701
rs3783402_chr14_103967830_103968028_C_G_snpctr_alt	0.0712471	0.172139	0.431664	0.130339	0.448149	0.0712471	0.102788
rs55723020_chr14_103991302_103991500_G_A_snpctr_alt	0.112	1.70153	0.0444214	1.28836	0.098811	0.112	0.161582
rs55723020_chr14_103991302_103991500_G_A_snpctr_ref	0.0526314	-0.526477	0.700721	-0.398634	0.654919	0.0526314	0.0759311
rs11626787_chr14_103991650_103991848_A_G_snpctr_alt	0.0412074	-0.9552	0.830262	-0.723252	0.765237	0.0412074	0.0594498
rs11626787_chr14_103991650_103991848_A_G_snpctr_ref	0.0754713	0.330667	0.370448	0.250372	0.40115	0.0754713	0.108882
rs2296484_chr14_104002995_104003193_C_T_snpctr_alt	0.327586	9.79211	6.08625e-23	7.41433	6.11222e-14	0.327586	0.472607
rs10135868_chr14_104004048_104004246_T_C_snpctr_ref	0.234219	6.28819	1.60593e-10	4.76125	9.61986e-07	0.234219	0.337906
rs11623470_chr14_104004711_104004909_T_A_snpctr_alt	0.0348837	-1.19252	0.883471	-0.902943	0.816722	0.0348837	0.0503266
rs8043085_chr15_38828041_38828239_G_T_snpctr_alt	0.0352109	-1.18024	0.881048	-0.893648	0.814245	0.0352109	0.0507985
rs8043085_chr15_38828041_38828239_G_T_snpctr_ref	0.301584	8.81631	5.9147e-19	6.67547	1.23217e-11	0.301584	0.435094
rs12593201_chr15_38844007_38844205_G_A_snpctr_alt	0.738458	25.2115	1.49912e-140	19.0895	1.54487e-81	0.738458	1.06537
rs12593201_chr15_38844007_38844205_G_A_snpctr_ref	0.878076	30.4511	5.79439e-204	23.0567	6.29291e-118	0.878076	1.2668
rs7170151_chr15_38846579_38846777_C_T_snpctr_ref	0.127119	2.26893	0.0116363	1.71797	0.0429008	0.127119	0.183394
rs4924273_chr15_38846639_38846837_G_C_snpctr_ref	0.0441178	-0.845977	0.801217	-0.640551	0.739093	0.0441178	0.0636486
rs11073337_chr15_38847664_38847862_A_C_snpctr_alt	0.142857	2.85954	0.00212126	2.16517	0.0151873	0.142857	0.206099
rs7173565_chr15_38850231_38850429_T_C_snpctr_alt	0.112299	1.71273	0.0433808	1.29684	0.0973438	0.112299	0.162013
rs7173565_chr15_38850231_38850429_T_C_snpctr_ref	0.365591	11.2184	1.65671e-29	8.49425	9.96111e-18	0.365591	0.527436
rs12912777_chr15_38852287_38852485_C_T_snpctr_ref	0.104167	1.40756	0.0796314	1.06576	0.143265	0.104167	0.150281
rs2456526_chr15_53089343_53089541_T_C_snpctr_ref	0.365382	11.2105	1.81013e-29	8.48831	1.04829e-17	0.365382	0.527135
rs2456532_chr15_53092421_53092619_G_C_snpctr_alt	0.0635584	-0.116404	0.546334	-0.0881383	0.535117	0.0635584	0.0916954
rs2456532_chr15_53092421_53092619_G_C_snpctr_ref	0.359828	11.0021	1.86641e-28	8.33051	4.02488e-17	0.359828	0.519122
rs2243790_chr15_53092521_53092719_G_A_snpctr_alt	0.283687	8.14464	1.90199e-16	6.16691	3.48193e-10	0.283687	0.409273
rs2243790_chr15_53092521_53092719_G_A_snpctr_ref	0.157895	3.4239	0.000308647	2.59249	0.00476426	0.157895	0.227795
rs12442662_chr15_57178131_57178329_A_C_snpctr_alt	0.186147	4.48415	3.66024e-06	3.39528	0.000342793	0.186147	0.268554
rs12442662_chr15_57178131_57178329_A_C_snpctr_ref	0.144	2.90243	0.00185138	2.19765	0.0139872	0.144	0.207748
rs76424169_chr15_57241709_57241907_T_A_snpctr_alt	0.820507	28.2906	2.25326e-176	21.4209	4.26532e-102	0.820507	1.18374
rs149135690_chr15_57260944_57261142_A_T_snpctr_alt	0.0868423	0.757399	0.224405	0.573482	0.283159	0.0868423	0.125287
rs149135690_chr15_57260944_57261142_A_T_snpctr_ref	0.485714	15.7264	4.98539e-56	11.9076	5.40102e-33	0.485714	0.700738
rs75350341_chr15_57262027_57262225_C_T_snpctr_alt	0.134615	2.55024	0.00538238	1.93098	0.026743	0.134615	0.194209
rs75350341_chr15_57262027_57262225_C_T_snpctr_ref	0.0361446	-1.1452	0.873937	-0.867116	0.807061	0.0361446	0.0521456
rs75520323_chr15_57264964_57265162_C_G_snpctr_alt	0.11628	1.86213	0.0312921	1.40996	0.0792761	0.11628	0.167756
rs75520323_chr15_57264964_57265162_C_G_snpctr_ref	0.0483871	-0.685759	0.753568	-0.519239	0.698203	0.0483871	0.0698078
rs17819694_chr15_57272853_57273051_T_C_snpctr_alt	0.333333	10.0078	7.04233e-24	7.57764	1.75948e-14	0.333333	0.480898
rs16977201_chr15_57323092_57323290_T_C_snpctr_ref	0.0236221	-1.61515	0.946861	-1.22295	0.889325	0.0236221	0.0340794
rs17819779_chr15_57332664_57332862_G_A_snpctr_alt	0.156029	3.35386	0.000398464	2.53945	0.0055513	0.156029	0.225102
rs76209271_chr15_57349557_57349755_C_G_snpctr_alt	0.0642213	-0.0915275	0.536463	-0.0693022	0.527625	0.0642213	0.0926518
rs76209271_chr15_57349557_57349755_C_G_snpctr_ref	0.0875002	0.78209	0.217081	0.592178	0.276866	0.0875002	0.126236
rs76185826_chr15_57349656_57349854_A_C_snpctr_ref	0.05921	-0.279594	0.610106	-0.211701	0.58383	0.05921	0.0854219
rs17239208_chr15_57383001_57383199_A_G_snpctr_alt	0.0454554	-0.79578	0.78692	-0.602544	0.726594	0.0454554	0.0655783
rs17239208_chr15_57383001_57383199_A_G_snpctr_ref	0.23077	6.15876	3.66583e-10	4.66325	1.55628e-06	0.23077	0.33293
rs12438244_chr15_57403349_57403547_A_G_snpctr_alt	0.0888903	0.834257	0.202068	0.631677	0.263799	0.0888903	0.128242
rs12440116_chr15_57433597_57433795_C_T_snpctr_alt	0.0441172	-0.846	0.801224	-0.640569	0.739099	0.0441172	0.0636477
rs12440116_chr15_57433597_57433795_C_T_snpctr_ref	0.542243	17.8478	1.50194e-71	13.5139	6.47257e-42	0.542243	0.782292
rs145485342_chr15_57440151_57440349_T_A_snpctr_alt	0.0317462	-1.31027	0.904947	-0.992098	0.839425	0.0317462	0.0458001
rs145485342_chr15_57440151_57440349_T_A_snpctr_ref	0.407407	12.7877	9.60701e-38	9.68248	1.78955e-22	0.407407	0.587764
rs75681209_chr15_57450986_57451184_T_G_snpctr_alt	0.324324	9.66971	2.02757e-22	7.32165	1.22472e-13	0.324324	0.467901
rs75681209_chr15_57450986_57451184_T_G_snpctr_ref	0.179348	4.22899	1.17373e-05	3.20208	0.000682204	0.179348	0.258745
rs17820119_chr15_57555699_57555897_G_A_snpctr_ref	0.404624	12.6832	3.6624e-37	9.6034	3.86732e-22	0.404624	0.583749
rs10518910_chr15_57605175_57605373_T_G_snpctr_alt	0.035	-1.18816	0.882614	-0.899639	0.815844	0.035	0.0504943
rs10468026_chr15_62343751_62343949_C_T_snpctr_ref	0.0432898	-0.877051	0.809771	-0.66408	0.74668	0.0432898	0.062454
rs10519157_chr15_62381531_62381729_T_G_snpctr_alt	0.0386472	-1.05128	0.853435	-0.796003	0.786985	0.0386472	0.0557561
rs1881415_chr15_62388431_62388629_T_C_snpctr_alt	0.172981	3.99005	3.30298e-05	3.02116	0.00125905	0.172981	0.249559
rs1881415_chr15_62388431_62388629_T_C_snpctr_ref	0.183334	4.37856	5.97332e-06	3.31533	0.000457678	0.183334	0.264494
rs7167878_chr15_62396090_62396288_C_A_snpctr_ref	0.0746278	0.299011	0.382466	0.226403	0.410444	0.0746278	0.107665
rs7167932_chr15_62396179_62396377_C_T_snpctr_alt	0.256823	7.13649	4.78726e-13	5.40356	3.26658e-08	0.256823	0.370517
rs7167932_chr15_62396179_62396377_C_T_snpctr_ref	0.0779969	0.425447	0.335255	0.322137	0.373674	0.0779969	0.112526
rs7173964_chr15_62396843_62397041_G_A_snpctr_alt	0.236629	6.37865	8.93269e-11	4.82974	6.83541e-07	0.236629	0.341384
rs4775466_chr15_62397019_62397217_C_T_snpctr_ref	0.456136	14.6164	1.10385e-48	11.0671	9.05364e-29	0.456136	0.658066
rs57932859_chr15_63800766_63800964_A_G_snpctr_ref	0.13	2.37703	0.00872626	1.79983	0.0359441	0.13	0.18755
rs4984296_chr15_63817616_63817814_G_C_snpctr_alt	0.0882354	0.809683	0.209061	0.61307	0.269915	0.0882354	0.127297
rs982077_chr15_63823202_63823400_A_G_snpctr_ref	0.0806452	0.524835	0.299849	0.397391	0.34554	0.0806452	0.116346
rs4984297_chr15_63824391_63824589_G_T_snpctr_alt	0.160194	3.51017	0.000223907	2.65781	0.00393252	0.160194	0.231111
rs2058913_chr15_63831770_63831968_A_T_snpctr_alt	0.0490202	-0.662002	0.746015	-0.50125	0.691902	0.0490202	0.0707211
rs35627589_chr15_63832233_63832431_T_C_snpctr_ref	0.0408163	-0.969881	0.833947	-0.734368	0.768638	0.0408163	0.0588854
rs12907238_chr15_63897850_63898048_A_C_snpctr_alt	0.154472	3.29541	0.000491383	2.4952	0.00629431	0.154472	0.222855
rs11636758_chr15_63991389_63991587_C_T_snpctr_alt	0.105932	1.4738	0.0702676	1.11592	0.132228	0.105932	0.152827
rs11636758_chr15_63991389_63991587_C_T_snpctr_ref	0.220751	5.78277	3.67394e-09	4.37856	5.97325e-06	0.220751	0.318476
rs28496317_chr15_64095663_64095861_T_C_snpctr_alt	0.0491797	-0.656015	0.744093	-0.496717	0.690306	0.0491797	0.0709513
rs28496317_chr15_64095663_64095861_T_C_snpctr_ref	0.0303029	-1.36443	0.913784	-1.03311	0.849224	0.0303029	0.0437179
rs8027781_chr15_66097612_66097810_C_A_snpctr_alt	0.032258	-1.29106	0.901658	-0.977556	0.835853	0.032258	0.0465384
rs8027781_chr15_66097612_66097810_C_A_snpctr_ref	0.384637	11.9331	3.97655e-33	9.03544	8.16695e-20	0.384637	0.554913
rs12442510_chr15_66099014_66099212_G_A_snpctr_ref	0.125	2.18939	0.0142841	1.65775	0.0486839	0.125	0.180337
rs12905199_chr15_75070097_75070295_A_G_snpctr_alt	0.196079	4.85685	5.96325e-07	3.67748	0.000117774	0.196079	0.282881
rs1378941_chr15_75080051_75080249_C_A_snpctr_ref	0.141817	2.82053	0.00239724	2.13563	0.0163549	0.141817	0.204599
rs2168518_chr15_75080979_75081177_G_A_snpctr_ref	0.0233645	-1.62482	0.947899	-1.23027	0.890702	0.0233645	0.0337078
rs1378940_chr15_75083395_75083593_C_A_snpctr_alt	0.186667	4.50366	3.33972e-06	3.41005	0.000324757	0.186667	0.269304
rs12898997_chr15_75090250_75090448_C_T_snpctr_alt	0.0897436	0.866281	0.193168	0.655924	0.255936	0.0897436	0.129473
rs12898997_chr15_75090250_75090448_C_T_snpctr_ref	0.108527	1.5712	0.0580683	1.18967	0.117088	0.108527	0.156572
rs7166737_chr15_75682414_75682612_A_G_snpctr_alt	0.149254	3.09961	0.000968881	2.34694	0.00946412	0.149254	0.215328
rs4451914_chr15_75739725_75739923_C_T_snpctr_ref	0.0499997	-0.62524	0.734093	-0.473415	0.682042	0.0499997	0.0721344
rs11636199_chr15_75825238_75825436_A_G_snpctr_ref	0.0833333	0.625714	0.265751	0.473774	0.317831	0.0833333	0.120225
rs12909863_chr15_75825723_75825921_G_C_snpctr_alt	0.393455	12.2641	7.06239e-35	9.28602	8.00857e-21	0.393455	0.567635
rs12909863_chr15_75825723_75825921_G_C_snpctr_ref	0.0746269	0.298977	0.382479	0.226378	0.410454	0.0746269	0.107664
rs8024485_chr15_77718269_77718467_C_A_snpctr_ref	0.11932	1.97623	0.0240645	1.49635	0.0672817	0.11932	0.172142
rs6495240_chr15_77766457_77766655_T_C_snpctr_alt	0.0799998	0.500615	0.308321	0.379052	0.352325	0.0799998	0.115415
rs12324627_chr15_77767440_77767638_A_G_snpctr_alt	0.0413223	-0.950889	0.82917	-0.719988	0.764234	0.0413223	0.0596155
rs12324627_chr15_77767440_77767638_A_G_snpctr_ref	0.195348	4.82944	6.84589e-07	3.65672	0.00012773	0.195348	0.281828
rs11857450_chr15_77802692_77802890_G_C_snpctr_alt	0.153333	3.25269	0.000571598	2.46285	0.00689193	0.153333	0.221213
rs12901503_chr15_77818957_77819155_A_G_snpctr_alt	0.105592	1.46104	0.0720019	1.10626	0.134306	0.105592	0.152337
rs869301_chr15_77830534_77830732_T_C_snpctr_alt	0.291708	8.44566	1.51171e-17	6.39483	8.03655e-11	0.291708	0.420845
rs869301_chr15_77830534_77830732_T_C_snpctr_ref	0.327707	9.79665	5.81889e-23	7.41776	5.9557e-14	0.327707	0.472781
rs11638844_chr15_79231419_79231617_A_G_snpctr_ref	0.124058	2.15405	0.0156182	1.63099	0.0514465	0.124058	0.178978
rs11856301_chr15_79232231_79232429_T_C_snpctr_alt	0.272464	7.72347	5.66034e-15	5.848	2.48754e-09	0.272464	0.393082
rs3825932_chr15_79235347_79235545_T_C_snpctr_alt	0.0857138	0.715049	0.237289	0.541416	0.29411	0.0857138	0.123659
rs9920775_chr15_90368174_90368372_T_C_snpctr_ref	0.0526291	-0.526564	0.700752	-0.3987	0.654943	0.0526291	0.0759278
rs6496609_chr15_90379533_90379731_C_A_snpctr_alt	0.170454	3.89522	4.9054e-05	2.94936	0.00159217	0.170454	0.245914
rs6496609_chr15_90379533_90379731_C_A_snpctr_ref	0.049377	-0.648612	0.741705	-0.491111	0.688326	0.049377	0.0712359
rs748508_chr15_90381159_90381357_G_T_snpctr_alt	0.275	7.81864	2.66979e-15	5.92007	1.60905e-09	0.275	0.396741
rs748508_chr15_90381159_90381357_G_T_snpctr_ref	0.107147	1.51938	0.0643329	1.15044	0.124982	0.107147	0.15458
rs893617_chr15_90381179_90381377_C_T_snpctr_ref	0.120275	2.01206	0.0221066	1.52348	0.0638191	0.120275	0.17352
rs2165069_chr15_90407020_90407218_C_T_snpctr_ref	0.324526	9.67728	1.88299e-22	7.32738	1.17349e-13	0.324526	0.468192
rs2118847_chr15_90408748_90408946_C_G_snpctr_alt	0.0833327	0.62569	0.265759	0.473756	0.317837	0.0833327	0.120224
rs2118847_chr15_90408748_90408946_C_G_snpctr_ref	0.107146	1.51937	0.0643346	1.15043	0.124984	0.107146	0.154579
rs986505_chr15_90418314_90418512_T_A_snpctr_alt	0.158559	3.44883	0.000281515	2.61136	0.00450916	0.158559	0.228753
rs986505_chr15_90418314_90418512_T_A_snpctr_ref	0.0618509	-0.180487	0.571615	-0.13666	0.55435	0.0618509	0.0892319
rs1866476_chr15_90428444_90428642_T_C_snpctr_alt	0.0909025	0.909772	0.181471	0.688855	0.245457	0.0909025	0.131145
rs1866476_chr15_90428444_90428642_T_C_snpctr_ref	0.0895528	0.859121	0.195137	0.650504	0.257683	0.0895528	0.129197
rs10852123_chr15_90428795_90428993_A_C_snpctr_alt	0.0646543	-0.0752789	0.530004	-0.0569992	0.522727	0.0646543	0.0932764
rs2043880_chr15_90432427_90432625_G_A_snpctr_alt	0.145832	2.9712	0.00148319	2.24971	0.0122336	0.145832	0.210392
rs2043880_chr15_90432427_90432625_G_A_snpctr_ref	0.211921	5.45138	2.49896e-08	4.12764	1.83251e-05	0.211921	0.305737
rs7174878_chr15_90434789_90434987_A_G_snpctr_ref	0.172131	3.95815	3.77659e-05	2.99701	0.00136322	0.172131	0.248333
rs11852306_chr15_90448277_90448475_T_C_snpctr_alt	0.511111	16.6795	9.23842e-63	12.6293	7.28118e-37	0.511111	0.737377
rs11852306_chr15_90448277_90448475_T_C_snpctr_ref	0.212122	5.45896	2.39471e-08	4.13338	1.78737e-05	0.212122	0.306028
rs7166287_chr15_99272976_99273174_C_T_snpctr_alt	0.077878	0.420985	0.336883	0.318759	0.374955	0.077878	0.112354
rs7166287_chr15_99272976_99273174_C_T_snpctr_ref	0.336735	10.1354	1.92303e-24	7.67429	8.31683e-15	0.336735	0.485805
rs4966019_chr15_99274227_99274425_C_T_snpctr_alt	0.0583956	-0.310158	0.62178	-0.234844	0.592835	0.0583956	0.084247
rs4966019_chr15_99274227_99274425_C_T_snpctr_ref	0.216868	5.63703	8.65026e-09	4.26821	9.85236e-06	0.216868	0.312874
rs2137683_chr15_99289539_99289737_C_G_snpctr_alt	0.0964286	1.11716	0.131963	0.845882	0.198809	0.0964286	0.139117
rs6598543_chr15_99293453_99293651_A_G_snpctr_alt	0.148148	3.05811	0.00111369	2.31552	0.0102923	0.148148	0.213733
rs12898337_chr15_99294256_99294454_T_C_snpctr_ref	0.216	5.60448	1.04443e-08	4.24356	1.10001e-05	0.216	0.311622
rs4966024_chr15_99295471_99295669_G_A_snpctr_alt	0.0740769	0.278335	0.390378	0.210748	0.416542	0.0740769	0.10687
rs12911273_chr15_99295551_99295749_C_T_snpctr_alt	0.808086	27.8245	1.09698e-170	21.068	7.82805e-99	0.808086	1.16582
rs12911273_chr15_99295551_99295749_C_T_snpctr_ref	0.26936	7.607	1.4026e-14	5.75982	4.21016e-09	0.26936	0.388605
rs9788833_chr16_292673_292871_T_C_snpctr_ref	0.702096	23.8469	5.45709e-126	18.0562	3.52508e-73	0.702096	1.01291
rs11248914_chr16_293463_293661_T_C_snpctr_alt	0.0701754	0.13192	0.447524	0.0998866	0.460217	0.0701754	0.101242
rs2239739_chr16_311754_311952_A_G_snpctr_ref	0.0352941	-1.17712	0.880426	-0.891282	0.813611	0.0352941	0.0509186
rs2238435_chr16_4014183_4014381_C_G_snpctr_alt	0.137199	2.64721	0.00405796	2.0044	0.0225138	0.137199	0.197937
rs2238435_chr16_4014183_4014381_C_G_snpctr_ref	0.1	1.2512	0.105431	0.947374	0.171724	0.1	0.14427
rs12925642_chr16_11171503_11171701_A_G_snpctr_alt	0.138667	2.70229	0.00344318	2.0461	0.0203732	0.138667	0.200054
rs12925642_chr16_11171503_11171701_A_G_snpctr_ref	0.0346148	-1.20261	0.885436	-0.910584	0.818743	0.0346148	0.0499386
rs12708715_chr16_11177725_11177923_C_T_snpctr_ref	0.131148	2.42011	0.00775783	1.83245	0.0334425	0.131148	0.189206
rs12708716_chr16_11179774_11179972_A_G_snpctr_alt	0.206601	5.25176	7.53276e-08	3.97649	3.497e-05	0.206601	0.298063
rs12708716_chr16_11179774_11179972_A_G_snpctr_ref	0.225226	5.95071	1.33491e-09	4.50572	3.30743e-06	0.225226	0.324932
rs12924729_chr16_11187684_11187882_G_A_snpctr_alt	0.0333333	-1.2507	0.894478	-0.946998	0.82818	0.0333333	0.0480898
rs35732840_chr16_11228256_11228454_T_G_snpctr_alt	0.148809	3.08293	0.00102488	2.33431	0.00978975	0.148809	0.214687
rs35732840_chr16_11228256_11228454_T_G_snpctr_ref	0.063003	-0.13725	0.554584	-0.103922	0.541385	0.063003	0.090894
rs2867880_chr16_11231758_11231956_G_A_snpctr_alt	0.0845071	0.669766	0.251504	0.507129	0.306032	0.0845071	0.121918
rs2867880_chr16_11231758_11231956_G_A_snpctr_ref	0.23392	6.27699	1.72595e-10	4.75277	1.00324e-06	0.23392	0.337476
rs2903692_chr16_11238684_11238882_G_A_snpctr_alt	0.201925	5.07626	1.92465e-07	3.84361	6.06186e-05	0.201925	0.291316
rs4322688_chr16_11238892_11239090_C_G_snpctr_ref	0.0238095	-1.60812	0.946095	-1.21762	0.888316	0.0238095	0.0343499
rs12930373_chr16_11239500_11239698_G_A_snpctr_ref	0.284999	8.19389	1.26461e-16	6.20419	2.74892e-10	0.284999	0.411166
rs12917893_chr16_11239879_11240077_A_T_snpctr_ref	0.0377326	-1.08561	0.861173	-0.821991	0.794459	0.0377326	0.0544366
rs35294447_chr16_11240755_11240953_A_T_snpctr_alt	0.0277229	-1.46125	0.928027	-1.10642	0.865728	0.0277229	0.0399957
rs243324_chr16_11354871_11355069_A_G_snpctr_ref	0.0425532	-0.904695	0.817187	-0.685011	0.753332	0.0425532	0.0613913
rs11643024_chr16_11443084_11443282_A_G_snpctr_ref	0.319481	9.48793	1.17828e-21	7.18401	3.38477e-13	0.319481	0.460913
rs180743_chr16_28507545_28507743_C_G_snpctr_alt	0.230771	6.15882	3.6644e-10	4.6633	1.55593e-06	0.230771	0.332933
rs180743_chr16_28507545_28507743_C_G_snpctr_ref	0.054054	-0.473089	0.681925	-0.35821	0.639907	0.054054	0.0779835
rs26528_chr16_28517610_28517808_T_C_snpctr_ref	0.417858	13.1799	5.72785e-40	9.97946	9.37411e-24	0.417858	0.602842
rs4788085_chr16_28534904_28535102_A_G_snpctr_alt	0.345673	10.4709	5.87657e-26	7.92828	1.11102e-15	0.345673	0.498701
rs62034322_chr16_28535735_28535933_G_A_snpctr_alt	0.0363635	-1.13698	0.872227	-0.860893	0.805352	0.0363635	0.0524615
rs62034322_chr16_28535735_28535933_G_A_snpctr_ref	0.0866664	0.750799	0.226387	0.568485	0.284853	0.0866664	0.125033
rs4788084_chr16_28539749_28539947_C_T_snpctr_alt	0.0480713	-0.697611	0.75729	-0.528212	0.701324	0.0480713	0.0693522
rs4788084_chr16_28539749_28539947_C_T_snpctr_ref	0.0375	-1.09433	0.863096	-0.828601	0.796335	0.0375	0.0541011
rs1074631_chr16_28554009_28554207_G_A_snpctr_alt	0.288833	8.33778	3.78507e-17	6.31314	1.36714e-10	0.288833	0.416698
rs1074631_chr16_28554009_28554207_G_A_snpctr_ref	0.309074	9.0974	4.62604e-20	6.88831	2.823e-12	0.309074	0.4459
rs4787457_chr16_28555301_28555499_A_G_snpctr_alt	0.0344827	-1.20757	0.886393	-0.914339	0.819731	0.0344827	0.049748
rs4787457_chr16_28555301_28555499_A_G_snpctr_ref	0.586211	19.4979	5.72183e-85	14.7633	1.2636e-49	0.586211	0.845724
rs4788076_chr16_28569906_28570104_C_T_snpctr_ref	0.208308	5.3158	5.30944e-08	4.02498	2.84897e-05	0.208308	0.300525
rs11074911_chr16_28583766_28583964_C_T_snpctr_ref	0.0709459	0.160836	0.436111	0.12178	0.451536	0.0709459	0.102353
rs4149406_chr16_28606971_28607169_A_G_snpctr_ref	0.58439	19.4295	2.17113e-84	14.7115	2.71822e-49	0.58439	0.843097
rs4149398_chr16_28608839_28609037_C_G_snpctr_alt	0.226063	5.98212	1.10129e-09	4.5295	2.95619e-06	0.226063	0.32614
rs4149398_chr16_28608839_28609037_C_G_snpctr_ref	0.0746268	0.298973	0.38248	0.226374	0.410455	0.0746268	0.107664
rs4788095_chr16_28831260_28831458_T_C_snpctr_ref	0.0849096	0.68487	0.246713	0.518565	0.302032	0.0849096	0.122499
rs62036620_chr16_28832998_28833196_A_G_snpctr_ref	0.490563	15.9084	2.77219e-57	12.0454	1.02554e-33	0.490563	0.707733
rs7359397_chr16_28885560_28885758_C_T_snpctr_alt	0.190477	4.64663	1.68703e-06	3.5183	0.000217159	0.190477	0.2748
rs7189927_chr16_28913688_28913886_T_C_snpctr_alt	0.481483	15.5676	6.04105e-55	11.7874	2.26699e-32	0.481483	0.694633
rs7189927_chr16_28913688_28913886_T_C_snpctr_ref	0.0315797	-1.31651	0.905999	-0.996828	0.840576	0.0315797	0.0455599
rs11646653_chr16_28922050_28922248_C_T_snpctr_alt	0.0298504	-1.38141	0.916424	-1.04597	0.852212	0.0298504	0.043065
rs11646653_chr16_28922050_28922248_C_T_snpctr_ref	0.136364	2.61585	0.00445022	1.98066	0.023815	0.136364	0.196731
rs1143679_chr16_31276712_31276910_G_A_snpctr_ref	0.0537633	-0.483998	0.685806	-0.36647	0.642993	0.0537633	0.0775641
rs13330182_chr16_53472286_53472484_G_A_snpctr_ref	0.0190467	-1.78686	0.96302	-1.35296	0.911966	0.0190467	0.0274786
rs17801498_chr16_53513353_53513551_C_G_snpctr_alt	0.0374997	-1.09435	0.863098	-0.82861	0.796337	0.0374997	0.0541006
rs3803657_chr16_53515860_53516058_T_C_snpctr_alt	0.295362	8.58279	4.62978e-18	6.49866	4.05185e-11	0.295362	0.426117
rs3803657_chr16_53515860_53516058_T_C_snpctr_ref	0.550002	18.139	7.84046e-74	13.7344	3.15975e-43	0.550002	0.793485
rs76036961_chr16_53768911_53769109_A_G_snpctr_alt	0.062851	-0.142955	0.556837	-0.108242	0.543098	0.062851	0.0906748
rs76036961_chr16_53768911_53769109_A_G_snpctr_ref	0.0736848	0.26362	0.396036	0.199606	0.420894	0.0736848	0.106305
rs9940128_chr16_53800655_53800853_G_A_snpctr_alt	0.194445	4.79554	8.11174e-07	3.63106	0.000141131	0.194445	0.280524
rs11642015_chr16_53802395_53802593_C_T_snpctr_alt	0.24027	6.5153	3.62724e-11	4.93321	4.04444e-07	0.24027	0.346637
rs11642015_chr16_53802395_53802593_C_T_snpctr_ref	0.237226	6.40106	7.71512e-11	4.84671	6.27624e-07	0.237226	0.342245
rs1558901_chr16_53803088_53803286_A_T_snpctr_alt	0.12	2.00175	0.0226558	1.51567	0.0648011	0.12	0.173123
rs1558901_chr16_53803088_53803286_A_T_snpctr_ref	0.188406	4.5689	2.45145e-06	3.45945	0.000270641	0.188406	0.271812
rs62048402_chr16_53803124_53803322_G_A_snpctr_ref	0.0583333	-0.312495	0.622668	-0.236613	0.593521	0.0583333	0.0841572
rs1558902_chr16_53803475_53803673_T_A_snpctr_alt	0.562531	18.6092	1.35245e-77	14.0904	2.17514e-45	0.562531	0.811561
rs1558902_chr16_53803475_53803673_T_A_snpctr_ref	0.0508481	-0.593404	0.723545	-0.44931	0.673396	0.0508481	0.0733582
rs55872725_chr16_53809024_53809222_C_T_snpctr_alt	0.166667	3.7531	8.73305e-05	2.84175	0.00224335	0.166667	0.24045
rs7193144_chr16_53810587_53810785_T_C_snpctr_alt	0.214297	5.54056	1.50755e-08	4.19516	1.36338e-05	0.214297	0.309165
rs7193144_chr16_53810587_53810785_T_C_snpctr_ref	0.0772941	0.399074	0.344919	0.302168	0.381262	0.0772941	0.111512
rs8063057_chr16_53812334_53812532_T_C_snpctr_alt	0.532609	17.4863	9.11493e-69	13.2401	2.5727e-40	0.532609	0.768392
rs17817449_chr16_53813268_53813466_T_G_snpctr_ref	0.0416667	-0.937967	0.825869	-0.710203	0.761211	0.0416667	0.0601123
rs9972653_chr16_53814264_53814462_G_T_snpctr_ref	0.208333	5.31676	5.28169e-08	4.02571	2.84024e-05	0.208333	0.300561
rs8050136_chr16_53816176_53816374_C_A_snpctr_alt	0.276923	7.89082	1.50099e-15	5.97472	1.15242e-09	0.276923	0.399516
rs8050136_chr16_53816176_53816374_C_A_snpctr_ref	0.408332	12.8224	6.14355e-38	9.70876	1.38337e-22	0.408332	0.589099
rs9936385_chr16_53819070_53819268_T_C_snpctr_alt	0.227274	6.02756	8.32274e-10	4.56391	2.51052e-06	0.227274	0.327887
rs9923233_chr16_53819099_53819297_G_C_snpctr_alt	0.184783	4.43295	4.6477e-06	3.35651	0.000394667	0.184783	0.266585
rs11075991_chr16_53819838_53820036_A_T_snpctr_ref	0.648127	21.8215	7.25236e-106	16.5227	1.26034e-61	0.648127	0.93505
rs11075992_chr16_53819967_53820165_T_C_snpctr_ref	0.027584	-1.46646	0.928739	-1.11037	0.86658	0.027584	0.0397953
rs7185735_chr16_53822552_53822750_A_G_snpctr_alt	0.0428576	-0.893271	0.814144	-0.676361	0.750594	0.0428576	0.0618305
rs7185735_chr16_53822552_53822750_A_G_snpctr_ref	0.268294	7.56697	1.9101e-14	5.72951	5.03604e-09	0.268294	0.387066
rs1981870_chr16_68776147_68776345_G_A_snpctr_alt	0.05	-0.625229	0.73409	-0.473407	0.682039	0.05	0.0721348
rs1981870_chr16_68776147_68776345_G_A_snpctr_ref	0.0263158	-1.51406	0.934995	-1.14641	0.874186	0.0263158	0.0379656
rs12921546_chr16_68779970_68780168_G_A_snpctr_alt	0.0408163	-0.969878	0.833946	-0.734366	0.768637	0.0408163	0.0588855
rs13333528_chr16_68790403_68790601_C_T_snpctr_alt	0.104757	1.42972	0.076398	1.08255	0.139504	0.104757	0.151133
rs13333528_chr16_68790403_68790601_C_T_snpctr_ref	1.12097	39.5664	0	29.9586	1.69873e-197	1.12097	1.61721
rs9646284_chr16_68791207_68791405_C_G_snpctr_ref	0.166666	3.75304	8.73507e-05	2.8417	0.00224366	0.166666	0.240448
rs9928847_chr16_68797794_68797992_C_T_snpctr_alt	0.254912	7.06478	8.04358e-13	5.34926	4.41568e-08	0.254912	0.36776
rs9928847_chr16_68797794_68797992_C_T_snpctr_ref	0.682354	23.106	2.01634e-118	17.4952	7.79029e-69	0.682354	0.984429
rs9936621_chr16_68798583_68798781_A_G_snpctr_alt	0.135714	2.59148	0.00477815	1.9622	0.0248694	0.135714	0.195794
rs9936621_chr16_68798583_68798781_A_G_snpctr_ref	0.425383	13.4623	1.30391e-41	10.1933	1.06246e-24	0.425383	0.613698
rs17772411_chr16_68810824_68811022_T_C_snpctr_alt	0.029197	-1.40593	0.920128	-1.06453	0.856457	0.029197	0.0421224
rs17772411_chr16_68810824_68811022_T_C_snpctr_ref	0.129033	2.34076	0.00962227	1.77236	0.0381673	0.129033	0.186156
rs35648619_chr16_68811638_68811836_C_T_snpctr_alt	0.0550464	-0.435849	0.668527	-0.330013	0.629305	0.0550464	0.0794151
rs2161664_chr16_68814217_68814415_C_T_snpctr_alt	0.0327868	-1.27121	0.898174	-0.962529	0.832108	0.0327868	0.0473013
rs2161664_chr16_68814217_68814415_C_T_snpctr_ref	0.054054	-0.47309	0.681925	-0.358211	0.639907	0.054054	0.0779835
rs2113200_chr16_68814849_68815047_T_A_snpctr_alt	0.0671639	0.0189019	0.49246	0.014312	0.494291	0.0671639	0.096897
rs9923925_chr16_68819345_68819543_G_A_snpctr_alt	0.0689655	0.0865145	0.465529	0.0655065	0.473885	0.0689655	0.0994962
rs9923925_chr16_68819345_68819543_G_A_snpctr_ref	0.111111	1.66817	0.0476412	1.26309	0.103278	0.111111	0.160299
rs9928796_chr16_68820619_68820817_A_G_snpctr_alt	0.0777202	0.415062	0.339048	0.314274	0.376657	0.0777202	0.112126
rs9929218_chr16_68820847_68821045_G_A_snpctr_alt	0.779409	26.7483	6.462e-158	20.2531	1.66799e-91	0.779409	1.12445
rs9929218_chr16_68820847_68821045_G_A_snpctr_ref	0.181395	4.30582	8.31851e-06	3.26025	0.00055657	0.181395	0.261698
rs9929239_chr16_68821027_68821225_C_T_snpctr_ref	0.0932203	0.996756	0.159442	0.754717	0.225209	0.0932203	0.134488
rs9929479_chr16_68821172_68821370_G_C_snpctr_alt	0.136364	2.61585	0.00445024	1.98065	0.023815	0.136364	0.196731
rs9929479_chr16_68821172_68821370_G_C_snpctr_ref	0.871283	30.1962	1.3304e-200	22.8637	5.33684e-116	0.871283	1.257
rs9931853_chr16_68821791_68821989_C_G_snpctr_alt	0.0874999	0.78208	0.217084	0.59217	0.276868	0.0874999	0.126236
rs12919719_chr16_68822242_68822440_C_G_snpctr_alt	0.0339678	-1.22689	0.890068	-0.928969	0.823547	0.0339678	0.0490052
rs12919719_chr16_68822242_68822440_C_G_snpctr_ref	0.072465	0.217844	0.413775	0.164946	0.434493	0.072465	0.104545
rs12924033_chr16_68822500_68822698_G_A_snpctr_ref	0.105263	1.4487	0.0737102	1.09692	0.136338	0.105263	0.151863
rs12596834_chr16_68823100_68823298_T_C_snpctr_alt	0.0465122	-0.756121	0.775212	-0.572514	0.716513	0.0465122	0.0671029
rs34097984_chr16_68824049_68824247_T_G_snpctr_alt	0.0689655	0.0865138	0.465529	0.0655059	0.473886	0.0689655	0.0994962
rs34097984_chr16_68824049_68824247_T_G_snpctr_ref	0.436366	13.8745	4.5234e-44	10.5054	4.07998e-26	0.436366	0.629544
rs60302411_chr16_68824121_68824319_A_C_snpctr_ref	0.0454547	-0.795809	0.786928	-0.602565	0.726601	0.0454547	0.0655772
rs34530130_chr16_68827521_68827719_C_T_snpctr_ref	0.0529411	-0.514854	0.696672	-0.389833	0.65167	0.0529411	0.0763779
rs17715762_chr16_68828151_68828349_T_G_snpctr_ref	0.126126	2.23165	0.012819	1.68975	0.0455381	0.126126	0.181961
rs12928043_chr16_68828786_68828984_G_A_snpctr_ref	0.0298507	-1.3814	0.916422	-1.04596	0.85221	0.0298507	0.0430655
rs17715799_chr16_68830412_68830610_A_T_snpctr_alt	0.132353	2.46534	0.0068442	1.86669	0.0309726	0.132353	0.190945
rs17715799_chr16_68830412_68830610_A_T_snpctr_ref	0.208097	5.30788	5.54547e-08	4.01898	2.9225e-05	0.208097	0.30022
rs1075959_chr16_68832651_68832849_A_G_snpctr_alt	0.666674	22.5175	1.3977e-112	17.0497	1.75756e-65	0.666674	0.961807
rs1075959_chr16_68832651_68832849_A_G_snpctr_ref	0.289473	8.36181	3.08811e-17	6.33134	1.2152e-10	0.289473	0.417622
rs862320_chr16_69651767_69651965_C_T_snpctr_ref	0.26804	7.55747	2.05499e-14	5.72231	5.25423e-09	0.26804	0.386701
rs12598642_chr16_69848673_69848871_A_G_snpctr_ref	0.0653595	-0.0488123	0.519466	-0.0369594	0.514741	0.0653595	0.0942939
rs66473537_chr16_75250763_75250961_G_A_snpctr_alt	0.126984	2.26385	0.0117916	1.71413	0.0432525	0.126984	0.183199
rs66473537_chr16_75250763_75250961_G_A_snpctr_ref	0.056962	-0.363957	0.642055	-0.275579	0.608564	0.056962	0.0821788
rs13337017_chr16_75272268_75272466_C_T_snpctr_alt	0.25949	7.23658	2.30078e-13	5.47934	2.13455e-08	0.25949	0.374365
rs28439846_chr16_75280279_75280477_G_A_snpctr_alt	0.12931	2.35114	0.00935791	1.78022	0.0375197	0.12931	0.186555
rs8046145_chr16_75294922_75295120_G_C_snpctr_alt	0.103447	1.38057	0.0837062	1.04533	0.147936	0.103447	0.149243
rs8057084_chr16_75492607_75492805_T_G_snpctr_alt	0.602667	20.1154	2.70319e-90	15.2309	1.10319e-52	0.602667	0.869464
rs4888430_chr16_75494325_75494523_T_C_snpctr_alt	0.0555556	-0.416739	0.661565	-0.315544	0.623826	0.0555556	0.0801497
rs7195161_chr16_75495473_75495671_T_C_snpctr_ref	0.04	-1.00051	0.841469	-0.757562	0.775643	0.04	0.0577078
rs1834013_chr16_75496064_75496262_G_T_snpctr_ref	0.059702	-0.261129	0.603004	-0.19772	0.578368	0.059702	0.0861318
rs12443634_chr16_81524175_81524373_A_C_snpctr_alt	0.193548	4.7619	9.58887e-07	3.60558	0.000155726	0.193548	0.279231
rs56823429_chr16_81533690_81533888_C_A_snpctr_alt	0.0224719	-1.65832	0.951373	-1.25563	0.895375	0.0224719	0.0324201
rs56823429_chr16_81533690_81533888_C_A_snpctr_ref	0.255681	7.09365	6.53107e-13	5.37112	3.91243e-08	0.255681	0.36887
rs2925979_chr16_81534691_81534889_T_C_snpctr_alt	0.174705	4.05474	2.50952e-05	3.07014	0.00106979	0.174705	0.252046
rs2925979_chr16_81534691_81534889_T_C_snpctr_ref	0.337349	10.1585	1.51863e-24	7.69174	7.25726e-15	0.337349	0.486691
rs11076702_chr16_88774470_88774668_A_C_snpctr_alt	0.246903	6.76423	6.70104e-12	5.12169	1.51402e-07	0.246903	0.356206
rs11076702_chr16_88774470_88774668_A_C_snpctr_ref	0.21839	5.69418	6.19821e-09	4.31148	8.10816e-06	0.21839	0.315071
rs8060966_chr16_88777230_88777428_A_G_snpctr_alt	0.0677967	0.0426516	0.48299	0.0322946	0.487119	0.0677967	0.09781
rs8059794_chr16_88787289_88787487_C_T_snpctr_alt	0.132652	2.47655	0.00663287	1.87518	0.0303839	0.132652	0.191376
rs551118_chr16_88855985_88856183_C_G_snpctr_ref	0.152344	3.21556	0.000650945	2.43474	0.00745128	0.152344	0.219786
rs2926776_chr16_88858503_88858701_A_G_snpctr_alt	0.0238096	-1.60811	0.946095	-1.21762	0.888316	0.0238096	0.0343499
rs2968478_chr16_88858547_88858745_T_G_snpctr_alt	0.458332	14.6988	3.28032e-49	11.1295	4.5048e-29	0.458332	0.661234
rs1043246_chr17_3827987_3828185_C_G_snpctr_alt	0.20155	5.0622	2.07223e-07	3.83296	6.33046e-05	0.20155	0.290776
rs1043246_chr17_3827987_3828185_C_G_snpctr_ref	0.060606	-0.227204	0.589867	-0.172033	0.568294	0.060606	0.087436
rs9892466_chr17_3969428_3969626_T_A_snpctr_alt	0.0574712	-0.344846	0.634895	-0.261108	0.602996	0.0574712	0.0829135
rs9892466_chr17_3969428_3969626_T_A_snpctr_ref	0.129877	2.37243	0.00883567	1.79634	0.03622	0.129877	0.187373
rs9902846_chr17_4040675_4040873_C_T_snpctr_ref	0.112904	1.73546	0.0413296	1.31405	0.0944155	0.112904	0.162886
rs9914106_chr17_4066734_4066932_G_A_snpctr_alt	0.0459183	-0.778407	0.781836	-0.589389	0.7222	0.0459183	0.0662462
rs9914106_chr17_4066734_4066932_G_A_snpctr_ref	0.0471698	-0.731444	0.767746	-0.55383	0.710152	0.0471698	0.0680516
rs858519_chr17_7531866_7532064_T_C_snpctr_alt	0.0938962	1.02212	0.153361	0.773924	0.219488	0.0938962	0.135464
rs858518_chr17_7532926_7533124_G_A_snpctr_ref	0.349999	10.6333	1.0435e-26	8.05122	4.09877e-16	0.349999	0.504943
rs55954208_chr17_9776058_9776256_A_C_snpctr_alt	0.145989	2.97707	0.00145509	2.25416	0.0120931	0.145989	0.210617
rs55954208_chr17_9776058_9776256_A_C_snpctr_ref	0.0350883	-1.18484	0.88196	-0.89713	0.815175	0.0350883	0.0506217
rs79705409_chr17_9776871_9777069_T_C_snpctr_ref	0.0889834	0.837754	0.201085	0.634325	0.262935	0.0889834	0.128376
rs55673552_chr17_9777494_9777692_G_A_snpctr_alt	0.555556	18.3475	1.72971e-75	13.8922	3.53146e-44	0.555556	0.801498
rs55673552_chr17_9777494_9777692_G_A_snpctr_ref	0.064515	-0.0805045	0.532082	-0.0609558	0.524303	0.064515	0.0930755
rs9674498_chr17_9777742_9777940_T_G_snpctr_alt	0.593746	19.7807	2.18399e-87	14.9774	5.15879e-51	0.593746	0.856595
rs9674498_chr17_9777742_9777940_T_G_snpctr_ref	0.25	6.88044	2.98337e-12	5.20969	9.458e-08	0.25	0.360674
rs62066057_chr17_9783948_9784146_A_G_snpctr_ref	0.166667	3.75308	8.73386e-05	2.84173	0.00224348	0.166667	0.240449
rs17810453_chr17_9789367_9789565_A_G_snpctr_alt	0.0849068	0.684765	0.246746	0.518486	0.30206	0.0849068	0.122495
rs17810453_chr17_9789367_9789565_A_G_snpctr_ref	0.0689652	0.0865031	0.465533	0.0654978	0.473889	0.0689652	0.0994958
rs55973554_chr17_9793657_9793855_G_A_snpctr_alt	0.277275	7.90404	1.35008e-15	5.98472	1.08378e-09	0.277275	0.400024
rs55973554_chr17_9793657_9793855_G_A_snpctr_ref	0.268293	7.56693	1.9107e-14	5.72948	5.03697e-09	0.268293	0.387064
rs1880900_chr17_17344023_17344221_T_C_snpctr_alt	0.369862	11.3787	2.67077e-30	8.61562	3.47833e-18	0.369862	0.533598
rs1242504_chr17_17367116_17367314_T_C_snpctr_alt	0.0472997	-0.726566	0.766254	-0.550137	0.708887	0.0472997	0.0682391
rs1242504_chr17_17367116_17367314_T_C_snpctr_ref	0.238096	6.4337	6.22663e-11	4.87143	5.53974e-07	0.238096	0.3435
rs1242516_chr17_17386980_17387178_T_C_snpctr_alt	0.0769205	0.385052	0.350099	0.291551	0.385315	0.0769205	0.110973
rs8072971_chr17_17391344_17391542_C_G_snpctr_alt	0.410258	12.8947	2.412e-38	9.76349	8.07495e-23	0.410258	0.591877
rs11653380_chr17_17403435_17403633_G_A_snpctr_alt	0.0793638	0.476744	0.316772	0.360978	0.359058	0.0793638	0.114498
rs11653380_chr17_17403435_17403633_G_A_snpctr_ref	0.181335	4.30357	8.40348e-06	3.25855	0.000559923	0.181335	0.261612
rs9899445_chr17_17611025_17611223_T_C_snpctr_ref	0.186441	4.49518	3.47563e-06	3.40363	0.000332487	0.186441	0.268978
rs6502615_chr17_17611924_17612122_C_T_snpctr_alt	0.976186	34.133	1.1956e-255	25.8446	1.39949e-147	0.976186	1.40834
rs7224739_chr17_17632379_17632577_G_A_snpctr_alt	0.0303029	-1.36443	0.913784	-1.03311	0.849224	0.0303029	0.0437178
rs7224739_chr17_17632379_17632577_G_A_snpctr_ref	0.0428571	-0.893291	0.814149	-0.676376	0.750599	0.0428571	0.0618297
rs11655029_chr17_17649073_17649271_T_C_snpctr_ref	0.148147	3.05806	0.00111388	2.31548	0.0102933	0.148147	0.213731
rs9900803_chr17_17650879_17651077_C_T_snpctr_ref	0.0420161	-0.924851	0.822478	-0.700273	0.758121	0.0420161	0.0606165
rs4925109_chr17_17661703_17661901_A_G_snpctr_ref	0.72549	24.7248	2.89468e-135	18.721	1.67056e-78	0.72549	1.04666
rs9914988_chr17_27183005_27183203_G_A_snpctr_alt	0.0153844	-1.92429	0.972841	-1.45702	0.927445	0.0153844	0.022195
rs10908278_chr17_36099853_36100051_T_A_snpctr_alt	0.52381	17.1561	2.83069e-66	12.9901	6.96034e-39	0.52381	0.755698
rs12103884_chr17_38045626_38045824_C_T_snpctr_alt	0.081633	0.561905	0.28709	0.42546	0.335251	0.081633	0.117772
rs12103884_chr17_38045626_38045824_C_T_snpctr_ref	0.196078	4.85685	5.96334e-07	3.67748	0.000117775	0.196078	0.282881
rs4795399_chr17_38061340_38061538_T_C_snpctr_ref	0.348214	10.5662	2.13636e-26	8.00048	6.19693e-16	0.348214	0.502366
rs2305480_chr17_38062097_38062295_G_A_snpctr_alt	0.031247	-1.329	0.908076	-1.00628	0.84286	0.031247	0.0450799
rs4890117_chr17_38778389_38778587_T_A_snpctr_ref	0.276191	7.86333	1.87029e-15	5.9539	1.30912e-09	0.276191	0.398459
rs7226035_chr17_38782187_38782385_C_T_snpctr_alt	0.0545481	-0.454548	0.675283	-0.344171	0.634641	0.0545481	0.0786963
rs684214_chr17_40696816_40697014_C_T_snpctr_alt	0.619039	20.7299	9.3144e-96	15.6961	8.0409e-56	0.619039	0.893085
rs668799_chr17_40716136_40716334_C_T_snpctr_ref	0.372726	11.4862	7.7421e-31	8.69701	1.70366e-18	0.372726	0.537731
rs665268_chr17_40721930_40722128_A_G_snpctr_alt	0.12	2.00175	0.0226556	1.51567	0.0648008	0.12	0.173123
rs34855406_chr17_40731312_40731510_G_C_snpctr_alt	0.0717954	0.192716	0.423591	0.14592	0.441992	0.0717954	0.103579
rs34855406_chr17_40731312_40731510_G_C_snpctr_ref	0.0246709	-1.57579	0.942463	-1.19314	0.883594	0.0246709	0.0355926
rs12936169_chr17_40824724_40824922_G_A_snpctr_alt	0.0500004	-0.625216	0.734085	-0.473397	0.682035	0.0500004	0.0721353
rs7405889_chr17_45571577_45571775_C_T_snpctr_alt	0.0789474	0.461118	0.322357	0.349146	0.36349	0.0789474	0.113897
rs7405889_chr17_45571577_45571775_C_T_snpctr_ref	0.0588235	-0.294098	0.615658	-0.222683	0.588109	0.0588235	0.0848644
rs4289035_chr17_45707112_45707310_C_T_snpctr_ref	0.575772	19.1061	1.12305e-81	14.4666	9.84359e-48	0.575772	0.830663
rs2317826_chr17_45730800_45730998_C_T_snpctr_alt	0.286765	8.26016	7.27397e-17	6.25437	1.9956e-10	0.286765	0.413714
rs9902779_chr17_57496318_57496516_G_A_snpctr_alt	0.936173	32.6314	7.36388e-234	24.7076	4.43043e-135	0.936173	1.35061
rs9902779_chr17_57496318_57496516_G_A_snpctr_ref	0.206905	5.26315	7.08037e-08	3.98512	3.37234e-05	0.206905	0.298501
rs16943520_chr17_57499684_57499882_C_T_snpctr_alt	0.0645173	-0.0804191	0.532048	-0.0608912	0.524277	0.0645173	0.0930788
rs16943520_chr17_57499684_57499882_C_T_snpctr_ref	0.400003	12.5098	3.30002e-36	9.47208	1.37167e-21	0.400003	0.577082
rs12600858_chr17_57504821_57505019_G_A_snpctr_ref	0.117195	1.89648	0.0289482	1.43597	0.0755061	0.117195	0.169076
rs2060779_chr17_57505993_57506191_G_A_snpctr_alt	0.2906	8.40408	2.15611e-17	6.36335	9.87025e-11	0.2906	0.419247
rs2060779_chr17_57505993_57506191_G_A_snpctr_ref	0.0524332	-0.533916	0.7033	-0.404267	0.656992	0.0524332	0.0756451
rs8075971_chr17_57516287_57516485_T_C_snpctr_alt	0.234783	6.30935	1.40103e-10	4.77727	8.88442e-07	0.234783	0.33872
rs8075971_chr17_57516287_57516485_T_C_snpctr_ref	0.105119	1.44328	0.0744712	1.09281	0.137238	0.105119	0.151654
rs57676627_chr17_62203029_62203227_C_T_snpctr_alt	0.172662	3.97807	3.47392e-05	3.01208	0.0012973	0.172662	0.249098
rs60276348_chr17_62203205_62203403_C_T_snpctr_ref	0.350287	10.6441	9.29271e-27	8.0594	3.8336e-16	0.350287	0.505358
rs887747_chr17_65647895_65648093_G_A_snpctr_ref	0.249999	6.88042	2.98392e-12	5.20967	9.45901e-08	0.249999	0.360673
rs12602556_chr17_65826762_65826960_A_G_snpctr_alt	0.219186	5.72403	5.20127e-09	4.33408	7.31842e-06	0.219186	0.316218
rs12602556_chr17_65826762_65826960_A_G_snpctr_ref	0.0529412	-0.51485	0.696671	-0.389831	0.651669	0.0529412	0.0763781
rs62084208_chr17_65827344_65827542_C_T_snpctr_alt	0.104478	1.41923	0.0779153	1.07461	0.141275	0.104478	0.15073
rs62084208_chr17_65827344_65827542_C_T_snpctr_ref	0.351852	10.7028	4.93932e-27	8.10385	2.66239e-16	0.351852	0.507615
rs7221651_chr17_65832291_65832489_G_A_snpctr_alt	0.098765	1.20484	0.114133	0.912273	0.180813	0.098765	0.142488
rs7221651_chr17_65832291_65832489_G_A_snpctr_ref	1.52942	54.8948	0	41.5649	0	1.52942	2.20648
rs1976053_chr17_65832903_65833101_C_G_snpctr_alt	0.0555502	-0.41694	0.661639	-0.315696	0.623883	0.0555502	0.080142
rs1976053_chr17_65832903_65833101_C_G_snpctr_ref	0.296427	8.62278	3.26732e-18	6.52894	3.31182e-11	0.296427	0.427654
rs2052187_chr17_65834638_65834836_T_C_snpctr_alt	0.0849678	0.687054	0.246024	0.520219	0.301456	0.0849678	0.122583
rs2052187_chr17_65834638_65834836_T_C_snpctr_ref	0.0384617	-1.05824	0.855028	-0.801273	0.788513	0.0384617	0.0554885
rs7224923_chr17_65842166_65842364_T_G_snpctr_alt	0.638889	21.4748	1.3394e-102	16.2601	9.46466e-60	0.638889	0.921722
rs4791046_chr17_65851874_65852072_G_A_snpctr_alt	0.0535679	-0.491331	0.688404	-0.372023	0.645062	0.0535679	0.0772822
rs4791046_chr17_65851874_65852072_G_A_snpctr_ref	0.0401072	-0.996489	0.840494	-0.754515	0.77473	0.0401072	0.0578625
rs28609796_chr17_65855005_65855203_T_A_snpctr_alt	0.507693	16.5512	7.84553e-62	12.5321	2.49015e-36	0.507693	0.732445
rs12450907_chr17_65870545_65870743_T_G_snpctr_alt	0.0775193	0.407525	0.341811	0.308567	0.378825	0.0775193	0.111837
rs12450907_chr17_65870545_65870743_T_G_snpctr_ref	0.569456	18.8691	1.02425e-79	14.2872	1.31561e-46	0.569456	0.821551
rs8079754_chr17_65887797_65887995_A_G_snpctr_ref	0.174375	4.04236	2.64578e-05	3.06077	0.00110385	0.174375	0.25157
rs61676547_chr17_65892408_65892606_G_C_snpctr_alt	0.12042	2.01753	0.02182	1.52762	0.0633033	0.12042	0.17373
rs61676547_chr17_65892408_65892606_G_C_snpctr_ref	0.19073	4.65614	1.61098e-06	3.5255	0.00021134	0.19073	0.275165
rs3206817_chr17_65892735_65892933_A_G_snpctr_alt	0.174757	4.0567	2.48853e-05	3.07163	0.00106448	0.174757	0.252121
rs3206817_chr17_65892735_65892933_A_G_snpctr_ref	0.305361	8.95804	1.65243e-19	6.78279	5.89375e-12	0.305361	0.440543
rs7216058_chr17_80696523_80696721_A_C_snpctr_alt	0.0476191	-0.714579	0.762565	-0.54106	0.705767	0.0476191	0.0686999
rs7216058_chr17_80696523_80696721_A_C_snpctr_ref	0.292682	8.48224	1.10447e-17	6.42253	6.7015e-11	0.292682	0.422252
rs7208565_chr17_80696593_80696791_C_T_snpctr_alt	0.199999	5.004	2.8077e-07	3.78889	7.56604e-05	0.199999	0.288538
rs7208565_chr17_80696593_80696791_C_T_snpctr_ref	0.284091	8.15981	1.67772e-16	6.17839	3.23788e-10	0.284091	0.409856
rs11659412_chr18_7063433_7063631_G_A_snpctr_alt	0.239568	6.48895	4.32174e-11	4.91326	4.47867e-07	0.239568	0.345624
rs11663691_chr18_7063509_7063707_T_A_snpctr_alt	0.111842	1.6956	0.0449806	1.28387	0.0995946	0.111842	0.161354
rs1462783_chr18_7063577_7063775_A_C_snpctr_alt	0.101615	1.31181	0.0947924	0.993266	0.16029	0.101615	0.1466
rs75221148_chr18_52614984_52615182_G_C_snpctr_ref	0.0774336	0.404307	0.342994	0.30613	0.379753	0.0774336	0.111713
rs10469129_chr18_54654099_54654297_G_T_snpctr_alt	0.0849057	0.684723	0.246759	0.518454	0.302071	0.0849057	0.122493
rs10469129_chr18_54654099_54654297_G_T_snpctr_ref	0.168889	3.83649	6.24033e-05	2.90489	0.00183694	0.168889	0.243656
rs67031638_chr18_54656115_54656313_A_T_snpctr_alt	0.0399979	-1.00059	0.841488	-0.757621	0.775661	0.0399979	0.0577048
rs1620012_chr18_54661735_54661933_T_C_snpctr_alt	1.33333	47.5361	0	35.9931	5.36459e-284	1.33333	1.92359
rs17683985_chr18_54669954_54670152_T_C_snpctr_alt	0.371122	11.4259	1.55137e-30	8.65142	2.54318e-18	0.371122	0.535416
rs17683985_chr18_54669954_54670152_T_C_snpctr_ref	0.05474	-0.447347	0.672688	-0.338719	0.632589	0.05474	0.0789731
rs56058728_chr19_7241606_7241804_G_A_snpctr_alt	0.663405	22.3948	2.20975e-111	16.9568	8.57575e-65	0.663405	0.957091
rs56058728_chr19_7241606_7241804_G_A_snpctr_ref	0.0241957	-1.59362	0.94449	-1.20665	0.886216	0.0241957	0.034907
rs112132305_chr19_7242367_7242565_G_T_snpctr_alt	0.0975611	1.15966	0.123094	0.878063	0.189955	0.0975611	0.140751
rs141152627_chr19_7242506_7242704_C_T_snpctr_alt	0.0569107	-0.365884	0.642774	-0.277038	0.609124	0.0569107	0.0821047
rs28376271_chr19_7243438_7243636_A_G_snpctr_alt	0.0522876	-0.539378	0.705187	-0.408403	0.658511	0.0522876	0.0754351
rs1366246_chr19_7244173_7244371_A_G_snpctr_alt	0.0566046	-0.377369	0.64705	-0.285733	0.612459	0.0566046	0.0816632
rs1366246_chr19_7244173_7244371_A_G_snpctr_ref	0.0609756	-0.213334	0.584467	-0.161531	0.564162	0.0609756	0.0879692
rs75909646_chr19_7244306_7244504_A_T_snpctr_alt	0.054056	-0.473015	0.681899	-0.358155	0.639886	0.054056	0.0779863
rs75909646_chr19_7244306_7244504_A_T_snpctr_ref	0.0350877	-1.18486	0.881964	-0.897146	0.815179	0.0350877	0.0506209
rs8105456_chr19_7245094_7245292_T_C_snpctr_ref	0.196581	4.8757	5.42114e-07	3.69175	0.000111358	0.196581	0.283606
rs11085725_chr19_10462414_10462612_C_T_snpctr_alt	0.353518	10.7653	2.5104e-27	8.15118	1.8019e-16	0.353518	0.510018
rs11085725_chr19_10462414_10462612_C_T_snpctr_ref	0.134408	2.54246	0.0055038	1.92508	0.0271096	0.134408	0.19391
rs2900660_chr19_13022760_13022958_C_A_snpctr_ref	0.0280897	-1.44749	0.92612	-1.096	0.86346	0.0280897	0.0405248
rs2974751_chr19_13052935_13053133_A_C_snpctr_alt	0.0925926	0.973201	0.165227	0.736882	0.230597	0.0925926	0.133583
rs2974751_chr19_13052935_13053133_A_C_snpctr_ref	0.263535	7.3884	7.43036e-14	5.5943	1.10758e-08	0.263535	0.380201
rs1049481_chr19_13054682_13054880_G_T_snpctr_ref	0.0378788	-1.08012	0.859955	-0.817837	0.793275	0.0378788	0.0546475
rs2974755_chr19_13062564_13062762_C_T_snpctr_alt	0.0588235	-0.294098	0.615659	-0.222683	0.588109	0.0588235	0.0848644
rs58542926_chr19_19379450_19379648_C_T_snpctr_alt	0.251818	6.94866	1.84392e-12	5.26134	7.1506e-08	0.251818	0.363296
rs58542926_chr19_19379450_19379648_C_T_snpctr_ref	0.107383	1.52825	0.0632257	1.15715	0.123606	0.107383	0.15492
rs8107974_chr19_19388401_19388599_A_T_snpctr_alt	0.382716	11.861	9.43104e-33	8.98086	1.34327e-19	0.382716	0.552142
rs8107974_chr19_19388401_19388599_A_T_snpctr_ref	0.12931	2.35116	0.0093576	1.78023	0.037519	0.12931	0.186555
rs10401969_chr19_19407619_19407817_T_C_snpctr_alt	0.232534	6.22498	2.40806e-10	4.71339	1.21815e-06	0.232534	0.335476
rs7250869_chr19_33887306_33887504_T_C_snpctr_alt	0.0277778	-1.45919	0.927744	-1.10486	0.86539	0.0277778	0.0400748
rs7256564_chr19_33889494_33889692_A_G_snpctr_alt	0.20904	5.34326	4.56448e-08	4.04577	2.60753e-05	0.20904	0.30158
rs10406327_chr19_33890739_33890937_C_G_snpctr_alt	0.101449	1.30558	0.0958485	0.988547	0.161442	0.101449	0.14636
rs10422861_chr19_33894747_33894945_C_T_snpctr_alt	0.0333348	-1.25065	0.894469	-0.946958	0.82817	0.0333348	0.0480919
rs4805881_chr19_33896333_33896531_A_C_snpctr_alt	0.231884	6.20057	2.81299e-10	4.6949	1.33366e-06	0.231884	0.334538
rs4805881_chr19_33896333_33896531_A_C_snpctr_ref	0.282353	8.09459	2.87285e-16	6.12901	4.42143e-10	0.282353	0.407349
rs731839_chr19_33898966_33899164_G_A_snpctr_alt	0.261905	7.32722	1.17492e-13	5.54797	1.44501e-08	0.261905	0.377849
rs10426693_chr19_46147428_46147626_T_C_snpctr_ref	0.030303	-1.36442	0.913783	-1.03311	0.849223	0.030303	0.043718
rs11670462_chr19_46148287_46148485_C_T_snpctr_alt	0.461539	14.8192	5.5076e-50	11.2207	1.61403e-29	0.461539	0.665861
rs10408179_chr19_46156905_46157103_T_C_snpctr_alt	0.27999	8.00592	5.92894e-16	6.06187	6.72751e-10	0.27999	0.40394
rs10408179_chr19_46156905_46157103_T_C_snpctr_ref	0.634146	21.2968	6.07537e-101	16.1254	8.46082e-59	0.634146	0.91488
rs10406431_chr19_46156920_46157118_A_G_snpctr_alt	0.0448718	-0.817684	0.793231	-0.619128	0.732084	0.0448718	0.0647363
rs10406431_chr19_46156920_46157118_A_G_snpctr_ref	0.286885	8.26465	7.00499e-17	6.25778	1.95253e-10	0.286885	0.413887
rs10407429_chr19_46157138_46157336_G_A_snpctr_alt	0.106667	1.50139	0.0666273	1.13681	0.127808	0.106667	0.153888
rs6509231_chr19_46158194_46158392_A_G_snpctr_alt	0.185792	4.47082	3.89593e-06	3.38519	0.000355646	0.185792	0.268041
rs10415769_chr19_46158544_46158742_G_T_snpctr_ref	0.152778	3.23186	0.000614944	2.44708	0.00720104	0.152778	0.220412
rs10421206_chr19_46158687_46158885_G_A_snpctr_alt	0.0612245	-0.203992	0.58082	-0.154458	0.561376	0.0612245	0.0883283
rs10420680_chr19_46158729_46158927_A_G_snpctr_alt	0.214872	5.56213	1.33249e-08	4.2115	1.26841e-05	0.214872	0.309994
rs10420680_chr19_46158729_46158927_A_G_snpctr_ref	0.153195	3.24751	0.000582089	2.45893	0.00696757	0.153195	0.221014
rs10421259_chr19_46158761_46158959_G_A_snpctr_alt	0.0799197	0.497607	0.309381	0.376775	0.353171	0.0799197	0.1153
rs10421259_chr19_46158761_46158959_G_A_snpctr_ref	0.404043	12.6614	4.83666e-37	9.58689	4.53903e-22	0.404043	0.582911
rs10421566_chr19_46159024_46159222_C_T_snpctr_ref	0.240946	6.54064	3.06278e-11	4.9524	3.66521e-07	0.240946	0.347611
rs71352280_chr19_46159679_46159877_T_C_snpctr_alt	0.130059	2.37925	0.00867404	1.8015	0.0358119	0.130059	0.187635
rs55698417_chr19_46160039_46160237_C_T_snpctr_alt	0.0347826	-1.19631	0.884213	-0.905816	0.817483	0.0347826	0.0501807
rs58069157_chr19_46160069_46160267_A_G_snpctr_alt	0.174615	4.05136	2.54606e-05	3.06758	0.001079	0.174615	0.251916
rs55864746_chr19_46160147_46160345_G_A_snpctr_ref	0.0754717	0.330683	0.370442	0.250384	0.401145	0.0754717	0.108883
rs55872740_chr19_46160224_46160422_A_G_snpctr_alt	0.0619469	-0.176883	0.5702	-0.133931	0.553271	0.0619469	0.0893705
rs55872740_chr19_46160224_46160422_A_G_snpctr_ref	0.160982	3.53973	0.000200271	2.68019	0.00367906	0.160982	0.232247
rs10403962_chr19_46160539_46160737_C_A_snpctr_alt	0.709677	24.1313	5.86138e-129	18.2716	6.96391e-75	0.709677	1.02385
rs10403772_chr19_46160560_46160758_A_C_snpctr_alt	0.13125	2.42396	0.00767611	1.83536	0.0332262	0.13125	0.189354
rs10404142_chr19_46160599_46160797_C_A_snpctr_ref	0.0384615	-1.05825	0.85503	-0.801279	0.788515	0.0384615	0.0554882
rs8104845_chr19_46161227_46161425_A_G_snpctr_alt	0.0608696	-0.217312	0.586018	-0.164543	0.565348	0.0608696	0.0878162
rs8104845_chr19_46161227_46161425_A_G_snpctr_ref	0.401235	12.556	1.84137e-36	9.5071	9.80219e-22	0.401235	0.57886
rs8107376_chr19_46163670_46163868_T_C_snpctr_alt	0.0357143	-1.16135	0.87725	-0.879343	0.810392	0.0357143	0.0515248
rs8107376_chr19_46163670_46163868_T_C_snpctr_ref	0.0506755	-0.599878	0.725706	-0.454212	0.675162	0.0506755	0.0731093
rs8109244_chr19_46163697_46163895_A_C_snpctr_alt	0.367647	11.2955	6.9019e-30	8.55269	6.01271e-18	0.367647	0.530403
rs8109244_chr19_46163697_46163895_A_C_snpctr_ref	0.124999	2.18937	0.0142849	1.65773	0.0486856	0.124999	0.180336
rs2238691_chr19_46178944_46179142_G_A_snpctr_ref	0.116402	1.86673	0.0309698	1.41344	0.0787637	0.116402	0.167933
rs1800437_chr19_46181293_46181491_G_C_snpctr_alt	0.25	6.88045	2.98325e-12	5.20969	9.45778e-08	0.25	0.360674
rs1800437_chr19_46181293_46181491_G_C_snpctr_ref	0.0256414	-1.53937	0.938143	-1.16557	0.878106	0.0256414	0.0369927
rs10415551_chr19_47577153_47577351_A_G_snpctr_alt	0.545434	17.9676	1.74772e-72	13.6046	1.88054e-42	0.545434	0.786895
rs10415551_chr19_47577153_47577351_A_G_snpctr_ref	0.136	2.60221	0.0046313	1.97032	0.0244008	0.136	0.196206
rs10415740_chr19_47577166_47577364_C_G_snpctr_ref	0.177085	4.14407	1.70596e-05	3.13778	0.000851162	0.177085	0.25548
rs11667244_chr19_47580086_47580284_A_G_snpctr_alt	0.06	-0.249946	0.598686	-0.189253	0.575053	0.06	0.0865617
rs10408163_chr19_47597003_47597201_T_C_snpctr_alt	0.159376	3.47945	0.00025122	2.63455	0.00421247	0.159376	0.22993
rs11680058_chr2_16574570_16574768_G_A_snpctr_alt	0.170728	3.90549	4.70171e-05	2.95713	0.00155257	0.170728	0.246308
rs11680058_chr2_16574570_16574768_G_A_snpctr_ref	0.400006	12.5099	3.29515e-36	9.47217	1.3705e-21	0.400006	0.577086
rs55801864_chr2_23922226_23922424_C_T_snpctr_ref	0.514273	16.7982	1.25852e-63	12.7191	2.31513e-37	0.514273	0.741939
rs72796158_chr2_23935628_23935826_T_C_snpctr_ref	0.0531914	-0.505461	0.693383	-0.382722	0.649037	0.0531914	0.076739
rs17508218_chr2_23976437_23976635_C_T_snpctr_ref	0.0877184	0.79028	0.214682	0.598379	0.274793	0.0877184	0.126551
rs72798057_chr2_23976632_23976830_T_C_snpctr_alt	0.166667	3.75308	8.73392e-05	2.84173	0.00224349	0.166667	0.240449
rs17462670_chr2_24026480_24026678_T_C_snpctr_ref	0.583333	19.3899	4.69736e-84	14.6815	4.23462e-49	0.583333	0.841572
rs17711825_chr2_24124479_24124677_T_C_snpctr_alt	0.0666667	0.000242155	0.499903	0.000183353	0.499927	0.0666667	0.0961797
rs17711825_chr2_24124479_24124677_T_C_snpctr_ref	0.247319	6.77984	6.01548e-12	5.13351	1.42191e-07	0.247319	0.356806
rs4665248_chr2_24167652_24167850_C_A_snpctr_alt	0.167141	3.77089	8.13341e-05	2.85522	0.00215039	0.167141	0.241134
rs4665248_chr2_24167652_24167850_C_A_snpctr_ref	0.286566	8.25271	7.74213e-17	6.24873	2.069e-10	0.286566	0.413428
rs1530016_chr2_25305657_25305855_C_T_snpctr_alt	0.0421053	-0.921505	0.821607	-0.697739	0.75733	0.0421053	0.0607451
rs1530016_chr2_25305657_25305855_C_T_snpctr_ref	0.0673469	0.0257711	0.48972	0.0195132	0.492216	0.0673469	0.0971611
rs17802463_chr2_25643122_25643320_G_T_snpctr_ref	0.0544204	-0.459341	0.677005	-0.3478	0.636005	0.0544204	0.078512
rs17745923_chr2_25643845_25644043_A_G_snpctr_ref	0.133477	2.50751	0.00607928	1.89862	0.0288073	0.133477	0.192566
rs34104763_chr2_25644100_25644298_T_C_snpctr_ref	0.0769234	0.385159	0.35006	0.291632	0.385284	0.0769234	0.110977
rs6749855_chr2_26255164_26255362_A_G_snpctr_ref	0.0394738	-1.02026	0.846198	-0.772515	0.780095	0.0394738	0.0569486
rs7607681_chr2_26261552_26261750_C_T_snpctr_ref	0.170212	3.88614	5.09245e-05	2.94248	0.00162795	0.170212	0.245565
rs4665812_chr2_26262189_26262387_C_A_snpctr_alt	0.0869563	0.76168	0.223125	0.576724	0.282063	0.0869563	0.125451
rs4665812_chr2_26262189_26262387_C_A_snpctr_ref	0.101266	1.29869	0.0970257	0.983331	0.162722	0.101266	0.146096
rs7579199_chr2_26266397_26266595_G_A_snpctr_alt	0.108331	1.56384	0.0589281	1.18409	0.118188	0.108331	0.156289
rs1550382_chr2_26266778_26266976_T_G_snpctr_ref	0.0599996	-0.24996	0.598691	-0.189263	0.575057	0.0599996	0.0865612
rs1550381_chr2_26266847_26267045_A_G_snpctr_ref	0.372541	11.4792	8.39106e-31	8.69175	1.78456e-18	0.372541	0.537463
rs4665814_chr2_26273588_26273786_G_T_snpctr_ref	0.0980392	1.1776	0.119478	0.891649	0.186291	0.0980392	0.141441
rs10202478_chr2_26275950_26276148_T_C_snpctr_alt	0.261905	7.3272	1.17507e-13	5.54796	1.44512e-08	0.261905	0.377848
rs10202478_chr2_26275950_26276148_T_C_snpctr_ref	0.031746	-1.31027	0.904948	-0.992102	0.839426	0.031746	0.0457998
rs7588802_chr2_26277690_26277888_A_G_snpctr_ref	0.0363634	-1.13699	0.872228	-0.860897	0.805353	0.0363634	0.0524613
rs7599132_chr2_26279711_26279909_T_A_snpctr_alt	0.0625	-0.156124	0.562032	-0.118213	0.547051	0.0625	0.0901685
rs1560868_chr2_26281360_26281558_A_T_snpctr_alt	0.589085	19.6058	6.90429e-86	14.845	3.75028e-50	0.589085	0.849871
rs3910272_chr2_26287743_26287941_T_A_snpctr_alt	0.0873738	0.777348	0.218477	0.588587	0.278069	0.0873738	0.126054
rs3910272_chr2_26287743_26287941_T_A_snpctr_ref	0.299229	8.72791	1.29713e-18	6.60854	1.94065e-11	0.299229	0.431696
rs3955310_chr2_26290729_26290927_T_G_snpctr_ref	0.102941	1.36157	0.0866668	1.03094	0.151283	0.102941	0.148513
rs2384322_chr2_26291047_26291245_C_G_snpctr_alt	0.229898	6.12603	4.50505e-10	4.63846	1.75505e-06	0.229898	0.331672
rs4233709_chr2_26291394_26291592_T_C_snpctr_alt	0.371428	11.4374	1.35885e-30	8.66013	2.35616e-18	0.371428	0.535858
rs4233709_chr2_26291394_26291592_T_C_snpctr_ref	0.218391	5.6942	6.19755e-09	4.3115	8.10765e-06	0.218391	0.315071
rs4233710_chr2_26291466_26291664_G_A_snpctr_alt	0.507942	16.5606	6.71563e-62	12.5392	2.27721e-36	0.507942	0.732805
rs4233710_chr2_26291466_26291664_G_A_snpctr_ref	1.13251	39.9995	0	30.2866	8.61046e-202	1.13251	1.63386
rs7565843_chr2_26292813_26293011_G_C_snpctr_alt	0.0519792	-0.550954	0.709167	-0.417167	0.661722	0.0519792	0.0749901
rs7565843_chr2_26292813_26293011_G_C_snpctr_ref	0.244895	6.68886	1.12459e-11	5.06462	2.04603e-07	0.244895	0.353309
rs4665819_chr2_26308974_26309172_A_G_snpctr_alt	0.0476176	-0.714638	0.762584	-0.541105	0.705782	0.0476176	0.0686976
rs4665819_chr2_26308974_26309172_A_G_snpctr_ref	0.114542	1.79691	0.0361749	1.36057	0.0868244	0.114542	0.165249
rs11126364_chr2_26314416_26314614_A_G_snpctr_alt	0.0361446	-1.1452	0.873937	-0.867114	0.80706	0.0361446	0.0521457
rs13030858_chr2_26315352_26315550_G_A_snpctr_alt	0.0307713	-1.34685	0.910986	-1.0198	0.846088	0.0307713	0.0443936
rs10048648_chr2_26320216_26320414_T_C_snpctr_alt	0.447936	14.3086	9.66153e-47	10.8341	1.18609e-27	0.447936	0.646235
rs10048683_chr2_26320420_26320618_G_A_snpctr_alt	0.0666688	0.000323179	0.499871	0.000244703	0.499902	0.0666688	0.0961828
rs6758545_chr2_26322516_26322714_A_G_snpctr_alt	0.149801	3.12015	0.000903798	2.36249	0.00907623	0.149801	0.216118
rs6758545_chr2_26322516_26322714_A_G_snpctr_ref	0.16265	3.60235	0.000157676	2.7276	0.0031898	0.16265	0.234655
rs2117279_chr2_26325429_26325627_C_G_snpctr_ref	0.03125	-1.32889	0.908057	-1.0062	0.84284	0.03125	0.0450842
rs6704930_chr2_26325606_26325804_G_A_snpctr_ref	0.144924	2.93711	0.00165641	2.2239	0.0130775	0.144924	0.209081
rs6742226_chr2_26342438_26342636_T_C_snpctr_alt	0.267185	7.52538	2.62832e-14	5.69802	6.0604e-09	0.267185	0.385467
rs6729191_chr2_26343906_26344104_C_T_snpctr_ref	0.125456	2.20651	0.0136743	1.67071	0.0473898	0.125456	0.180995
rs10182857_chr2_26344312_26344510_C_T_snpctr_ref	0.0689655	0.086513	0.465529	0.0655053	0.473886	0.0689655	0.0994961
rs2289022_chr2_26350037_26350235_G_T_snpctr_ref	0.258823	7.21156	2.76562e-13	5.4604	2.37526e-08	0.258823	0.373403
rs13007198_chr2_26351931_26352129_T_C_snpctr_ref	0.0981013	1.17993	0.119014	0.893413	0.185818	0.0981013	0.14153
rs28699126_chr2_26357195_26357393_C_T_snpctr_alt	0.911113	31.6909	1.03597e-220	23.9955	1.54836e-127	0.911113	1.31446
rs28699126_chr2_26357195_26357393_C_T_snpctr_ref	0.0980395	1.17761	0.119475	0.891657	0.186288	0.0980395	0.141441
rs2289021_chr2_26362416_26362614_G_T_snpctr_ref	0.079096	0.466696	0.320359	0.35337	0.361906	0.079096	0.114111
rs4316900_chr2_27140243_27140441_C_T_snpctr_alt	0.0775188	0.407504	0.341819	0.308551	0.378832	0.0775188	0.111836
rs12615303_chr2_27140474_27140672_C_T_snpctr_alt	0.436782	13.89	3.63973e-44	10.5172	3.60029e-26	0.436782	0.630143
rs1866655_chr2_27208768_27208966_T_A_snpctr_alt	0.198978	4.96565	3.42353e-07	3.75986	8.50045e-05	0.198978	0.287064
rs1866655_chr2_27208768_27208966_T_A_snpctr_ref	0.127384	2.27885	0.0113379	1.72549	0.04222	0.127384	0.183776
rs780093_chr2_27742504_27742702_T_C_snpctr_alt	0.368421	11.3246	4.9573e-30	8.57467	4.96838e-18	0.368421	0.531519
rs71441090_chr2_27927869_27928067_G_A_snpctr_alt	0.157144	3.39569	0.00034228	2.57113	0.00506843	0.157144	0.22671
rs71441090_chr2_27927869_27928067_G_A_snpctr_ref	0.310681	9.15772	2.65038e-20	6.93398	2.04585e-12	0.310681	0.448219
rs921069_chr2_43206823_43207021_A_G_snpctr_alt	0.156522	3.37235	0.000372643	2.55346	0.00533298	0.156522	0.225813
rs921069_chr2_43206823_43207021_A_G_snpctr_ref	0.104348	1.41435	0.0786294	1.07091	0.142105	0.104348	0.150542
rs28525376_chr2_43207773_43207971_G_T_snpctr_alt	0.127219	2.27267	0.0115231	1.7208	0.0426432	0.127219	0.183538
rs28525376_chr2_43207773_43207971_G_T_snpctr_ref	0.548781	18.0932	1.80314e-73	13.6997	5.09887e-43	0.548781	0.791723
rs7573628_chr2_43208942_43209140_G_A_snpctr_ref	0.204542	5.17449	1.14267e-07	3.91799	4.46461e-05	0.204542	0.295092
rs10168092_chr2_43208974_43209172_A_G_snpctr_alt	0.0645161	-0.0804649	0.532066	-0.0609259	0.524291	0.0645161	0.093077
rs3953604_chr2_43426654_43426852_G_C_snpctr_ref	0.111111	1.66817	0.0476412	1.26309	0.103278	0.111111	0.160299
rs2052927_chr2_43436655_43436853_G_A_snpctr_alt	0.283787	8.1484	1.84382e-16	6.16975	3.41984e-10	0.283787	0.409418
rs2052927_chr2_43436655_43436853_G_A_snpctr_ref	0.549291	18.1123	1.27388e-73	13.7142	4.17607e-43	0.549291	0.792459
rs13399366_chr2_43461020_43461218_C_T_snpctr_ref	0.0188679	-1.79357	0.963559	-1.35804	0.912774	0.0188679	0.0272206
rs13402198_chr2_43495009_43495207_A_T_snpctr_alt	0.0709213	0.159913	0.436475	0.121082	0.451813	0.0709213	0.102318
rs13394059_chr2_43505116_43505314_G_A_snpctr_alt	0.0273973	-1.47347	0.929688	-1.11567	0.867719	0.0273973	0.039526
rs13394059_chr2_43505116_43505314_G_A_snpctr_ref	0.0306749	-1.35047	0.911567	-1.02254	0.846737	0.0306749	0.0442545
rs10190311_chr2_43527637_43527835_A_T_snpctr_ref	0.340905	10.2919	3.83069e-25	7.79279	3.2774e-15	0.340905	0.491822
rs74382177_chr2_43527958_43528156_C_A_snpctr_ref	0.181818	4.32169	7.742e-06	3.27227	0.000533444	0.181818	0.262308
rs6756560_chr2_43528379_43528577_C_T_snpctr_alt	0.168224	3.81153	6.90538e-05	2.88599	0.00195092	0.168224	0.242696
rs10189666_chr2_43530953_43531151_T_A_snpctr_alt	0.0943394	1.03876	0.149459	0.786518	0.215782	0.0943394	0.136103
rs10195132_chr2_43537793_43537991_T_C_snpctr_ref	0.684209	23.1756	4.01349e-119	17.5479	3.0838e-69	0.684209	0.987105
rs17406174_chr2_43557385_43557583_C_G_snpctr_alt	0.163352	3.62868	0.000142437	2.74754	0.00300221	0.163352	0.235667
rs17406174_chr2_43557385_43557583_C_G_snpctr_ref	0.214286	5.54015	1.51104e-08	4.19486	1.36523e-05	0.214286	0.309149
rs55877805_chr2_43557498_43557696_G_C_snpctr_ref	0.0666633	0.000117866	0.499953	8.92446e-05	0.499964	0.0666633	0.0961749
rs72790903_chr2_43561886_43562084_A_G_snpctr_alt	0.190476	4.64661	1.68714e-06	3.51829	0.000217167	0.190476	0.274799
rs13411629_chr2_43566891_43567089_T_C_snpctr_alt	0.0444444	-0.833722	0.797781	-0.631272	0.736069	0.0444444	0.0641197
rs72790907_chr2_43575096_43575294_C_T_snpctr_alt	0.0972975	1.14977	0.12512	0.870572	0.191994	0.0972975	0.140371
rs13411485_chr2_43575885_43576083_C_G_snpctr_ref	0.0576923	-0.33655	0.631772	-0.254826	0.600571	0.0576923	0.0832324
rs6743071_chr2_43586188_43586386_T_G_snpctr_alt	0.0625	-0.156125	0.562033	-0.118214	0.547051	0.0625	0.0901685
rs112972772_chr2_43600622_43600820_T_A_snpctr_ref	0.12245	2.09368	0.0181442	1.58528	0.0564513	0.12245	0.176657
rs79629200_chr2_43602833_43603031_T_G_snpctr_ref	0.0714287	0.178955	0.428986	0.1355	0.446108	0.0714287	0.10305
rs74469180_chr2_43603268_43603466_C_G_snpctr_alt	0.0714279	0.178925	0.428998	0.135477	0.446117	0.0714279	0.103049
rs74469180_chr2_43603268_43603466_C_G_snpctr_ref	0.324594	9.67982	1.83689e-22	7.3293	1.15681e-13	0.324594	0.46829
rs57381820_chr2_43626569_43626767_G_T_snpctr_alt	0.34783	10.5519	2.4903e-26	7.98958	6.76997e-16	0.34783	0.501813
rs72879290_chr2_43633169_43633367_T_C_snpctr_ref	0.268497	7.5746	1.80114e-14	5.73529	4.86738e-09	0.268497	0.387359
rs17039131_chr2_43652299_43652497_A_C_snpctr_alt	0.321495	9.56352	5.69077e-22	7.24124	2.22294e-13	0.321495	0.463819
rs7567535_chr2_43668162_43668360_C_T_snpctr_ref	0.252404	6.97064	1.57747e-12	5.27799	6.53059e-08	0.252404	0.364141
rs7586101_chr2_43669752_43669950_T_C_snpctr_ref	0.190912	4.66296	1.55846e-06	3.53067	0.000207255	0.190912	0.275428
rs7609256_chr2_43672400_43672598_A_C_snpctr_ref	0.115384	1.82852	0.0337359	1.38451	0.0831019	0.115384	0.166464
rs7556744_chr2_43672696_43672894_A_G_snpctr_ref	0.0845058	0.669715	0.25152	0.50709	0.306046	0.0845058	0.121916
rs12105710_chr2_43679040_43679238_G_A_snpctr_alt	0.0779223	0.422646	0.336277	0.320016	0.374478	0.0779223	0.112418
rs12105710_chr2_43679040_43679238_G_A_snpctr_ref	0.149106	3.09405	0.000987225	2.34273	0.00957159	0.149106	0.215114
rs17030818_chr2_43680219_43680417_C_T_snpctr_alt	0.120363	2.01539	0.021932	1.526	0.0635052	0.120363	0.173648
rs76282560_chr2_43682536_43682734_G_A_snpctr_alt	0.110193	1.63372	0.0511592	1.23701	0.108042	0.110193	0.158975
rs76282560_chr2_43682536_43682734_G_A_snpctr_ref	0.205271	5.20184	9.86639e-08	3.93869	4.09634e-05	0.205271	0.296144
rs7599799_chr2_43685394_43685592_A_G_snpctr_alt	0.0564563	-0.382936	0.649116	-0.289949	0.614072	0.0564563	0.0814492
rs7599799_chr2_43685394_43685592_A_G_snpctr_ref	0.186667	4.50366	3.33972e-06	3.41005	0.000324757	0.186667	0.269304
rs79955955_chr2_43686886_43687084_A_T_snpctr_ref	0.0784313	0.441749	0.329335	0.334481	0.369008	0.0784313	0.113152
rs6746058_chr2_43687443_43687641_T_C_snpctr_alt	0.0490194	-0.66203	0.746024	-0.501272	0.69191	0.0490194	0.07072
rs6746058_chr2_43687443_43687641_T_C_snpctr_ref	0.0512821	-0.577114	0.718069	-0.436975	0.668935	0.0512821	0.0739845
rs17030845_chr2_43687780_43687978_C_T_snpctr_alt	0.0466666	-0.750326	0.773471	-0.568127	0.715026	0.0466666	0.0673257
rs17030859_chr2_43689805_43690003_G_A_snpctr_ref	0.138	2.67727	0.00371127	2.02716	0.0213233	0.138	0.199092
rs17039133_chr2_43694471_43694669_A_G_snpctr_ref	0.20834	5.31702	5.27409e-08	4.0259	2.83784e-05	0.20834	0.300571
rs13405776_chr2_43739022_43739220_C_T_snpctr_alt	0.0769257	0.385249	0.350027	0.2917	0.385258	0.0769257	0.11098
rs7597135_chr2_43739638_43739836_A_G_snpctr_alt	0.127492	2.2829	0.0112181	1.72855	0.0419448	0.127492	0.183931
rs7570748_chr2_43739662_43739860_C_A_snpctr_alt	0.0579717	-0.326066	0.627813	-0.246889	0.597503	0.0579717	0.0836354
rs7570748_chr2_43739662_43739860_C_A_snpctr_ref	0.110345	1.63941	0.050564	1.24132	0.107244	0.110345	0.159194
rs77791126_chr2_43743951_43744149_G_A_snpctr_alt	0.0714286	0.178948	0.428989	0.135495	0.44611	0.0714286	0.10305
rs10189235_chr2_43745421_43745619_C_G_snpctr_ref	0.0769205	0.385052	0.350099	0.291551	0.385315	0.0769205	0.110973
rs6726643_chr2_43753647_43753845_A_C_snpctr_alt	0.212598	5.47681	2.16526e-08	4.1469	1.68505e-05	0.212598	0.306714
rs6726643_chr2_43753647_43753845_A_C_snpctr_ref	0.162501	3.59674	0.000161113	2.72336	0.0032311	0.162501	0.234439
rs11690845_chr2_48584727_48584925_C_T_snpctr_alt	0.263633	7.39207	7.22815e-14	5.59708	1.08998e-08	0.263633	0.380342
rs11892788_chr2_54784009_54784207_T_C_snpctr_alt	0.91306	31.764	1.01804e-221	24.0508	4.09063e-128	0.91306	1.31727
rs11892788_chr2_54784009_54784207_T_C_snpctr_ref	0.261195	7.30057	1.43275e-13	5.5278	1.62138e-08	0.261195	0.376825
rs4455199_chr2_54792011_54792209_T_C_snpctr_ref	0.230029	6.13096	4.36761e-10	4.6422	1.72362e-06	0.230029	0.331862
rs7607451_chr2_54814116_54814314_C_T_snpctr_alt	0.040404	-0.985351	0.837774	-0.746082	0.772191	0.040404	0.0582907
rs6731661_chr2_54821605_54821803_G_T_snpctr_alt	0.315152	9.32547	5.52468e-21	7.061	8.26565e-13	0.315152	0.454668
rs6735813_chr2_54822819_54823017_G_C_snpctr_ref	0.266667	7.50591	3.05019e-14	5.68327	6.60702e-09	0.266667	0.384719
rs6734658_chr2_54827834_54828032_G_A_snpctr_ref	0.042374	-0.91142	0.818963	-0.690103	0.754935	0.042374	0.0611328
rs4530405_chr2_54830586_54830784_T_C_snpctr_alt	0.136	2.60219	0.00463151	1.97031	0.0244014	0.136	0.196206
rs4530405_chr2_54830586_54830784_T_C_snpctr_ref	0.167998	3.80303	7.14694e-05	2.87955	0.00199121	0.167998	0.242369
rs2941595_chr2_54844323_54844521_A_G_snpctr_alt	0.269842	7.62509	1.21929e-14	5.77352	3.88168e-09	0.269842	0.3893
rs2941595_chr2_54844323_54844521_A_G_snpctr_ref	0.37963	11.7452	3.73622e-32	8.89317	2.9695e-19	0.37963	0.54769
rs2292356_chr2_54892701_54892899_G_A_snpctr_ref	0.196079	4.85686	5.963e-07	3.67749	0.000117772	0.196079	0.282882
rs2941591_chr2_54907945_54908143_C_A_snpctr_alt	0.106062	1.47867	0.0696148	1.11961	0.131441	0.106062	0.153014
rs2941591_chr2_54907945_54908143_C_A_snpctr_ref	0.0512822	-0.577112	0.718068	-0.436974	0.668935	0.0512822	0.0739845
rs243018_chr2_60586608_60586806_C_G_snpctr_ref	0.394597	12.3069	4.15694e-35	9.31847	5.90156e-21	0.394597	0.569283
rs2249105_chr2_65287797_65287995_A_G_snpctr_alt	0.155554	3.33605	0.000424883	2.52597	0.00576895	0.155554	0.224418
rs2249105_chr2_65287797_65287995_A_G_snpctr_ref	0.457096	14.6524	6.49971e-49	11.0944	6.67586e-29	0.457096	0.659451
rs2540945_chr2_65289726_65289924_A_G_snpctr_ref	0.115385	1.82855	0.0337337	1.38453	0.0830985	0.115385	0.166465
rs2252867_chr2_65296181_65296379_T_C_snpctr_alt	0.0895647	0.859567	0.195014	0.650841	0.257575	0.0895647	0.129214
rs2723086_chr2_65297587_65297785_C_T_snpctr_alt	0.350002	10.6333	1.04251e-26	8.05128	4.09652e-16	0.350002	0.504946
rs2723087_chr2_65298183_65298381_T_A_snpctr_alt	0.218747	5.70755	5.73061e-09	4.32161	7.74486e-06	0.218747	0.315585
rs2723087_chr2_65298183_65298381_T_A_snpctr_ref	0.0937545	1.0168	0.154624	0.769896	0.220681	0.0937545	0.135259
rs6546123_chr2_65303483_65303681_T_C_snpctr_alt	0.200398	5.01897	2.59744e-07	3.80023	7.22805e-05	0.200398	0.289114
rs6546123_chr2_65303483_65303681_T_C_snpctr_ref	0.136842	2.63382	0.00422154	1.99426	0.023062	0.136842	0.197422
rs6741255_chr2_65306806_65307004_C_T_snpctr_alt	0.0447762	-0.821272	0.794254	-0.621845	0.732978	0.0447762	0.0645983
rs1420184_chr2_65315781_65315979_G_C_snpctr_alt	0.0757571	0.341391	0.366405	0.258492	0.398014	0.0757571	0.109294
rs1420185_chr2_65315804_65316002_G_A_snpctr_alt	0.0854699	0.705898	0.240126	0.534487	0.296502	0.0854699	0.123307
rs1420185_chr2_65315804_65316002_G_A_snpctr_ref	0.0676055	0.0354763	0.48585	0.0268617	0.489285	0.0676055	0.0975342
rs6713746_chr2_65324393_65324591_G_C_snpctr_alt	0.056818	-0.369362	0.644071	-0.279671	0.610135	0.056818	0.081971
rs7563866_chr2_65330979_65331177_A_G_snpctr_alt	0.0899999	0.875902	0.190542	0.66321	0.253598	0.0899999	0.129842
rs7590690_chr2_65331035_65331233_G_A_snpctr_alt	0.211062	5.41917	2.99388e-08	4.10325	2.03695e-05	0.211062	0.304498
rs7590690_chr2_65331035_65331233_G_A_snpctr_ref	0.0404041	-0.985346	0.837773	-0.746078	0.77219	0.0404041	0.0582909
rs6736982_chr2_65335670_65335868_C_T_snpctr_alt	0.100002	1.25127	0.105419	0.947426	0.171711	0.100002	0.144273
rs6736982_chr2_65335670_65335868_C_T_snpctr_ref	0.0487812	-0.67097	0.74888	-0.508041	0.694288	0.0487812	0.0703764
rs13421845_chr2_65335934_65336132_G_A_snpctr_ref	0.287879	8.30197	5.11975e-17	6.28603	1.6284e-10	0.287879	0.415322
rs4671116_chr2_65337215_65337413_G_A_snpctr_ref	0.0588235	-0.294099	0.615659	-0.222684	0.588109	0.0588235	0.0848643
rs11126029_chr2_65338165_65338363_C_T_snpctr_ref	0.380953	11.7949	2.07418e-32	8.93076	2.11543e-19	0.380953	0.549598
rs12465024_chr2_65345632_65345830_C_G_snpctr_alt	0.0384615	-1.05825	0.85503	-0.80128	0.788515	0.0384615	0.0554882
rs2422436_chr2_65346270_65346468_G_A_snpctr_ref	0.691901	23.4643	4.72743e-122	17.7665	6.42163e-71	0.691901	0.998202
rs6711791_chr2_65579129_65579327_G_T_snpctr_alt	0.04	-1.00051	0.841469	-0.757562	0.775643	0.04	0.0577078
rs4494728_chr2_65589414_65589612_C_T_snpctr_alt	0.140187	2.75935	0.00289587	2.0893	0.0183403	0.140187	0.202247
rs4494728_chr2_65589414_65589612_C_T_snpctr_ref	0.0978261	1.16961	0.12108	0.885594	0.187918	0.0978261	0.141133
rs1866051_chr2_65602050_65602248_T_C_snpctr_alt	0.277778	7.92289	1.16027e-15	5.999	9.92682e-10	0.277778	0.400748
rs702875_chr2_65614098_65614296_T_C_snpctr_ref	0.0480769	-0.6974	0.757224	-0.528053	0.701269	0.0480769	0.0693603
rs7557569_chr2_65644462_65644660_T_C_snpctr_alt	0.192	4.70378	1.27696e-06	3.56157	0.000184319	0.192	0.276997
rs10153675_chr2_65649481_65649679_G_A_snpctr_ref	0.0937521	1.01671	0.154645	0.769828	0.220701	0.0937521	0.135256
rs12470883_chr2_65651752_65651950_G_A_snpctr_alt	0.163743	3.64334	0.000134559	2.75864	0.0029021	0.163743	0.236231
rs2028151_chr2_65655514_65655712_A_T_snpctr_alt	0.110997	1.66388	0.0480682	1.25985	0.103863	0.110997	0.160135
rs12469728_chr2_68942439_68942637_A_C_snpctr_alt	0.0943409	1.03881	0.149446	0.78656	0.21577	0.0943409	0.136105
rs7593224_chr2_68942556_68942754_C_A_snpctr_alt	0.321987	9.58198	4.76003e-22	7.25522	2.00504e-13	0.321987	0.464529
rs7593224_chr2_68942556_68942754_C_A_snpctr_ref	0.273685	7.76929	3.94638e-15	5.8827	2.01815e-09	0.273685	0.394844
rs11676922_chr2_100806841_100807039_T_A_snpctr_ref	0.0350878	-1.18486	0.881963	-0.897144	0.815179	0.0350878	0.050621
rs1160542_chr2_100832056_100832254_G_A_snpctr_alt	0.195403	4.83149	6.77569e-07	3.65828	0.000126958	0.195403	0.281906
rs1160542_chr2_100832056_100832254_G_A_snpctr_ref	0.0427304	-0.898047	0.81542	-0.679977	0.751741	0.0427304	0.0616469
rs11122800_chr2_121305505_121305703_A_G_snpctr_ref	0.3964	12.3746	1.79372e-35	9.36971	3.63677e-21	0.3964	0.571884
rs55914566_chr2_121309409_121309607_C_T_snpctr_ref	0.108695	1.57751	0.0573386	1.19445	0.116151	0.108695	0.156814
rs58884021_chr2_121317238_121317436_T_G_snpctr_alt	0.0307693	-1.34693	0.910998	-1.01986	0.846102	0.0307693	0.0443907
rs58884021_chr2_121317238_121317436_T_G_snpctr_ref	0.13745	2.65661	0.00394648	2.01152	0.0221354	0.13745	0.198298
rs7595497_chr2_121323975_121324173_G_T_snpctr_alt	0.449277	14.359	4.68027e-47	10.8722	7.8166e-28	0.449277	0.64817
rs9784137_chr2_121325809_121326007_G_A_snpctr_alt	0.297871	8.67695	2.03262e-18	6.56995	2.51653e-11	0.297871	0.429737
rs9784137_chr2_121325809_121326007_G_A_snpctr_ref	0.0689813	0.0871077	0.465293	0.0659556	0.473707	0.0689813	0.099519
rs79658787_chr2_121364466_121364664_C_T_snpctr_ref	0.42857	13.5819	2.56532e-42	10.2838	4.16775e-25	0.42857	0.618295
rs66708965_chr2_121369088_121369286_C_T_snpctr_alt	0.0638298	-0.106221	0.542296	-0.0804277	0.532051	0.0638298	0.0920869
rs66708965_chr2_121369088_121369286_C_T_snpctr_ref	0.122813	2.10731	0.0175454	1.5956	0.0552893	0.122813	0.177181
rs6430148_chr2_147841693_147841891_C_T_snpctr_ref	0.0714255	0.178834	0.429034	0.135408	0.446145	0.0714255	0.103045
rs6704803_chr2_158349452_158349650_C_T_snpctr_alt	0.0253967	-1.54855	0.939255	-1.17252	0.879506	0.0253967	0.0366397
rs6704803_chr2_158349452_158349650_C_T_snpctr_ref	0.222222	5.83798	2.64194e-09	4.42036	4.92685e-06	0.222222	0.320599
rs6709864_chr2_158360763_158360961_C_G_snpctr_alt	0.0338983	-1.2295	0.890558	-0.930945	0.824059	0.0338983	0.0489049
rs6709864_chr2_158360763_158360961_C_G_snpctr_ref	0.157304	3.4017	0.000334846	2.57567	0.00500226	0.157304	0.226941
rs10181181_chr2_161087312_161087510_T_C_snpctr_ref	0.176145	4.10879	1.98867e-05	3.11107	0.000932061	0.176145	0.254124
rs7583157_chr2_161114453_161114651_A_G_snpctr_alt	0.0475548	-0.716993	0.763311	-0.542888	0.706396	0.0475548	0.0686071
rs7583157_chr2_161114453_161114651_A_G_snpctr_ref	0.0458714	-0.780171	0.782355	-0.590725	0.722648	0.0458714	0.0661784
rs7572970_chr2_161136557_161136755_A_G_snpctr_ref	0.125001	2.18942	0.014283	1.65777	0.0486816	0.125001	0.180338
rs6432613_chr2_161145513_161145711_A_G_snpctr_ref	0.424487	13.4286	2.05441e-41	10.1678	1.38025e-24	0.424487	0.612405
rs1128249_chr2_165528525_165528723_G_T_snpctr_ref	0.25352	7.01254	1.17013e-12	5.30971	5.48999e-08	0.25352	0.365752
rs10187501_chr2_165532355_165532553_A_G_snpctr_alt	0.0614035	-0.197276	0.578194	-0.149372	0.55937	0.0614035	0.0885865
rs573225_chr2_169757442_169757640_G_A_snpctr_alt	0.47917	15.4808	2.3383e-54	11.7216	4.93683e-32	0.47917	0.691296
rs573225_chr2_169757442_169757640_G_A_snpctr_ref	0.243386	6.63223	1.65321e-11	5.02175	2.56013e-07	0.243386	0.351132
rs184170328_chr2_169770392_169770590_A_G_snpctr_alt	0.319445	9.48658	1.19372e-21	7.18298	3.41033e-13	0.319445	0.460861
rs3755158_chr2_169792089_169792287_C_G_snpctr_ref	0.44231	14.0975	1.96671e-45	10.6743	6.71566e-27	0.44231	0.638119
rs60951492_chr2_173593051_173593249_G_C_snpctr_alt	0.375004	11.5716	2.86916e-31	8.76173	9.61399e-19	0.375004	0.541016
rs17256082_chr2_175292265_175292463_T_C_snpctr_alt	0.207237	5.27561	6.61594e-08	3.99455	3.2409e-05	0.207237	0.298979
rs17256082_chr2_175292265_175292463_T_C_snpctr_ref	0.56	18.5142	7.92612e-77	14.0185	6.00745e-45	0.56	0.80791
rs10930661_chr2_175294808_175295006_C_T_snpctr_alt	0.1	1.25119	0.105432	0.94737	0.171725	0.1	0.14427
rs10930661_chr2_175294808_175295006_C_T_snpctr_ref	0.129535	2.35958	0.00914778	1.78661	0.0370001	0.129535	0.186879
rs12995528_chr2_175303146_175303344_G_C_snpctr_alt	0.091743	0.941315	0.173272	0.712738	0.238004	0.091743	0.132357
rs12995528_chr2_175303146_175303344_G_C_snpctr_ref	0.236229	6.36362	9.85242e-11	4.81837	7.23693e-07	0.236229	0.340806
rs6708908_chr2_175303535_175303733_G_A_snpctr_ref	0.0561797	-0.393317	0.652957	-0.297809	0.617076	0.0561797	0.0810501
rs4274624_chr2_191958557_191958755_C_T_snpctr_alt	0.15	3.1276	0.000881192	2.36814	0.00893895	0.15	0.216404
rs4274624_chr2_191958557_191958755_C_T_snpctr_ref	0.0952395	1.07253	0.141741	0.812093	0.208369	0.0952395	0.137401
rs231810_chr2_204712044_204712242_A_G_snpctr_alt	0.0884606	0.818132	0.206641	0.619468	0.267804	0.0884606	0.127622
rs11571297_chr2_204744904_204745102_T_C_snpctr_alt	0.0909091	0.91002	0.181406	0.689043	0.245398	0.0909091	0.131154
rs11571297_chr2_204744904_204745102_T_C_snpctr_ref	0.0689655	0.0865145	0.465529	0.0655065	0.473885	0.0689655	0.0994962
rs4674276_chr2_219122681_219122879_A_T_snpctr_ref	0.0735294	0.257788	0.398285	0.19519	0.422622	0.0735294	0.10608
rs4674277_chr2_219122682_219122880_G_T_snpctr_ref	0.0384563	-1.05845	0.855074	-0.801427	0.788558	0.0384563	0.0554807
rs6758540_chr2_219138526_219138724_A_G_snpctr_alt	0.04762	-0.714547	0.762556	-0.541036	0.705759	0.04762	0.0687011
rs6758540_chr2_219138526_219138724_A_G_snpctr_ref	0.0915038	0.932341	0.17558	0.705944	0.240112	0.0915038	0.132012
rs2292550_chr2_219140189_219140387_G_C_snpctr_ref	0.238295	6.44116	5.92814e-11	4.87708	5.38352e-07	0.238295	0.343787
rs3817266_chr2_219142495_219142693_C_T_snpctr_alt	0.0322579	-1.29106	0.901659	-0.977559	0.835854	0.0322579	0.0465382
rs2292551_chr2_219143130_219143328_G_A_snpctr_ref	0.0447761	-0.821274	0.794255	-0.621847	0.732979	0.0447761	0.0645983
rs2292552_chr2_219143228_219143426_T_C_snpctr_alt	0.0478708	-0.705136	0.759637	-0.53391	0.703298	0.0478708	0.0690629
rs2292552_chr2_219143228_219143426_T_C_snpctr_ref	0.0447761	-0.821272	0.794254	-0.621846	0.732978	0.0447761	0.0645983
rs12987180_chr2_219143990_219144188_G_A_snpctr_alt	0.117329	1.9015	0.028618	1.43977	0.0749664	0.117329	0.16927
rs12987219_chr2_219144050_219144248_G_A_snpctr_ref	0.264705	7.43231	5.33597e-14	5.62754	9.13964e-09	0.264705	0.381889
rs4674282_chr2_219144131_219144329_A_T_snpctr_ref	0.0277777	-1.45919	0.927744	-1.10486	0.86539	0.0277777	0.0400748
rs6729058_chr2_219148270_219148468_G_A_snpctr_alt	0.0273437	-1.47548	0.929959	-1.1172	0.868045	0.0273437	0.0394486
rs4672882_chr2_219149540_219149738_C_T_snpctr_ref	0.180953	4.28922	8.96502e-06	3.24768	0.000581742	0.180953	0.26106
rs113414093_chr2_219859072_219859270_G_A_snpctr_alt	0.0869569	0.761702	0.223119	0.57674	0.282058	0.0869569	0.125452
rs113414093_chr2_219859072_219859270_G_A_snpctr_ref	0.0384615	-1.05825	0.855029	-0.801278	0.788515	0.0384615	0.0554883
rs2943653_chr2_227047672_227047870_C_T_snpctr_ref	0.0476176	-0.714638	0.762584	-0.541105	0.705782	0.0476176	0.0686976
rs1515104_chr2_227092306_227092504_T_A_snpctr_alt	0.211538	5.43704	2.70867e-08	4.11678	1.92101e-05	0.211538	0.305185
rs1515104_chr2_227092306_227092504_T_A_snpctr_ref	0.195306	4.82788	6.89977e-07	3.65554	0.00012832	0.195306	0.281768
rs2713560_chr2_227164338_227164536_C_T_snpctr_alt	0.325927	9.72986	1.12447e-22	7.36719	8.71291e-14	0.325927	0.470214
rs2713560_chr2_227164338_227164536_C_T_snpctr_ref	0.246554	6.75111	7.33606e-12	5.11176	1.59587e-07	0.246554	0.355702
rs2713559_chr2_227164405_227164603_C_G_snpctr_ref	0.0661764	-0.0181555	0.507243	-0.0137469	0.505484	0.0661764	0.0954724
rs16822638_chr2_227647684_227647882_A_G_snpctr_alt	0.151786	3.19462	0.000700081	2.41888	0.0077842	0.151786	0.21898
rs16822640_chr2_227647808_227648006_G_T_snpctr_alt	0.219511	5.73622	4.84063e-09	4.34331	7.0175e-06	0.219511	0.316687
rs16822640_chr2_227647808_227648006_G_T_snpctr_ref	0.117323	1.90128	0.0286324	1.4396	0.0749901	0.117323	0.169261
rs16822652_chr2_227652301_227652499_G_C_snpctr_ref	0.0666667	0.000242618	0.499903	0.000183704	0.499927	0.0666667	0.0961797
rs1407038_chr20_6603721_6603919_A_G_snpctr_alt	0.166681	3.7536	8.71556e-05	2.84213	0.00224068	0.166681	0.240469
rs1407039_chr20_6603849_6604047_A_G_snpctr_alt	0.428571	13.5819	2.56308e-42	10.2839	4.16565e-25	0.428571	0.618298
rs2145271_chr20_6626041_6626239_T_A_snpctr_alt	0.360015	11.0091	1.72675e-28	8.33581	3.84835e-17	0.360015	0.519392
rs2145272_chr20_6626119_6626317_G_A_snpctr_alt	0.346696	10.5093	3.91386e-26	7.95736	8.78766e-16	0.346696	0.500177
rs2145272_chr20_6626119_6626317_G_A_snpctr_ref	0.695652	23.605	1.71131e-123	17.8731	9.55511e-72	0.695652	1.00361
rs6083736_chr20_25057721_25057919_G_A_snpctr_ref	0.103448	1.38059	0.0837019	1.04535	0.147931	0.103448	0.149244
rs7263632_chr20_25058036_25058234_T_C_snpctr_alt	0.454567	14.5575	2.6173e-48	11.0225	1.48769e-28	0.454567	0.655801
rs4911375_chr20_32515923_32516121_C_A_snpctr_alt	0.122283	2.08741	0.0184254	1.58053	0.0569924	0.122283	0.176416
rs2284377_chr20_32586583_32586781_T_C_snpctr_ref	0.098766	1.20488	0.114125	0.912301	0.180805	0.098766	0.142489
rs2284379_chr20_32594543_32594741_T_C_snpctr_alt	0.46775	15.0522	1.66846e-51	11.3972	2.15988e-30	0.46775	0.674821
rs2284379_chr20_32594543_32594741_T_C_snpctr_ref	0.468852	15.0936	8.92154e-52	11.4285	1.50682e-30	0.468852	0.676411
rs1055857_chr20_32613774_32613972_A_G_snpctr_alt	0.178779	4.20762	1.2904e-05	3.18589	0.000721538	0.178779	0.257923
rs1055857_chr20_32613774_32613972_A_G_snpctr_ref	0.128099	2.3057	0.0105636	1.74582	0.0404214	0.128099	0.184808
rs1883524_chr20_32626008_32626206_G_A_snpctr_alt	0.170069	3.88076	5.20653e-05	2.93841	0.00164951	0.170069	0.245358
rs1883524_chr20_32626008_32626206_G_A_snpctr_ref	0.3616	11.0686	8.90759e-29	8.38085	2.62729e-17	0.3616	0.521679
rs4911146_chr20_32639948_32640146_C_G_snpctr_alt	0.399997	12.5096	3.30848e-36	9.47192	1.37369e-21	0.399997	0.577074
rs4911146_chr20_32639948_32640146_C_G_snpctr_ref	0.296298	8.61793	3.40863e-18	6.52527	3.39396e-11	0.296298	0.427468
rs3787230_chr20_32640173_32640371_A_G_snpctr_alt	0.109893	1.62244	0.0523547	1.22847	0.109636	0.109893	0.158541
rs3787230_chr20_32640173_32640371_A_G_snpctr_ref	0.0606061	-0.2272	0.589866	-0.17203	0.568293	0.0606061	0.0874361
rs2284389_chr20_32656742_32656940_C_G_snpctr_alt	0.0666665	0.000235653	0.499906	0.00017843	0.499929	0.0666665	0.0961794
rs2284389_chr20_32656742_32656940_C_G_snpctr_ref	0.0487804	-0.670999	0.748889	-0.508062	0.694295	0.0487804	0.0703753
rs6059681_chr20_32723242_32723440_T_C_snpctr_ref	0.365854	11.2282	1.48171e-29	8.50172	9.34017e-18	0.365854	0.527815
rs190789_chr20_42349885_42350083_C_T_snpctr_alt	0.225727	5.96952	1.18973e-09	4.51996	3.0925e-06	0.225727	0.325656
rs190789_chr20_42349885_42350083_C_T_snpctr_ref	0.238094	6.43364	6.22902e-11	4.87138	5.54098e-07	0.238094	0.343498
rs4810426_chr20_43001622_43001820_C_T_snpctr_alt	0.0338983	-1.2295	0.890558	-0.930944	0.824059	0.0338983	0.048905
rs191304120_chr20_43013962_43014160_G_A_snpctr_alt	0.0526253	-0.526707	0.700801	-0.398808	0.654983	0.0526253	0.0759223
rs191304120_chr20_43013962_43014160_G_A_snpctr_ref	0.162502	3.59679	0.000161083	2.72339	0.00323074	0.162502	0.234441
rs4239702_chr20_44749152_44749350_T_C_snpctr_alt	0.156397	3.36767	0.000379025	2.54991	0.00538749	0.156397	0.225633
rs4239702_chr20_44749152_44749350_T_C_snpctr_ref	0.0264862	-1.50766	0.93418	-1.14156	0.873182	0.0264862	0.0382115
rs59791349_chr20_45603725_45603923_C_T_snpctr_alt	0.133333	2.50212	0.00617255	1.89454	0.0290766	0.133333	0.192359
rs6122888_chr20_48826781_48826979_T_C_snpctr_alt	0.0273973	-1.47347	0.929688	-1.11567	0.867719	0.0273973	0.0395259
rs6091115_chr20_48831921_48832119_T_C_snpctr_alt	0.0313725	-1.32429	0.907296	-1.00272	0.842001	0.0313725	0.045261
rs6091115_chr20_48831921_48832119_T_C_snpctr_ref	0.0349649	-1.18947	0.882873	-0.900637	0.816109	0.0349649	0.0504436
rs11699802_chr20_48832036_48832234_C_T_snpctr_alt	0.218319	5.69149	6.2967e-09	4.30945	8.18321e-06	0.218319	0.314967
rs35173765_chr20_48832764_48832962_G_A_snpctr_alt	0.171428	3.93178	4.21598e-05	2.97704	0.00145524	0.171428	0.247319
rs35173765_chr20_48832764_48832962_G_A_snpctr_ref	0.103448	1.38059	0.0837018	1.04535	0.147931	0.103448	0.149244
rs867489_chr20_48833858_48834056_C_T_snpctr_alt	0.10857	1.5728	0.057882	1.19089	0.116849	0.10857	0.156633
rs2869963_chr20_48834962_48835160_T_C_snpctr_alt	0.265823	7.47425	3.88232e-14	5.6593	7.59953e-09	0.265823	0.383501
rs2869963_chr20_48834962_48835160_T_C_snpctr_ref	0.375	11.5715	2.87347e-31	8.76163	9.62231e-19	0.375	0.541011
rs6020369_chr20_48835873_48836071_T_C_snpctr_ref	0.184617	4.42671	4.78401e-06	3.35179	0.000401457	0.184617	0.266346
rs6123193_chr20_51237804_51238002_C_T_snpctr_alt	0.0504213	-0.60942	0.728877	-0.461436	0.677757	0.0504213	0.0727425
rs6123193_chr20_51237804_51238002_C_T_snpctr_ref	0.366667	11.2588	1.04851e-29	8.52483	7.65185e-18	0.366667	0.528989
rs6064709_chr20_57379751_57379949_G_A_snpctr_alt	0.0300007	-1.37577	0.915553	-1.0417	0.851224	0.0300007	0.0432819
rs6015379_chr20_57386540_57386738_A_G_snpctr_ref	0.244443	6.67189	1.26262e-11	5.05178	2.18857e-07	0.244443	0.352657
rs736266_chr20_57387253_57387451_A_T_snpctr_alt	0.122324	2.08896	0.0183556	1.58171	0.0568583	0.122324	0.176476
rs736266_chr20_57387253_57387451_A_T_snpctr_ref	0.430386	13.65	1.00894e-42	10.3354	2.43585e-25	0.430386	0.620916
rs911301_chr20_57387259_57387457_C_G_snpctr_alt	0.341177	10.3021	3.44547e-25	7.80051	3.08295e-15	0.341177	0.492214
rs911301_chr20_57387259_57387457_C_G_snpctr_ref	0.146341	2.9903	0.0013935	2.26418	0.0117816	0.146341	0.211126
rs4810144_chr20_57391834_57392032_T_C_snpctr_alt	0.246912	6.76456	6.68564e-12	5.12195	1.51199e-07	0.246912	0.356219
rs3746709_chr20_57393842_57394040_C_T_snpctr_alt	0.297019	8.64497	2.69095e-18	6.54574	2.96005e-11	0.297019	0.428507
rs6026544_chr20_57394321_57394519_C_T_snpctr_alt	0.0673074	0.0242901	0.490311	0.0183918	0.492663	0.0673074	0.0971041
rs6070625_chr20_57394529_57394727_C_G_snpctr_alt	0.06908	0.0908109	0.463821	0.0687596	0.472591	0.06908	0.0996614
rs6070625_chr20_57394529_57394727_C_G_snpctr_ref	0.0422535	-0.915942	0.820151	-0.693527	0.756011	0.0422535	0.060959
rs6026545_chr20_57395031_57395229_T_A_snpctr_ref	0.241379	6.55689	2.74699e-11	4.96471	3.44027e-07	0.241379	0.348236
rs163779_chr20_57558175_57558373_T_C_snpctr_ref	0.105263	1.44871	0.0737093	1.09692	0.136337	0.105263	0.151863
rs6062546_chr20_62459072_62459270_C_T_snpctr_alt	0.0526315	-0.526473	0.70072	-0.398631	0.654918	0.0526315	0.0759312
rs57642905_chr20_62693279_62693477_C_T_snpctr_ref	0.0869561	0.761673	0.223128	0.576719	0.282065	0.0869561	0.125451
rs61655723_chr20_62696247_62696445_T_A_snpctr_alt	0.171429	3.93181	4.21547e-05	2.97706	0.00145513	0.171429	0.24732
rs58269830_chr20_62696387_62696585_G_T_snpctr_ref	0.206126	5.23392	8.29765e-08	3.96298	3.70094e-05	0.206126	0.297377
rs28638160_chr20_62696901_62697099_C_A_snpctr_alt	0.132353	2.46534	0.00684415	1.86669	0.0309724	0.132353	0.190945
rs28638160_chr20_62696901_62697099_C_A_snpctr_ref	0.343434	10.3869	1.42296e-25	7.86465	1.8507e-15	0.343434	0.49547
rs79282051_chr22_30150296_30150494_G_T_snpctr_alt	0.0921036	0.954848	0.169827	0.722986	0.234844	0.0921036	0.132877
rs79282051_chr22_30150296_30150494_G_T_snpctr_ref	0.208698	5.33043	4.89891e-08	4.03606	2.71779e-05	0.208698	0.301087
rs116315292_chr22_30160758_30160956_C_G_snpctr_alt	0.050633	-0.601473	0.726238	-0.455419	0.675596	0.050633	0.073048
rs116315292_chr22_30160758_30160956_C_G_snpctr_ref	0.184822	4.4344	4.61636e-06	3.35761	0.000393094	0.184822	0.266641
rs73883310_chr22_30168370_30168568_T_C_snpctr_ref	0.0294092	-1.39797	0.918939	-1.05851	0.855087	0.0294092	0.0424285
rs77302496_chr22_30178051_30178249_C_A_snpctr_alt	0.075107	0.316995	0.375624	0.24002	0.405157	0.075107	0.108357
rs77302496_chr22_30178051_30178249_C_A_snpctr_ref	0.13159	2.43672	0.00741057	1.84502	0.0325173	0.13159	0.189845
rs140147_chr22_30184500_30184698_G_A_snpctr_alt	0.276792	7.8859	1.56141e-15	5.97099	1.17908e-09	0.276792	0.399326
rs140149_chr22_30185514_30185712_C_T_snpctr_alt	0.0517195	-0.560699	0.712499	-0.424546	0.664416	0.0517195	0.0746155
rs140150_chr22_30185620_30185818_C_G_snpctr_alt	0.0529102	-0.516014	0.697078	-0.390712	0.651995	0.0529102	0.0763333
rs73392888_chr22_30192593_30192791_G_C_snpctr_alt	0.248226	6.81387	4.75042e-12	5.15928	1.23951e-07	0.248226	0.358115
rs73392888_chr22_30192593_30192791_G_C_snpctr_ref	0.105634	1.46262	0.0717863	1.10745	0.134049	0.105634	0.152397
rs28265_chr22_30200662_30200860_C_G_snpctr_ref	0.144033	2.90367	0.00184408	2.19858	0.0139538	0.144033	0.207796
rs5997530_chr22_30203500_30203698_C_G_snpctr_ref	0.212488	5.47269	2.21624e-08	4.14378	1.70816e-05	0.212488	0.306556
rs713657_chr22_30211777_30211975_A_G_snpctr_alt	0.0958654	1.09602	0.136535	0.829878	0.203304	0.0958654	0.138304
rs713657_chr22_30211777_30211975_A_G_snpctr_ref	0.0864863	0.744042	0.228426	0.563369	0.286592	0.0864863	0.124773
rs5763512_chr22_30212267_30212465_C_T_snpctr_ref	0.0246914	-1.57502	0.942374	-1.19256	0.883479	0.0246914	0.0356222
rs17711377_chr22_30212887_30213085_C_T_snpctr_alt	0.0361474	-1.14509	0.873915	-0.867034	0.807038	0.0361474	0.0521497
rs17711377_chr22_30212887_30213085_C_T_snpctr_ref	0.140187	2.75934	0.00289594	2.0893	0.0183405	0.140187	0.202247
rs11549795_chr22_30221021_30221219_C_T_snpctr_ref	0.267692	7.5444	2.27186e-14	5.71242	5.56908e-09	0.267692	0.386198
rs56332559_chr22_30229542_30229740_C_T_snpctr_ref	0.311321	9.1817	2.12165e-20	6.95214	1.79894e-12	0.311321	0.449141
rs76177778_chr22_30232112_30232310_G_A_snpctr_alt	0.07	0.125336	0.450129	0.0949012	0.462197	0.07	0.100989
rs76177778_chr22_30232112_30232310_G_A_snpctr_ref	0.103448	1.38059	0.0837021	1.04535	0.147931	0.103448	0.149244
rs6006274_chr22_30232744_30232942_C_T_snpctr_alt	0.680851	23.0496	7.42911e-118	17.4525	1.64706e-68	0.680851	0.98226
rs6006276_chr22_30237760_30237958_A_T_snpctr_alt	0.262295	7.34185	1.05328e-13	5.55906	1.35619e-08	0.262295	0.378412
rs3958027_chr22_30244736_30244934_A_T_snpctr_ref	0.085227	0.696781	0.24297	0.527584	0.298894	0.085227	0.122957
rs7287434_chr22_30256839_30257037_G_A_snpctr_alt	0.292682	8.48223	1.10463e-17	6.42251	6.70205e-11	0.292682	0.422251
rs2349227_chr22_30256990_30257188_C_T_snpctr_alt	0.30303	8.87057	3.63848e-19	6.71656	9.30311e-12	0.30303	0.43718
rs2349227_chr22_30256990_30257188_C_T_snpctr_ref	0.213699	5.51813	1.7131e-08	4.17818	1.46923e-05	0.213699	0.308303
rs5763559_chr22_30258258_30258456_A_G_snpctr_ref	0.0363655	-1.13691	0.872212	-0.860838	0.805336	0.0363655	0.0524643
rs5752973_chr22_30264175_30264373_G_A_snpctr_ref	0.208955	5.34009	4.6449e-08	4.04338	2.63434e-05	0.208955	0.301459
rs5752977_chr22_30285483_30285681_G_A_snpctr_alt	0.206669	5.25431	7.42911e-08	3.97842	3.46871e-05	0.206669	0.298161
rs1544429_chr22_30307319_30307517_A_G_snpctr_alt	0.0312495	-1.32891	0.90806	-1.00621	0.842843	0.0312495	0.0450835
rs1544429_chr22_30307319_30307517_A_G_snpctr_ref	0.153005	3.2404	0.00059682	2.45354	0.00707287	0.153005	0.22074
rs2107674_chr22_30309787_30309985_T_G_snpctr_alt	0.523815	17.1563	2.82156e-66	12.9903	6.94743e-39	0.523815	0.755705
rs737938_chr22_30313153_30313351_G_A_snpctr_alt	0.0579709	-0.326096	0.627824	-0.246911	0.597511	0.0579709	0.0836343
rs36608_chr22_30342092_30342290_A_G_snpctr_alt	0.0588777	-0.292066	0.614882	-0.221144	0.58751	0.0588777	0.0849425
rs36608_chr22_30342092_30342290_A_G_snpctr_ref	0.0430109	-0.887521	0.812601	-0.672007	0.74921	0.0430109	0.0620516
rs76113237_chr22_30347936_30348134_G_A_snpctr_ref	0.086957	0.761705	0.223118	0.576742	0.282057	0.086957	0.125452
rs5763645_chr22_30357702_30357900_A_G_snpctr_alt	0.0545456	-0.454642	0.675317	-0.344243	0.634668	0.0545456	0.0786926
rs5763645_chr22_30357702_30357900_A_G_snpctr_ref	0.0307693	-1.34693	0.910998	-1.01986	0.846102	0.0307693	0.0443907
rs5763649_chr22_30361286_30361484_C_T_snpctr_alt	0.0714283	0.178939	0.428993	0.135488	0.446113	0.0714283	0.103049
rs74611026_chr22_30361500_30361698_G_C_snpctr_alt	0.115942	1.84947	0.0321952	1.40037	0.0807018	0.115942	0.167269
rs74611026_chr22_30361500_30361698_G_C_snpctr_ref	0.285714	8.22074	1.0113e-16	6.22452	2.41514e-10	0.285714	0.412199
rs73883349_chr22_30366176_30366374_A_G_snpctr_ref	0.03125	-1.32889	0.908057	-1.0062	0.84284	0.03125	0.0450842
rs3747149_chr22_30369677_30369875_C_T_snpctr_alt	0.111999	1.7015	0.0444243	1.28833	0.098815	0.111999	0.161581
rs3747149_chr22_30369677_30369875_C_T_snpctr_ref	0.0591704	-0.281081	0.610676	-0.212827	0.584269	0.0591704	0.0853648
rs3788420_chr22_30376820_30377018_T_G_snpctr_ref	0.0289855	-1.41387	0.9213	-1.07054	0.857813	0.0289855	0.0418172
rs5763670_chr22_30383659_30383857_C_G_snpctr_alt	0.0568183	-0.36935	0.644066	-0.279662	0.610131	0.0568183	0.0819715
rs5763670_chr22_30383659_30383857_C_G_snpctr_ref	0.195713	4.84314	6.39001e-07	3.6671	0.000122659	0.195713	0.282354
rs5752992_chr22_30383945_30384143_C_T_snpctr_ref	0.0833335	0.62572	0.265749	0.473778	0.317829	0.0833335	0.120225
rs7284951_chr22_30383993_30384191_T_G_snpctr_ref	0.0576923	-0.336551	0.631772	-0.254828	0.600572	0.0576923	0.0832324
rs5763671_chr22_30384473_30384671_G_A_snpctr_ref	0.201491	5.05996	2.0967e-07	3.83127	6.37423e-05	0.201491	0.290689
rs41281623_chr22_30424157_30424355_G_A_snpctr_alt	0.126168	2.23324	0.0127667	1.69095	0.0454234	0.126168	0.182022
rs41281623_chr22_30424157_30424355_G_A_snpctr_ref	0.227278	6.02771	8.31487e-10	4.56402	2.50914e-06	0.227278	0.327893
rs11552852_chr22_30424278_30424476_C_T_snpctr_alt	0.037731	-1.08566	0.861186	-0.822035	0.794472	0.037731	0.0544344
rs1807726_chr22_30430436_30430634_G_A_snpctr_ref	0.114458	1.79377	0.0364253	1.35819	0.0872015	0.114458	0.165128
rs117611497_chr22_30451414_30451612_G_A_snpctr_ref	0.0833333	0.625715	0.265751	0.473775	0.31783	0.0833333	0.120225
rs56392746_chr22_30451589_30451787_G_A_snpctr_alt	0.0793671	0.476868	0.316728	0.361071	0.359023	0.0793671	0.114502
rs56392746_chr22_30451589_30451787_G_A_snpctr_ref	0.0898877	0.871689	0.191689	0.66002	0.254621	0.0898877	0.129681
rs4823078_chr22_30583790_30583988_T_C_snpctr_ref	0.0938966	1.02214	0.153358	0.773934	0.219485	0.0938966	0.135464
rs2412981_chr22_30599966_30600164_G_C_snpctr_alt	0.123076	2.11719	0.017122	1.60308	0.0544588	0.123076	0.177561
rs2412981_chr22_30599966_30600164_G_C_snpctr_ref	0.174604	4.05094	2.5506e-05	3.06726	0.00108014	0.174604	0.2519
rs5763923_chr22_30675118_30675316_A_C_snpctr_alt	0.025974	-1.52689	0.936605	-1.15612	0.876183	0.025974	0.0374726
rs2108093_chr22_30679288_30679486_A_G_snpctr_alt	0.416667	13.1352	1.03512e-39	9.9456	1.3179e-23	0.416667	0.601123
rs2108093_chr22_30679288_30679486_A_G_snpctr_ref	0.0416667	-0.937966	0.825869	-0.710203	0.761211	0.0416667	0.0601123
rs4820831_chr22_30711344_30711542_A_G_snpctr_alt	0.0612245	-0.203992	0.58082	-0.154458	0.561376	0.0612245	0.0883283
rs4339043_chr22_30735809_30736007_A_G_snpctr_alt	0.0342451	-1.21649	0.8881	-0.921091	0.821499	0.0342451	0.0494052
rs5749066_chr22_30736812_30737010_G_A_snpctr_ref	0.0350877	-1.18486	0.881964	-0.897146	0.815179	0.0350877	0.0506209
rs4821001_chr22_32344304_32344502_T_C_snpctr_alt	0.0740736	0.278212	0.390425	0.210655	0.416578	0.0740736	0.106866
rs4820058_chr22_32345634_32345832_A_G_snpctr_ref	0.357143	10.9013	5.67917e-28	8.2542	7.64636e-17	0.357143	0.515248
rs117001013_chr22_32348742_32348940_C_T_snpctr_alt	0.190291	4.63964	1.74505e-06	3.51301	0.000221527	0.190291	0.274531
rs117001013_chr22_32348742_32348940_C_T_snpctr_ref	0.0434022	-0.872834	0.808623	-0.660887	0.745658	0.0434022	0.0626161
rs1883126_chr22_32363726_32363924_C_T_snpctr_ref	0.137405	2.65493	0.00396623	2.01024	0.0222027	0.137405	0.198233
rs78078590_chr22_32370388_32370586_G_A_snpctr_alt	0.272727	7.73333	5.2384e-15	5.85547	2.37828e-09	0.272727	0.393461
rs78078590_chr22_32370388_32370586_G_A_snpctr_ref	0.299212	8.7273	1.30416e-18	6.60808	1.94674e-11	0.299212	0.431672
rs142944126_chr22_32373096_32373294_A_G_snpctr_ref	0.640623	21.5399	3.29447e-103	16.3094	4.22992e-60	0.640623	0.924224
rs117959136_chr22_32373126_32373324_T_C_snpctr_alt	0.107143	1.51925	0.0643494	1.15034	0.125002	0.107143	0.154575
rs117535757_chr22_32373338_32373536_A_G_snpctr_alt	0.0775189	0.407508	0.341817	0.308554	0.37883	0.0775189	0.111836
rs117535757_chr22_32373338_32373536_A_G_snpctr_ref	0.132118	2.45654	0.00701415	1.86002	0.031441	0.132118	0.190607
rs75074953_chr22_32374215_32374413_C_A_snpctr_alt	0.152319	3.21464	0.000653038	2.43404	0.00746566	0.152319	0.21975
rs75074953_chr22_32374215_32374413_C_A_snpctr_ref	0.33913	10.2253	7.63507e-25	7.74235	4.87982e-15	0.33913	0.489261
rs117358438_chr22_32374433_32374631_A_G_snpctr_ref	0.694444	23.5597	4.9931e-123	17.8388	1.76686e-71	0.694444	1.00187
rs138005336_chr22_32375021_32375219_C_T_snpctr_alt	0.0630653	-0.134912	0.553659	-0.102152	0.540682	0.0630653	0.0909839
rs138005336_chr22_32375021_32375219_C_T_snpctr_ref	1.39062	49.6861	0	37.621	0	1.39062	2.00624
rs117303909_chr22_32377515_32377713_G_A_snpctr_alt	0.0423283	-0.913135	0.819414	-0.691401	0.755343	0.0423283	0.0610669
rs140936892_chr22_32378035_32378233_C_T_snpctr_alt	0.0437994	-0.857927	0.804534	-0.649599	0.742024	0.0437994	0.0631892
rs150932555_chr22_32378960_32379158_T_A_snpctr_ref	0.0673086	0.0243324	0.490294	0.0184238	0.49265	0.0673086	0.0971057
rs146721300_chr22_32379297_32379495_G_A_snpctr_alt	0.0238095	-1.60812	0.946095	-1.21762	0.888316	0.0238095	0.0343499
rs146721300_chr22_32379297_32379495_G_A_snpctr_ref	0.0194184	-1.77291	0.961878	-1.3424	0.910267	0.0194184	0.0280148
rs117792024_chr22_32379345_32379543_G_A_snpctr_ref	0.324998	9.69501	1.58306e-22	7.3408	1.06159e-13	0.324998	0.468874
rs77418985_chr22_32380820_32381018_C_G_snpctr_alt	0.0294162	-1.3977	0.918899	-1.0583	0.855042	0.0294162	0.0424386
rs77418985_chr22_32380820_32381018_C_G_snpctr_ref	0.175676	4.09117	2.14601e-05	3.09772	0.000975063	0.175676	0.253446
rs74928243_chr22_32439582_32439780_C_T_snpctr_alt	0.0243911	-1.58629	0.943663	-1.2011	0.885143	0.0243911	0.0351889
rs75805646_chr22_32441297_32441495_A_G_snpctr_alt	0.0262292	-1.51731	0.935405	-1.14886	0.874694	0.0262292	0.0378408
rs75805646_chr22_32441297_32441495_A_G_snpctr_ref	0.964309	33.6873	4.43758e-249	25.5071	8.21858e-144	0.964309	1.3912
rs17683011_chr22_32445847_32446045_A_G_snpctr_alt	0.448528	14.3309	7.0171e-47	10.851	9.86756e-28	0.448528	0.647089
rs17683011_chr22_32445847_32446045_A_G_snpctr_ref	0.136569	2.62354	0.00435102	1.98648	0.0234902	0.136569	0.197027
rs117338064_chr22_32447048_32447246_A_C_snpctr_alt	0.223881	5.90024	1.81488e-09	4.4675	3.95689e-06	0.223881	0.322992
rs78818509_chr22_32447483_32447681_A_G_snpctr_ref	0.0469768	-0.738686	0.769951	-0.559313	0.712026	0.0469768	0.0677732
rs75091642_chr22_32448979_32449177_C_A_snpctr_alt	0.0952379	1.07247	0.141754	0.812048	0.208382	0.0952379	0.137399
rs75091642_chr22_32448979_32449177_C_A_snpctr_ref	0.397237	12.406	1.21249e-35	9.39348	2.90238e-21	0.397237	0.573091
rs4821029_chr22_32449860_32450058_A_G_snpctr_alt	0.234783	6.30935	1.40101e-10	4.77727	8.88436e-07	0.234783	0.33872
rs4821029_chr22_32449860_32450058_A_G_snpctr_ref	0.0516102	-0.564801	0.713896	-0.427652	0.665548	0.0516102	0.0744578
rs4821030_chr22_32449887_32450085_C_A_snpctr_ref	0.027027	-1.48737	0.931541	-1.12619	0.869958	0.027027	0.0389918
rs138113624_chr22_32450015_32450213_C_T_snpctr_alt	0.161905	3.57437	0.000175536	2.70642	0.00340068	0.161905	0.233579
rs79367011_chr22_32450146_32450344_G_T_snpctr_ref	0.157576	3.41191	0.000322552	2.5834	0.00489153	0.157576	0.227334
rs75526838_chr22_32451731_32451929_A_G_snpctr_alt	0.827714	28.5611	1.02275e-179	21.6257	5.14749e-104	0.827714	1.19414
rs77630998_chr22_32452645_32452843_T_C_snpctr_alt	0.225367	5.95601	1.29234e-09	4.50973	3.24547e-06	0.225367	0.325136
rs77630998_chr22_32452645_32452843_T_C_snpctr_ref	0.028169	-1.44451	0.925702	-1.09374	0.862966	0.028169	0.0406393
rs77099614_chr22_32452660_32452858_A_G_snpctr_alt	0.192987	4.74085	1.0641e-06	3.58965	0.000165563	0.192987	0.278422
rs77099614_chr22_32452660_32452858_A_G_snpctr_ref	0.447966	14.3098	9.50456e-47	10.835	1.17496e-27	0.447966	0.646279
rs117517889_chr22_32469353_32469551_C_T_snpctr_alt	0.275363	7.83226	2.39594e-15	5.93038	1.51121e-09	0.275363	0.397264
rs116862462_chr22_32470364_32470562_C_T_snpctr_alt	0.41524	13.0816	2.09728e-39	9.90505	1.97893e-23	0.41524	0.599064
rs116862462_chr22_32470364_32470562_C_T_snpctr_ref	0.0588235	-0.294098	0.615658	-0.222683	0.588109	0.0588235	0.0848644
rs118009794_chr22_32470386_32470584_G_A_snpctr_alt	0.0686274	0.0738272	0.470574	0.0559	0.477711	0.0686274	0.0990085
rs17683704_chr22_32505942_32506140_A_G_snpctr_alt	0.0333333	-1.2507	0.894478	-0.946999	0.82818	0.0333333	0.0480898
rs17683704_chr22_32505942_32506140_A_G_snpctr_ref	0.0714285	0.178945	0.42899	0.135493	0.446111	0.0714285	0.10305
rs33954001_chr22_32505951_32506149_C_G_snpctr_alt	0.0487803	-0.671002	0.74889	-0.508065	0.694296	0.0487803	0.0703751
rs33954001_chr22_32505951_32506149_C_G_snpctr_ref	0.0370362	-1.11174	0.866875	-0.841779	0.800044	0.0370362	0.053432
rs33954397_chr22_32506044_32506242_C_T_snpctr_alt	0.18749	4.53456	2.8862e-06	3.43345	0.000297979	0.18749	0.270492
rs33954397_chr22_32506044_32506242_C_T_snpctr_ref	0.217089	5.64536	8.24197e-09	4.27451	9.57777e-06	0.217089	0.313194
rs229531_chr22_37585637_37585835_T_C_snpctr_alt	0.105	1.43882	0.0751002	1.08944	0.13798	0.105	0.151483
rs229531_chr22_37585637_37585835_T_C_snpctr_ref	0.095238	1.07248	0.141752	0.812052	0.208381	0.095238	0.137399
rs229542_chr22_37592007_37592205_T_C_snpctr_alt	0.0322583	-1.29105	0.901656	-0.977546	0.835851	0.0322583	0.0465389
rs7510675_chr22_41549198_41549396_A_G_snpctr_ref	0.0628932	-0.141369	0.556211	-0.107041	0.542622	0.0628932	0.0907357
rs2143921_chr22_43141360_43141558_T_G_snpctr_alt	0.111111	1.66815	0.0476433	1.26308	0.103281	0.111111	0.160299
rs2143921_chr22_43141360_43141558_T_G_snpctr_ref	0.0760858	0.353729	0.361771	0.267834	0.394414	0.0760858	0.109769
rs2143923_chr22_43141808_43142006_A_G_snpctr_alt	0.0869562	0.761675	0.223127	0.57672	0.282064	0.0869562	0.125451
rs2143923_chr22_43141808_43142006_A_G_snpctr_ref	0.0241932	-1.59372	0.9445	-1.20672	0.88623	0.0241932	0.0349034
rs3747207_chr22_44324756_44324954_G_A_snpctr_alt	0.242424	6.59613	2.11015e-11	4.99441	2.95075e-07	0.242424	0.349744
rs3747207_chr22_44324756_44324954_G_A_snpctr_ref	0.40404	12.6613	4.84287e-37	9.58681	4.54239e-22	0.40404	0.582907
rs2294915_chr22_44340805_44341003_C_T_snpctr_ref	0.226087	5.98302	1.09521e-09	4.53018	2.94666e-06	0.226087	0.326174
rs308952_chr3_12195523_12195721_A_G_snpctr_alt	0.15556	3.33628	0.000424542	2.52614	0.00576617	0.15556	0.224426
rs308950_chr3_12202767_12202965_C_G_snpctr_alt	0.0612245	-0.203992	0.58082	-0.154457	0.561375	0.0612245	0.0883283
rs308950_chr3_12202767_12202965_C_G_snpctr_ref	0.0513695	-0.573835	0.71696	-0.434493	0.668035	0.0513695	0.0741105
rs11712037_chr3_12344631_12344829_C_G_snpctr_ref	0.0377358	-1.08548	0.861146	-0.821899	0.794433	0.0377358	0.0544413
rs2012444_chr3_12375857_12376055_C_T_snpctr_alt	0.0860653	0.728243	0.233232	0.551406	0.290678	0.0860653	0.124166
rs2012444_chr3_12375857_12376055_C_T_snpctr_ref	0.0347829	-1.1963	0.884211	-0.905807	0.817481	0.0347829	0.0501812
rs13085211_chr3_12383166_12383364_G_A_snpctr_alt	0.0373133	-1.10134	0.864625	-0.833905	0.797833	0.0373133	0.0538318
rs7638903_chr3_12383615_12383813_G_A_snpctr_ref	0.354167	10.7896	1.9265e-27	8.16963	1.54673e-16	0.354167	0.510954
rs4684847_chr3_12386238_12386436_C_T_snpctr_alt	0.388899	12.0931	5.74372e-34	9.15657	2.67866e-20	0.388899	0.561063
rs17036328_chr3_12390385_12390583_T_C_snpctr_alt	0.250462	6.89776	2.64145e-12	5.2228	8.81191e-08	0.250462	0.36134
rs6802898_chr3_12391108_12391306_C_T_snpctr_ref	0.0348839	-1.19251	0.88347	-0.902938	0.816721	0.0348839	0.0503268
rs2197423_chr3_12391484_12391682_G_A_snpctr_ref	0.213836	5.52328	1.66363e-08	4.18208	1.44427e-05	0.213836	0.308501
rs9872031_chr3_12496362_12496560_G_A_snpctr_ref	0.0599981	-0.250017	0.598713	-0.189307	0.575074	0.0599981	0.086559
rs75065346_chr3_23239604_23239802_G_A_snpctr_alt	0.11111	1.66811	0.0476469	1.26305	0.103286	0.11111	0.160297
rs75065346_chr3_23239604_23239802_G_A_snpctr_ref	0.302632	8.85561	4.16123e-19	6.70523	1.00542e-11	0.302632	0.436605
rs1495132_chr3_23251365_23251563_C_G_snpctr_alt	0.108875	1.58426	0.0565676	1.19956	0.115156	0.108875	0.157074
rs1495132_chr3_23251365_23251563_C_G_snpctr_ref	0.151163	3.17124	0.000758945	2.40118	0.00817117	0.151163	0.218082
rs17012823_chr3_23259625_23259823_C_G_snpctr_alt	0.790321	27.1578	1.02468e-162	20.5631	2.93516e-94	0.790321	1.14019
rs78914363_chr3_23261896_23262094_G_A_snpctr_ref	0.0925927	0.973202	0.165226	0.736882	0.230597	0.0925927	0.133583
rs74507955_chr3_23336881_23337079_C_T_snpctr_alt	0.076087	0.353774	0.361754	0.267868	0.3944	0.076087	0.10977
rs77046089_chr3_23354539_23354737_G_T_snpctr_alt	0.322113	9.58674	4.54569e-22	7.25882	1.95238e-13	0.322113	0.464712
rs76001520_chr3_23382588_23382786_G_T_snpctr_alt	0.0499997	-0.625243	0.734094	-0.473417	0.682042	0.0499997	0.0721342
rs76001520_chr3_23382588_23382786_G_T_snpctr_ref	0.287995	8.30632	4.93594e-17	6.28932	1.59429e-10	0.287995	0.415488
rs17013333_chr3_23523007_23523205_G_T_snpctr_alt	0.719998	24.5187	4.66884e-133	18.5649	3.09062e-77	0.719998	1.03874
rs17013344_chr3_23525362_23525560_G_A_snpctr_ref	0.145454	2.95699	0.00155331	2.23895	0.0125796	0.145454	0.209845
rs17013348_chr3_23525898_23526096_G_A_snpctr_alt	0.794872	27.3286	9.7095e-165	20.6925	2.02509e-95	0.794872	1.14676
rs74509211_chr3_23527573_23527771_C_T_snpctr_alt	0.0466382	-0.751393	0.773792	-0.568935	0.7153	0.0466382	0.0672847
rs74509211_chr3_23527573_23527771_C_T_snpctr_ref	0.028169	-1.44451	0.925702	-1.09375	0.862967	0.028169	0.0406393
rs57427415_chr3_23535239_23535437_T_G_snpctr_ref	0.0408163	-0.969881	0.833947	-0.734368	0.768638	0.0408163	0.0588854
rs12715435_chr3_49338893_49339091_G_A_snpctr_ref	0.0483871	-0.68576	0.753568	-0.519239	0.698203	0.0483871	0.0698078
rs67882627_chr3_49380342_49380540_A_T_snpctr_alt	0.161194	3.54768	0.000194321	2.68621	0.0036134	0.161194	0.232553
rs35169793_chr3_49423175_49423373_A_G_snpctr_ref	0.07	0.125336	0.450129	0.0949013	0.462197	0.07	0.100989
rs6793308_chr3_49424184_49424382_C_T_snpctr_alt	0.250514	6.89972	2.60519e-12	5.22429	8.74139e-08	0.250514	0.361415
rs9871380_chr3_49438122_49438320_G_A_snpctr_alt	0.027027	-1.48737	0.931541	-1.1262	0.869959	0.027027	0.0389917
rs11706370_chr3_49440992_49441190_G_A_snpctr_alt	0.0579704	-0.326115	0.627831	-0.246926	0.597517	0.0579704	0.0836336
rs11706370_chr3_49440992_49441190_G_A_snpctr_ref	0.180005	4.25366	1.05153e-05	3.22076	0.000639265	0.180005	0.259693
rs9814873_chr3_49454013_49454211_A_G_snpctr_alt	0.0444428	-0.833781	0.797798	-0.631316	0.736083	0.0444428	0.0641175
rs9814873_chr3_49454013_49454211_A_G_snpctr_ref	0.0714267	0.178877	0.429017	0.135441	0.446132	0.0714267	0.103047
rs10640_chr3_49454178_49454376_G_A_snpctr_alt	0.315324	9.33193	5.19818e-21	7.06589	7.97974e-13	0.315324	0.454916
rs10640_chr3_49454178_49454376_G_A_snpctr_ref	0.439025	13.9742	1.11981e-44	10.5809	1.82707e-26	0.439025	0.633379
rs11922013_chr3_49458256_49458454_G_C_snpctr_alt	0.122222	2.08514	0.0185282	1.57881	0.0571893	0.122222	0.176329
rs11922013_chr3_49458256_49458454_G_C_snpctr_ref	0.0434784	-0.869973	0.807843	-0.658721	0.744962	0.0434784	0.0627261
rs9827021_chr3_49514665_49514863_C_A_snpctr_alt	0.121212	2.04723	0.0203177	1.55011	0.0605577	0.121212	0.174872
rs9827021_chr3_49514665_49514863_C_A_snpctr_ref	0.0309278	-1.34098	0.910036	-1.01535	0.845031	0.0309278	0.0446194
rs7630869_chr3_49522444_49522642_C_T_snpctr_alt	0.158729	3.45521	0.000274935	2.61619	0.00444585	0.158729	0.228998
rs6766131_chr3_49538833_49539031_T_C_snpctr_alt	0.259543	7.23857	2.26724e-13	5.48085	2.11644e-08	0.259543	0.374441
rs6766131_chr3_49538833_49539031_T_C_snpctr_ref	0.123212	2.12231	0.0169058	1.60696	0.0540317	0.123212	0.177758
rs6766581_chr3_49539302_49539500_T_C_snpctr_ref	0.191616	4.68937	1.37023e-06	3.55067	0.000192128	0.191616	0.276443
rs1801143_chr3_49570101_49570299_C_T_snpctr_alt	0.420895	13.2938	1.25667e-40	10.0657	3.91473e-24	0.420895	0.607223
rs1801143_chr3_49570101_49570299_C_T_snpctr_ref	0.0655728	-0.0408077	0.516275	-0.0308985	0.512325	0.0655728	0.0946016
rs13079082_chr3_49574709_49574907_C_G_snpctr_ref	0.0618545	-0.18035	0.571561	-0.136556	0.554309	0.0618545	0.0892372
rs3811697_chr3_49590671_49590869_C_T_snpctr_ref	0.182433	4.34475	6.97186e-06	3.28973	0.000501426	0.182433	0.263195
rs56116382_chr3_49606089_49606287_A_C_snpctr_ref	0.0724635	0.217789	0.413797	0.164904	0.43451	0.0724635	0.104543
rs9812791_chr3_49682212_49682410_G_A_snpctr_alt	0.215624	5.59036	1.13297e-08	4.23287	1.15362e-05	0.215624	0.31108
rs9812791_chr3_49682212_49682410_G_A_snpctr_ref	0.150008	3.12791	0.000880282	2.36837	0.0089334	0.150008	0.216416
rs13316695_chr3_49684818_49685016_C_G_snpctr_alt	0.0444442	-0.833729	0.797783	-0.631277	0.73607	0.0444442	0.0641195
rs13316695_chr3_49684818_49685016_C_G_snpctr_ref	0.145158	2.9459	0.00161007	2.23056	0.0128552	0.145158	0.209419
rs11130214_chr3_49735647_49735845_C_G_snpctr_ref	0.0310072	-1.338	0.909552	-1.0131	0.844493	0.0310072	0.0447339
rs6804655_chr3_49738846_49739044_C_T_snpctr_ref	0.0902019	0.883479	0.188489	0.668947	0.251765	0.0902019	0.130134
rs2291542_chr3_49751486_49751684_C_T_snpctr_ref	0.0416667	-0.937966	0.825869	-0.710203	0.761211	0.0416667	0.0601123
rs11710675_chr3_49751801_49751999_C_A_snpctr_ref	0.0860654	0.728246	0.233232	0.551408	0.290677	0.0860654	0.124166
rs4768_chr3_49758665_49758863_A_G_snpctr_alt	0.0410276	-0.961949	0.831962	-0.728362	0.766804	0.0410276	0.0591903
rs11714957_chr3_49776079_49776277_C_T_snpctr_ref	0.574074	19.0424	3.79727e-81	14.4184	1.98192e-47	0.574074	0.828214
rs1799843_chr3_49849624_49849822_G_A_snpctr_alt	0.175	4.06581	2.39325e-05	3.07853	0.00104014	0.175	0.252472
rs1799843_chr3_49849624_49849822_G_A_snpctr_ref	0.0754716	0.330678	0.370444	0.25038	0.401147	0.0754716	0.108883
rs2240921_chr3_52830665_52830863_C_T_snpctr_ref	0.436769	13.8896	3.6646e-44	10.5168	3.61443e-26	0.436769	0.630124
rs11712872_chr3_52835415_52835613_G_A_snpctr_alt	0.103628	1.38734	0.0826693	1.05046	0.146754	0.103628	0.149504
rs11712872_chr3_52835415_52835613_G_A_snpctr_ref	0.411109	12.9266	1.59323e-38	9.78767	6.3598e-23	0.411109	0.593105
rs17331151_chr3_52844435_52844633_C_T_snpctr_alt	0.128205	2.30967	0.0104531	1.74882	0.0401607	0.128205	0.184961
rs17331151_chr3_52844435_52844633_C_T_snpctr_ref	0.0439587	-0.851951	0.802879	-0.645075	0.740561	0.0439587	0.0634189
rs17331178_chr3_52847445_52847643_C_A_snpctr_alt	0.444434	14.1772	6.33899e-46	10.7346	3.50077e-27	0.444434	0.641182
rs17331178_chr3_52847445_52847643_C_A_snpctr_ref	0.25642	7.12137	5.34315e-13	5.39211	3.4818e-08	0.25642	0.369936
rs34860124_chr3_52857679_52857877_T_A_snpctr_alt	0.599999	20.0153	2.02472e-89	15.1551	3.50683e-52	0.599999	0.865616
rs11720228_chr3_52877171_52877369_G_A_snpctr_alt	0.07462	0.298717	0.382578	0.226181	0.41053	0.07462	0.107654
rs11720228_chr3_52877171_52877369_G_A_snpctr_ref	0.288462	8.32384	4.25808e-17	6.30259	1.4636e-10	0.288462	0.416162
rs2336723_chr3_53105948_53106146_T_C_snpctr_alt	0.758615	25.9679	5.70534e-149	19.6622	2.27212e-86	0.758615	1.09445
rs2253685_chr3_53119604_53119802_G_A_snpctr_ref	0.176872	4.13605	1.76668e-05	3.13171	0.000868969	0.176872	0.255172
rs1078968_chr3_53123387_53123585_G_A_snpctr_alt	0.298138	8.68698	1.86095e-18	6.57755	2.39128e-11	0.298138	0.430122
rs1078968_chr3_53123387_53123585_G_A_snpctr_ref	0.242949	6.61583	1.84741e-11	5.00933	2.73103e-07	0.242949	0.350501
rs2581786_chr3_53126044_53126242_G_A_snpctr_alt	0.0327869	-1.27121	0.898173	-0.962526	0.832107	0.0327869	0.0473015
rs2581787_chr3_53127578_53127776_G_T_snpctr_alt	0.0288461	-1.4191	0.922065	-1.07451	0.858702	0.0288461	0.0416161
rs7653734_chr3_58372786_58372984_T_C_snpctr_alt	0.0647253	-0.0726142	0.528943	-0.0549815	0.521923	0.0647253	0.0933789
rs7653734_chr3_58372786_58372984_T_C_snpctr_ref	0.295088	8.57253	5.06179e-18	6.49089	4.26651e-11	0.295088	0.425723
rs7612923_chr3_58374334_58374532_A_G_snpctr_alt	0.258503	7.19954	3.02085e-13	5.4513	2.50018e-08	0.258503	0.372941
rs7612923_chr3_58374334_58374532_A_G_snpctr_ref	0.206522	5.24879	7.65505e-08	3.97424	3.53016e-05	0.206522	0.297949
rs4076852_chr3_58375187_58375385_G_A_snpctr_ref	0.0987662	1.20488	0.114124	0.912306	0.180804	0.0987662	0.142489
rs3774723_chr3_63962240_63962438_G_A_snpctr_alt	0.194174	4.78539	8.53294e-07	3.62337	0.000145397	0.194174	0.280134
rs9860730_chr3_64701047_64701245_A_G_snpctr_alt	0.0864208	0.741581	0.229171	0.561505	0.287227	0.0864208	0.124679
rs4368494_chr3_64701288_64701486_G_A_snpctr_alt	0.0264026	-1.5108	0.93458	-1.14394	0.873675	0.0264026	0.0380909
rs4368494_chr3_64701288_64701486_G_A_snpctr_ref	0.28205	8.08324	3.15346e-16	6.12041	4.66668e-10	0.28205	0.406913
rs4616635_chr3_64702176_64702374_C_G_snpctr_alt	0.0416667	-0.937964	0.825869	-0.710202	0.76121	0.0416667	0.0601124
rs4616635_chr3_64702176_64702374_C_G_snpctr_ref	0.181813	4.32149	7.74907e-06	3.27211	0.000533732	0.181813	0.2623
rs66815886_chr3_64703295_64703493_G_T_snpctr_alt	0.10345	1.38067	0.0836905	1.04541	0.147918	0.10345	0.149247
rs9864077_chr3_64704792_64704990_T_C_snpctr_ref	0.245783	6.7222	8.95031e-12	5.08987	1.79157e-07	0.245783	0.35459
rs13080180_chr3_72793613_72793811_C_T_snpctr_alt	0.522399	17.1031	7.03235e-66	12.95	1.17428e-38	0.522399	0.753663
rs13080180_chr3_72793613_72793811_C_T_snpctr_ref	0.727239	24.7904	5.68686e-136	18.7706	6.56446e-79	0.727239	1.04918
rs4928098_chr3_100213985_100214183_A_G_snpctr_alt	0.0387608	-1.04702	0.852455	-0.792775	0.786046	0.0387608	0.05592
rs4928098_chr3_100213985_100214183_A_G_snpctr_ref	0.0615385	-0.192208	0.576211	-0.145535	0.557856	0.0615385	0.0887813
rs11920006_chr3_100217884_100218082_C_T_snpctr_ref	0.398936	12.4698	5.45726e-36	9.44177	1.8326e-21	0.398936	0.575543
rs11926280_chr3_100220203_100220401_A_G_snpctr_alt	0.13333	2.50201	0.0061746	1.89445	0.0290825	0.13333	0.192354
rs4132537_chr3_100220208_100220406_A_G_snpctr_ref	0.0526322	-0.526449	0.700712	-0.398613	0.654911	0.0526322	0.0759322
rs72964564_chr3_123054671_123054869_A_C_snpctr_alt	0.0384615	-1.05825	0.855029	-0.801278	0.788515	0.0384615	0.0554883
rs11708067_chr3_123065679_123065877_A_G_snpctr_ref	0.463766	14.9027	1.58197e-50	11.2839	7.87577e-30	0.463766	0.669073
rs7613951_chr3_123070418_123070616_C_T_snpctr_alt	0.25625	7.11499	5.59609e-13	5.38728	3.57661e-08	0.25625	0.369691
rs7613951_chr3_123070418_123070616_C_T_snpctr_ref	0.191179	4.67299	1.48421e-06	3.53827	0.000201383	0.191179	0.275813
rs11717195_chr3_123082299_123082497_T_C_snpctr_alt	0.416668	13.1352	1.03475e-39	9.94562	1.31763e-23	0.416668	0.601124
rs11717195_chr3_123082299_123082497_T_C_snpctr_ref	0.389744	12.1248	3.90321e-34	9.18056	2.1442e-20	0.389744	0.562281
rs34970607_chr3_123090261_123090459_G_A_snpctr_alt	0.236111	6.3592	1.01401e-10	4.81502	7.35929e-07	0.236111	0.340636
rs34970607_chr3_123090261_123090459_G_A_snpctr_ref	0.166667	3.75307	8.73394e-05	2.84173	0.00224349	0.166667	0.240449
rs6794202_chr3_123093788_123093986_C_T_snpctr_ref	0.379311	11.7332	4.30449e-32	8.8841	3.22194e-19	0.379311	0.547229
rs56371916_chr3_123095444_123095642_T_C_snpctr_alt	0.0273972	-1.47348	0.929689	-1.11568	0.86772	0.0273972	0.0395258
rs569255_chr3_124925835_124926033_G_A_snpctr_alt	0.0652172	-0.0541551	0.521594	-0.0410048	0.516354	0.0652172	0.0940885
rs649961_chr3_124926538_124926736_T_C_snpctr_alt	0.946024	33.0011	3.91865e-239	24.9875	4.17582e-138	0.946024	1.36482
rs649961_chr3_124926538_124926736_T_C_snpctr_ref	0.085668	0.71333	0.237821	0.540115	0.294559	0.085668	0.123593
rs61753468_chr3_129156052_129156250_G_A_snpctr_alt	0.076191	0.357675	0.360293	0.270822	0.393264	0.076191	0.10992
rs61753468_chr3_129156052_129156250_G_A_snpctr_ref	0.27027	7.64114	1.07651e-14	5.78567	3.61122e-09	0.27027	0.389917
rs28593605_chr3_129314340_129314538_G_A_snpctr_alt	0.465788	14.9786	5.06643e-51	11.3414	4.09142e-30	0.465788	0.67199
rs28593605_chr3_129314340_129314538_G_A_snpctr_ref	0.178862	4.21075	1.27263e-05	3.18827	0.000715644	0.178862	0.258043
rs28510853_chr3_129317253_129317451_G_A_snpctr_alt	0.0943397	1.03877	0.149457	0.786526	0.21578	0.0943397	0.136103
rs9828772_chr3_129333083_129333281_C_G_snpctr_alt	0.207012	5.26715	6.9278e-08	3.98815	3.32957e-05	0.207012	0.298654
rs9828772_chr3_129333083_129333281_C_G_snpctr_ref	0.0430122	-0.887471	0.812587	-0.671969	0.749198	0.0430122	0.0620535
rs56243018_chr3_141101740_141101938_A_C_snpctr_ref	0.153846	3.27194	0.000534061	2.47743	0.0066167	0.153846	0.221953
rs75367758_chr3_141102461_141102659_G_A_snpctr_ref	0.0408162	-0.969883	0.833948	-0.73437	0.768638	0.0408162	0.0588853
rs55715288_chr3_141108239_141108437_C_T_snpctr_alt	0.0357141	-1.16136	0.877251	-0.879348	0.810394	0.0357141	0.0515245
rs78060265_chr3_141124435_141124633_A_G_snpctr_ref	0.157143	3.39567	0.00034231	2.57111	0.00506869	0.157143	0.226709
rs1344673_chr3_141125135_141125333_C_T_snpctr_ref	0.0327861	-1.27124	0.898178	-0.962547	0.832113	0.0327861	0.0473004
rs113861493_chr3_141128151_141128349_A_G_snpctr_alt	0.104762	1.4299	0.0763734	1.08268	0.139475	0.104762	0.15114
rs113861493_chr3_141128151_141128349_A_G_snpctr_ref	0.284639	8.18039	1.41468e-16	6.19397	2.93337e-10	0.284639	0.410647
rs55750762_chr3_141128425_141128623_G_A_snpctr_alt	0.324325	9.66972	2.0274e-22	7.32166	1.22466e-13	0.324325	0.467902
rs6763780_chr3_141132849_141133047_C_G_snpctr_alt	0.249999	6.88042	2.98383e-12	5.20967	9.45885e-08	0.249999	0.360673
rs6763780_chr3_141132849_141133047_C_G_snpctr_ref	0.0857151	0.715098	0.237274	0.541453	0.294098	0.0857151	0.123661
rs73872717_chr3_141134470_141134668_C_T_snpctr_ref	0.0314286	-1.32219	0.906947	-1.00112	0.841616	0.0314286	0.0453418
rs16851397_chr3_141134719_141134917_A_G_snpctr_alt	0.322221	9.59079	4.3707e-22	7.26189	1.9086e-13	0.322221	0.464867
rs16851397_chr3_141134719_141134917_A_G_snpctr_ref	0.221195	5.79945	3.3267e-09	4.39119	5.63669e-06	0.221195	0.319117
rs73872719_chr3_141134876_141135074_T_C_snpctr_alt	0.30159	8.81653	5.90315e-19	6.67564	1.23078e-11	0.30159	0.435102
rs75206890_chr3_141153446_141153644_A_C_snpctr_alt	0.0535714	-0.4912	0.688358	-0.371924	0.645025	0.0535714	0.0772872
rs75206890_chr3_141153446_141153644_A_C_snpctr_ref	0.210527	5.39907	3.34945e-08	4.08803	2.17528e-05	0.210527	0.303726
rs79767329_chr3_141155245_141155443_G_T_snpctr_alt	0.444441	14.1775	6.31464e-46	10.7348	3.49302e-27	0.444441	0.641193
rs79767329_chr3_141155245_141155443_G_T_snpctr_ref	0.0729991	0.237888	0.405984	0.180123	0.428528	0.0729991	0.105315
rs62271373_chr3_150066441_150066639_T_A_snpctr_alt	0.0407125	-0.973775	0.834916	-0.737317	0.769535	0.0407125	0.0587357
rs62271373_chr3_150066441_150066639_T_A_snpctr_ref	0.410727	12.9122	1.91981e-38	9.7768	7.08059e-23	0.410727	0.592553
rs79223973_chr3_151992063_151992261_A_C_snpctr_alt	0.119403	1.97937	0.0238873	1.49872	0.0669726	0.119403	0.172263
rs115107088_chr3_152004632_152004830_G_A_snpctr_ref	0.0603451	-0.236997	0.593671	-0.179448	0.571207	0.0603451	0.0870595
rs11928080_chr3_152048400_152048598_A_G_snpctr_ref	0.111116	1.66834	0.0476244	1.26322	0.103255	0.111116	0.160306
rs77798730_chr3_152051613_152051811_G_A_snpctr_alt	0.349243	10.6049	1.41452e-26	8.02971	4.88505e-16	0.349243	0.503851
rs77798730_chr3_152051613_152051811_G_A_snpctr_ref	0.0789475	0.461122	0.322355	0.349149	0.363489	0.0789475	0.113897
rs77956190_chr3_152051625_152051823_G_C_snpctr_alt	0.207793	5.29647	5.90314e-08	4.01035	3.0315e-05	0.207793	0.299782
rs77956190_chr3_152051625_152051823_G_C_snpctr_ref	0.333333	10.0078	7.04282e-24	7.57764	1.75955e-14	0.333333	0.480898
rs17435271_chr3_152064835_152065033_G_A_snpctr_alt	0.341456	10.3126	3.08981e-25	7.80844	2.89507e-15	0.341456	0.492616
rs17435271_chr3_152064835_152065033_G_A_snpctr_ref	0.0645149	-0.080509	0.532084	-0.0609593	0.524304	0.0645149	0.0930753
rs76437832_chr3_152065909_152066107_A_G_snpctr_alt	0.241559	6.56366	2.62521e-11	4.96983	3.35067e-07	0.241559	0.348496
rs76437832_chr3_152065909_152066107_A_G_snpctr_ref	0.0417908	-0.933307	0.824669	-0.706675	0.760116	0.0417908	0.0602914
rs1995250_chr3_152069127_152069325_T_A_snpctr_alt	0.67374	22.7827	3.40349e-115	17.2504	5.55163e-67	0.67374	0.972001
rs1995250_chr3_152069127_152069325_T_A_snpctr_ref	0.136612	2.62517	0.00433025	1.98771	0.0234219	0.136612	0.197089
rs11923684_chr3_152081355_152081553_C_T_snpctr_alt	0.253846	7.02478	1.07203e-12	5.31897	5.21769e-08	0.253846	0.366223
rs73009957_chr3_152091626_152091824_G_T_snpctr_alt	0.0386473	-1.05128	0.853434	-0.795998	0.786984	0.0386473	0.0557563
rs11919180_chr3_152108726_152108924_T_A_snpctr_alt	0.020202	-1.7435	0.959377	-1.32013	0.906604	0.020202	0.0291454
rs11919180_chr3_152108726_152108924_T_A_snpctr_ref	0.225798	5.9722	1.17041e-09	4.52199	3.06309e-06	0.225798	0.325758
rs11925454_chr3_152123064_152123262_C_T_snpctr_alt	0.0206187	-1.72786	0.957993	-1.30829	0.904613	0.0206187	0.0297465
rs11925454_chr3_152123064_152123262_C_T_snpctr_ref	0.103446	1.3805	0.0837167	1.04528	0.147948	0.103446	0.149241
rs6765592_chr3_152128179_152128377_T_C_snpctr_ref	0.0612246	-0.20399	0.580819	-0.154456	0.561375	0.0612246	0.0883284
rs34632729_chr3_152131701_152131899_T_G_snpctr_ref	0.297734	8.6718	2.12663e-18	6.56606	2.58322e-11	0.297734	0.429539
rs77923853_chr3_152144909_152145107_T_G_snpctr_ref	0.0761919	0.35771	0.36028	0.270848	0.393254	0.0761919	0.109922
rs6781693_chr3_152147082_152147280_G_C_snpctr_alt	0.354167	10.7896	1.92656e-27	8.16962	1.54675e-16	0.354167	0.510954
rs6781693_chr3_152147082_152147280_G_C_snpctr_ref	0.091003	0.913543	0.180478	0.691711	0.24456	0.091003	0.13129
rs76176631_chr3_152154350_152154548_A_G_snpctr_alt	0.0872734	0.773578	0.21959	0.585732	0.279028	0.0872734	0.125909
rs76176631_chr3_152154350_152154548_A_G_snpctr_ref	0.223634	5.89097	1.91971e-09	4.46048	4.08876e-06	0.223634	0.322636
rs73011743_chr3_152158096_152158294_C_T_snpctr_alt	0.0222222	-1.66768	0.952311	-1.26273	0.896656	0.0222222	0.0320599
rs73011743_chr3_152158096_152158294_C_T_snpctr_ref	0.0454545	-0.795814	0.78693	-0.602569	0.726602	0.0454545	0.065577
rs79938035_chr3_152161309_152161507_A_C_snpctr_alt	0.319999	9.50739	9.77503e-22	7.19874	3.03849e-13	0.319999	0.461661
rs79938035_chr3_152161309_152161507_A_C_snpctr_ref	0.0854699	0.705898	0.240126	0.534487	0.296502	0.0854699	0.123307
rs79247273_chr3_152165646_152165844_C_A_snpctr_alt	0.257145	7.14859	4.38384e-13	5.41272	3.10376e-08	0.257145	0.370982
rs4679993_chr3_152368228_152368426_A_T_snpctr_ref	0.0454545	-0.795816	0.786931	-0.602571	0.726603	0.0454545	0.0655769
rs9877505_chr3_152431943_152432141_C_T_snpctr_alt	0.297872	8.67698	2.03211e-18	6.56998	2.51616e-11	0.297872	0.429738
rs9877505_chr3_152431943_152432141_C_T_snpctr_ref	0.102579	1.34797	0.0888338	1.02065	0.153711	0.102579	0.14799
rs75734069_chr3_152435840_152436038_C_T_snpctr_ref	0.0638296	-0.106229	0.5423	-0.0804337	0.532054	0.0638296	0.0920866
rs79937118_chr3_152436673_152436871_C_T_snpctr_ref	0.0526316	-0.526471	0.700719	-0.398629	0.654917	0.0526316	0.0759313
rs115625188_chr3_152443106_152443304_T_C_snpctr_ref	0.219828	5.74812	4.51214e-09	4.35232	6.7352e-06	0.219828	0.317144
rs6765166_chr3_152497787_152497985_G_A_snpctr_ref	0.25	6.88045	2.98318e-12	5.20969	9.45765e-08	0.25	0.360674
rs79153733_chr3_152529876_152530074_G_A_snpctr_alt	0.25	6.88044	2.98345e-12	5.20968	9.45815e-08	0.25	0.360674
rs79153733_chr3_152529876_152530074_G_A_snpctr_ref	0.027523	-1.46875	0.92905	-1.1121	0.866953	0.027523	0.0397073
rs75417759_chr3_152529928_152530126_C_T_snpctr_ref	0.111111	1.66816	0.0476421	1.26309	0.103279	0.111111	0.160299
rs1449348_chr3_168224956_168225154_C_T_snpctr_alt	0.154262	3.28754	0.000505329	2.48924	0.00640083	0.154262	0.222553
rs1449348_chr3_168224956_168225154_C_T_snpctr_ref	0.13918	2.72156	0.00324877	2.06069	0.0196663	0.13918	0.200795
rs6444809_chr3_168232324_168232522_T_C_snpctr_alt	0.107143	1.51925	0.0643503	1.15033	0.125003	0.107143	0.154574
rs7644261_chr3_170676035_170676233_C_G_snpctr_ref	0.0714288	0.178959	0.428985	0.135503	0.446107	0.0714288	0.10305
rs1905505_chr3_170695327_170695525_G_A_snpctr_alt	0.382716	11.8611	9.42844e-33	8.98088	1.34306e-19	0.382716	0.552143
rs5398_chr3_170715731_170715929_G_A_snpctr_ref	0.0565183	-0.38061	0.648254	-0.288188	0.613398	0.0565183	0.0815386
rs8192675_chr3_170724784_170724982_T_C_snpctr_ref	0.316484	9.37546	3.44373e-21	7.09885	6.29004e-13	0.316484	0.456589
rs1879442_chr3_170727252_170727450_G_A_snpctr_alt	0.176471	4.121	1.88615e-05	3.12031	0.000903298	0.176471	0.254593
rs7356034_chr3_170732500_170732698_G_A_snpctr_ref	0.375	11.5715	2.87437e-31	8.76161	9.62406e-19	0.375	0.54101
rs9873618_chr3_170732977_170733175_G_A_snpctr_alt	0.25	6.88043	2.98351e-12	5.20968	9.45827e-08	0.25	0.360674
rs61791109_chr3_170734278_170734476_T_C_snpctr_ref	0.249994	6.88021	2.98816e-12	5.20951	9.46682e-08	0.249994	0.360665
rs11718418_chr3_171771655_171771853_A_G_snpctr_alt	0.586667	19.515	4.09338e-85	14.7762	1.04246e-49	0.586667	0.846382
rs11718418_chr3_171771655_171771853_A_G_snpctr_ref	0.0580682	-0.322444	0.626442	-0.244146	0.596441	0.0580682	0.0837747
rs12633493_chr3_171778255_171778453_C_T_snpctr_alt	0.111111	1.66818	0.0476397	1.2631	0.103276	0.111111	0.1603
rs4894797_chr3_171783447_171783645_G_A_snpctr_alt	0.14815	3.05817	0.00111345	2.31557	0.010291	0.14815	0.213735
rs4894797_chr3_171783447_171783645_G_A_snpctr_ref	0.0925919	0.973175	0.165233	0.736862	0.230603	0.0925919	0.133582
rs1563436_chr3_171785995_171786193_C_T_snpctr_ref	0.0540541	-0.473087	0.681924	-0.358209	0.639906	0.0540541	0.0779836
rs6808166_chr3_171791176_171791374_G_A_snpctr_ref	0.177665	4.16584	1.55102e-05	3.15427	0.000804513	0.177665	0.256317
rs13089972_chr3_171798595_171798793_T_A_snpctr_alt	0.0888145	0.831413	0.20287	0.629523	0.264503	0.0888145	0.128132
rs13089972_chr3_171798595_171798793_T_A_snpctr_ref	0.182692	4.35447	6.66948e-06	3.29709	0.000488464	0.182692	0.263568
rs12632949_chr3_171802359_171802557_C_T_snpctr_ref	0.561404	18.5669	2.97731e-77	14.0584	3.42278e-45	0.561404	0.809934
rs9862371_chr3_171803127_171803325_T_G_snpctr_ref	0.283325	8.13108	2.12734e-16	6.15664	3.71523e-10	0.283325	0.408752
rs9841859_chr3_171806424_171806622_A_G_snpctr_alt	0.0598131	-0.256961	0.601396	-0.194564	0.577133	0.0598131	0.086292
rs7636026_chr3_171813922_171814120_A_T_snpctr_alt	0.0344812	-1.20762	0.886404	-0.91438	0.819741	0.0344812	0.0497459
rs7636026_chr3_171813922_171814120_A_T_snpctr_ref	0.0956933	1.08957	0.137952	0.82499	0.204689	0.0956933	0.138056
rs937511_chr3_171815902_171816100_A_C_snpctr_alt	0.622958	20.8769	4.33827e-97	15.8075	1.38182e-56	0.622958	0.898739
rs747612_chr3_171821924_171822122_G_A_snpctr_alt	0.111111	1.66817	0.0476412	1.26309	0.103278	0.111111	0.160299
rs747612_chr3_171821924_171822122_G_A_snpctr_ref	0.11111	1.66814	0.0476437	1.26307	0.103281	0.11111	0.160298
rs2176824_chr3_183653930_183654128_C_G_snpctr_alt	0.203704	5.14304	1.35163e-07	3.89417	4.92671e-05	0.203704	0.293883
rs2176824_chr3_183653930_183654128_C_G_snpctr_ref	0.074073	0.278189	0.390434	0.210637	0.416585	0.074073	0.106865
rs4148579_chr3_183685150_183685348_T_C_snpctr_ref	0.0824755	0.593522	0.276416	0.449399	0.326572	0.0824755	0.118987
rs6800217_chr3_183685794_183685992_T_C_snpctr_alt	0.0241936	-1.5937	0.944499	-1.20671	0.886228	0.0241936	0.0349039
rs6800217_chr3_183685794_183685992_T_C_snpctr_ref	0.05	-0.62523	0.73409	-0.473408	0.682039	0.05	0.0721347
rs6791345_chr3_183698493_183698691_T_C_snpctr_alt	0.228758	6.08326	5.8882e-10	4.60608	2.05164e-06	0.228758	0.330028
rs6791345_chr3_183698493_183698691_T_C_snpctr_ref	0.108108	1.55547	0.0599167	1.17776	0.119446	0.108108	0.155967
rs6802849_chr3_183698844_183699042_A_C_snpctr_alt	0.136364	2.61585	0.00445025	1.98065	0.0238151	0.136364	0.196731
rs6802849_chr3_183698844_183699042_A_C_snpctr_ref	0.125	2.18939	0.0142842	1.65775	0.0486841	0.125	0.180337
rs2313212_chr3_183700829_183701027_A_G_snpctr_alt	0.0360352	-1.14931	0.874785	-0.870225	0.807911	0.0360352	0.0519877
rs4148575_chr3_183702176_183702374_A_G_snpctr_alt	0.0476606	-0.713023	0.762084	-0.539882	0.705361	0.0476606	0.0687597
rs6443927_chr3_183718765_183718963_A_G_snpctr_alt	0.0952381	1.07248	0.141752	0.812056	0.20838	0.0952381	0.1374
rs4148571_chr3_183720477_183720675_A_C_snpctr_ref	0.298557	8.70269	1.6205e-18	6.58945	2.20734e-11	0.298557	0.430726
rs4148564_chr3_183725883_183726081_C_T_snpctr_ref	0.0399998	-1.00052	0.841471	-0.757568	0.775645	0.0399998	0.0577075
rs4148563_chr3_183725900_183726098_T_C_snpctr_alt	0.0602428	-0.240833	0.595158	-0.182352	0.572347	0.0602428	0.086912
rs4148561_chr3_183726280_183726478_A_G_snpctr_alt	0.47888	15.4699	2.76837e-54	11.7134	5.44018e-32	0.47888	0.690878
rs4148561_chr3_183726280_183726478_A_G_snpctr_ref	0.216346	5.61747	9.68877e-09	4.2534	1.05276e-05	0.216346	0.312122
rs34571027_chr3_183726545_183726743_T_C_snpctr_alt	0.285716	8.2208	1.01077e-16	6.22457	2.41441e-10	0.285716	0.412201
rs7646518_chr3_185514832_185515030_T_C_snpctr_alt	0.037296	-1.10199	0.864767	-0.834396	0.797971	0.037296	0.0538068
rs7635103_chr3_185833660_185833858_C_A_snpctr_ref	0.0312498	-1.32889	0.908059	-1.0062	0.842841	0.0312498	0.0450839
rs3887925_chr3_186665546_186665744_C_T_snpctr_ref	0.0333327	-1.25073	0.894483	-0.947016	0.828185	0.0333327	0.0480889
rs73069435_chr3_186668240_186668438_A_G_snpctr_alt	0.243902	6.65161	1.44956e-11	5.03642	2.37162e-07	0.243902	0.351877
rs4012260_chr3_186669770_186669968_A_G_snpctr_alt	0.158892	3.46131	0.000268774	2.62081	0.00438601	0.158892	0.229233
rs7663102_chr4_702744_702942_C_T_snpctr_alt	0.0240964	-1.59735	0.944906	-1.20947	0.886759	0.0240964	0.0347637
rs7663102_chr4_702744_702942_C_T_snpctr_ref	0.0740748	0.278257	0.390407	0.210689	0.416565	0.0740748	0.106867
rs73221116_chr4_720582_720780_G_A_snpctr_ref	0.0869565	0.761687	0.223123	0.576729	0.282061	0.0869565	0.125452
rs73221117_chr4_721241_721439_T_G_snpctr_alt	0.184042	4.40514	5.28578e-06	3.33545	0.000425801	0.184042	0.265516
rs56187241_chr4_738176_738374_C_T_snpctr_ref	0.299317	8.73122	1.25968e-18	6.61105	1.90804e-11	0.299317	0.431823
rs17721766_chr4_744439_744637_C_T_snpctr_alt	0.369742	11.3741	2.81242e-30	8.6122	3.58351e-18	0.369742	0.533425
rs362307_chr4_3241746_3241944_C_T_snpctr_alt	0.0888888	0.834204	0.202083	0.631637	0.263812	0.0888888	0.12824
rs28420833_chr4_6279405_6279603_G_A_snpctr_ref	0.0833333	0.625714	0.265751	0.473774	0.317831	0.0833333	0.120225
rs4476672_chr4_6281397_6281595_A_G_snpctr_alt	0.287791	8.29866	5.26457e-17	6.28352	1.65491e-10	0.287791	0.415194
rs4476672_chr4_6281397_6281595_A_G_snpctr_ref	0.102564	1.34741	0.0889237	1.02022	0.153811	0.102564	0.147969
rs4343789_chr4_6285129_6285327_C_G_snpctr_alt	0.0714272	0.178897	0.429009	0.135456	0.446126	0.0714272	0.103048
rs4343789_chr4_6285129_6285327_C_G_snpctr_ref	0.227273	6.02752	8.32474e-10	4.56388	2.51087e-06	0.227273	0.327885
rs4688985_chr4_6285616_6285814_A_G_snpctr_alt	0.0411763	-0.956367	0.830557	-0.724136	0.765509	0.0411763	0.0594049
rs4688985_chr4_6285616_6285814_A_G_snpctr_ref	0.0555532	-0.416827	0.661598	-0.315611	0.623851	0.0555532	0.0801463
rs4688986_chr4_6285698_6285896_C_A_snpctr_alt	0.145833	2.97124	0.00148302	2.24974	0.0122327	0.145833	0.210393
rs4688986_chr4_6285698_6285896_C_A_snpctr_ref	0.0877193	0.790313	0.214673	0.598404	0.274785	0.0877193	0.126552
rs4689392_chr4_6285796_6285994_G_A_snpctr_alt	0.043956	-0.852052	0.802907	-0.645151	0.740585	0.043956	0.0634151
rs4689392_chr4_6285796_6285994_G_A_snpctr_ref	0.26936	7.60698	1.40292e-14	5.7598	4.21071e-09	0.26936	0.388604
rs9993624_chr4_6286429_6286627_C_T_snpctr_ref	0.0779251	0.422753	0.336238	0.320097	0.374447	0.0779251	0.112422
rs3821941_chr4_6286855_6287053_A_G_snpctr_alt	0.111765	1.69269	0.045257	1.28166	0.0999806	0.111765	0.161242
rs3821941_chr4_6286855_6287053_A_G_snpctr_ref	0.500005	16.2627	9.07818e-60	12.3137	3.82276e-35	0.500005	0.721354
rs4689393_chr4_6287142_6287340_T_C_snpctr_ref	0.308823	9.08798	5.04467e-20	6.88118	2.96798e-12	0.308823	0.445538
rs4688987_chr4_6287230_6287428_C_T_snpctr_ref	0.117073	1.89191	0.0292512	1.43251	0.0759993	0.117073	0.168901
rs4688988_chr4_6287357_6287555_C_T_snpctr_alt	0.0454545	-0.795814	0.78693	-0.602569	0.726602	0.0454545	0.065577
rs4688988_chr4_6287357_6287555_C_T_snpctr_ref	0.0689655	0.0865149	0.465529	0.0655068	0.473885	0.0689655	0.0994962
rs12508672_chr4_6287866_6288064_G_A_snpctr_alt	0.0465162	-0.75597	0.775166	-0.5724	0.716474	0.0465162	0.0671087
rs4629534_chr4_6294025_6294223_G_T_snpctr_alt	0.0729149	0.234727	0.40721	0.177729	0.429468	0.0729149	0.105194
rs10016157_chr4_6294315_6294513_T_C_snpctr_alt	0.236623	6.37843	8.94583e-11	4.82957	6.84126e-07	0.236623	0.341375
rs13128674_chr4_6294418_6294616_C_T_snpctr_alt	0.59556	19.8487	5.65062e-88	15.0289	2.373e-51	0.59556	0.859211
rs13128674_chr4_6294418_6294616_C_T_snpctr_ref	0.030926	-1.34105	0.910047	-1.0154	0.845044	0.030926	0.0446167
rs13103357_chr4_6294445_6294643_A_G_snpctr_alt	0.106386	1.49085	0.0680009	1.12883	0.129485	0.106386	0.153483
rs10026334_chr4_6294508_6294706_G_A_snpctr_alt	0.0669648	0.0114314	0.49544	0.00865557	0.496547	0.0669648	0.0966098
rs10026334_chr4_6294508_6294706_G_A_snpctr_ref	0.0884353	0.817184	0.206912	0.61875	0.268041	0.0884353	0.127585
rs13114527_chr4_6294556_6294754_T_G_snpctr_alt	0.0333334	-1.2507	0.894478	-0.946998	0.82818	0.0333334	0.0480899
rs4234730_chr4_6296244_6296442_A_G_snpctr_alt	0.177218	4.14904	1.66934e-05	3.14154	0.000840297	0.177218	0.255671
rs13130845_chr4_6297547_6297745_A_C_snpctr_alt	0.0918366	0.944829	0.172373	0.7154	0.237181	0.0918366	0.132492
rs13130845_chr4_6297547_6297745_A_C_snpctr_ref	0.0646552	-0.0752461	0.529991	-0.0569744	0.522717	0.0646552	0.0932777
rs4481292_chr4_6298276_6298474_C_T_snpctr_alt	0.111751	1.69219	0.0453049	1.28128	0.100048	0.111751	0.161223
rs4501291_chr4_6298483_6298681_C_T_snpctr_alt	0.538454	17.7057	1.89611e-70	13.4063	2.77889e-41	0.538454	0.776826
rs4689397_chr4_6299288_6299486_G_A_snpctr_alt	0.0969694	1.13745	0.127674	0.86125	0.19455	0.0969694	0.139897
rs4689397_chr4_6299288_6299486_G_A_snpctr_ref	0.0821999	0.583181	0.279886	0.441569	0.329401	0.0821999	0.118589
rs881796_chr4_6299814_6300012_C_T_snpctr_ref	0.17	3.87817	5.26226e-05	2.93645	0.00165998	0.17	0.245258
rs4234731_chr4_6299815_6300013_A_G_snpctr_alt	0.0585929	-0.302751	0.61896	-0.229235	0.590657	0.0585929	0.0845317
rs4234731_chr4_6299815_6300013_A_G_snpctr_ref	0.241936	6.57783	2.38684e-11	4.98056	3.17009e-07	0.241936	0.349041
rs10517086_chr4_26085412_26085610_G_A_snpctr_alt	0.0857184	0.715224	0.237235	0.541549	0.294065	0.0857184	0.123666
rs10517086_chr4_26085412_26085610_G_A_snpctr_ref	0.22728	6.0278	8.31029e-10	4.56409	2.50833e-06	0.22728	0.327896
rs16878091_chr4_26088029_26088227_G_A_snpctr_alt	0.0986995	1.20238	0.114608	0.91041	0.181303	0.0986995	0.142393
rs16878091_chr4_26088029_26088227_G_A_snpctr_ref	0.0526316	-0.526471	0.700719	-0.39863	0.654917	0.0526316	0.0759313
rs874040_chr4_26108098_26108296_G_C_snpctr_alt	0.0263158	-1.51406	0.934995	-1.14641	0.874186	0.0263158	0.0379656
rs874040_chr4_26108098_26108296_G_C_snpctr_ref	0.102272	1.33645	0.0907013	1.01192	0.155787	0.102272	0.147547
rs35844597_chr4_26128049_26128247_G_C_snpctr_ref	0.0769231	0.385148	0.350064	0.291624	0.385287	0.0769231	0.110977
rs17657367_chr4_52715565_52715763_G_A_snpctr_alt	0.140188	2.75939	0.00289545	2.08934	0.0183386	0.140188	0.202249
rs17657367_chr4_52715565_52715763_G_A_snpctr_ref	0.109708	1.6155	0.0531017	1.22321	0.110625	0.109708	0.158275
rs4865381_chr4_52732019_52732217_G_C_snpctr_ref	0.318183	9.43923	1.87764e-21	7.14713	4.43045e-13	0.318183	0.459041
rs4865382_chr4_52732091_52732289_G_T_snpctr_alt	0.0346764	-1.2003	0.884988	-0.908834	0.818281	0.0346764	0.0500275
rs4865382_chr4_52732091_52732289_G_T_snpctr_ref	0.166665	3.75301	8.73612e-05	2.84168	0.00224382	0.166665	0.240447
rs6818147_chr4_52747475_52747673_G_A_snpctr_alt	0.22826	6.06459	6.61461e-10	4.59194	2.19568e-06	0.22826	0.32931
rs6818147_chr4_52747475_52747673_G_A_snpctr_ref	1.09091	38.4383	0	29.1045	1.57551e-186	1.09091	1.57385
rs10434449_chr4_52750553_52750751_G_T_snpctr_alt	0.0769244	0.385197	0.350046	0.291661	0.385273	0.0769244	0.110978
rs10434449_chr4_52750553_52750751_G_T_snpctr_ref	0.172507	3.97227	3.55962e-05	3.00769	0.00131619	0.172507	0.248875
rs6554058_chr4_52770026_52770224_A_T_snpctr_ref	0.463768	14.9028	1.57995e-50	11.284	7.87e-30	0.463768	0.669076
rs11944817_chr4_52795305_52795503_A_G_snpctr_ref	0.283019	8.11958	2.339e-16	6.14793	3.92505e-10	0.283019	0.40831
rs28600948_chr4_52797866_52798064_T_A_snpctr_alt	0.551724	18.2036	2.41445e-74	13.7833	1.60599e-43	0.551724	0.795969
rs1996617_chr4_52798525_52798723_T_C_snpctr_alt	0.0761905	0.357657	0.3603	0.270808	0.393269	0.0761905	0.10992
rs11735705_chr4_52830345_52830543_T_G_snpctr_ref	0.452379	14.4754	8.66836e-48	10.9604	2.96281e-28	0.452379	0.652645
rs2319748_chr4_52830653_52830851_G_A_snpctr_alt	0.169355	3.85396	5.81113e-05	2.91812	0.00176077	0.169355	0.244327
rs4693478_chr4_83573201_83573399_C_T_snpctr_alt	0.11791	1.92332	0.0272198	1.45629	0.0726564	0.11791	0.170108
rs4693478_chr4_83573201_83573399_C_T_snpctr_ref	0.100631	1.27486	0.10118	0.965289	0.1672	0.100631	0.14518
rs6817471_chr4_83582982_83583180_C_G_snpctr_alt	0.0576921	-0.336557	0.631775	-0.254832	0.600574	0.0576921	0.0832321
rs993380_chr4_83584397_83584595_A_G_snpctr_alt	0.181818	4.32169	7.74202e-06	3.27227	0.000533445	0.181818	0.262308
rs9996321_chr4_89719587_89719785_C_T_snpctr_alt	0.0459769	-0.776212	0.781188	-0.587727	0.721642	0.0459769	0.0663306
rs9996321_chr4_89719587_89719785_C_T_snpctr_ref	0.1875	4.53492	2.88123e-06	3.43372	0.000297677	0.1875	0.270506
rs6824451_chr4_89722966_89723164_G_A_snpctr_alt	0.486113	15.7414	3.93544e-56	11.919	4.71434e-33	0.486113	0.701313
rs6824451_chr4_89722966_89723164_G_A_snpctr_ref	0.0571428	-0.357174	0.639519	-0.270443	0.60659	0.0571428	0.0824396
rs2167750_chr4_89729975_89730173_C_T_snpctr_ref	0.0833322	0.625673	0.265765	0.473743	0.317842	0.0833322	0.120223
rs6814344_chr4_89733783_89733981_A_G_snpctr_alt	0.045045	-0.811181	0.791369	-0.614205	0.73046	0.045045	0.0649862
rs6814344_chr4_89733783_89733981_A_G_snpctr_ref	0.0206718	-1.72587	0.957814	-1.30678	0.904356	0.0206718	0.0298231
rs1350506_chr4_89734488_89734686_T_C_snpctr_ref	0.0289855	-1.41387	0.9213	-1.07054	0.857813	0.0289855	0.0418172
rs7694958_chr4_89737358_89737556_C_T_snpctr_alt	0.192308	4.71536	1.20642e-06	3.57034	0.000178256	0.192308	0.277442
rs7694958_chr4_89737358_89737556_C_T_snpctr_ref	0.714285	24.3043	8.82939e-131	18.4026	6.26511e-76	0.714285	1.0305
rs7695177_chr4_89737459_89737657_C_G_snpctr_alt	0.301587	8.81641	5.90921e-19	6.67555	1.23151e-11	0.301587	0.435098
rs576406049_chr4_89857192_89857390_C_T_snpctr_ref	0.2258	5.97224	1.17008e-09	4.52202	3.06259e-06	0.2258	0.32576
rs2285720_chr4_106083677_106083875_C_T_snpctr_ref	0.0952384	1.07249	0.141749	0.812063	0.208378	0.0952384	0.1374
rs17583558_chr4_106102307_106102505_G_C_snpctr_alt	0.111111	1.66817	0.0476412	1.26309	0.103278	0.111111	0.160299
rs28493806_chr4_106106610_106106808_A_G_snpctr_ref	0.104167	1.40756	0.0796311	1.06576	0.143265	0.104167	0.150281
rs6858195_chr4_144689498_144689696_T_C_snpctr_alt	0.158065	3.43027	0.000301489	2.59731	0.00469786	0.158065	0.22804
rs1597445_chr4_144689597_144689795_A_G_snpctr_ref	0.144445	2.91913	0.00175507	2.21028	0.0135427	0.144445	0.20839
rs4533752_chr4_153500247_153500445_C_T_snpctr_alt	0.257427	7.15916	4.05863e-13	5.42073	2.96789e-08	0.257427	0.371389
rs4533752_chr4_153500247_153500445_C_T_snpctr_ref	0.068964	0.0864562	0.465552	0.0654623	0.473903	0.068964	0.099494
rs4696326_chr4_153511541_153511739_T_G_snpctr_alt	0.274999	7.81863	2.67014e-15	5.92006	1.60917e-09	0.274999	0.39674
rs7686797_chr4_153513201_153513399_A_G_snpctr_alt	0.153846	3.27194	0.000534057	2.47743	0.00661667	0.153846	0.221953
rs7686797_chr4_153513201_153513399_A_G_snpctr_ref	0.241134	6.5477	2.92149e-11	4.95774	3.56582e-07	0.241134	0.347882
rs13147465_chr4_153515940_153516138_T_C_snpctr_alt	0.329113	9.84943	3.44666e-23	7.45773	4.40142e-14	0.329113	0.47481
rs13147465_chr4_153515940_153516138_T_C_snpctr_ref	0.0543459	-0.462136	0.678008	-0.349917	0.636799	0.0543459	0.0784045
rs4696137_chr4_153518874_153519072_A_G_snpctr_alt	0.11628	1.86214	0.0312918	1.40996	0.0792756	0.11628	0.167756
rs1402789_chr4_157615089_157615287_A_T_snpctr_alt	0.106195	1.48367	0.0689486	1.12339	0.130635	0.106195	0.153207
rs1996770_chr4_157615484_157615682_T_C_snpctr_ref	0.0813994	0.553138	0.290084	0.418822	0.337673	0.0813994	0.117435
rs10000702_chr4_157692232_157692430_G_A_snpctr_alt	0.116665	1.87661	0.0302855	1.42092	0.0776698	0.116665	0.168313
rs4691380_chr4_157720025_157720223_C_T_snpctr_alt	0.0759495	0.348611	0.363691	0.263959	0.395906	0.0759495	0.109572
rs72695645_chr4_185713509_185713707_G_A_snpctr_alt	0.160754	3.53118	0.000206857	2.67371	0.00375083	0.160754	0.231919
rs72695645_chr4_185713509_185713707_G_A_snpctr_ref	0.179997	4.25334	1.05302e-05	3.22052	0.000639797	0.179997	0.259681
rs58055799_chr4_185715166_185715364_C_T_snpctr_alt	0.240436	6.52151	3.48015e-11	4.93791	3.94814e-07	0.240436	0.346876
rs60175581_chr4_185715507_185715705_G_A_snpctr_alt	0.0483876	-0.685742	0.753562	-0.519225	0.698198	0.0483876	0.0698085
rs60175581_chr4_185715507_185715705_G_A_snpctr_ref	0.0667939	0.00501635	0.497999	0.00379825	0.498485	0.0667939	0.0963632
rs116401167_chr4_185715586_185715784_T_C_snpctr_alt	0.236111	6.35922	1.0139e-10	4.81503	7.35881e-07	0.236111	0.340637
rs116401167_chr4_185715586_185715784_T_C_snpctr_ref	0.234234	6.28877	1.59996e-10	4.76169	9.59901e-07	0.234234	0.337928
rs115657925_chr4_185715587_185715785_G_A_snpctr_ref	0.03719	-1.10597	0.86563	-0.83741	0.798819	0.03719	0.0536538
rs111537480_chr4_185715590_185715788_A_G_snpctr_alt	0.303032	8.87065	3.63594e-19	6.71662	9.29936e-12	0.303032	0.437183
rs111537480_chr4_185715590_185715788_A_G_snpctr_ref	0.151842	3.19673	0.000694964	2.42048	0.00774997	0.151842	0.219062
rs72695650_chr4_185715753_185715951_G_A_snpctr_ref	0.166666	3.75305	8.73475e-05	2.84171	0.00224361	0.166666	0.240448
rs735948_chr4_185716390_185716588_C_T_snpctr_alt	0.184615	4.42666	4.78513e-06	3.35175	0.000401512	0.184615	0.266344
rs735948_chr4_185716390_185716588_C_T_snpctr_ref	0.669231	22.6135	1.59679e-113	17.1223	5.05798e-66	0.669231	0.965496
rs72695653_chr4_185716507_185716705_C_T_snpctr_alt	0.418143	13.1906	4.97161e-40	9.98755	8.64031e-24	0.418143	0.603253
rs72695653_chr4_185716507_185716705_C_T_snpctr_ref	0.472881	15.2448	8.91506e-53	11.5429	4.0065e-31	0.472881	0.682223
rs72695654_chr4_185716518_185716716_T_G_snpctr_ref	0.255174	7.0746	7.4941e-13	5.3567	4.23785e-08	0.255174	0.368138
rs72695656_chr4_185716554_185716752_C_T_snpctr_alt	0.0666666	0.00024195	0.499903	0.000183198	0.499927	0.0666666	0.0961796
rs72695659_chr4_185716985_185717183_T_C_snpctr_alt	0.0677966	0.0426468	0.482992	0.032291	0.48712	0.0677966	0.0978098
rs72695661_chr4_185717203_185717401_T_C_snpctr_alt	0.049505	-0.643808	0.74015	-0.487474	0.687039	0.049505	0.0714205
rs55923793_chr4_185717524_185717722_C_G_snpctr_alt	0.29932	8.73133	1.25852e-18	6.61113	1.90702e-11	0.29932	0.431827
rs61096205_chr4_185717645_185717843_C_T_snpctr_alt	0.335087	10.0736	3.61355e-24	7.62747	1.197e-14	0.335087	0.483428
rs58730668_chr4_185717660_185717858_T_C_snpctr_alt	0.0526363	-0.526295	0.700658	-0.398496	0.654868	0.0526363	0.0759381
rs56228947_chr4_185717704_185717902_T_G_snpctr_alt	0.128302	2.31331	0.0103528	1.75158	0.0399234	0.128302	0.1851
rs56228947_chr4_185717704_185717902_T_G_snpctr_ref	0.0611097	-0.208303	0.582504	-0.157721	0.562662	0.0611097	0.0881626
rs12504993_chr4_185718387_185718585_T_C_snpctr_alt	0.0960802	1.10408	0.134779	0.835982	0.201583	0.0960802	0.138614
rs12504993_chr4_185718387_185718585_T_C_snpctr_ref	0.156709	3.37938	0.000363249	2.55878	0.00525208	0.156709	0.226083
rs12504996_chr4_185718394_185718592_T_C_snpctr_alt	0.0180182	-1.82545	0.966034	-1.38219	0.916543	0.0180182	0.0259947
rs12504996_chr4_185718394_185718592_T_C_snpctr_ref	0.106061	1.47863	0.0696193	1.11958	0.131446	0.106061	0.153013
rs12500940_chr4_185718507_185718705_C_A_snpctr_alt	0.0281686	-1.44453	0.925704	-1.09376	0.862969	0.0281686	0.0406387
rs12500940_chr4_185718507_185718705_C_A_snpctr_ref	0.157895	3.42388	0.000308664	2.59247	0.00476442	0.157895	0.227794
rs56851466_chr4_185718677_185718875_T_C_snpctr_alt	0.153846	3.27194	0.000534056	2.47743	0.00661666	0.153846	0.221953
rs56851466_chr4_185718677_185718875_T_C_snpctr_ref	0.21654	5.62475	9.28876e-09	4.25891	1.02712e-05	0.21654	0.312402
rs73875816_chr4_185722348_185722546_T_C_snpctr_ref	0.666657	22.5169	1.41797e-112	17.0492	1.77215e-65	0.666657	0.961783
rs7437957_chr4_185730651_185730849_T_C_snpctr_alt	0.0476228	-0.714441	0.762523	-0.540956	0.705731	0.0476228	0.0687052
rs17571949_chr5_14590940_14591138_T_C_snpctr_ref	0.068183	0.0571495	0.477213	0.0432721	0.482742	0.068183	0.0983673
rs146886108_chr5_14751206_14751404_C_T_snpctr_alt	0.0317461	-1.31027	0.904947	-0.992099	0.839425	0.0317461	0.0458
rs17250977_chr5_14753646_14753844_A_G_snpctr_alt	0.0752694	0.323088	0.373314	0.244634	0.40337	0.0752694	0.108591
rs147581833_chr5_14755820_14756018_C_T_snpctr_alt	0.0315789	-1.31654	0.906004	-0.99685	0.840581	0.0315789	0.0455588
rs147581833_chr5_14755820_14756018_C_T_snpctr_ref	0.237883	6.42571	6.56257e-11	4.86538	5.71187e-07	0.237883	0.343193
rs76549217_chr5_14768667_14768865_C_T_snpctr_alt	0.331462	9.93756	1.42874e-23	7.52445	2.64708e-14	0.331462	0.478198
rs76549217_chr5_14768667_14768865_C_T_snpctr_ref	0.39151	12.1911	1.73425e-34	9.23075	1.34371e-20	0.39151	0.564829
rs12187734_chr5_51763566_51763764_C_T_snpctr_alt	0.415592	13.0948	1.76262e-39	9.91505	1.79046e-23	0.415592	0.599572
rs17261179_chr5_51791126_51791324_T_C_snpctr_alt	0.354545	10.8039	1.65028e-27	8.18039	1.41465e-16	0.354545	0.511501
rs13163179_chr5_51819414_51819612_C_G_snpctr_alt	0.096773	1.13008	0.129221	0.855668	0.196091	0.096773	0.139614
rs13163179_chr5_51819414_51819612_C_G_snpctr_ref	0.0666699	0.000365253	0.499854	0.00027656	0.49989	0.0666699	0.0961844
rs13163254_chr5_51838298_51838496_A_G_snpctr_alt	0.0686274	0.0738253	0.470575	0.0558985	0.477711	0.0686274	0.0990084
rs10512969_chr5_51840529_51840727_A_C_snpctr_alt	0.122955	2.11265	0.0173152	1.59965	0.0548386	0.122955	0.177387
rs59387648_chr5_52103025_52103223_A_G_snpctr_alt	0.0416667	-0.937966	0.825869	-0.710203	0.761211	0.0416667	0.0601123
rs35006_chr5_53442626_53442824_C_G_snpctr_alt	0.204546	5.17461	1.14196e-07	3.91807	4.46296e-05	0.204546	0.295097
rs10065637_chr5_55438752_55438950_C_T_snpctr_alt	0.115151	1.8198	0.0343949	1.3779	0.0841167	0.115151	0.166128
rs40270_chr5_55804453_55804651_A_C_snpctr_ref	0.119049	1.96606	0.0246457	1.48865	0.0682898	0.119049	0.171751
rs464605_chr5_55807271_55807469_C_T_snpctr_ref	0.244903	6.68916	1.12228e-11	5.06485	2.04358e-07	0.244903	0.35332
rs392794_chr5_55808243_55808441_C_T_snpctr_alt	0.0876707	0.788487	0.215206	0.597022	0.275246	0.0876707	0.126482
rs392794_chr5_55808243_55808441_C_T_snpctr_ref	0.0316465	-1.31401	0.905578	-0.99493	0.840115	0.0316465	0.0456563
rs465002_chr5_55808376_55808574_C_T_snpctr_ref	0.0777778	0.417223	0.338258	0.31591	0.376035	0.0777778	0.11221
rs173964_chr5_55809366_55809564_A_G_snpctr_ref	0.491798	15.9547	1.32086e-57	12.0805	6.69638e-34	0.491798	0.709514
rs256904_chr5_55810206_55810404_A_T_snpctr_alt	0.0797872	0.492634	0.311136	0.373009	0.354571	0.0797872	0.115109
rs256904_chr5_55810206_55810404_A_T_snpctr_ref	0.372727	11.4862	7.73936e-31	8.69704	1.70331e-18	0.372727	0.537732
rs465983_chr5_55812031_55812229_A_G_snpctr_alt	0.0366966	-1.12448	0.869596	-0.851429	0.802734	0.0366966	0.052942
rs465983_chr5_55812031_55812229_A_G_snpctr_ref	0.52631	17.2499	5.60531e-67	13.0612	2.7443e-39	0.52631	0.759305
rs457587_chr5_55845817_55846015_A_G_snpctr_alt	0.197091	4.89484	4.9193e-07	3.70624	0.000105179	0.197091	0.284342
rs30353_chr5_55848873_55849071_C_G_snpctr_alt	0.0724637	0.217797	0.413794	0.16491	0.434507	0.0724637	0.104543
rs30353_chr5_55848873_55849071_C_G_snpctr_ref	0.083333	0.625701	0.265755	0.473764	0.317834	0.083333	0.120224
rs11743303_chr5_55859853_55860051_A_G_snpctr_alt	0.0474687	-0.720227	0.764307	-0.545336	0.707239	0.0474687	0.0684828
rs11743303_chr5_55859853_55860051_A_G_snpctr_ref	0.0707969	0.155242	0.438315	0.117545	0.453214	0.0707969	0.102138
rs28650790_chr5_55861365_55861563_C_T_snpctr_alt	0.0325203	-1.28121	0.89994	-0.9701	0.834002	0.0325203	0.0469169
rs28650790_chr5_55861365_55861563_C_T_snpctr_ref	0.247311	6.77954	6.02809e-12	5.13328	1.42365e-07	0.247311	0.356795
rs9687832_chr5_55861496_55861694_G_A_snpctr_alt	0.0941176	1.03043	0.151404	0.780215	0.217632	0.0941176	0.135783
rs9687833_chr5_55861502_55861700_G_A_snpctr_alt	0.247311	6.77953	6.02847e-12	5.13328	1.4237e-07	0.247311	0.356794
rs9687833_chr5_55861502_55861700_G_A_snpctr_ref	0.195875	4.8492	6.19801e-07	3.67169	0.000120478	0.195875	0.282587
rs9686661_chr5_55861687_55861885_C_T_snpctr_alt	0.217391	5.65669	7.71587e-09	4.2831	9.21549e-06	0.217391	0.31363
rs9686661_chr5_55861687_55861885_C_T_snpctr_ref	0.567569	18.7983	3.90127e-79	14.2335	2.83656e-46	0.567569	0.818829
rs41106_chr5_56144958_56145156_G_T_snpctr_alt	0.0578136	-0.331998	0.630055	-0.25138	0.59924	0.0578136	0.0834074
rs4457053_chr5_76424850_76425048_G_A_snpctr_alt	0.0441177	-0.845985	0.801219	-0.640557	0.739095	0.0441177	0.0636483
rs7732130_chr5_76434905_76435103_G_A_snpctr_alt	0.665089	22.4581	5.33843e-112	17.0046	3.79369e-65	0.665089	0.959521
rs1717565_chr5_78440270_78440468_T_C_snpctr_alt	0.111111	1.66817	0.0476413	1.26309	0.103278	0.111111	0.160299
rs12189006_chr5_78539573_78539771_G_T_snpctr_alt	0.423077	13.3757	4.19098e-41	10.1278	2.08056e-24	0.423077	0.610371
rs12189006_chr5_78539573_78539771_G_T_snpctr_ref	0.127358	2.2779	0.0113664	1.72476	0.0422852	0.127358	0.183739
rs2607145_chr5_78552301_78552499_A_G_snpctr_alt	0.16791	3.79975	7.242e-05	2.87707	0.00200692	0.16791	0.242244
rs10040098_chr5_95674167_95674365_C_T_snpctr_ref	0.207408	5.28202	6.38826e-08	3.99941	3.17507e-05	0.207408	0.299226
rs7722200_chr5_95717341_95717539_T_C_snpctr_ref	0.230084	6.13304	4.3109e-10	4.64377	1.71054e-06	0.230084	0.331941
rs9285019_chr5_95719195_95719393_C_T_snpctr_alt	0.0499999	-0.625235	0.734091	-0.473411	0.68204	0.0499999	0.0721346
rs7700417_chr5_95720260_95720458_T_C_snpctr_alt	0.427397	13.5378	4.67505e-42	10.2505	5.88731e-25	0.427397	0.616603
rs7700417_chr5_95720260_95720458_T_C_snpctr_ref	0.0449443	-0.814964	0.792453	-0.617069	0.731405	0.0449443	0.0648409
rs2882298_chr5_95727076_95727274_A_G_snpctr_alt	0.0486111	-0.677351	0.750908	-0.512872	0.69598	0.0486111	0.0701311
rs2882298_chr5_95727076_95727274_A_G_snpctr_ref	0.760582	26.0417	8.34517e-150	19.7181	7.53846e-87	0.760582	1.09729
rs17085675_chr5_95727565_95727763_A_T_snpctr_ref	0.166668	3.75313	8.73196e-05	2.84177	0.00224319	0.166668	0.240451
rs138337556_chr5_101232845_101233043_A_G_snpctr_alt	0.231989	6.20453	2.74298e-10	4.69791	1.31421e-06	0.231989	0.33469
rs138337556_chr5_101232845_101233043_A_G_snpctr_ref	0.14423	2.91107	0.00180096	2.20419	0.0137557	0.14423	0.20808
rs76177300_chr5_102143212_102143410_G_A_snpctr_alt	0.189393	4.60595	2.05291e-06	3.4875	0.000243776	0.189393	0.273236
rs2569018_chr5_102597644_102597842_A_G_snpctr_ref	0.266989	7.51802	2.78064e-14	5.69244	6.26174e-09	0.266989	0.385184
rs434830_chr5_102599207_102599405_A_G_snpctr_alt	0.0408156	-0.969906	0.833953	-0.734387	0.768644	0.0408156	0.0588844
rs375637_chr5_102599479_102599677_G_A_snpctr_ref	0.13986	2.74707	0.00300649	2.08001	0.0187623	0.13986	0.201776
rs434294_chr5_102599527_102599725_A_G_snpctr_alt	0.227273	6.02752	8.32498e-10	4.56387	2.51092e-06	0.227273	0.327885
rs434294_chr5_102599527_102599725_A_G_snpctr_ref	0.032787	-1.2712	0.898172	-0.962521	0.832106	0.032787	0.0473017
rs2288789_chr5_102600425_102600623_G_A_snpctr_alt	0.0987663	1.20489	0.114123	0.91231	0.180803	0.0987663	0.14249
rs2288788_chr5_102600470_102600668_T_G_snpctr_alt	0.280696	8.03242	4.7785e-16	6.08193	5.93713e-10	0.280696	0.404959
rs2288787_chr5_102600607_102600805_A_G_snpctr_alt	0.571421	18.9428	2.53068e-80	14.343	5.89276e-47	0.571421	0.824386
rs411648_chr5_102602803_102603001_A_T_snpctr_alt	0.0490196	-0.662021	0.746021	-0.501265	0.691908	0.0490196	0.0707204
rs403214_chr5_102603602_102603800_A_G_snpctr_alt	0.131146	2.42004	0.00775938	1.83239	0.0334466	0.131146	0.189204
rs403214_chr5_102603602_102603800_A_G_snpctr_ref	0.0980391	1.1776	0.119479	0.891645	0.186292	0.0980391	0.14144
rs35803_chr5_102606843_102607041_A_G_snpctr_alt	0.0843372	0.663388	0.253541	0.5023	0.307728	0.0843372	0.121673
rs35803_chr5_102606843_102607041_A_G_snpctr_ref	0.0763372	0.363161	0.358242	0.274976	0.391667	0.0763372	0.110131
rs35800_chr5_102608582_102608780_C_G_snpctr_alt	0.0596952	-0.261386	0.603102	-0.197914	0.578444	0.0596952	0.0861219
rs35800_chr5_102608582_102608780_C_G_snpctr_ref	0.0285713	-1.42941	0.923557	-1.08231	0.860443	0.0285713	0.0412197
rs2561476_chr5_102608735_102608933_T_C_snpctr_alt	0.813313	28.0206	4.55358e-173	21.2165	3.36373e-100	0.813313	1.17336
rs2561476_chr5_102608735_102608933_T_C_snpctr_ref	0.352945	10.7438	3.16942e-27	8.13491	2.06122e-16	0.352945	0.509192
rs2569015_chr5_102608748_102608946_A_G_snpctr_alt	0.0707578	0.153775	0.438893	0.116435	0.453654	0.0707578	0.102082
rs2561477_chr5_102608825_102609023_G_A_snpctr_alt	0.102274	1.33652	0.0906902	1.01197	0.155775	0.102274	0.14755
rs2561477_chr5_102608825_102609023_G_A_snpctr_ref	0.240385	6.51961	3.52459e-11	4.93647	3.97742e-07	0.240385	0.346802
rs2431575_chr5_133394129_133394327_A_G_snpctr_alt	0.176278	4.11379	1.94611e-05	3.11485	0.000920197	0.176278	0.254316
rs2431575_chr5_133394129_133394327_A_G_snpctr_ref	0.285714	8.22072	1.01143e-16	6.22451	2.41533e-10	0.285714	0.412198
rs2429078_chr5_133394472_133394670_T_C_snpctr_alt	0.0396826	-1.01243	0.844333	-0.766582	0.778335	0.0396826	0.0572498
rs2429079_chr5_133394666_133394864_A_G_snpctr_alt	0.124031	2.15303	0.015658	1.63022	0.0515276	0.124031	0.178939
rs2429080_chr5_133394698_133394896_T_C_snpctr_alt	0.159429	3.48146	0.000249346	2.63607	0.00419366	0.159429	0.230007
rs2429080_chr5_133394698_133394896_T_C_snpctr_ref	0.0515464	-0.567197	0.71471	-0.429466	0.666208	0.0515464	0.0743657
rs918475_chr5_133399143_133399341_G_C_snpctr_alt	0.0697697	0.116694	0.453551	0.0883572	0.464796	0.0697697	0.100656
rs918475_chr5_133399143_133399341_G_C_snpctr_ref	0.0709201	0.159867	0.436493	0.121047	0.451827	0.0709201	0.102316
rs4704731_chr5_156461494_156461692_C_G_snpctr_alt	0.0709209	0.159898	0.436481	0.12107	0.451818	0.0709209	0.102317
rs4704731_chr5_156461494_156461692_C_G_snpctr_ref	0.0483092	-0.688682	0.754488	-0.521452	0.698974	0.0483092	0.0696955
rs2946176_chr5_157925764_157925962_G_T_snpctr_alt	0.304207	8.91474	2.44475e-19	6.75001	7.392e-12	0.304207	0.438878
rs13436840_chr5_157926557_157926755_C_T_snpctr_alt	0.155555	3.33608	0.000424841	2.52599	0.0057686	0.155555	0.224419
rs10476255_chr5_157939912_157940110_C_T_snpctr_alt	0.106195	1.48367	0.0689479	1.1234	0.130634	0.106195	0.153207
rs10476255_chr5_157939912_157940110_C_T_snpctr_ref	0.921426	32.078	4.47528e-226	24.2886	1.29447e-130	0.921426	1.32934
rs2946156_chr5_157943868_157944066_T_A_snpctr_ref	0.249999	6.88041	2.98409e-12	5.20966	9.45933e-08	0.249999	0.360673
rs9313777_chr5_157945500_157945698_T_G_snpctr_alt	0.102128	1.33106	0.0915847	1.00784	0.156765	0.102128	0.14734
rs9313777_chr5_157945500_157945698_T_G_snpctr_ref	0.0902253	0.884359	0.188251	0.669613	0.251552	0.0902253	0.130168
rs13358101_chr5_157946202_157946400_C_A_snpctr_alt	0.216667	5.6295	9.03658e-09	4.26251	1.01073e-05	0.216667	0.312584
rs13358101_chr5_157946202_157946400_C_A_snpctr_ref	0.255321	7.08011	7.20184e-13	5.36087	4.14104e-08	0.255321	0.36835
rs2860432_chr5_157946691_157946889_A_G_snpctr_alt	0.0761905	0.357655	0.360301	0.270807	0.39327	0.0761905	0.10992
rs2963439_chr5_157948378_157948576_G_C_snpctr_alt	0.0383211	-1.06352	0.856227	-0.805268	0.789667	0.0383211	0.0552857
rs6878978_chr5_157950026_157950224_G_T_snpctr_alt	0.28674	8.25923	7.33054e-17	6.25367	2.00457e-10	0.28674	0.413679
rs6878978_chr5_157950026_157950224_G_T_snpctr_ref	0.037736	-1.08548	0.861144	-0.821893	0.794431	0.037736	0.0544416
rs970916_chr5_157977324_157977522_A_G_snpctr_ref	0.117647	1.91344	0.027846	1.4488	0.0736961	0.117647	0.169728
rs35490440_chr5_168040522_168040720_G_C_snpctr_alt	0.324386	9.67204	1.98206e-22	7.32341	1.20876e-13	0.324386	0.467991
rs35490440_chr5_168040522_168040720_G_C_snpctr_ref	0.0883981	0.815789	0.207311	0.617693	0.268389	0.0883981	0.127532
rs9505008_chr6_7033761_7033959_C_T_snpctr_alt	0.27	7.631	1.16467e-14	5.77799	3.77988e-09	0.27	0.389528
rs77630070_chr6_7196224_7196422_G_T_snpctr_ref	0.619576	20.75	6.12705e-96	15.7114	6.32178e-56	0.619576	0.893859
rs76207590_chr6_7203896_7204094_A_C_snpctr_alt	0.212963	5.49052	2.0038e-08	4.15727	1.61035e-05	0.212963	0.307241
rs76052955_chr6_7213808_7214006_A_C_snpctr_alt	0.0845085	0.669819	0.251487	0.507169	0.306018	0.0845085	0.12192
rs17672692_chr6_7214400_7214598_C_T_snpctr_ref	0.104349	1.41439	0.0786237	1.07094	0.142099	0.104349	0.150543
rs76823979_chr6_7236564_7236762_C_T_snpctr_ref	0.0800059	0.500843	0.308241	0.379225	0.35226	0.0800059	0.115424
rs77510523_chr6_7239954_7240152_A_T_snpctr_alt	0.364584	11.1806	2.53771e-29	8.46564	1.27374e-17	0.364584	0.525983
rs77510523_chr6_7239954_7240152_A_T_snpctr_ref	0.231114	6.17168	3.37841e-10	4.67303	1.48393e-06	0.231114	0.333427
rs3778321_chr6_7250171_7250369_G_A_snpctr_alt	0.0468748	-0.742514	0.771112	-0.562212	0.713014	0.0468748	0.067626
rs55792466_chr6_7250375_7250573_C_T_snpctr_alt	0.188236	4.56252	2.52716e-06	3.45462	0.000275536	0.188236	0.271566
rs9505097_chr6_7255551_7255749_C_T_snpctr_alt	0.375	11.5715	2.8741e-31	8.76162	9.62354e-19	0.375	0.541011
rs9505097_chr6_7255551_7255749_C_T_snpctr_ref	0.172341	3.96601	3.6543e-05	3.00296	0.00133685	0.172341	0.248635
rs1569699_chr6_20679211_20679409_T_G_snpctr_ref	0.3	8.75686	1.00385e-18	6.63046	1.67323e-11	0.3	0.432809
rs9348441_chr6_20680579_20680777_T_A_snpctr_alt	0.0810806	0.541172	0.294194	0.409761	0.340991	0.0810806	0.116975
rs9348441_chr6_20680579_20680777_T_A_snpctr_ref	0.0925926	0.973199	0.165227	0.73688	0.230598	0.0925926	0.133583
rs79920061_chr6_25857821_25858019_G_A_snpctr_alt	0.266664	7.50582	3.05227e-14	5.68321	6.60964e-09	0.266664	0.384715
rs3132089_chr6_31429911_31430109_G_A_snpctr_ref	0.166666	3.75305	8.73493e-05	2.84171	0.00224364	0.166666	0.240448
rs3128986_chr6_31433594_31433792_T_C_snpctr_alt	0.220109	5.75867	4.23901e-09	4.36031	6.49392e-06	0.220109	0.31755
rs3131619_chr6_31434232_31434430_A_T_snpctr_alt	0.034188	-1.21863	0.888507	-0.922712	0.821921	0.034188	0.0493229
rs3094013_chr6_31434267_31434465_G_A_snpctr_alt	0.131584	2.43647	0.00741578	1.84483	0.0325313	0.131584	0.189835
rs3094013_chr6_31434267_31434465_G_A_snpctr_ref	0.117188	1.89621	0.0289658	1.43576	0.0755349	0.117188	0.169066
rs3094005_chr6_31464948_31465146_G_T_snpctr_ref	0.0694412	0.104365	0.45844	0.0790227	0.468507	0.0694412	0.100182
rs3130631_chr6_31566069_31566267_C_G_snpctr_alt	0.0800006	0.500644	0.308311	0.379075	0.352316	0.0800006	0.115417
rs3130631_chr6_31566069_31566267_C_G_snpctr_ref	0.317305	9.40629	2.56985e-21	7.12219	5.31128e-13	0.317305	0.457774
rs9267539_chr6_31666325_31666523_A_C_snpctr_ref	0.106061	1.47863	0.0696193	1.11958	0.131446	0.106061	0.153013
rs3101018_chr6_31705765_31705963_C_T_snpctr_alt	0.0987622	1.20473	0.114153	0.912192	0.180834	0.0987622	0.142484
rs2736425_chr6_31765885_31766083_G_A_snpctr_alt	0.33962	10.2437	6.31448e-25	7.75627	4.37323e-15	0.33962	0.489968
rs2736425_chr6_31765885_31766083_G_A_snpctr_ref	0.108109	1.55549	0.0599149	1.17777	0.119443	0.108109	0.155968
rs1265905_chr6_31909842_31910040_A_G_snpctr_alt	0.097561	1.15965	0.123095	0.878059	0.189956	0.097561	0.140751
rs431204_chr6_32005168_32005366_C_T_snpctr_alt	0.0227915	-1.64632	0.950151	-1.24655	0.893719	0.0227915	0.0328812
rs433061_chr6_32014729_32014927_G_A_snpctr_alt	0.0392157	-1.02995	0.848483	-0.779849	0.78226	0.0392157	0.0565763
rs433061_chr6_32014729_32014927_G_A_snpctr_ref	0.0595234	-0.267831	0.605585	-0.202794	0.580352	0.0595234	0.0858742
rs17425622_chr6_32571862_32572060_T_C_snpctr_alt	0.13617	2.60859	0.00454582	1.97515	0.0241254	0.13617	0.196452
rs17425622_chr6_32571862_32572060_T_C_snpctr_ref	0.0263157	-1.51406	0.934995	-1.14641	0.874187	0.0263157	0.0379656
rs560530_chr6_32577123_32577321_G_A_snpctr_alt	0.391305	12.1834	1.90615e-34	9.22492	1.4189e-20	0.391305	0.564533
rs560530_chr6_32577123_32577321_G_A_snpctr_ref	0.156627	3.37629	0.000367354	2.55644	0.00528753	0.156627	0.225964
rs660895_chr6_32577281_32577479_A_G_snpctr_ref	0.218169	5.68588	6.50721e-09	4.30519	8.34201e-06	0.218169	0.314751
rs6908943_chr6_32635197_32635395_C_T_snpctr_alt	0.0719438	0.198283	0.421412	0.150135	0.440329	0.0719438	0.103793
rs6908943_chr6_32635197_32635395_C_T_snpctr_ref	0.0833338	0.625733	0.265745	0.473788	0.317826	0.0833338	0.120225
rs56410019_chr6_34197932_34198130_C_T_snpctr_alt	0.0350877	-1.18486	0.881964	-0.897147	0.81518	0.0350877	0.0506209
rs55692303_chr6_34202780_34202978_C_A_snpctr_alt	0.054054	-0.473088	0.681925	-0.35821	0.639907	0.054054	0.0779835
rs41269028_chr6_34211139_34211337_C_T_snpctr_alt	0.270594	7.6533	9.79461e-15	5.79487	3.41868e-09	0.270594	0.390385
rs41269028_chr6_34211139_34211337_C_T_snpctr_ref	0.05	-0.62523	0.73409	-0.473407	0.682039	0.05	0.0721347
rs34298980_chr6_40409144_40409342_T_C_snpctr_alt	0.218181	5.68631	6.49068e-09	4.30552	8.32962e-06	0.218181	0.314768
rs34298980_chr6_40409144_40409342_T_C_snpctr_ref	0.0649394	-0.06458	0.525746	-0.0488982	0.5195	0.0649394	0.0936877
rs4711750_chr6_43756983_43757181_T_A_snpctr_alt	0.15	3.12761	0.000881169	2.36814	0.00893881	0.15	0.216404
rs998584_chr6_43757797_43757995_C_A_snpctr_alt	0.0608697	-0.217308	0.586016	-0.16454	0.565347	0.0608697	0.0878164
rs11967262_chr6_43760228_43760426_C_G_snpctr_alt	0.389831	12.1281	3.75065e-34	9.18304	2.09551e-20	0.389831	0.562407
rs11967262_chr6_43760228_43760426_C_G_snpctr_ref	0.0869555	0.761648	0.223135	0.576699	0.282071	0.0869555	0.12545
rs1358980_chr6_43764452_43764650_C_T_snpctr_alt	0.586668	19.515	4.09028e-85	14.7763	1.04201e-49	0.586668	0.846383
rs2396083_chr6_43804709_43804907_G_C_snpctr_ref	0.271424	7.68445	7.68284e-15	5.81846	2.96962e-09	0.271424	0.391582
rs10223666_chr6_43805403_43805601_G_C_snpctr_alt	0.0877196	0.790326	0.214669	0.598414	0.274782	0.0877196	0.126553
rs10223666_chr6_43805403_43805601_G_C_snpctr_ref	0.0315787	-1.31655	0.906006	-0.996858	0.840583	0.0315787	0.0455584
[truncated: 20,936 more rows]
