# Supplementary material for: Using a modular massively parallel reporter assay to discover context-dependent regulatory activity in type 2 diabetes-linked noncoding regions
Source: HGG Adv. 2026 Apr 7;7(3):100606. doi: 10.1016/j.xhgg.2026.100606 (PMC13125165; doi:10.1016/j.xhgg.2026.100606)
Supplement: Table S5. MPRAnalyze-estimated enhancer activity for plasmic construct with fragments placed downstream of the INS promoter [file mmc6.xlsx]

## Sheet: Table_S5_Legend
Table S5. MPRAnalyze estimated enhancer activity for plasmid construct with fragments placed downstream of the INS promoter.
Results from MPRAnalyze activity testing focused on fragments tested downstream of the INS promoter. Alpha_original refers to the alpha (activity) scores estimated by MPRAnalyze, which are reported on a natural log scale. We converted these scores to those on a binary log scale (Alpha_corrected), which is what is conventionally reported. Fragment names contain this information, in order: rsID, ch…

## Sheet: Table_S5
Table S5. MPRAnalyze estimated enhancer activity for plasmid construct with fragments placed downstream of the INS promoter.
Fragment	Statistic	Z-score	Z-score p-value	Median Absolute Deviation (MAD)	MAD p-value	Alpha_original	Alpha_corrected
rs7513053_chr1_3709388_3709586_A_G_snpctr_alt	0.118518	6.41163	7.19863e-11	5.36246	4.10472e-08	0.118518	0.170986
rs7513053_chr1_3709388_3709586_A_G_snpctr_ref	0.0266666	-1.14399	0.873686	-0.956794	0.830664	0.0266666	0.0384718
rs17513135_chr1_40035587_40035785_C_T_snpctr_alt	0.0402136	-0.0296343	0.511821	-0.0247851	0.509887	0.0402136	0.0580159
rs17513135_chr1_40035587_40035785_C_T_snpctr_ref	0.0426821	0.173424	0.431159	0.145046	0.442337	0.0426821	0.0615773
rs3768321_chr1_40035829_40036027_G_T_snpctr_alt	0.128431	7.22699	2.4691e-13	6.0444	7.49823e-10	0.128431	0.185286
rs3768321_chr1_40035829_40036027_G_T_snpctr_ref	0.0666673	2.14642	0.0159198	1.79519	0.0363117	0.0666673	0.0961806
rs2068663_chr1_40038472_40038670_C_T_snpctr_alt	0.176984	11.221	1.60862e-29	9.38483	3.15094e-21	0.176984	0.255334
rs2068663_chr1_40038472_40038670_C_T_snpctr_ref	0.117443	6.32313	1.28155e-10	5.28845	6.16787e-08	0.117443	0.169434
rs2301054_chr1_64106929_64107127_A_G_snpctr_alt	0.214289	14.2896	1.27035e-46	11.9513	3.19498e-33	0.214289	0.309153
rs2301054_chr1_64106929_64107127_A_G_snpctr_ref	0.0263157	-1.17285	0.879573	-0.980934	0.836687	0.0263157	0.0379656
rs2269247_chr1_64107185_64107383_C_T_snpctr_ref	0.108843	5.61577	9.78423e-09	4.69684	1.3211e-06	0.108843	0.157028
rs2269246_chr1_64107392_64107590_T_C_snpctr_alt	0.0937507	4.37427	6.09204e-06	3.65849	0.000126855	0.0937507	0.135254
rs2269246_chr1_64107392_64107590_T_C_snpctr_ref	0.16418	10.1677	1.38207e-24	8.50389	9.16673e-18	0.16418	0.236861
rs2269245_chr1_64107794_64107992_G_A_snpctr_alt	0.0853831	3.68596	0.00011392	3.08281	0.00102528	0.0853831	0.123182
rs2269242_chr1_64108583_64108781_G_A_snpctr_ref	0.0239249	-1.36952	0.914581	-1.14542	0.873982	0.0239249	0.0345164
rs2269241_chr1_64108672_64108870_T_C_snpctr_ref	0.0874998	3.86007	5.66766e-05	3.22843	0.000622357	0.0874998	0.126235
rs3790858_chr1_64111449_64111647_A_G_snpctr_alt	0.0416656	0.0898104	0.464219	0.0751143	0.470062	0.0416656	0.0601108
rs3790858_chr1_64111449_64111647_A_G_snpctr_ref	0.243723	16.7108	5.46591e-63	13.9764	1.08676e-44	0.243723	0.351618
rs3790857_chr1_64111767_64111965_C_T_snpctr_alt	0.179613	11.4372	1.36237e-30	9.56569	5.57256e-22	0.179613	0.259127
rs3790857_chr1_64111767_64111965_C_T_snpctr_ref	0.269784	18.8546	1.34738e-79	15.7693	2.52981e-56	0.269784	0.389216
rs10889435_chr1_64113857_64114055_A_T_snpctr_alt	0.183908	11.7905	2.18442e-32	9.86117	3.06643e-23	0.183908	0.265323
rs10889435_chr1_64113857_64114055_A_T_snpctr_ref	0.0869565	3.81538	6.79856e-05	3.19105	0.000708772	0.0869565	0.125452
rs11208257_chr1_64114202_64114400_T_C_snpctr_alt	0.0272727	-1.09414	0.863053	-0.915099	0.81993	0.0272727	0.0393461
rs11208257_chr1_64114202_64114400_T_C_snpctr_ref	0.0908489	4.13557	1.7704e-05	3.45884	0.000271249	0.0908489	0.131067
rs12085272_chr1_100830380_100830578_T_C_snpctr_ref	0.123283	6.80359	5.10223e-12	5.69029	6.34137e-09	0.123283	0.17786
rs28538037_chr1_100855199_100855397_T_C_snpctr_alt	0.454545	34.0528	1.84669e-254	28.4806	1.02006e-178	0.454545	0.655769
rs28538037_chr1_100855199_100855397_T_C_snpctr_ref	0.0606064	1.64786	0.0496912	1.37821	0.0840694	0.0606064	0.0874365
rs78337799_chr1_100860293_100860491_C_T_snpctr_alt	0.333332	24.082	1.93086e-128	20.1413	1.60311e-90	0.333332	0.480897
rs12063344_chr1_100865872_100866070_A_G_snpctr_alt	0.0867967	3.80224	7.1696e-05	3.18006	0.000736213	0.0867967	0.125221
rs12063344_chr1_100865872_100866070_A_G_snpctr_ref	0.088888	3.97427	3.52981e-05	3.32394	0.000443778	0.088888	0.128238
rs12088271_chr1_100877610_100877808_C_T_snpctr_alt	0.183908	11.7905	2.18362e-32	9.8612	3.06564e-23	0.183908	0.265324
rs11166448_chr1_100883068_100883266_T_C_snpctr_ref	0.0419004	0.109121	0.456553	0.0912651	0.463641	0.0419004	0.0604495
rs9970674_chr1_100884961_100885159_C_T_snpctr_ref	0.141176	8.27545	6.39838e-17	6.9213	2.23756e-12	0.141176	0.203675
rs11166449_chr1_100885041_100885239_A_G_snpctr_alt	0.117511	6.32879	1.23545e-10	5.29318	6.01038e-08	0.117511	0.169533
rs11166449_chr1_100885041_100885239_A_G_snpctr_ref	0.211956	14.0977	1.96233e-45	11.7908	2.1767e-32	0.211956	0.305788
rs11166451_chr1_100885129_100885327_C_T_snpctr_alt	0.0443258	0.308636	0.378799	0.258132	0.398152	0.0443258	0.0639487
rs11166451_chr1_100885129_100885327_C_T_snpctr_ref	0.129252	7.29455	1.49829e-13	6.10091	5.27336e-10	0.129252	0.186471
rs6577171_chr1_100886871_100887069_G_A_snpctr_alt	0.0555554	1.23237	0.108906	1.03071	0.151339	0.0555554	0.0801495
rs6577171_chr1_100886871_100887069_G_A_snpctr_ref	0.0301469	-0.857708	0.804473	-0.717357	0.763423	0.0301469	0.0434928
rs3767830_chr1_100906479_100906677_A_C_snpctr_alt	0.0945947	4.4437	4.42132e-06	3.71655	0.00010098	0.0945947	0.136471
rs3767830_chr1_100906479_100906677_A_C_snpctr_ref	0.0808142	3.31013	0.000466264	2.76848	0.00281594	0.0808142	0.11659
rs17122526_chr1_100913434_100913632_G_A_snpctr_alt	0.0364626	-0.338189	0.632389	-0.282849	0.611354	0.0364626	0.0526044
rs17122526_chr1_100913434_100913632_G_A_snpctr_ref	0.118421	6.40362	7.5867e-11	5.35577	4.25973e-08	0.118421	0.170845
rs17422332_chr1_100915659_100915857_G_C_snpctr_alt	0.386031	28.4169	6.2546e-178	23.7669	3.67482e-125	0.386031	0.556925
rs17422332_chr1_100915659_100915857_G_C_snpctr_ref	0.229503	15.5411	9.1388e-55	12.998	6.27529e-39	0.229503	0.331103
rs2026791_chr1_100915914_100916112_T_C_snpctr_ref	0.18182	11.6188	1.65436e-31	9.71753	1.26928e-22	0.18182	0.262311
rs2163667_chr1_100916084_100916282_C_A_snpctr_alt	0.0319142	-0.712335	0.761871	-0.595772	0.724336	0.0319142	0.0460424
rs78778055_chr1_100916577_100916775_C_T_snpctr_alt	0.13	7.35613	9.46615e-14	6.15241	3.81574e-10	0.13	0.187551
rs78778055_chr1_100916577_100916775_C_T_snpctr_ref	0.0483875	0.642746	0.260194	0.537571	0.295437	0.0483875	0.0698085
rs6687613_chr1_100917529_100917727_C_T_snpctr_alt	0.0563758	1.29985	0.0968254	1.08715	0.138485	0.0563758	0.0813331
rs6687613_chr1_100917529_100917727_C_T_snpctr_ref	0.309375	22.1113	1.23113e-108	18.4931	1.17334e-76	0.309375	0.446334
rs6662969_chr1_100917894_100918092_G_A_snpctr_alt	0.118094	6.37675	9.04437e-11	5.33329	4.82244e-08	0.118094	0.170374
rs6662969_chr1_100917894_100918092_G_A_snpctr_ref	0.0975609	4.68769	1.3815e-06	3.92062	4.41599e-05	0.0975609	0.140751
rs6700552_chr1_100917973_100918171_A_T_snpctr_alt	0.0343511	-0.511871	0.695629	-0.428111	0.665715	0.0343511	0.0495582
rs6703191_chr1_100918025_100918223_T_C_snpctr_alt	0.0357147	-0.39971	0.655315	-0.334303	0.630925	0.0357147	0.0515254
rs78981310_chr1_100924468_100924666_G_A_snpctr_alt	0.0327872	-0.640522	0.739083	-0.53571	0.703921	0.0327872	0.0473019
rs78981310_chr1_100924468_100924666_G_A_snpctr_ref	0.0350877	-0.451285	0.674108	-0.377439	0.647076	0.0350877	0.0506208
rs28364877_chr1_100926802_100927000_C_T_snpctr_alt	0.216813	14.4972	6.30532e-48	12.125	3.89331e-34	0.216813	0.312795
rs28364877_chr1_100926802_100927000_C_T_snpctr_ref	0.0593173	1.54182	0.0615586	1.28952	0.0986078	0.0593173	0.0855768
rs13951_chr1_117531521_117531719_G_A_snpctr_alt	0.0357143	-0.399741	0.655326	-0.33433	0.630935	0.0357143	0.0515248
rs13951_chr1_117531521_117531719_G_A_snpctr_ref	0.0983607	4.75349	9.997e-07	3.97565	3.50937e-05	0.0983607	0.141905
rs1127215_chr1_117532691_117532889_C_T_snpctr_alt	0.402893	29.8039	1.73742e-195	24.927	1.89804e-137	0.402893	0.581251
rs699779_chr1_120455211_120455409_A_G_snpctr_alt	0.033149	-0.610755	0.729319	-0.510814	0.695259	0.033149	0.047824
rs699779_chr1_120455211_120455409_A_G_snpctr_ref	0.0751055	2.84054	0.00225188	2.37573	0.00875722	0.0751055	0.108354
rs835576_chr1_120455487_120455685_T_C_snpctr_ref	0.0652193	2.02731	0.0213153	1.69557	0.0449834	0.0652193	0.0940916
rs835575_chr1_120456464_120456662_G_T_snpctr_alt	0.0179858	-1.85806	0.96842	-1.55402	0.93991	0.0179858	0.025948
rs835575_chr1_120456464_120456662_G_T_snpctr_ref	0.110294	5.73511	4.87247e-09	4.79665	8.06722e-07	0.110294	0.159121
rs2493415_chr1_120492101_120492299_G_A_snpctr_alt	0.158417	9.6936	1.60501e-22	8.10739	2.58589e-16	0.158417	0.228547
rs2493415_chr1_120492101_120492299_G_A_snpctr_ref	0.132359	7.55015	2.17384e-14	6.31468	1.3536e-10	0.132359	0.190954
rs2934387_chr1_120495407_120495605_T_C_snpctr_alt	0.211111	14.0282	5.23878e-45	11.7327	4.33251e-32	0.211111	0.304569
rs2934387_chr1_120495407_120495605_T_C_snpctr_ref	0.204918	13.5188	6.05979e-42	11.3066	6.08411e-30	0.204918	0.295634
rs7534585_chr1_120496020_120496218_A_T_snpctr_alt	0.0902777	4.08859	2.17006e-05	3.41955	0.000313623	0.0902777	0.130243
rs7534585_chr1_120496020_120496218_A_T_snpctr_ref	0.0968342	4.62791	1.84687e-06	3.87062	5.42787e-05	0.0968342	0.139702
rs7534586_chr1_120496028_120496226_A_C_snpctr_alt	0.0288462	-0.9647	0.832652	-0.806841	0.790121	0.0288462	0.0416163
rs7534586_chr1_120496028_120496226_A_C_snpctr_ref	0.182619	11.6845	7.65303e-32	9.77247	7.39014e-23	0.182619	0.263463
rs10127888_chr1_120498151_120498349_C_G_snpctr_alt	0.0375587	-0.248023	0.597942	-0.207438	0.582166	0.0375587	0.0541857
rs10127888_chr1_120498151_120498349_C_G_snpctr_ref	0.145759	8.65244	2.52057e-18	7.2366	2.30041e-13	0.145759	0.210286
rs2934381_chr1_120506009_120506207_G_A_snpctr_alt	0.0626088	1.81257	0.034949	1.51597	0.0647633	0.0626088	0.0903254
rs2641317_chr1_120516519_120516717_C_T_snpctr_alt	0.090358	4.09519	2.10914e-05	3.42507	0.000307319	0.090358	0.130359
rs2641317_chr1_120516519_120516717_C_T_snpctr_ref	0.202318	13.3049	1.08421e-40	11.1277	4.59691e-29	0.202318	0.291883
rs10923931_chr1_120517860_120518058_G_T_snpctr_alt	0.215054	14.3526	5.13448e-47	12.004	1.69318e-33	0.215054	0.310258
rs10923931_chr1_120517860_120518058_G_T_snpctr_ref	0.0233668	-1.41543	0.921529	-1.18382	0.881757	0.0233668	0.0337112
rs10494235_chr1_120520616_120520814_T_A_snpctr_alt	0.121117	6.62539	1.73162e-11	5.54125	1.50161e-08	0.121117	0.174735
rs10494235_chr1_120520616_120520814_T_A_snpctr_ref	0.27234	19.0648	2.47609e-81	15.9451	1.53996e-57	0.27234	0.392903
rs78132593_chr1_150868003_150868201_C_A_snpctr_alt	0.182541	11.6781	8.24828e-32	9.76715	7.78891e-23	0.182541	0.263352
rs267738_chr1_150940526_150940724_T_G_snpctr_alt	0.0387597	-0.149229	0.559314	-0.12481	0.549663	0.0387597	0.0559184
rs267738_chr1_150940526_150940724_T_G_snpctr_ref	0.146259	8.69358	1.75595e-18	7.27101	1.78406e-13	0.146259	0.211008
rs670323_chr1_177868891_177869089_G_A_snpctr_alt	0.194647	12.6739	4.12522e-37	10.6	1.48971e-26	0.194647	0.280817
rs670323_chr1_177868891_177869089_G_A_snpctr_ref	0.0572928	1.37528	0.0845224	1.15024	0.125023	0.0572928	0.082656
rs7546390_chr1_203649324_203649522_T_C_snpctr_alt	0.193111	12.5475	2.05021e-36	10.4943	4.58642e-26	0.193111	0.2786
rs12035565_chr1_203649779_203649977_C_T_snpctr_ref	0.0912281	4.16676	1.5448e-05	3.48493	0.00024613	0.0912281	0.131614
rs11240731_chr1_203650237_203650435_C_G_snpctr_alt	0.126667	7.08193	7.10778e-13	5.92308	1.5798e-09	0.126667	0.182742
rs11240731_chr1_203650237_203650435_C_G_snpctr_ref	0.0877193	3.87813	5.26308e-05	3.24353	0.000590282	0.0877193	0.126552
rs11240733_chr1_203650493_203650691_C_T_snpctr_alt	0.359154	26.206	1.13457e-151	21.9178	8.7868e-107	0.359154	0.518149
rs10751449_chr1_203650685_203650883_T_A_snpctr_alt	0.146667	8.7271	1.30642e-18	7.29904	1.4491e-13	0.146667	0.211596
rs10751449_chr1_203650685_203650883_T_A_snpctr_ref	0.227451	15.3723	1.25551e-53	12.8569	3.9357e-38	0.227451	0.328142
rs10736845_chr1_203650687_203650885_T_C_snpctr_alt	0.0935672	4.35918	6.52768e-06	3.64586	0.000133248	0.0935672	0.134989
rs1541253_chr1_203651941_203652139_T_C_snpctr_alt	0.131023	7.44023	5.02546e-14	6.22275	2.44257e-10	0.131023	0.189026
rs1541255_chr1_203652042_203652240_G_A_snpctr_ref	0.0833274	3.51686	0.000218343	2.94138	0.00163378	0.0833274	0.120216
rs1419114_chr1_203652345_203652543_A_G_snpctr_alt	0.0363637	-0.346323	0.63545	-0.289652	0.613959	0.0363637	0.0524617
rs1419114_chr1_203652345_203652543_A_G_snpctr_ref	0.0327869	-0.640546	0.739091	-0.53573	0.703928	0.0327869	0.0473015
rs4951369_chr1_203652584_203652782_C_G_snpctr_alt	0.246897	16.9719	6.62985e-65	14.1947	4.94057e-46	0.246897	0.356197
rs4951070_chr1_203652599_203652797_T_C_snpctr_ref	0.151262	9.10505	4.31144e-20	7.61515	1.31698e-14	0.151262	0.218224
rs4951371_chr1_203652847_203653045_T_C_snpctr_ref	0.150538	9.04549	7.4501e-20	7.56533	1.93442e-14	0.150538	0.21718
rs7555703_chr1_203653591_203653789_G_T_snpctr_alt	0.200855	13.1846	5.38349e-40	11.0271	1.41398e-28	0.200855	0.289773
rs7555703_chr1_203653591_203653789_G_T_snpctr_ref	0.237705	16.2158	1.95033e-59	13.5623	3.34925e-42	0.237705	0.342936
rs10900585_chr1_203653925_203654123_G_T_snpctr_alt	0.323077	23.2384	9.32273e-120	19.4358	1.92286e-84	0.323077	0.466102
rs10900586_chr1_203653986_203654184_G_A_snpctr_alt	0.0662808	2.11462	0.0172311	1.7686	0.0384806	0.0662808	0.0956229
rs10900586_chr1_203653986_203654184_G_A_snpctr_ref	0.199598	13.0812	2.10907e-39	10.9406	3.68357e-28	0.199598	0.28796
rs10793762_chr1_203653999_203654197_T_C_snpctr_alt	0.0477711	0.592036	0.276913	0.495158	0.310244	0.0477711	0.0689191
rs10793762_chr1_203653999_203654197_T_C_snpctr_ref	0.0696241	2.38964	0.00843248	1.99861	0.0228252	0.0696241	0.100446
rs6658130_chr1_203654469_203654667_G_A_snpctr_ref	0.209877	13.9267	2.17958e-44	11.6478	1.17695e-31	0.209877	0.302789
rs6594006_chr1_203654639_203654837_A_G_snpctr_alt	0.15894	9.73664	1.05198e-22	8.14339	1.92185e-16	0.15894	0.229302
rs6594006_chr1_203654639_203654837_A_G_snpctr_ref	0.0789473	3.15656	0.000798207	2.64004	0.00414484	0.0789473	0.113897
rs6594011_chr1_203655856_203656054_A_G_snpctr_alt	0.13219	7.53623	2.41875e-14	6.30304	1.45931e-10	0.13219	0.19071
rs6594011_chr1_203655856_203656054_A_G_snpctr_ref	0.0304054	-0.836442	0.798547	-0.699571	0.757902	0.0304054	0.0438657
rs4347266_chr1_203656079_203656277_A_G_snpctr_alt	0.167103	10.4081	1.13829e-25	8.705	1.58794e-18	0.167103	0.241078
rs10900589_chr1_203656875_203657073_A_T_snpctr_alt	0.430147	32.0459	1.25392e-225	26.802	1.52971e-158	0.430147	0.620571
rs6692627_chr1_203657121_203657319_C_T_snpctr_alt	0.280241	19.7148	8.05269e-87	16.4887	2.21013e-61	0.280241	0.404303
rs6692627_chr1_203657121_203657319_C_T_snpctr_ref	0.06829	2.2799	0.0113068	1.90683	0.0282713	0.06829	0.0985217
rs2365859_chr1_203657589_203657787_C_A_snpctr_alt	0.172414	10.845	1.05301e-27	9.07039	5.92941e-20	0.172414	0.248741
rs2365859_chr1_203657589_203657787_C_A_snpctr_ref	0.136231	7.86863	1.79269e-15	6.58105	2.33568e-11	0.136231	0.19654
rs4951381_chr1_203660739_203660937_A_G_snpctr_alt	0.247619	17.0313	2.40587e-65	14.2444	2.42875e-46	0.247619	0.357239
rs3851298_chr1_203664948_203665146_T_C_snpctr_ref	0.155556	9.45826	1.56553e-21	7.91056	1.28116e-15	0.155556	0.224419
rs12048743_chr1_205114774_205114972_C_G_snpctr_alt	0.289844	20.5047	9.77963e-94	17.1494	3.17563e-66	0.289844	0.418156
rs12048743_chr1_205114774_205114972_C_G_snpctr_ref	0.0563382	1.29676	0.0973569	1.08456	0.139057	0.0563382	0.0812789
rs2336938_chr1_206618700_206618898_A_C_snpctr_alt	0.0336536	-0.569254	0.715408	-0.476104	0.683	0.0336536	0.0485518
rs2336938_chr1_206618700_206618898_A_C_snpctr_ref	0.0206186	-1.6415	0.949653	-1.37289	0.915107	0.0206186	0.0297463
rs3024495_chr1_206942314_206942512_C_T_snpctr_alt	0.0295202	-0.909255	0.818392	-0.76047	0.776513	0.0295202	0.0425887
rs3024495_chr1_206942314_206942512_C_T_snpctr_ref	0.406245	30.0797	4.46987e-199	25.1576	5.83651e-140	0.406245	0.586087
rs340882_chr1_214145632_214145830_C_G_snpctr_alt	0.209876	13.9266	2.18227e-44	11.6478	1.17797e-31	0.209876	0.302788
rs340882_chr1_214145632_214145830_C_G_snpctr_ref	0.333325	24.0814	1.95993e-128	20.1408	1.61996e-90	0.333325	0.480886
rs17712208_chr1_214150346_214150544_T_A_snpctr_alt	0.133575	7.65018	1.0035e-14	6.39834	7.85359e-11	0.133575	0.192708
rs17712208_chr1_214150346_214150544_T_A_snpctr_ref	0.417517	31.0069	2.17364e-211	25.9331	1.40964e-148	0.417517	0.60235
rs2075423_chr1_214154620_214154818_G_T_snpctr_ref	0.195122	12.713	2.5049e-37	10.6327	1.04992e-26	0.195122	0.281502
rs76991740_chr1_214195208_214195406_T_C_snpctr_alt	0.677778	52.4157	0	43.8386	0	0.677778	0.977827
rs116126105_chr1_214197289_214197487_G_T_snpctr_ref	0.0784313	3.11411	0.00092249	2.60454	0.00459992	0.0784313	0.113152
rs114956890_chr1_214199047_214199245_G_A_snpctr_alt	0.0279061	-1.04203	0.851301	-0.871519	0.808265	0.0279061	0.04026
rs114956890_chr1_214199047_214199245_G_A_snpctr_ref	0.021277	-1.58734	0.943782	-1.32759	0.907844	0.021277	0.0306962
rs11120242_chr1_214202588_214202786_A_C_snpctr_alt	0.0308956	-0.796117	0.787018	-0.665844	0.747245	0.0308956	0.044573
rs11120242_chr1_214202588_214202786_A_C_snpctr_ref	0.0888889	3.97434	3.52874e-05	3.324	0.000443682	0.0888889	0.12824
rs113076124_chr1_214205784_214205982_T_C_snpctr_ref	0.639343	49.2541	0	41.1944	0	0.639343	0.922377
rs114456081_chr1_214205913_214206111_T_C_snpctr_alt	0.077381	3.02771	0.00123206	2.53227	0.00566626	0.077381	0.111637
rs114456081_chr1_214205913_214206111_T_C_snpctr_ref	0.116505	6.246	2.10545e-10	5.22394	8.75781e-08	0.116505	0.168081
rs75724905_chr1_214206481_214206679_A_C_snpctr_alt	0.103453	5.17233	1.15594e-07	4.32596	7.59344e-06	0.103453	0.149251
rs75724905_chr1_214206481_214206679_A_C_snpctr_ref	0.201922	13.2723	1.67594e-40	11.1005	6.23859e-29	0.201922	0.291311
rs75626032_chr1_214210904_214211102_G_T_snpctr_alt	0.0253165	-1.25505	0.895269	-1.04968	0.853067	0.0253165	0.036524
rs12091447_chr1_214213033_214213231_A_G_snpctr_alt	0.016	-2.02142	0.978382	-1.69064	0.954547	0.016	0.0230831
rs12091447_chr1_214213033_214213231_A_G_snpctr_ref	0.025	-1.28108	0.899918	-1.07145	0.858017	0.025	0.0360674
rs140830267_chr1_214214935_214215133_G_C_snpctr_alt	0.297627	21.1449	1.53792e-99	17.6848	2.74379e-70	0.297627	0.429385
rs117745491_chr1_214218481_214218679_C_T_snpctr_alt	0.0588245	1.50128	0.0666418	1.25562	0.104627	0.0588245	0.0848658
rs117745491_chr1_214218481_214218679_C_T_snpctr_ref	0.124086	6.86965	3.21804e-12	5.74553	4.58156e-09	0.124086	0.179019
rs146292212_chr1_214218841_214219039_T_A_snpctr_alt	0.109094	5.63638	8.68288e-09	4.71408	1.21405e-06	0.109094	0.157389
rs146292212_chr1_214218841_214219039_T_A_snpctr_ref	0.189473	12.2483	8.57849e-35	10.244	6.29301e-25	0.189473	0.273352
rs74139096_chr1_214219120_214219318_C_A_snpctr_alt	0.282428	19.8946	2.2654e-88	16.6392	1.81324e-62	0.282428	0.407457
rs74139096_chr1_214219120_214219318_C_A_snpctr_ref	0.0582334	1.45266	0.0731591	1.21495	0.112192	0.0582334	0.0840131
rs11120247_chr1_214222920_214223118_C_G_snpctr_alt	0.305315	21.7773	1.90379e-105	18.2138	2.00604e-74	0.305315	0.440477
rs11120247_chr1_214222920_214223118_C_G_snpctr_ref	0.404581	29.9428	2.73194e-197	25.0431	1.03798e-138	0.404581	0.583686
rs11120248_chr1_214223077_214223275_A_G_snpctr_alt	0.0484084	0.644462	0.259638	0.539006	0.294941	0.0484084	0.0698385
rs11120248_chr1_214223077_214223275_A_G_snpctr_ref	0.032786	-0.640619	0.739115	-0.535791	0.703949	0.032786	0.0473002
rs12062203_chr1_214223680_214223878_G_A_snpctr_alt	0.112	5.87544	2.10858e-09	4.91402	4.46148e-07	0.112	0.161582
rs12062203_chr1_214223680_214223878_G_A_snpctr_ref	0.0961384	4.57068	2.43072e-06	3.82276	6.59837e-05	0.0961384	0.138698
rs77608693_chr1_214224931_214225129_G_A_snpctr_alt	0.309853	22.1506	5.15073e-109	18.526	6.37495e-77	0.309853	0.447023
rs75031258_chr1_214225299_214225497_G_C_snpctr_alt	0.0722949	2.60933	0.00453592	2.18236	0.0145416	0.0722949	0.104299
rs75031258_chr1_214225299_214225497_G_C_snpctr_ref	0.0877192	3.87812	5.26324e-05	3.24353	0.000590294	0.0877192	0.126552
rs77746383_chr1_214225462_214225660_A_C_snpctr_alt	0.298851	21.2455	1.81239e-100	17.769	6.1393e-71	0.298851	0.43115
rs77746383_chr1_214225462_214225660_A_C_snpctr_ref	0.0613025	1.70511	0.0440866	1.4261	0.0769201	0.0613025	0.0884408
rs76970768_chr1_214225466_214225664_T_C_snpctr_alt	0.0509671	0.854942	0.196292	0.715044	0.237291	0.0509671	0.07353
rs76970768_chr1_214225466_214225664_T_C_snpctr_ref	0.0401554	-0.0344174	0.513728	-0.0287855	0.511482	0.0401554	0.057932
rs78991380_chr1_214225761_214225959_G_A_snpctr_ref	0.416667	30.937	1.90228e-210	25.8746	6.43279e-148	0.416667	0.601123
rs150426409_chr1_214226204_214226402_C_A_snpctr_alt	0.020202	-1.67576	0.953108	-1.40155	0.919475	0.020202	0.0291453
rs150426409_chr1_214226204_214226402_C_A_snpctr_ref	0.375017	27.5109	6.50436e-167	23.0091	1.8876e-117	0.375017	0.541035
rs75863191_chr1_214236925_214237123_A_C_snpctr_alt	0.700003	54.2439	0	45.3677	0	0.700003	1.00989
rs75863191_chr1_214236925_214237123_A_C_snpctr_ref	0.15	9.00125	1.11577e-19	7.52834	2.56955e-14	0.15	0.216404
rs114241512_chr1_214240832_214241030_A_G_snpctr_alt	0.0833334	3.51736	0.000217935	2.94179	0.00163158	0.0833334	0.120225
rs3001032_chr1_219727680_219727878_T_C_snpctr_alt	0.0679086	2.24853	0.0122712	1.88059	0.0300137	0.0679086	0.0979715
rs3001032_chr1_219727680_219727878_T_C_snpctr_ref	0.594165	45.5378	0	38.0862	0	0.594165	0.857199
rs2820441_chr1_219734861_219735059_A_C_snpctr_alt	0.0372635	-0.272302	0.607305	-0.227744	0.590077	0.0372635	0.0537599
rs2820441_chr1_219734861_219735059_A_C_snpctr_ref	0.0292632	-0.930399	0.823918	-0.778154	0.781761	0.0292632	0.0422179
rs2785998_chr1_219734899_219735097_C_A_snpctr_ref	0.0592594	1.53706	0.0621397	1.28554	0.0993016	0.0592594	0.0854933
rs4846567_chr1_219750618_219750816_G_T_snpctr_ref	0.438597	32.7409	2.04289e-235	27.3834	2.16288e-165	0.438597	0.632762
rs2820443_chr1_219753410_219753608_T_C_snpctr_ref	0.0441177	0.291511	0.38533	0.24381	0.403689	0.0441177	0.0636483
rs348330_chr1_229672856_229673054_G_A_snpctr_alt	0.0934579	4.35018	6.80122e-06	3.63834	0.0001372	0.0934579	0.134831
rs348330_chr1_229672856_229673054_G_A_snpctr_ref	0.10291	5.12771	1.46645e-07	4.28864	8.98865e-06	0.10291	0.148468
rs291367_chr1_235690701_235690899_G_A_snpctr_alt	0.0238098	-1.37899	0.916052	-1.15334	0.875615	0.0238098	0.0343502
rs12722496_chr10_6096568_6096766_A_G_snpctr_alt	0.325	23.3966	2.31437e-121	19.5681	1.44639e-85	0.325	0.468876
rs12722495_chr10_6097184_6097382_T_C_snpctr_alt	0.330158	23.8209	1.01442e-125	19.923	1.28635e-88	0.330158	0.476318
rs706778_chr10_6098850_6099048_C_T_snpctr_alt	0.0545454	1.14929	0.125219	0.961223	0.16822	0.0545454	0.0786924
rs41295061_chr10_6114561_6114759_C_A_snpctr_ref	0.104395	5.24986	7.61067e-08	4.3908	5.64667e-06	0.104395	0.15061
rs947474_chr10_6390351_6390549_G_A_snpctr_ref	0.0398549	-0.0591363	0.523578	-0.0494595	0.519723	0.0398549	0.0574985
rs10906529_chr10_6465046_6465244_C_G_snpctr_ref	0.383886	28.2405	9.3226e-176	23.6193	1.21986e-123	0.383886	0.55383
rs7920162_chr10_6465561_6465759_C_T_snpctr_ref	0.149319	8.94529	1.85494e-19	7.48153	3.67322e-14	0.149319	0.215422
rs11257655_chr10_12307795_12307993_C_T_snpctr_alt	0.167688	10.4563	6.85759e-26	8.74526	1.11252e-18	0.167688	0.241923
rs994502_chr10_26500067_26500265_T_C_snpctr_ref	0.0645161	1.96946	0.0244499	1.64719	0.0497594	0.0645161	0.0930771
rs7072136_chr10_26502610_26502808_G_A_snpctr_alt	0.0363633	-0.34635	0.63546	-0.289675	0.613968	0.0363633	0.0524612
rs7072136_chr10_26502610_26502808_G_A_snpctr_ref	0.264424	18.4137	5.10496e-76	15.4005	8.11559e-54	0.264424	0.381483
rs61839365_chr10_26515567_26515765_G_A_snpctr_alt	0.08	3.24315	0.000591082	2.71246	0.00333932	0.08	0.115416
rs35778153_chr10_64881283_64881481_T_C_snpctr_alt	0.29224	20.7018	1.6689e-95	17.3143	1.83629e-67	0.29224	0.421613
rs67710017_chr10_64888646_64888844_C_A_snpctr_ref	0.294118	20.8562	6.69231e-97	17.4434	1.93141e-68	0.294118	0.424322
rs34429458_chr10_64896811_64897009_C_G_snpctr_ref	0.333333	24.0821	1.92662e-128	20.1414	1.60064e-90	0.333333	0.480898
rs36100606_chr10_64905014_64905212_C_G_snpctr_alt	0.0985928	4.77258	9.09421e-07	3.99162	3.28122e-05	0.0985928	0.142239
rs36100606_chr10_64905014_64905212_C_G_snpctr_ref	0.173656	10.9472	3.42623e-28	9.15587	2.69614e-20	0.173656	0.250533
rs56378743_chr10_64926437_64926635_C_A_snpctr_alt	0.0597013	1.5734	0.0578126	1.31594	0.094097	0.0597013	0.0861308
rs56378743_chr10_64926437_64926635_C_A_snpctr_ref	0.0674161	2.20801	0.0136217	1.84671	0.0323949	0.0674161	0.0972609
rs12773235_chr10_65014576_65014774_G_A_snpctr_alt	0.216666	14.4851	7.52198e-48	12.1149	4.40581e-34	0.216666	0.312583
rs12773235_chr10_65014576_65014774_G_A_snpctr_ref	0.305355	21.7806	1.77181e-105	18.2165	1.90763e-74	0.305355	0.440534
rs34568091_chr10_65017143_65017341_T_C_snpctr_alt	0.127741	7.17025	3.74303e-13	5.99695	1.0053e-09	0.127741	0.184291
rs34568091_chr10_65017143_65017341_T_C_snpctr_ref	0.0193798	-1.74339	0.959368	-1.45811	0.927595	0.0193798	0.0279592
rs72829202_chr10_65019919_65020117_T_C_snpctr_ref	0.0348798	-0.468388	0.680246	-0.391743	0.652376	0.0348798	0.0503209
rs12766208_chr10_65021923_65022121_G_C_snpctr_alt	0.15311	9.25711	1.05024e-20	7.74232	4.88087e-15	0.15311	0.220891
rs56206255_chr10_65200977_65201175_G_A_snpctr_alt	0.0666657	2.14629	0.015925	1.79508	0.0363204	0.0666657	0.0961783
rs12770873_chr10_65248408_65248606_A_G_snpctr_alt	0.221361	14.8714	2.52798e-50	12.4379	8.1357e-36	0.221361	0.319357
rs12770873_chr10_65248408_65248606_A_G_snpctr_ref	0.0706975	2.47794	0.00660725	2.07246	0.0191113	0.0706975	0.101995
rs35386465_chr10_65274740_65274938_G_A_snpctr_alt	0.0909091	4.14052	1.7326e-05	3.46299	0.000267108	0.0909091	0.131154
rs35386465_chr10_65274740_65274938_G_A_snpctr_ref	0.070176	2.43504	0.00744499	2.03659	0.0208458	0.070176	0.101243
rs34205815_chr10_65289805_65290003_A_G_snpctr_ref	0.227584	15.3832	1.06035e-53	12.866	3.49629e-38	0.227584	0.328334
rs10995554_chr10_65295011_65295209_A_G_snpctr_alt	0.0750074	2.83246	0.00230954	2.36897	0.00891875	0.0750074	0.108213
rs34826524_chr10_65305026_65305224_T_G_snpctr_ref	0.155173	9.42681	2.11372e-21	7.88426	1.58206e-15	0.155173	0.223868
rs12761962_chr10_65309768_65309966_G_A_snpctr_alt	0.0192832	-1.75135	0.960057	-1.46476	0.928507	0.0192832	0.0278197
rs12761962_chr10_65309768_65309966_G_A_snpctr_ref	0.0457316	0.424271	0.335684	0.354846	0.361353	0.0457316	0.0659767
rs35193693_chr10_65321148_65321346_A_T_snpctr_alt	0.0409357	0.0297648	0.488127	0.0248942	0.49007	0.0409357	0.0590577
rs35193693_chr10_65321148_65321346_A_T_snpctr_ref	0.0450451	0.367798	0.356512	0.307614	0.379188	0.0450451	0.0649863
rs12765951_chr10_65344298_65344496_G_C_snpctr_alt	0.14	8.17871	1.43447e-16	6.84039	3.94888e-12	0.14	0.201978
rs72805692_chr10_71099010_71099208_A_G_snpctr_alt	0.538458	40.9554	0	34.2537	1.92206e-257	0.538458	0.776831
rs72805692_chr10_71099010_71099208_A_G_snpctr_ref	0.178842	11.3738	2.82406e-30	9.51264	9.29404e-22	0.178842	0.258015
rs810517_chr10_80942521_80942719_C_T_snpctr_ref	0.0384594	-0.17393	0.56904	-0.145469	0.55783	0.0384594	0.0554852
rs12571751_chr10_80942532_80942730_A_G_snpctr_alt	0.0379743	-0.213833	0.584661	-0.178843	0.570969	0.0379743	0.0547854
rs12571751_chr10_80942532_80942730_A_G_snpctr_ref	0.41931	31.1544	2.21174e-213	26.0564	5.68537e-150	0.41931	0.604936
rs703982_chr10_80942622_80942820_A_G_snpctr_alt	0.0588264	1.50144	0.0666213	1.25575	0.104603	0.0588264	0.0848686
rs703982_chr10_80942622_80942820_A_G_snpctr_ref	0.0277778	-1.05259	0.853735	-0.880349	0.810665	0.0277778	0.0400749
rs703981_chr10_80942756_80942954_G_C_snpctr_alt	0.0370373	-0.29091	0.61444	-0.243307	0.596116	0.0370373	0.0534335
rs703981_chr10_80942756_80942954_G_C_snpctr_ref	0.267241	18.6454	6.88655e-78	15.5943	3.97777e-55	0.267241	0.385547
rs703980_chr10_80943742_80943940_G_A_snpctr_alt	0.0671633	2.18722	0.0143632	1.82932	0.0336762	0.0671633	0.0968962
rs703980_chr10_80943742_80943940_G_A_snpctr_ref	0.20793	13.7665	2.02723e-43	11.5138	5.61986e-31	0.20793	0.299979
rs703977_chr10_80944131_80944329_T_G_snpctr_alt	0.740006	57.5344	0	48.1198	0	0.740006	1.0676
rs703977_chr10_80944131_80944329_T_G_snpctr_ref	0.502128	37.9669	0	31.7542	1.39001e-221	0.502128	0.724417
rs697239_chr10_80947339_80947537_T_C_snpctr_alt	0.361502	26.3992	6.99368e-154	22.0794	2.49391e-108	0.361502	0.521538
rs697239_chr10_80947339_80947537_T_C_snpctr_ref	0.109942	5.70616	5.77757e-09	4.77244	9.10053e-07	0.109942	0.158613
rs703974_chr10_80948494_80948692_A_G_snpctr_alt	0.204034	13.446	1.62417e-41	11.2458	1.21449e-29	0.204034	0.294359
rs703974_chr10_80948494_80948692_A_G_snpctr_ref	0.202026	13.2809	1.49385e-40	11.1077	5.75522e-29	0.202026	0.291462
rs703972_chr10_80952727_80952925_G_C_snpctr_ref	0.234038	15.9142	2.5262e-57	13.3101	1.0115e-40	0.234038	0.337646
rs703966_chr10_80954152_80954350_G_A_snpctr_alt	0.030303	-0.844866	0.800907	-0.706616	0.760098	0.030303	0.043718
rs703966_chr10_80954152_80954350_G_A_snpctr_ref	0.0442479	0.302224	0.381241	0.25277	0.400223	0.0442479	0.0638362
rs10824744_chr10_81094026_81094224_A_G_snpctr_alt	0.135803	7.83341	2.37405e-15	6.55159	2.84634e-11	0.135803	0.195922
rs12411493_chr10_81095683_81095881_A_G_snpctr_alt	0.0289256	-0.95817	0.831011	-0.80138	0.788544	0.0289256	0.0417308
rs12411493_chr10_81095683_81095881_A_G_snpctr_ref	0.08621	3.75398	8.70243e-05	3.1397	0.000845609	0.08621	0.124375
rs7077812_chr10_81095972_81096170_T_C_snpctr_alt	0.145627	8.64158	2.77207e-18	7.22752	2.45954e-13	0.145627	0.210096
rs7077812_chr10_81095972_81096170_T_C_snpctr_ref	0.22578	15.2348	1.03804e-52	12.7419	1.72939e-37	0.22578	0.325732
rs1317617_chr10_81096490_81096688_G_A_snpctr_alt	0.336531	24.3451	3.2688e-131	20.3614	1.84064e-92	0.336531	0.485511
rs1317617_chr10_81096490_81096688_G_A_snpctr_ref	0.185402	11.9134	5.04013e-33	9.96394	1.096e-23	0.185402	0.267478
rs12569872_chr10_89665413_89665611_G_A_snpctr_ref	0.0749997	2.83183	0.00231413	2.36844	0.00893155	0.0749997	0.108202
rs10490920_chr10_89685544_89685742_T_C_snpctr_alt	0.187499	12.0859	6.26738e-34	10.1082	2.53918e-24	0.187499	0.270504
rs12572106_chr10_89716008_89716206_T_C_snpctr_alt	0.028302	-1.00947	0.843625	-0.844284	0.800745	0.028302	0.0408311
rs12572106_chr10_89716008_89716206_T_C_snpctr_ref	0.0965888	4.60773	2.03546e-06	3.85374	5.81627e-05	0.0965888	0.139348
rs36062478_chr10_89722632_89722830_T_C_snpctr_alt	0.418603	31.0962	1.35357e-212	26.0078	2.01992e-149	0.418603	0.603916
rs76774620_chr10_89751886_89752084_A_G_snpctr_alt	0.0912018	4.1646	1.5595e-05	3.48313	0.000247798	0.0912018	0.131576
rs76774620_chr10_89751886_89752084_A_G_snpctr_ref	0.076148	2.92629	0.00171515	2.44745	0.00719359	0.076148	0.109858
rs11202627_chr10_89769241_89769439_C_T_snpctr_ref	0.115979	6.20274	2.77448e-10	5.18775	1.06423e-07	0.115979	0.167322
rs117291845_chr10_89829878_89830076_G_A_snpctr_alt	0.112732	5.93563	1.46358e-09	4.96436	3.44647e-07	0.112732	0.162638
rs117291845_chr10_89829878_89830076_G_A_snpctr_ref	0.0646561	1.98098	0.0237969	1.65682	0.0487778	0.0646561	0.093279
rs855704_chr10_93881817_93882015_C_G_snpctr_alt	0.100002	4.88846	5.08146e-07	4.08854	2.17052e-05	0.100002	0.144272
rs855698_chr10_93891638_93891836_A_G_snpctr_alt	0.0714286	2.53808	0.00557319	2.12276	0.0168871	0.0714286	0.10305
rs2767654_chr10_93908811_93909009_G_A_snpctr_alt	0.030303	-0.844865	0.800907	-0.706616	0.760097	0.030303	0.043718
rs2767654_chr10_93908811_93909009_G_A_snpctr_ref	0.0512454	0.87783	0.190018	0.734187	0.231417	0.0512454	0.0739315
rs1971471_chr10_93996329_93996527_A_C_snpctr_ref	0.222229	14.9428	8.6812e-51	12.4976	3.84659e-36	0.222229	0.320609
rs10748577_chr10_94068266_94068464_G_C_snpctr_ref	0.0789473	3.15656	0.000798219	2.64003	0.00414488	0.0789473	0.113897
rs950732_chr10_94114534_94114732_C_T_snpctr_alt	0.0538851	1.09497	0.136765	0.915793	0.179888	0.0538851	0.0777397
rs950732_chr10_94114534_94114732_C_T_snpctr_ref	0.0405406	-0.00273572	0.501091	-0.00228806	0.500913	0.0405406	0.0584877
rs1112718_chr10_94479008_94479206_A_G_snpctr_ref	0.141278	8.28379	5.9659e-17	6.92827	2.13006e-12	0.141278	0.203821
rs10882106_chr10_94480235_94480433_C_T_snpctr_alt	0.0857143	3.71321	0.000102325	3.1056	0.000949481	0.0857143	0.12366
rs10882106_chr10_94480235_94480433_C_T_snpctr_ref	0.172495	10.8517	9.78731e-28	9.07599	5.63264e-20	0.172495	0.248858
rs714550_chr10_95388942_95389140_G_A_snpctr_ref	0.227925	15.4113	6.87375e-54	12.8895	2.58041e-38	0.227925	0.328826
rs714551_chr10_95389025_95389223_G_A_snpctr_alt	0.0459747	0.444265	0.328425	0.371568	0.355107	0.0459747	0.0663274
rs1409335_chr10_95389150_95389348_G_A_snpctr_alt	0.182692	11.6905	7.12824e-32	9.77752	7.03084e-23	0.182692	0.263569
rs1409335_chr10_95389150_95389348_G_A_snpctr_ref	0.0714286	2.53808	0.00557318	2.12276	0.016887	0.0714286	0.10305
rs1409334_chr10_95389152_95389350_T_A_snpctr_alt	0.0631599	1.8579	0.0315914	1.55389	0.0601059	0.0631599	0.0911204
rs1409334_chr10_95389152_95389350_T_A_snpctr_ref	0.022422	-1.49315	0.932301	-1.24882	0.894134	0.022422	0.0323481
rs4919339_chr10_95389582_95389780_T_C_snpctr_ref	0.0672783	2.19668	0.0140218	1.83722	0.0330884	0.0672783	0.097062
rs10882288_chr10_95389777_95389975_C_T_snpctr_ref	0.074074	2.75569	0.00292846	2.30476	0.01059	0.074074	0.106866
rs716333_chr10_95390642_95390840_T_A_snpctr_alt	0.0357141	-0.399757	0.655332	-0.334342	0.630939	0.0357141	0.0515245
rs716333_chr10_95390642_95390840_T_A_snpctr_ref	0.0551195	1.19651	0.115748	1.00072	0.158481	0.0551195	0.0795207
rs1409333_chr10_95390820_95391018_C_T_snpctr_alt	0.03138	-0.756271	0.775256	-0.632518	0.736476	0.03138	0.0452718
rs1409333_chr10_95390820_95391018_C_T_snpctr_ref	0.110279	5.73386	4.90857e-09	4.7956	8.10944e-07	0.110279	0.159099
rs11187560_chr10_95391258_95391456_G_A_snpctr_alt	0.241379	16.518	1.36195e-61	13.8151	1.03391e-43	0.241379	0.348236
rs11187561_chr10_95391260_95391458_C_T_snpctr_alt	0.144928	8.58402	4.58089e-18	7.17937	3.50162e-13	0.144928	0.209086
rs17775480_chr10_112978983_112979181_G_A_snpctr_alt	0.414325	30.7443	7.28235e-208	25.7135	4.1308e-146	0.414325	0.597744
rs17775480_chr10_112978983_112979181_G_A_snpctr_ref	0.576194	44.0595	0	36.8498	1.47103e-297	0.576194	0.831272
rs1335715_chr10_112981978_112982176_C_T_snpctr_alt	0.213415	14.2177	3.55845e-46	11.8912	6.57699e-33	0.213415	0.307892
rs11598724_chr10_112982890_112983088_G_A_snpctr_alt	0.146099	8.6804	1.97183e-18	7.25999	1.93562e-13	0.146099	0.210777
rs11598724_chr10_112982890_112983088_G_A_snpctr_ref	0.125001	6.94491	1.89353e-12	5.80848	3.15213e-09	0.125001	0.180339
rs34211312_chr10_113020874_113021072_C_T_snpctr_alt	0.428569	31.9161	7.99107e-224	26.6935	2.80079e-157	0.428569	0.618295
rs34211312_chr10_113020874_113021072_C_T_snpctr_ref	0.0839159	3.56527	0.000181741	2.98187	0.00143248	0.0839159	0.121065
rs116761056_chr10_114737225_114737423_C_T_snpctr_alt	0.231681	15.7202	5.4947e-56	13.1479	8.75201e-40	0.231681	0.334245
rs116761056_chr10_114737225_114737423_C_T_snpctr_ref	0.119321	6.47764	4.65851e-11	5.41767	3.01903e-08	0.119321	0.172144
rs144155527_chr10_114737534_114737732_C_T_snpctr_alt	0.210528	13.9803	1.02874e-44	11.6926	6.95317e-32	0.210528	0.303728
rs144155527_chr10_114737534_114737732_C_T_snpctr_ref	0.0549448	1.18214	0.118576	0.988699	0.161405	0.0549448	0.0792686
rs192408510_chr10_114739889_114740087_G_A_snpctr_ref	0.248216	17.0804	1.03825e-65	14.2855	1.34808e-46	0.248216	0.3581
rs184509201_chr10_114740238_114740436_C_G_snpctr_alt	0.0608695	1.6695	0.047509	1.39631	0.0813101	0.0608695	0.0878162
rs149954646_chr10_114741408_114741606_G_A_snpctr_alt	0.14423	8.52664	7.53287e-18	7.13139	4.96813e-13	0.14423	0.20808
rs149954646_chr10_114741408_114741606_G_A_snpctr_ref	0.111701	5.85086	2.44512e-09	4.89346	4.95393e-07	0.111701	0.161151
rs145034729_chr10_114741574_114741772_G_A_snpctr_alt	0.073549	2.7125	0.00333892	2.26864	0.0116452	0.073549	0.106109
rs7901695_chr10_114753989_114754187_T_C_snpctr_ref	0.174998	11.0576	1.00719e-28	9.24818	1.1417e-20	0.174998	0.252469
rs35198068_chr10_114754685_114754883_T_C_snpctr_alt	0.0431034	0.208077	0.417584	0.174029	0.430921	0.0431034	0.062185
rs35198068_chr10_114754685_114754883_T_C_snpctr_ref	0.0731707	2.68138	0.00366598	2.24261	0.0124609	0.0731707	0.105563
rs4506565_chr10_114755942_114756140_A_T_snpctr_alt	0.04217	0.1313	0.447769	0.109815	0.456278	0.04217	0.0608385
rs4506565_chr10_114755942_114756140_A_T_snpctr_ref	0.0276069	-1.06665	0.856934	-0.892106	0.813832	0.0276069	0.0398283
rs7903146_chr10_114758250_114758448_C_T_snpctr_alt	0.132158	7.53357	2.4685e-14	6.30082	1.48038e-10	0.132158	0.190663
rs7903146_chr10_114758250_114758448_C_T_snpctr_ref	0.0734038	2.70055	0.0034612	2.25865	0.0119526	0.0734038	0.105899
rs4575195_chr10_114765648_114765846_C_A_snpctr_alt	0.11566	6.17648	3.27737e-10	5.16579	1.19712e-07	0.11566	0.166862
rs4575195_chr10_114765648_114765846_C_A_snpctr_ref	0.0216216	-1.55899	0.9405	-1.30388	0.903863	0.0216216	0.0311934
rs4132670_chr10_114767672_114767870_G_A_snpctr_alt	0.293693	20.8213	1.38915e-96	17.4142	3.22074e-68	0.293693	0.423709
rs4132670_chr10_114767672_114767870_G_A_snpctr_ref	0.145558	8.63588	2.91372e-18	7.22275	2.54727e-13	0.145558	0.209996
rs114863326_chr10_114783676_114783874_T_C_snpctr_alt	0.249027	17.1471	3.30199e-66	14.3413	6.04213e-47	0.249027	0.35927
rs114863326_chr10_114783676_114783874_T_C_snpctr_ref	0.0223252	-1.50111	0.933336	-1.25548	0.895347	0.0223252	0.0322085
rs2421016_chr10_124167413_124167611_C_T_snpctr_alt	0.239994	16.4041	8.94054e-61	13.7198	3.86373e-43	0.239994	0.346238
rs2421016_chr10_124167413_124167611_C_T_snpctr_ref	0.1625	10.0295	5.65309e-24	8.38834	2.46519e-17	0.1625	0.234438
rs4612730_chr10_124176353_124176551_G_A_snpctr_alt	0.0225225	-1.48488	0.931212	-1.2419	0.892864	0.0225225	0.0324931
rs4612730_chr10_124176353_124176551_G_A_snpctr_ref	0.265306	18.4862	1.33303e-76	15.4612	3.1688e-54	0.265306	0.382756
rs2334499_chr11_1696750_1696948_C_T_snpctr_ref	0.0307692	-0.806516	0.790027	-0.674542	0.750017	0.0307692	0.0443906
rs4752781_chr11_1701956_1702154_A_T_snpctr_ref	0.024922	-1.2875	0.90104	-1.07682	0.85922	0.024922	0.0359549
rs4417225_chr11_1703465_1703663_C_T_snpctr_alt	0.28713	20.2814	9.38595e-92	16.9627	7.75842e-65	0.28713	0.414241
rs4417225_chr11_1703465_1703663_C_T_snpctr_ref	0.0264322	-1.16327	0.877641	-0.972921	0.834704	0.0264322	0.0381336
rs28437392_chr11_1710789_1710987_C_T_snpctr_alt	0.0476191	0.579539	0.281113	0.484707	0.313942	0.0476191	0.0686999
rs28437392_chr11_1710789_1710987_C_T_snpctr_ref	0.108527	5.58976	1.13692e-08	4.67508	1.46919e-06	0.108527	0.156572
rs28439783_chr11_1710800_1710998_C_G_snpctr_alt	0.467742	35.1384	8.75501e-271	29.3885	3.85212e-190	0.467742	0.674809
rs28693674_chr11_1710842_1711040_A_T_snpctr_alt	0.0952353	4.49639	3.45586e-06	3.76062	8.47452e-05	0.0952353	0.137395
rs3741204_chr11_2169809_2170007_T_C_snpctr_alt	0.0384614	-0.17377	0.568977	-0.145335	0.557777	0.0384614	0.055488
rs3741204_chr11_2169809_2170007_T_C_snpctr_ref	0.231109	15.6732	1.15293e-55	13.1085	1.47107e-39	0.231109	0.33342
rs10770143_chr11_2195168_2195366_C_T_snpctr_ref	0.382858	28.1559	1.01553e-174	23.5486	6.48927e-123	0.382858	0.552347
rs11042966_chr11_2195439_2195637_G_A_snpctr_alt	0.118141	6.38061	8.81928e-11	5.33652	4.73739e-08	0.118141	0.170442
rs11042966_chr11_2195439_2195637_G_A_snpctr_ref	0.128189	7.20714	2.85692e-13	6.0278	8.31017e-10	0.128189	0.184938
rs10840496_chr11_2195745_2195943_T_C_snpctr_alt	0.0422933	0.141438	0.443762	0.118294	0.452917	0.0422933	0.0610163
rs10743152_chr11_2195882_2196080_T_C_snpctr_alt	0.184336	11.8257	1.4371e-32	9.89062	2.28587e-23	0.184336	0.265941
rs7482891_chr11_2197013_2197211_A_G_snpctr_alt	0.251578	17.3569	8.73828e-68	14.5167	4.74528e-48	0.251578	0.36295
rs7482891_chr11_2197013_2197211_A_G_snpctr_ref	0.235278	16.0161	4.9315e-58	13.3953	3.21999e-41	0.235278	0.339434
rs4929964_chr11_2197033_2197231_T_G_snpctr_alt	0.272163	19.0502	3.27113e-81	15.9329	1.87154e-57	0.272163	0.392648
rs4929964_chr11_2197033_2197231_T_G_snpctr_ref	0.0793388	3.18876	0.000714422	2.66697	0.00382695	0.0793388	0.114462
rs4929965_chr11_2197187_2197385_A_G_snpctr_alt	0.0699999	2.42056	0.0077484	2.02447	0.021461	0.0699999	0.100989
rs67225004_chr11_2211063_2211261_G_A_snpctr_alt	0.0416666	0.089889	0.464188	0.07518	0.470036	0.0416666	0.0601122
rs67225004_chr11_2211063_2211261_G_A_snpctr_ref	0.242653	16.6228	2.38205e-62	13.9027	3.04787e-44	0.242653	0.350075
rs7110836_chr11_2212666_2212864_C_A_snpctr_alt	0.0566038	1.3186	0.0936507	1.10284	0.135049	0.0566038	0.081662
rs7110836_chr11_2212666_2212864_C_A_snpctr_ref	0.05036	0.805	0.21041	0.673274	0.250387	0.05036	0.0726541
rs7129293_chr11_2212759_2212957_G_T_snpctr_alt	0.101265	4.99241	2.98154e-07	4.17548	1.48681e-05	0.101265	0.146095
rs7111341_chr11_2213067_2213265_C_T_snpctr_ref	0.0694444	2.37486	0.00877777	1.98625	0.0235027	0.0694444	0.100187
rs7121197_chr11_2213159_2213357_T_C_snpctr_alt	0.025641	-1.22836	0.890343	-1.02735	0.847873	0.025641	0.0369922
rs7121197_chr11_2213159_2213357_T_C_snpctr_ref	0.239563	16.3686	1.60228e-60	13.6901	5.81464e-43	0.239563	0.345616
rs11564701_chr11_2213393_2213591_G_C_snpctr_ref	0.294871	20.9182	1.83007e-97	17.4952	7.79101e-69	0.294871	0.425408
rs11564700_chr11_2213480_2213678_C_G_snpctr_alt	0.351066	25.5407	3.47889e-144	21.3614	1.5279e-101	0.351066	0.506481
rs11564696_chr11_2213595_2213793_C_G_snpctr_alt	0.469138	35.2532	1.53299e-272	29.4845	2.27217e-191	0.469138	0.676823
rs11564691_chr11_2213940_2214138_T_G_snpctr_alt	0.173196	10.9093	5.20054e-28	9.12419	3.6137e-20	0.173196	0.249869
rs7937915_chr11_2214289_2214487_C_G_snpctr_alt	0.190434	12.3273	3.2279e-35	10.3101	3.17037e-25	0.190434	0.274738
rs7937915_chr11_2214289_2214487_C_G_snpctr_ref	0.151515	9.12585	3.5587e-20	7.63255	1.15081e-14	0.151515	0.218589
rs7947138_chr11_2214368_2214566_T_C_snpctr_alt	0.0579788	1.43171	0.0761135	1.19743	0.115569	0.0579788	0.0836457
rs7947138_chr11_2214368_2214566_T_C_snpctr_ref	0.0813998	3.3583	0.00039212	2.80876	0.0024866	0.0813998	0.117435
rs800140_chr11_2333576_2333774_A_G_snpctr_ref	0.230768	15.6451	1.79322e-55	13.085	2.0047e-39	0.230768	0.332927
rs2521287_chr11_2342257_2342455_A_T_snpctr_alt	0.389865	28.7323	7.53933e-182	24.0307	6.64554e-128	0.389865	0.562456
rs2521287_chr11_2342257_2342455_A_T_snpctr_ref	0.102948	5.13081	1.44252e-07	4.29123	8.88439e-06	0.102948	0.148522
rs800125_chr11_2364450_2364648_C_A_snpctr_alt	0.0833327	3.5173	0.000217983	2.94174	0.00163184	0.0833327	0.120224
rs800125_chr11_2364450_2364648_C_A_snpctr_ref	0.0370371	-0.29093	0.614448	-0.243324	0.596123	0.0370371	0.0534332
rs2521247_chr11_2389611_2389809_C_T_snpctr_alt	0.0326084	-0.65523	0.74384	-0.548012	0.708158	0.0326084	0.0470439
rs2521247_chr11_2389611_2389809_C_T_snpctr_ref	0.109196	5.64475	8.27112e-09	4.72107	1.17303e-06	0.109196	0.157536
rs2521248_chr11_2390073_2390271_C_T_snpctr_alt	0.0387096	-0.153346	0.560937	-0.128253	0.551026	0.0387096	0.0558462
rs2521248_chr11_2390073_2390271_C_T_snpctr_ref	0.0227269	-1.46807	0.928957	-1.22784	0.890247	0.0227269	0.0327879
rs80102379_chr11_2634078_2634276_G_T_snpctr_alt	0.0564961	1.30975	0.0951399	1.09543	0.136664	0.0564961	0.0815067
rs80102379_chr11_2634078_2634276_G_T_snpctr_ref	0.0653266	2.03614	0.0208682	1.70296	0.0442882	0.0653266	0.0942464
rs231346_chr11_2676540_2676738_C_G_snpctr_alt	0.0574709	1.38993	0.0822751	1.16249	0.122518	0.0574709	0.0829129
rs231343_chr11_2678554_2678752_A_C_snpctr_alt	0.070707	2.47872	0.00659267	2.07312	0.0190806	0.070707	0.102009
rs231361_chr11_2691401_2691599_G_A_snpctr_alt	0.114193	6.05583	6.98466e-10	5.06489	2.0432e-07	0.114193	0.164746
rs231361_chr11_2691401_2691599_G_A_snpctr_ref	0.0273948	-1.08409	0.860838	-0.906695	0.817716	0.0273948	0.0395224
rs2283217_chr11_2753262_2753460_G_T_snpctr_alt	0.167383	10.4312	8.93063e-26	8.7243	1.33921e-18	0.167383	0.241483
rs2283218_chr11_2753263_2753461_A_G_snpctr_ref	0.0133927	-2.23589	0.98732	-1.87002	0.969259	0.0133927	0.0193216
rs2237895_chr11_2857095_2857293_A_C_snpctr_ref	0.541936	41.2414	0	34.4929	5.12446e-261	0.541936	0.781848
rs2237896_chr11_2858341_2858539_G_A_snpctr_alt	0.178342	11.3326	4.523e-30	9.47821	1.29344e-21	0.178342	0.257293
rs431222_chr11_2908300_2908498_C_T_snpctr_alt	0.170785	10.7111	4.51608e-27	8.95836	1.64774e-19	0.170785	0.246391
rs431222_chr11_2908300_2908498_C_T_snpctr_ref	0.0262734	-1.17634	0.88027	-0.983848	0.837405	0.0262734	0.0379045
rs445084_chr11_2908655_2908853_A_G_snpctr_alt	0.18253	11.6772	8.33562e-32	9.7664	7.84668e-23	0.18253	0.263336
rs445084_chr11_2908655_2908853_A_G_snpctr_ref	0.138365	8.04415	4.34235e-16	6.72785	8.60963e-12	0.138365	0.199618
rs450563_chr11_2908866_2909064_A_G_snpctr_ref	0.0652174	2.02715	0.0213236	1.69544	0.0449962	0.0652174	0.0940888
rs10769803_chr11_7564112_7564310_A_G_snpctr_alt	0.213151	14.196	4.84791e-46	11.8731	8.16884e-33	0.213151	0.307512
rs10769803_chr11_7564112_7564310_A_G_snpctr_ref	0.354282	25.8053	3.86632e-147	21.5827	1.30713e-103	0.354282	0.511121
rs11041434_chr11_7566194_7566392_A_G_snpctr_alt	0.291974	20.6799	2.62635e-95	17.296	2.52247e-67	0.291974	0.42123
rs11041434_chr11_7566194_7566392_A_G_snpctr_ref	0.0607273	1.6578	0.0486791	1.38652	0.0827933	0.0607273	0.0876109
rs7121577_chr11_7567763_7567961_A_T_snpctr_alt	0.0990825	4.81286	7.43943e-07	4.02531	2.84507e-05	0.0990825	0.142946
rs7121577_chr11_7567763_7567961_A_T_snpctr_ref	0.0634984	1.88575	0.0296642	1.57718	0.0573774	0.0634984	0.0916089
rs7105989_chr11_7567884_7568082_C_G_snpctr_alt	0.0387596	-0.149236	0.559316	-0.124815	0.549665	0.0387596	0.0559183
rs7105146_chr11_7567902_7568100_G_A_snpctr_ref	0.0913978	4.18072	1.45291e-05	3.49661	0.000235603	0.0913978	0.131859
rs10743026_chr11_7575646_7575844_C_G_snpctr_alt	0.0238067	-1.37925	0.916091	-1.15355	0.875658	0.0238067	0.0343458
rs10743026_chr11_7575646_7575844_C_G_snpctr_ref	0.154886	9.40321	2.64605e-21	7.86452	1.85255e-15	0.154886	0.223454
rs7481625_chr11_7576251_7576449_G_A_snpctr_ref	0.409091	30.3138	3.77311e-202	25.3534	4.12236e-142	0.409091	0.590193
rs2168101_chr11_8255309_8255507_C_A_snpctr_ref	0.103094	5.14281	1.35333e-07	4.30126	8.49134e-06	0.103094	0.148733
rs415895_chr11_9769463_9769661_C_G_snpctr_alt	0.0434783	0.238916	0.405585	0.199821	0.42081	0.0434783	0.0627259
rs415895_chr11_9769463_9769661_C_G_snpctr_ref	0.0510204	0.859319	0.195082	0.718705	0.236161	0.0510204	0.0736068
rs360140_chr11_9776468_9776666_C_A_snpctr_alt	0.0564972	1.30984	0.0951254	1.0955	0.136648	0.0564972	0.0815082
rs360140_chr11_9776468_9776666_C_A_snpctr_ref	0.117073	6.29272	1.55971e-10	5.26302	7.08556e-08	0.117073	0.1689
rs75336838_chr11_14576692_14576890_C_T_snpctr_alt	0.202085	13.2858	1.40015e-40	11.1117	5.49968e-29	0.202085	0.291548
rs1557765_chr11_17403540_17403738_T_C_snpctr_ref	0.354171	25.7962	4.89684e-147	21.575	1.54222e-103	0.354171	0.510961
rs10734252_chr11_17404740_17404938_G_A_snpctr_alt	0.0544034	1.13761	0.127642	0.951456	0.170687	0.0544034	0.0784876
rs10734252_chr11_17404740_17404938_G_A_snpctr_ref	0.284211	20.0413	1.20174e-89	16.7619	2.31954e-63	0.284211	0.41003
rs2074314_chr11_17411722_17411920_C_T_snpctr_alt	0.0254957	-1.24031	0.892569	-1.03735	0.850213	0.0254957	0.0367826
rs7124355_chr11_17412861_17413059_A_G_snpctr_ref	0.131148	7.45056	4.64737e-14	6.23139	2.31163e-10	0.131148	0.189207
rs871004_chr11_28512359_28512557_G_A_snpctr_alt	0.0504202	0.809947	0.208985	0.677412	0.249072	0.0504202	0.0727409
rs871004_chr11_28512359_28512557_G_A_snpctr_ref	0.317073	22.7445	8.13199e-115	19.0227	5.53028e-81	0.317073	0.45744
rs2985149_chr11_34969435_34969633_G_A_snpctr_ref	0.0624973	1.8034	0.0356628	1.5083	0.0657388	0.0624973	0.0901645
rs2915183_chr11_34970643_34970841_G_A_snpctr_alt	0.0434783	0.238915	0.405586	0.19982	0.420811	0.0434783	0.0627259
rs2956102_chr11_34970718_34970916_T_C_snpctr_ref	0.155251	9.43321	1.98863e-21	7.88961	1.51567e-15	0.155251	0.22398
rs2915181_chr11_34970960_34971158_T_C_snpctr_alt	0.0727247	2.64469	0.00408824	2.21193	0.0134857	0.0727247	0.10492
rs2915181_chr11_34970960_34971158_T_C_snpctr_ref	0.0630841	1.85167	0.0320367	1.54867	0.0607303	0.0630841	0.0910111
rs2956099_chr11_34978421_34978619_C_T_snpctr_alt	0.0415214	0.077944	0.468936	0.0651896	0.474012	0.0415214	0.0599027
rs2956099_chr11_34978421_34978619_C_T_snpctr_ref	0.538461	40.9556	0	34.2539	1.91047e-257	0.538461	0.776835
rs2243929_chr11_34979406_34979604_C_G_snpctr_ref	0.0412304	0.0540124	0.478463	0.0451741	0.481984	0.0412304	0.059483
rs1748073_chr11_34980004_34980202_C_T_snpctr_ref	0.372891	27.3361	7.90906e-165	22.8629	5.4344e-116	0.372891	0.537969
rs2732551_chr11_34980463_34980661_A_G_snpctr_alt	0.142855	8.41356	1.9887e-17	7.03681	9.83443e-13	0.142855	0.206097
rs2732551_chr11_34980463_34980661_A_G_snpctr_ref	0.0896007	4.03289	2.75472e-05	3.37297	0.000371808	0.0896007	0.129266
rs2767034_chr11_34981273_34981471_A_G_snpctr_alt	0.129552	7.31927	1.24664e-13	6.12158	4.63256e-10	0.129552	0.186904
rs2767034_chr11_34981273_34981471_A_G_snpctr_ref	0.280817	19.7622	3.15219e-87	16.5284	1.14599e-61	0.280817	0.405134
rs2732557_chr11_34986412_34986610_G_A_snpctr_alt	0.0333332	-0.595609	0.724282	-0.498146	0.69081	0.0333332	0.0480896
rs2732557_chr11_34986412_34986610_G_A_snpctr_ref	0.599997	46.0175	0	38.4875	0	0.599997	0.865613
rs2762958_chr11_34992352_34992550_T_A_snpctr_alt	0.0387325	-0.15147	0.560197	-0.126684	0.550405	0.0387325	0.0558791
rs2762956_chr11_34998191_34998389_A_T_snpctr_alt	0.236108	16.0844	1.64026e-58	13.4525	1.48901e-41	0.236108	0.340632
rs2762956_chr11_34998191_34998389_A_T_snpctr_ref	0.166669	10.3724	1.65485e-25	8.67515	2.06509e-18	0.166669	0.240452
rs2767042_chr11_35008284_35008482_G_A_snpctr_ref	0.0788644	3.14974	0.000817078	2.63433	0.00421513	0.0788644	0.113777
rs2767043_chr11_35008677_35008875_G_A_snpctr_ref	0.412534	30.597	6.70467e-206	25.5903	9.78504e-145	0.412534	0.595161
rs1544079_chr11_35027760_35027958_G_A_snpctr_alt	0.0567375	1.32961	0.0918237	1.11204	0.133061	0.0567375	0.081855
rs2469911_chr11_35030394_35030592_G_A_snpctr_alt	0.0250033	-1.28082	0.899871	-1.07123	0.857967	0.0250033	0.0360721
rs2469911_chr11_35030394_35030592_G_A_snpctr_ref	0.115874	6.19408	2.93127e-10	5.18052	1.10637e-07	0.115874	0.16717
rs2732532_chr11_35030462_35030660_G_A_snpctr_alt	0.0373508	-0.265121	0.604542	-0.221738	0.587741	0.0373508	0.0538858
rs2732532_chr11_35030462_35030660_G_A_snpctr_ref	0.0708649	2.49171	0.00635653	2.08398	0.0185811	0.0708649	0.102236
rs2732531_chr11_35030585_35030783_A_G_snpctr_alt	0.125	6.94483	1.89455e-12	5.80842	3.15333e-09	0.125	0.180337
rs2732531_chr11_35030585_35030783_A_G_snpctr_ref	0.13421	7.70243	6.67522e-15	6.44204	5.89378e-11	0.13421	0.193625
rs952489_chr11_35031477_35031675_G_A_snpctr_alt	0.0409352	0.029728	0.488142	0.0248635	0.490082	0.0409352	0.059057
rs523472_chr11_35031569_35031767_G_A_snpctr_alt	0.0725799	2.63278	0.00423441	2.20197	0.0138337	0.0725799	0.104711
rs523472_chr11_35031569_35031767_G_A_snpctr_ref	0.210533	13.9807	1.02284e-44	11.6929	6.92522e-32	0.210533	0.303735
rs35251247_chr11_43878360_43878558_G_A_snpctr_alt	0.175958	11.1365	4.16611e-29	9.31419	6.14441e-21	0.175958	0.253853
rs35251247_chr11_43878360_43878558_G_A_snpctr_ref	0.232652	15.8002	1.55153e-56	13.2147	3.60829e-40	0.232652	0.335647
rs57635800_chr11_43878386_43878584_G_A_snpctr_alt	0.0746291	2.80135	0.00254447	2.34295	0.00956594	0.0746291	0.107667
rs57635800_chr11_43878386_43878584_G_A_snpctr_ref	0.0284554	-0.996845	0.84058	-0.833727	0.797783	0.0284554	0.0410525
rs6485644_chr11_45855899_45856097_C_T_snpctr_alt	0.341484	24.7525	1.45692e-135	20.7021	1.65691e-95	0.341484	0.492657
rs6485644_chr11_45855899_45856097_C_T_snpctr_ref	0.442763	33.0836	2.55731e-240	27.67	8.02368e-169	0.442763	0.638772
rs6485646_chr11_45865665_45865863_G_A_snpctr_alt	0.179775	11.4505	1.16835e-30	9.57684	5.00305e-22	0.179775	0.259361
rs11038694_chr11_45878024_45878222_G_A_snpctr_alt	0.10909	5.6361	8.69739e-09	4.71384	1.21549e-06	0.10909	0.157384
rs11988_chr11_47261161_47261359_G_A_snpctr_alt	0.129883	7.34645	1.01771e-13	6.14431	4.01548e-10	0.129883	0.187381
rs11988_chr11_47261161_47261359_G_A_snpctr_ref	0.0215845	-1.56204	0.940861	-1.30644	0.904298	0.0215845	0.0311398
rs11039183_chr11_47346841_47347039_G_A_snpctr_alt	0.347218	25.2242	1.08676e-140	21.0967	4.26849e-99	0.347218	0.50093
rs11039183_chr11_47346841_47347039_G_A_snpctr_ref	0.053098	1.03022	0.151453	0.861643	0.194442	0.053098	0.0766042
rs667827_chr11_49223987_49224185_G_T_snpctr_alt	0.0679618	2.2529	0.0121327	1.88425	0.0297658	0.0679618	0.0980481
rs667827_chr11_49223987_49224185_G_T_snpctr_ref	0.0641025	1.93544	0.0264682	1.61873	0.0527522	0.0641025	0.0924803
rs182168_chr11_49226085_49226283_A_G_snpctr_alt	0.0214286	-1.57487	0.942356	-1.31716	0.906108	0.0214286	0.0309149
rs174528_chr11_61543400_61543598_T_C_snpctr_alt	0.357143	26.0406	8.59536e-150	21.7795	1.81688e-105	0.357143	0.515248
rs174536_chr11_61551828_61552026_A_C_snpctr_alt	0.210141	13.9484	1.60811e-44	11.666	9.5101e-32	0.210141	0.30317
rs174536_chr11_61551828_61552026_A_C_snpctr_ref	0.0274393	-1.08043	0.860025	-0.903636	0.816906	0.0274393	0.0395865
rs174537_chr11_61552581_61552779_G_T_snpctr_alt	0.0614034	1.71342	0.043318	1.43304	0.0759229	0.0614034	0.0885864
rs174537_chr11_61552581_61552779_G_T_snpctr_ref	0.235384	16.0249	4.28357e-58	13.4026	2.91737e-41	0.235384	0.339587
rs4246215_chr11_61564200_61564398_G_T_snpctr_ref	0.0424602	0.155172	0.438343	0.12978	0.44837	0.0424602	0.0612571
rs174564_chr11_61588206_61588404_A_G_snpctr_ref	0.178723	11.364	3.15842e-30	9.50447	1.00532e-21	0.178723	0.257843
rs174566_chr11_61592263_61592461_A_G_snpctr_alt	0.178898	11.3784	2.67895e-30	9.51649	8.9563e-22	0.178898	0.258095
rs174566_chr11_61592263_61592461_A_G_snpctr_ref	0.0431015	0.207922	0.417645	0.173899	0.430973	0.0431015	0.0621823
rs174568_chr11_61593717_61593915_C_T_snpctr_ref	0.245637	16.8683	3.84899e-64	14.1081	1.69385e-45	0.245637	0.35438
rs174576_chr11_61603411_61603609_C_A_snpctr_ref	0.0338983	-0.549121	0.708539	-0.459266	0.676978	0.0338983	0.0489049
rs174592_chr11_61618509_61618707_A_G_snpctr_alt	0.404631	29.9469	2.41455e-197	25.0465	9.52033e-139	0.404631	0.583759
rs174592_chr11_61618509_61618707_A_G_snpctr_ref	0.103261	5.15656	1.25767e-07	4.31276	8.06131e-06	0.103261	0.148974
rs174599_chr11_61621457_61621655_G_C_snpctr_alt	0.199965	13.1114	1.41715e-39	10.9659	2.78733e-28	0.199965	0.288489
rs174599_chr11_61621457_61621655_G_C_snpctr_ref	0.0277804	-1.05237	0.853685	-0.880167	0.810616	0.0277804	0.0400787
rs2845885_chr11_63868963_63869161_C_T_snpctr_alt	0.0123767	-2.31947	0.989815	-1.93992	0.973805	0.0123767	0.0178557
rs2701540_chr11_63869008_63869206_T_A_snpctr_alt	0.0312499	-0.766977	0.778452	-0.641473	0.739392	0.0312499	0.0450841
rs2701540_chr11_63869008_63869206_T_A_snpctr_ref	0.147059	8.75934	9.81951e-19	7.32601	1.18553e-13	0.147059	0.212161
rs1783541_chr11_65294700_65294898_C_T_snpctr_alt	0.0358719	-0.386773	0.650538	-0.323483	0.626835	0.0358719	0.0517523
rs1783541_chr11_65294700_65294898_C_T_snpctr_ref	0.0358419	-0.389243	0.651452	-0.325549	0.627617	0.0358419	0.0517089
rs2846139_chr11_65309884_65310082_C_T_snpctr_alt	0.391371	28.8562	2.12095e-183	24.1343	5.45978e-129	0.391371	0.564629
rs2846139_chr11_65309884_65310082_C_T_snpctr_ref	0.0634182	1.87915	0.0301119	1.57166	0.0580151	0.0634182	0.0914931
rs9667947_chr11_72424535_72424733_T_C_snpctr_ref	0.063492	1.88522	0.0296998	1.57674	0.0574282	0.063492	0.0915996
rs75896506_chr11_72429480_72429678_G_A_snpctr_ref	0.195125	12.7132	2.49791e-37	10.6329	1.04787e-26	0.195125	0.281506
rs7129793_chr11_72455786_72455984_C_T_snpctr_alt	0.0269363	-1.12181	0.869028	-0.938243	0.82594	0.0269363	0.0388608
rs7129793_chr11_72455786_72455984_C_T_snpctr_ref	0.0392157	-0.111721	0.544478	-0.0934396	0.537223	0.0392157	0.0565762
rs11603349_chr11_72460595_72460793_T_C_snpctr_alt	0.084974	3.65231	0.000129947	3.05466	0.00112657	0.084974	0.122592
rs11603349_chr11_72460595_72460793_T_C_snpctr_ref	0.128931	7.26814	1.82234e-13	6.07882	6.05348e-10	0.128931	0.186008
rs79430446_chr11_72473905_72474103_G_T_snpctr_ref	0.0719161	2.57818	0.00496617	2.1563	0.0155302	0.0719161	0.103753
rs7103836_chr11_72474472_72474670_G_C_snpctr_alt	0.0542016	1.12101	0.131142	0.937571	0.174232	0.0542016	0.0781964
rs7103836_chr11_72474472_72474670_G_C_snpctr_ref	0.0751858	2.84714	0.00220568	2.38125	0.00862699	0.0751858	0.10847
rs613937_chr11_72474740_72474938_A_G_snpctr_alt	0.153005	9.24847	1.13862e-20	7.7351	5.16608e-15	0.153005	0.22074
rs613937_chr11_72474740_72474938_A_G_snpctr_ref	0.267218	18.6435	7.13457e-78	15.5927	4.07757e-55	0.267218	0.385514
rs77106637_chr11_72478221_72478419_G_A_snpctr_alt	0.169169	10.5781	1.88296e-26	8.84714	4.48957e-19	0.169169	0.244059
rs77106637_chr11_72478221_72478419_G_A_snpctr_ref	0.143616	8.47615	1.16383e-17	7.08916	6.7465e-13	0.143616	0.207194
rs57235767_chr11_93013432_93013630_C_T_snpctr_alt	0.0416666	0.089894	0.464186	0.0751842	0.470034	0.0416666	0.0601123
rs57235767_chr11_93013432_93013630_C_T_snpctr_ref	0.0287356	-0.973797	0.834921	-0.81445	0.792306	0.0287356	0.0414567
rs11224292_chr11_100446182_100446380_C_A_snpctr_alt	0.26056	18.0958	1.71992e-73	15.1347	4.78161e-52	0.26056	0.375908
rs11224292_chr11_100446182_100446380_C_A_snpctr_ref	0.100001	4.88842	5.08234e-07	4.08851	2.17079e-05	0.100001	0.144271
rs11224293_chr11_100449019_100449217_G_A_snpctr_alt	0.056499	1.30998	0.0951006	1.09563	0.136621	0.056499	0.0815108
rs11224293_chr11_100449019_100449217_G_A_snpctr_ref	0.159292	9.7656	7.90866e-23	8.16761	1.57282e-16	0.159292	0.229809
rs11600772_chr11_100451876_100452074_T_C_snpctr_alt	0.0434768	0.238792	0.405633	0.199717	0.420851	0.0434768	0.0627237
rs11600772_chr11_100451876_100452074_T_C_snpctr_ref	0.358333	26.1385	6.65427e-151	21.8614	3.03091e-106	0.358333	0.516966
rs11606531_chr11_100451896_100452094_C_T_snpctr_alt	0.273093	19.1268	7.55947e-82	15.997	6.70892e-58	0.273093	0.39399
rs11606531_chr11_100451896_100452094_C_T_snpctr_ref	0.0955408	4.52152	3.06989e-06	3.78164	7.78991e-05	0.0955408	0.137836
rs11224302_chr11_100456505_100456703_C_T_snpctr_alt	0.0559763	1.26699	0.102579	1.05967	0.144648	0.0559763	0.0807568
rs11224302_chr11_100456505_100456703_C_T_snpctr_ref	0.115193	6.13811	4.17557e-10	5.1337	1.42052e-07	0.115193	0.166189
rs11224303_chr11_100456630_100456828_G_A_snpctr_alt	0.073526	2.71061	0.003358	2.26706	0.0116933	0.073526	0.106076
rs11224303_chr11_100456630_100456828_G_A_snpctr_ref	0.101129	4.98118	3.15996e-07	4.16608	1.5494e-05	0.101129	0.145898
rs11224304_chr11_100456966_100457164_C_T_snpctr_ref	0.0914606	4.18589	1.42027e-05	3.50093	0.000231818	0.0914606	0.13195
rs11601576_chr11_100473229_100473427_G_A_snpctr_alt	0.0960011	4.55939	2.56516e-06	3.81331	6.85582e-05	0.0960011	0.1385
rs11601576_chr11_100473229_100473427_G_A_snpctr_ref	0.183333	11.7432	3.82576e-32	9.82162	4.54347e-23	0.183333	0.264494
rs617948_chr11_118980926_118981124_A_G_snpctr_alt	0.0599942	1.5975	0.0550777	1.33609	0.09076	0.0599942	0.0865533
rs547345_chr11_118997770_118997968_C_T_snpctr_alt	0.253334	17.5014	6.9848e-69	14.6376	8.08439e-49	0.253334	0.365484
rs547345_chr11_118997770_118997968_C_T_snpctr_ref	0.205116	13.5351	4.85562e-42	11.3202	5.20886e-30	0.205116	0.29592
rs1219414_chr11_121797798_121797996_G_A_snpctr_alt	0.314045	22.4954	2.30029e-112	18.8144	2.87788e-79	0.314045	0.453071
rs1219413_chr11_121798641_121798839_A_G_snpctr_alt	0.193549	12.5835	1.30076e-36	10.5244	3.3334e-26	0.193549	0.279232
rs10893828_chr11_128040733_128040931_G_C_snpctr_alt	0.173077	10.8996	5.79123e-28	9.11601	3.89715e-20	0.173077	0.249697
rs10893828_chr11_128040733_128040931_G_C_snpctr_ref	0.266667	18.5981	1.66335e-77	15.5548	7.37675e-55	0.266667	0.384719
rs7933438_chr11_128041483_128041681_G_A_snpctr_alt	0.0395062	-0.0878254	0.534992	-0.0734541	0.529278	0.0395062	0.0569953
rs7933438_chr11_128041483_128041681_G_A_snpctr_ref	0.0843291	3.59926	0.000159562	3.0103	0.00130497	0.0843291	0.121661
rs10790946_chr11_128210901_128211099_G_A_snpctr_alt	0.0862068	3.75372	8.71149e-05	3.13948	0.000846238	0.0862068	0.12437
rs7123918_chr11_128211079_128211277_T_A_snpctr_alt	0.261623	18.1832	3.50399e-74	15.2078	1.56904e-52	0.261623	0.377442
rs7123918_chr11_128211079_128211277_T_A_snpctr_ref	0.125	6.94478	1.89527e-12	5.80837	3.15417e-09	0.125	0.180337
rs871507_chr11_128212927_128213125_G_A_snpctr_alt	0.0379744	-0.213827	0.584659	-0.178837	0.570967	0.0379744	0.0547855
rs871507_chr11_128212927_128213125_G_A_snpctr_ref	0.0381817	-0.196771	0.577997	-0.164572	0.56536	0.0381817	0.0550846
rs4936047_chr11_128230255_128230453_C_T_snpctr_alt	0.0530969	1.03014	0.151473	0.86157	0.194462	0.0530969	0.0766027
rs4936047_chr11_128230255_128230453_C_T_snpctr_ref	0.0615385	1.72453	0.0423061	1.44234	0.0746036	0.0615385	0.0887813
rs1125253_chr11_128231370_128231568_T_G_snpctr_alt	0.0291603	-0.938862	0.826099	-0.785232	0.783841	0.0291603	0.0420694
rs1125253_chr11_128231370_128231568_T_G_snpctr_ref	0.16	9.82389	4.44251e-23	8.21636	1.04889e-16	0.16	0.230832
rs10750397_chr11_128234045_128234243_A_G_snpctr_ref	0.0258068	-1.21472	0.887764	-1.01595	0.845174	0.0258068	0.0372313
rs7104712_chr11_128235153_128235351_C_A_snpctr_ref	0.203885	13.4338	1.91588e-41	11.2356	1.36361e-29	0.203885	0.294144
rs7931302_chr11_128235959_128236157_C_A_snpctr_alt	0.0945946	4.44368	4.42161e-06	3.71654	0.000100984	0.0945946	0.136471
rs7931302_chr11_128235959_128236157_C_A_snpctr_ref	0.0347222	-0.481348	0.684865	-0.402583	0.656372	0.0347222	0.0500935
rs11221333_chr11_128383588_128383786_C_T_snpctr_alt	0.403748	29.8743	2.12337e-196	24.9858	4.35947e-138	0.403748	0.582485
rs11221333_chr11_128383588_128383786_C_T_snpctr_ref	0.0419578	0.113842	0.454682	0.0952132	0.462073	0.0419578	0.0605323
rs112595469_chr11_128583876_128584074_C_T_snpctr_ref	0.234375	15.9419	1.62251e-57	13.3332	7.4172e-41	0.234375	0.338132
rs10848958_chr12_4031005_4031203_C_T_snpctr_alt	0.289329	20.4623	2.33251e-93	17.114	5.83661e-66	0.289329	0.417414
rs10848959_chr12_4031070_4031268_G_A_snpctr_alt	0.053227	1.04084	0.148976	0.87052	0.192008	0.053227	0.0767904
rs3217860_chr12_4398951_4399149_A_G_snpctr_alt	0.141305	8.28604	5.85405e-17	6.93016	2.10188e-12	0.141305	0.20386
rs1984564_chr12_7090094_7090292_A_G_snpctr_alt	0.0361006	-0.367961	0.643549	-0.30775	0.620864	0.0361006	0.0520822
rs1984564_chr12_7090094_7090292_A_G_snpctr_ref	0.2885	20.3941	9.42529e-93	17.0569	1.55175e-65	0.2885	0.416218
rs3764031_chr12_7091819_7092017_C_T_snpctr_alt	0.145839	8.65899	2.37987e-18	7.24208	2.20934e-13	0.145839	0.210401
rs3764031_chr12_7091819_7092017_C_T_snpctr_ref	0.192308	12.4815	4.7127e-36	10.4391	8.22232e-26	0.192308	0.277441
rs60015123_chr12_7112803_7113001_T_C_snpctr_ref	0.0224719	-1.48904	0.931762	-1.24538	0.893505	0.0224719	0.0324201
rs12578175_chr12_7118258_7118456_T_G_snpctr_alt	0.132075	7.5268	2.59996e-14	6.29515	1.53548e-10	0.132075	0.190544
rs7311050_chr12_7120737_7120935_C_T_snpctr_alt	0.233333	15.8562	6.37075e-57	13.2616	1.93392e-40	0.233333	0.336629
rs7311050_chr12_7120737_7120935_C_T_snpctr_ref	0.275862	19.3545	9.33181e-84	16.1875	3.09101e-59	0.275862	0.397985
rs58845597_chr12_7120843_7121041_T_C_snpctr_alt	0.0487804	0.675064	0.249817	0.5646	0.286173	0.0487804	0.0703753
rs58404968_chr12_7138802_7139000_A_C_snpctr_alt	0.173077	10.8996	5.79134e-28	9.11601	3.8972e-20	0.173077	0.249697
rs58192977_chr12_7138810_7139008_T_G_snpctr_alt	0.0597872	1.58047	0.0569996	1.32185	0.093109	0.0597872	0.0862547
rs11045235_chr12_20578782_20578980_A_G_snpctr_alt	0.0862069	3.75372	8.71143e-05	3.13948	0.000846234	0.0862069	0.12437
rs11045237_chr12_20578984_20579182_A_C_snpctr_alt	0.053745	1.08345	0.139305	0.906156	0.182427	0.053745	0.0775376
rs11045237_chr12_20578984_20579182_A_C_snpctr_ref	0.192678	12.5119	3.2142e-36	10.4645	6.2868e-26	0.192678	0.277975
rs7488772_chr12_20579476_20579674_A_C_snpctr_ref	0.326389	23.5108	1.58015e-122	19.6636	2.2091e-86	0.326389	0.47088
rs1871144_chr12_21705284_21705482_C_G_snpctr_alt	0.0595248	1.55888	0.0595122	1.30379	0.0961519	0.0595248	0.0858761
rs1478299_chr12_21706555_21706753_A_C_snpctr_alt	0.0291262	-0.941669	0.826819	-0.787579	0.784528	0.0291262	0.0420202
rs1478299_chr12_21706555_21706753_A_C_snpctr_ref	0.358696	26.1683	3.04802e-151	21.8863	1.75483e-106	0.358696	0.517488
rs1871137_chr12_21712475_21712673_C_T_snpctr_alt	0.163265	10.0925	2.98273e-24	8.44098	1.57339e-17	0.163265	0.235542
rs1871138_chr12_21712797_21712995_G_C_snpctr_alt	0.0547957	1.16987	0.121026	0.978441	0.163928	0.0547957	0.0790535
rs1871138_chr12_21712797_21712995_G_C_snpctr_ref	0.195673	12.7583	1.40207e-37	10.6706	6.98902e-27	0.195673	0.282296
rs1871139_chr12_21712831_21713029_A_G_snpctr_alt	0.212196	14.1174	1.48349e-45	11.8073	1.78912e-32	0.212196	0.306134
rs1871139_chr12_21712831_21713029_A_G_snpctr_ref	0.114328	6.06695	6.51829e-10	5.07418	1.94583e-07	0.114328	0.164941
rs1871141_chr12_21713051_21713249_C_A_snpctr_alt	0.0894308	4.01892	2.92327e-05	3.36129	0.000387903	0.0894308	0.129021
rs1871141_chr12_21713051_21713249_C_A_snpctr_ref	0.0491762	0.707619	0.239591	0.591828	0.276983	0.0491762	0.0709462
rs1463543_chr12_21713708_21713906_C_A_snpctr_ref	0.149121	8.92894	2.15053e-19	7.46786	4.07561e-14	0.149121	0.215136
rs1473424_chr12_21714075_21714273_C_G_snpctr_alt	0.46928	35.2648	1.01634e-272	29.4943	1.70426e-191	0.46928	0.677027
rs1473424_chr12_21714075_21714273_C_G_snpctr_ref	0.439998	32.8562	4.64483e-237	27.4798	1.53142e-166	0.439998	0.634783
rs1473426_chr12_21714507_21714705_T_C_snpctr_alt	0.0666666	2.14636	0.0159219	1.79514	0.0363153	0.0666666	0.0961796
rs4762705_chr12_21714642_21714840_A_G_snpctr_alt	0.091749	4.20961	1.27904e-05	3.52077	0.000215144	0.091749	0.132366
rs4762845_chr12_21714652_21714850_T_C_snpctr_alt	0.0325521	-0.659859	0.745328	-0.551883	0.709486	0.0325521	0.0469627
rs4762845_chr12_21714652_21714850_T_C_snpctr_ref	0.0972222	4.65983	1.58235e-06	3.89732	4.86316e-05	0.0972222	0.140262
rs4762706_chr12_21714801_21714999_T_G_snpctr_ref	0.0695685	2.38507	0.00853791	1.99479	0.0230329	0.0695685	0.100366
rs4762707_chr12_21714950_21715148_G_A_snpctr_ref	0.0241935	-1.34743	0.911079	-1.12694	0.870117	0.0241935	0.0349038
rs4762708_chr12_21715091_21715289_A_G_snpctr_alt	0.233771	15.8921	3.59167e-57	13.2916	1.29433e-40	0.233771	0.33726
rs4762708_chr12_21715091_21715289_A_G_snpctr_ref	0.169231	10.5832	1.78362e-26	8.85139	4.32194e-19	0.169231	0.244148
rs4762709_chr12_21715175_21715373_G_A_snpctr_ref	0.0591334	1.52669	0.0634189	1.27687	0.100824	0.0591334	0.0853115
rs1473421_chr12_21715702_21715900_A_G_snpctr_ref	0.321428	23.1028	2.17208e-118	19.3223	1.74246e-83	0.321428	0.463723
rs1473422_chr12_21715956_21716154_A_C_snpctr_ref	0.12987	7.34541	1.02564e-13	6.14345	4.03749e-10	0.12987	0.187363
rs10770833_chr12_21716401_21716599_G_T_snpctr_alt	0.185185	11.8956	6.24075e-33	9.94903	1.27324e-23	0.185185	0.267166
rs10770833_chr12_21716401_21716599_G_T_snpctr_ref	0.111112	5.8024	3.26866e-09	4.85292	6.08272e-07	0.111112	0.160301
rs10770834_chr12_21716527_21716725_G_A_snpctr_alt	0.515888	39.0988	0	32.7009	7.58806e-235	0.515888	0.744269
rs10770835_chr12_21716620_21716818_G_A_snpctr_alt	0.042857	0.18781	0.425513	0.157078	0.437592	0.042857	0.0618296
rs10770836_chr12_21716642_21716840_A_G_snpctr_alt	0.0207279	-1.6325	0.948713	-1.36537	0.913931	0.0207279	0.0299041
rs7398739_chr12_21717120_21717318_G_C_snpctr_alt	0.09434	4.42274	4.87285e-06	3.69903	0.000108214	0.09434	0.136104
rs6487239_chr12_21717149_21717347_C_A_snpctr_alt	0.0343512	-0.511863	0.695627	-0.428105	0.665713	0.0343512	0.0495584
rs6487239_chr12_21717149_21717347_C_A_snpctr_ref	0.0948423	4.46406	4.02099e-06	3.73359	9.43859e-05	0.0948423	0.136829
rs10842707_chr12_26471265_26471463_C_T_snpctr_alt	0.0184434	-1.82042	0.965653	-1.52254	0.936063	0.0184434	0.0266083
rs10842707_chr12_26471265_26471463_C_T_snpctr_ref	0.111117	5.80277	3.26144e-09	4.85323	6.07322e-07	0.111117	0.160307
rs2137564_chr12_26473251_26473449_G_A_snpctr_alt	0.0772186	3.01436	0.00128763	2.5211	0.00584938	0.0772186	0.111403
rs2137564_chr12_26473251_26473449_G_A_snpctr_ref	0.0456684	0.41907	0.337582	0.350496	0.362983	0.0456684	0.0658855
rs7960190_chr12_27946820_27947018_T_C_snpctr_alt	0.025974	-1.20097	0.885118	-1.00445	0.842419	0.025974	0.0374725
rs7133214_chr12_27957434_27957632_T_G_snpctr_alt	0.0571426	1.36292	0.0864532	1.1399	0.127163	0.0571426	0.0824393
rs10842987_chr12_27957834_27958032_A_C_snpctr_alt	0.214285	14.2893	1.27545e-46	11.9511	3.20397e-33	0.214285	0.309149
rs10842987_chr12_27957834_27958032_A_C_snpctr_ref	0.269951	18.8683	1.0392e-79	15.7808	2.10909e-56	0.269951	0.389457
rs10842988_chr12_27960008_27960206_G_A_snpctr_ref	0.396227	29.2556	1.90509e-188	24.4684	1.60417e-132	0.396227	0.571635
rs10771370_chr12_27960071_27960269_A_G_snpctr_alt	0.128206	7.20853	2.8279e-13	6.02897	8.2506e-10	0.128206	0.184962
rs10842991_chr12_27962004_27962202_C_T_snpctr_alt	0.44686	33.4206	3.4404e-245	27.9518	3.13067e-172	0.44686	0.644682
rs10842991_chr12_27962004_27962202_C_T_snpctr_ref	0.464986	34.9116	2.47633e-267	29.1989	1.00213e-187	0.464986	0.670832
rs7953190_chr12_27962620_27962818_T_C_snpctr_alt	0.142227	8.36187	3.08668e-17	6.99357	1.33985e-12	0.142227	0.20519
rs7953190_chr12_27962620_27962818_T_C_snpctr_ref	0.0666663	2.14633	0.0159232	1.79512	0.0363175	0.0666663	0.0961791
rs7966976_chr12_27962835_27963033_G_A_snpctr_alt	0.0743973	2.78228	0.00269893	2.327	0.00998259	0.0743973	0.107333
rs7966976_chr12_27962835_27963033_G_A_snpctr_ref	0.0210804	-1.60351	0.945589	-1.34112	0.910059	0.0210804	0.0304126
rs3751237_chr12_27963408_27963606_T_G_snpctr_alt	0.0675675	2.22047	0.0131934	1.85712	0.0316467	0.0675675	0.0974793
rs3751239_chr12_27963577_27963775_C_G_snpctr_alt	0.177778	11.2862	7.67393e-30	9.43941	1.87441e-21	0.177778	0.256479
rs3751239_chr12_27963577_27963775_C_G_snpctr_ref	0.0327869	-0.640546	0.739091	-0.535731	0.703928	0.0327869	0.0473015
rs10842992_chr12_27963740_27963938_T_C_snpctr_alt	0.416667	30.937	1.90182e-210	25.8746	6.43168e-148	0.416667	0.601123
rs10842992_chr12_27963740_27963938_T_C_snpctr_ref	0.143703	8.48326	1.09485e-17	7.0951	6.4627e-13	0.143703	0.207319
rs10842993_chr12_27964549_27964747_G_A_snpctr_alt	0.0952389	4.49669	3.45103e-06	3.76087	8.4661e-05	0.0952389	0.137401
rs10842993_chr12_27964549_27964747_G_A_snpctr_ref	0.0541456	1.11639	0.132127	0.933713	0.175226	0.0541456	0.0781155
rs12578595_chr12_27964897_27965095_C_T_snpctr_ref	0.0531413	1.03379	0.150618	0.864623	0.193623	0.0531413	0.0766667
rs10842994_chr12_27965051_27965249_C_T_snpctr_ref	0.302419	21.5391	3.34825e-103	18.0146	7.48671e-73	0.302419	0.436299
rs77684920_chr12_48422606_48422804_C_T_snpctr_ref	0.0746275	2.80122	0.00254553	2.34284	0.00956882	0.0746275	0.107665
rs55820056_chr12_48497638_48497836_T_A_snpctr_alt	0.160003	9.82408	4.43416e-23	8.21652	1.0475e-16	0.160003	0.230835
rs55820056_chr12_48497638_48497836_T_A_snpctr_ref	0.044643	0.334728	0.368915	0.279955	0.389756	0.044643	0.0644063
rs77942811_chr12_48504527_48504725_G_A_snpctr_alt	0.0677507	2.23553	0.0126912	1.86972	0.0307611	0.0677507	0.0977435
rs4760682_chr12_48512186_48512384_C_A_snpctr_alt	0.0573762	1.38214	0.0834642	1.15597	0.123846	0.0573762	0.0827763
rs4760682_chr12_48512186_48512384_C_A_snpctr_ref	0.339274	24.5708	1.29755e-133	20.5501	3.83773e-94	0.339274	0.489469
rs80206782_chr12_48525265_48525463_G_A_snpctr_alt	0.0750002	2.83187	0.00231383	2.36848	0.00893071	0.0750002	0.108202
rs80206782_chr12_48525265_48525463_G_A_snpctr_ref	0.206559	13.6537	9.59215e-43	11.4195	1.67089e-30	0.206559	0.298001
rs79426695_chr12_48525278_48525476_G_A_snpctr_alt	0.024	-1.36334	0.913613	-1.14025	0.872909	0.024	0.0346247
rs2228501_chr12_48526560_48526758_G_A_snpctr_alt	0.179423	11.4216	1.63071e-30	9.55264	6.32188e-22	0.179423	0.258853
rs2228501_chr12_48526560_48526758_G_A_snpctr_ref	0.0653583	2.03874	0.0207379	1.70513	0.0440849	0.0653583	0.0942921
rs41291961_chr12_48526793_48526991_G_A_snpctr_alt	0.328502	23.6847	2.5944e-124	19.809	1.24417e-87	0.328502	0.473929
rs41291961_chr12_48526793_48526991_G_A_snpctr_ref	0.141627	8.3125	4.68535e-17	6.95229	1.79707e-12	0.141627	0.204324
rs55682541_chr12_48526870_48527068_T_G_snpctr_alt	0.0364583	-0.338542	0.632523	-0.283145	0.611467	0.0364583	0.0525982
rs55682541_chr12_48526870_48527068_T_G_snpctr_ref	0.380434	27.9565	2.74645e-172	23.3819	3.26869e-121	0.380434	0.54885
rs3936179_chr12_48543485_48543683_G_C_snpctr_alt	0.0441176	0.29151	0.385331	0.243809	0.40369	0.0441176	0.0636483
rs56288528_chr12_48545146_48545344_A_G_snpctr_alt	0.0751853	2.8471	0.002206	2.38121	0.00862788	0.0751853	0.108469
rs56288528_chr12_48545146_48545344_A_G_snpctr_ref	0.0209787	-1.61188	0.946506	-1.34812	0.91119	0.0209787	0.0302658
rs148662008_chr12_48548493_48548691_C_T_snpctr_alt	0.631579	48.6154	0	40.6602	0	0.631579	0.911176
rs148662008_chr12_48548493_48548691_C_T_snpctr_ref	0.285714	20.165	9.94324e-91	16.8653	4.05084e-64	0.285714	0.412199
rs116851385_chr12_48549618_48549816_G_A_snpctr_alt	0.0447764	0.345703	0.364783	0.289134	0.38624	0.0447764	0.0645988
rs116851385_chr12_48549618_48549816_G_A_snpctr_ref	0.164069	10.1586	1.51769e-24	8.49626	9.78957e-18	0.164069	0.236701
rs74365032_chr12_48552812_48553010_T_C_snpctr_alt	0.33659	24.35	2.90071e-131	20.3655	1.69297e-92	0.33659	0.485597
rs74365032_chr12_48552812_48553010_T_C_snpctr_ref	0.0402299	-0.0282941	0.511286	-0.0236642	0.50944	0.0402299	0.0580394
rs55894137_chr12_48555722_48555920_C_A_snpctr_alt	0.209526	13.8978	3.26578e-44	11.6236	1.56267e-31	0.209526	0.302282
rs55894137_chr12_48555722_48555920_C_A_snpctr_ref	0.142857	8.41367	1.98682e-17	7.0369	9.8279e-13	0.142857	0.206099
rs79155547_chr12_48570249_48570447_C_G_snpctr_alt	0.0741528	2.76217	0.00287092	2.31018	0.010439	0.0741528	0.10698
rs79155547_chr12_48570249_48570447_C_G_snpctr_ref	0.11702	6.28841	1.60369e-10	5.25941	7.2261e-08	0.11702	0.168825
rs10506276_chr12_48594415_48594613_G_A_snpctr_alt	0.178313	11.3303	4.64487e-30	9.47626	1.3178e-21	0.178313	0.257252
rs10506277_chr12_48594520_48594718_C_G_snpctr_alt	0.134145	7.69705	6.96224e-15	6.43754	6.07111e-11	0.134145	0.19353
rs10506277_chr12_48594520_48594718_C_G_snpctr_ref	0.0249934	-1.28163	0.900014	-1.07191	0.85812	0.0249934	0.0360578
rs17122802_chr12_48594913_48595111_G_T_snpctr_alt	0.212765	14.1642	7.62843e-46	11.8465	1.12245e-32	0.212765	0.306954
rs17122802_chr12_48594913_48595111_G_T_snpctr_ref	0.0390867	-0.122329	0.548681	-0.102312	0.540745	0.0390867	0.0563902
rs75981470_chr12_48594933_48595131_G_C_snpctr_alt	0.0311891	-0.771979	0.779936	-0.645656	0.740749	0.0311891	0.0449963
rs75981470_chr12_48594933_48595131_G_C_snpctr_ref	0.283199	19.9581	6.37948e-89	16.6922	7.46559e-63	0.283199	0.40857
rs80004446_chr12_48595007_48595205_G_A_snpctr_alt	0.0681818	2.271	0.0115735	1.89939	0.0287569	0.0681818	0.0983655
rs80004446_chr12_48595007_48595205_G_A_snpctr_ref	0.0606001	1.64734	0.0497445	1.37777	0.0841365	0.0606001	0.0874274
rs75029175_chr12_48745961_48746159_A_G_snpctr_alt	0.0481927	0.626721	0.265421	0.524168	0.300081	0.0481927	0.0695274
rs11834109_chr12_48746121_48746319_T_C_snpctr_ref	0.243902	16.7256	4.26768e-63	13.9887	9.13781e-45	0.243902	0.351877
rs77727008_chr12_48750398_48750596_C_A_snpctr_alt	0.0373831	-0.262463	0.603518	-0.219515	0.586876	0.0373831	0.0539325
rs77727008_chr12_48750398_48750596_C_A_snpctr_ref	0.189737	12.27	6.56393e-35	10.2622	5.21577e-25	0.189737	0.273733
rs74575365_chr12_48750670_48750868_G_A_snpctr_alt	0.138661	8.06856	3.55674e-16	6.74826	7.48147e-12	0.138661	0.200046
rs74575365_chr12_48750670_48750868_G_A_snpctr_ref	0.122302	6.7229	8.907e-12	5.6228	9.39425e-09	0.122302	0.176445
rs1043011_chr12_56864941_56865139_G_T_snpctr_alt	0.37778	27.7382	1.20922e-169	23.1993	2.31579e-119	0.37778	0.545021
rs1043011_chr12_56864941_56865139_G_T_snpctr_ref	0.118419	6.40347	7.59421e-11	5.35564	4.2627e-08	0.118419	0.170843
rs2638315_chr12_56864957_56865155_G_C_snpctr_alt	0.115792	6.18739	3.05851e-10	5.17491	1.14008e-07	0.115792	0.167053
rs2638315_chr12_56864957_56865155_G_C_snpctr_ref	0.115648	6.17551	3.29758e-10	5.16498	1.20233e-07	0.115648	0.166845
rs2657879_chr12_56865239_56865437_A_G_snpctr_alt	0.252336	17.4193	2.94211e-68	14.5689	2.21359e-48	0.252336	0.364045
rs2657879_chr12_56865239_56865437_A_G_snpctr_ref	0.0235925	-1.39686	0.918773	-1.16829	0.878655	0.0235925	0.0340368
rs11609805_chr12_57734946_57735144_G_A_snpctr_alt	0.0361446	-0.364346	0.6422	-0.304726	0.619713	0.0361446	0.0521456
rs11609805_chr12_57734946_57735144_G_A_snpctr_ref	0.352933	25.6943	6.76848e-146	21.4898	9.6939e-103	0.352933	0.509175
rs2122982_chr12_57781794_57781992_G_A_snpctr_alt	0.0813958	3.35797	0.000392584	2.80849	0.00248872	0.0813958	0.117429
rs2122982_chr12_57781794_57781992_G_A_snpctr_ref	0.382636	28.1377	1.69639e-174	23.5334	9.29293e-123	0.382636	0.552027
rs61352607_chr12_57839074_57839272_G_T_snpctr_alt	0.244082	16.7403	3.33179e-63	14.001	7.68286e-45	0.244082	0.352135
rs61352607_chr12_57839074_57839272_G_T_snpctr_ref	0.216667	14.4852	7.51441e-48	12.1149	4.4027e-34	0.216667	0.312584
rs10878349_chr12_66327533_66327731_A_G_snpctr_alt	0.35667	26.0017	2.36888e-149	21.7469	3.69401e-105	0.35667	0.514566
rs10878349_chr12_66327533_66327731_A_G_snpctr_ref	0.119314	6.47708	4.67571e-11	5.41721	3.0269e-08	0.119314	0.172134
rs1042725_chr12_66358248_66358446_C_T_snpctr_alt	0.370964	27.1775	5.99562e-163	22.7303	1.12402e-114	0.370964	0.535187
rs1042725_chr12_66358248_66358446_C_T_snpctr_ref	0.383839	28.2366	1.0386e-175	23.6161	1.31565e-123	0.383839	0.553763
rs1798097_chr12_71519501_71519699_A_C_snpctr_alt	0.287671	20.326	3.78911e-92	16.9999	4.1108e-65	0.287671	0.415022
rs1798097_chr12_71519501_71519699_A_C_snpctr_ref	0.3	21.3401	2.40965e-101	17.8481	1.49475e-71	0.3	0.432809
rs1705261_chr12_71527547_71527745_T_A_snpctr_ref	0.115853	6.19237	2.96334e-10	5.17908	1.1149e-07	0.115853	0.16714
rs1615252_chr12_71527608_71527806_A_C_snpctr_alt	0.0412375	0.0545905	0.478232	0.0456576	0.481792	0.0412375	0.0594931
rs1615252_chr12_71527608_71527806_A_C_snpctr_ref	0.0316832	-0.731335	0.767713	-0.611664	0.72962	0.0316832	0.0457092
rs1798090_chr12_71534996_71535194_T_C_snpctr_alt	0.0919579	4.22679	1.18524e-05	3.53514	0.000203779	0.0919579	0.132667
rs1798090_chr12_71534996_71535194_T_C_snpctr_ref	0.0296297	-0.900252	0.816007	-0.752939	0.774257	0.0296297	0.0427466
rs2197973_chr12_95928461_95928659_C_T_snpctr_alt	0.0815218	3.36833	0.00037812	2.81716	0.00242254	0.0815218	0.117611
rs2197973_chr12_95928461_95928659_C_T_snpctr_ref	0.282787	19.9242	1.25604e-88	16.6639	1.19975e-62	0.282787	0.407975
rs79896666_chr12_97850267_97850465_A_C_snpctr_alt	0.269841	18.8593	1.23334e-79	15.7732	2.37788e-56	0.269841	0.389298
rs79333258_chr12_97850997_97851195_C_G_snpctr_alt	0.0242422	-1.34342	0.910432	-1.12359	0.869407	0.0242422	0.0349741
rs79333258_chr12_97850997_97851195_C_G_snpctr_ref	0.141423	8.29575	5.39526e-17	6.93827	1.9846e-12	0.141423	0.20403
rs79621919_chr12_97860493_97860691_G_A_snpctr_alt	0.173641	10.946	3.47354e-28	9.15483	2.72222e-20	0.173641	0.250511
rs79621919_chr12_97860493_97860691_G_A_snpctr_ref	0.023055	-1.44108	0.925219	-1.20527	0.88595	0.023055	0.0332613
rs1533686_chr12_102743117_102743315_T_G_snpctr_alt	0.0765039	2.95557	0.00156046	2.47194	0.0067192	0.0765039	0.110372
rs35766_chr12_102880374_102880572_C_T_snpctr_alt	0.0384615	-0.173759	0.568972	-0.145326	0.557773	0.0384615	0.0554882
rs35766_chr12_102880374_102880572_C_T_snpctr_ref	0.0404023	-0.0141063	0.505627	-0.0117981	0.504707	0.0404023	0.0582883
rs855222_chr12_102904307_102904505_C_A_snpctr_alt	0.0275862	-1.06835	0.857318	-0.893529	0.814213	0.0275862	0.0397985
rs855222_chr12_102904307_102904505_C_A_snpctr_ref	0.108956	5.625	9.27542e-09	4.70455	1.27211e-06	0.108956	0.15719
rs855221_chr12_102904420_102904618_A_G_snpctr_ref	0.201252	13.2172	3.49172e-40	11.0544	1.04377e-28	0.201252	0.290345
rs855219_chr12_102904584_102904782_A_G_snpctr_alt	0.116804	6.27057	1.79862e-10	5.24449	7.83583e-08	0.116804	0.168512
rs855218_chr12_102906543_102906741_A_G_snpctr_alt	0.0552138	1.20427	0.114243	1.00721	0.156918	0.0552138	0.0796567
rs855218_chr12_102906543_102906741_A_G_snpctr_ref	0.108341	5.57444	1.24166e-08	4.66226	1.56374e-06	0.108341	0.156303
rs855217_chr12_102906828_102907026_C_T_snpctr_alt	0.0231928	-1.42974	0.923604	-1.19579	0.88411	0.0231928	0.0334602
rs855217_chr12_102906828_102907026_C_T_snpctr_ref	0.0348835	-0.468076	0.680135	-0.391483	0.65228	0.0348835	0.0503263
rs7310615_chr12_111864950_111865148_C_G_snpctr_alt	0.0610685	1.68587	0.0459108	1.41	0.0792698	0.0610685	0.0881032
rs7310615_chr12_111864950_111865148_C_G_snpctr_ref	0.0256411	-1.22835	0.890342	-1.02735	0.847871	0.0256411	0.0369923
rs653178_chr12_112007657_112007855_C_T_snpctr_alt	0.147151	8.76694	9.17927e-19	7.33236	1.13063e-13	0.147151	0.212294
rs653178_chr12_112007657_112007855_C_T_snpctr_ref	0.0434784	0.238929	0.40558	0.199832	0.420806	0.0434784	0.0627261
rs5745807_chr12_118456186_118456384_G_A_snpctr_alt	0.0280374	-1.03124	0.848785	-0.862489	0.805791	0.0280374	0.0404494
rs11068779_chr12_118475868_118476066_T_C_snpctr_ref	0.025974	-1.20097	0.885118	-1.00445	0.842418	0.025974	0.0374725
rs11068780_chr12_118475980_118476178_C_T_snpctr_alt	0.307702	21.9736	2.57323e-107	18.378	9.85604e-76	0.307702	0.44392
rs11068780_chr12_118475980_118476178_C_T_snpctr_ref	0.0693122	2.36399	0.00903971	1.97716	0.0240119	0.0693122	0.0999964
rs7485548_chr12_118488907_118489105_G_A_snpctr_ref	0.110349	5.73964	4.74381e-09	4.80044	7.91594e-07	0.110349	0.1592
rs12578639_chr12_118489537_118489735_A_T_snpctr_alt	0.0283682	-1.00402	0.842317	-0.839731	0.79947	0.0283682	0.0409266
rs80091626_chr12_118494056_118494254_G_C_snpctr_alt	0.270839	18.9413	2.60249e-80	15.8419	7.99794e-57	0.270839	0.390738
rs80091626_chr12_118494056_118494254_G_C_snpctr_ref	0.372549	27.3079	1.70787e-164	22.8394	9.31434e-116	0.372549	0.537475
rs60777883_chr12_118494868_118495066_A_T_snpctr_alt	0.126506	7.06866	7.82208e-13	5.91198	1.69012e-09	0.126506	0.182509
rs11065290_chr12_121280361_121280559_T_C_snpctr_alt	0.0964014	4.59231	2.19186e-06	3.84085	6.13054e-05	0.0964014	0.139078
rs11065290_chr12_121280361_121280559_T_C_snpctr_ref	0.13871	8.0726	3.44085e-16	6.75164	7.30907e-12	0.13871	0.200117
rs7954039_chr12_121398555_121398753_A_C_snpctr_ref	0.0674156	2.20797	0.0136231	1.84667	0.0323974	0.0674156	0.0972601
rs2251468_chr12_121405027_121405225_C_A_snpctr_alt	0.0888883	3.9743	3.5294e-05	3.32396	0.000443741	0.0888883	0.128239
rs2251468_chr12_121405027_121405225_C_A_snpctr_ref	0.213664	14.2382	2.65261e-46	11.9084	5.35297e-33	0.213664	0.308253
rs11065566_chr12_121853274_121853472_T_C_snpctr_alt	0.219782	14.7414	1.7464e-49	12.3292	3.15254e-35	0.219782	0.317078
rs11065566_chr12_121853274_121853472_T_C_snpctr_ref	0.169851	10.6342	1.03286e-26	8.89408	2.94518e-19	0.169851	0.245044
rs889970_chr12_121856118_121856316_G_A_snpctr_ref	0.0410955	0.0429089	0.482887	0.0358875	0.485686	0.0410955	0.0592882
rs6489811_chr12_121893527_121893725_A_G_snpctr_alt	0.0451107	0.373194	0.354502	0.312127	0.377472	0.0451107	0.0650809
rs10849890_chr12_121902626_121902824_T_C_snpctr_alt	0.0299999	-0.869802	0.807796	-0.727472	0.766532	0.0299999	0.0432807
rs937564_chr12_123477212_123477410_T_C_snpctr_alt	0.11194	5.87047	2.17284e-09	4.90985	4.55719e-07	0.11194	0.161495
rs641760_chr12_123518767_123518965_T_C_snpctr_ref	0.239701	16.3799	1.33014e-60	13.6996	5.10369e-43	0.239701	0.345815
rs520088_chr12_123522051_123522249_C_G_snpctr_alt	0.0337325	-0.562764	0.713202	-0.470676	0.681064	0.0337325	0.0486656
rs520088_chr12_123522051_123522249_C_G_snpctr_ref	0.33871	24.5243	4.06542e-133	20.5113	8.53614e-94	0.33871	0.488655
rs585522_chr12_123550714_123550912_A_G_snpctr_alt	0.0384607	-0.173823	0.568998	-0.14538	0.557794	0.0384607	0.0554871
rs1790120_chr12_123613466_123613664_A_C_snpctr_alt	0.0583026	1.45835	0.0723717	1.21972	0.111286	0.0583026	0.0841129
rs1790120_chr12_123613466_123613664_A_C_snpctr_ref	0.0405471	-0.0021985	0.500877	-0.00183875	0.500734	0.0405471	0.0584971
rs2510885_chr12_123614714_123614912_G_C_snpctr_ref	0.139241	8.11621	2.40483e-16	6.78812	5.68036e-12	0.139241	0.200882
rs1790119_chr12_123614999_123615197_C_A_snpctr_alt	0.0888887	3.97432	3.52899e-05	3.32399	0.000443704	0.0888887	0.128239
rs1790119_chr12_123614999_123615197_C_A_snpctr_ref	0.0646553	1.98091	0.0238005	1.65677	0.0487833	0.0646553	0.0932779
rs1616131_chr12_123619739_123619937_G_A_snpctr_ref	0.482751	36.373	5.69115e-290	30.4211	1.44455e-203	0.482751	0.696463
rs1616181_chr12_123619757_123619955_T_A_snpctr_alt	0.0352112	-0.441125	0.670439	-0.368941	0.643914	0.0352112	0.050799
rs1727318_chr12_123621111_123621309_T_C_snpctr_alt	0.0616196	1.7312	0.0417083	1.44791	0.0738207	0.0616196	0.0888982
rs1727318_chr12_123621111_123621309_T_C_snpctr_ref	0.276057	19.3706	6.83523e-84	16.2009	2.48549e-59	0.276057	0.398266
rs1106240_chr12_123626883_123627081_C_T_snpctr_alt	0.0718562	2.57325	0.00503744	2.15218	0.0156918	0.0718562	0.103667
rs1106241_chr12_123626917_123627115_T_C_snpctr_ref	0.261194	18.1479	6.66643e-74	15.1783	2.46194e-52	0.261194	0.376823
rs1569068_chr12_123632177_123632375_G_A_snpctr_alt	0.127607	7.15928	4.05521e-13	5.98777	1.06369e-09	0.127607	0.184098
rs1790108_chr12_123636742_123636940_A_G_snpctr_ref	0.121876	6.68782	1.1326e-11	5.59346	1.11294e-08	0.121876	0.17583
rs1051431_chr12_123645704_123645902_G_A_snpctr_alt	0.208108	13.7812	1.65438e-43	11.5261	4.87356e-31	0.208108	0.300236
rs1051431_chr12_123645704_123645902_G_A_snpctr_ref	0.0370365	-0.290976	0.614465	-0.243362	0.596138	0.0370365	0.0534324
rs1716165_chr12_123648782_123648980_C_T_snpctr_ref	0.0701904	2.43622	0.0074208	2.03757	0.0207964	0.0701904	0.101263
rs1618679_chr12_123650615_123650813_A_G_snpctr_alt	0.0804597	3.28096	0.000517266	2.74408	0.00303401	0.0804597	0.116079
rs1618679_chr12_123650615_123650813_A_G_snpctr_ref	0.0530295	1.02459	0.152778	0.856933	0.195741	0.0530295	0.0765055
rs1621194_chr12_123650919_123651117_T_C_snpctr_alt	0.25	17.2272	8.30602e-67	14.4082	2.29784e-47	0.25	0.360674
rs1621194_chr12_123650919_123651117_T_C_snpctr_ref	0.0960016	4.55942	2.56475e-06	3.81334	6.85504e-05	0.0960016	0.138501
rs1716168_chr12_123651867_123652065_G_C_snpctr_alt	0.1323	7.5453	2.2563e-14	6.31062	1.38957e-10	0.1323	0.190869
rs941306_chr12_123715014_123715212_C_T_snpctr_alt	0.0215829	-1.56218	0.940877	-1.30655	0.904317	0.0215829	0.0311375
rs941306_chr12_123715014_123715212_C_T_snpctr_ref	0.237838	16.2267	1.63289e-59	13.5714	2.95729e-42	0.237838	0.343127
rs4759409_chr12_123719486_123719684_G_C_snpctr_alt	0.0972222	4.65983	1.58234e-06	3.89732	4.86312e-05	0.0972222	0.140262
rs4759409_chr12_123719486_123719684_G_C_snpctr_ref	0.0582519	1.45418	0.0729482	1.21623	0.11195	0.0582519	0.0840398
rs7313483_chr12_123726735_123726933_C_T_snpctr_alt	0.0318471	-0.717848	0.763574	-0.600383	0.725874	0.0318471	0.0459457
rs7313483_chr12_123726735_123726933_C_T_snpctr_ref	0.081356	3.35469	0.000397268	2.80575	0.00251001	0.081356	0.117372
rs7131882_chr12_124426637_124426835_C_T_snpctr_alt	0.0545454	1.14929	0.125218	0.961225	0.16822	0.0545454	0.0786924
rs7131882_chr12_124426637_124426835_C_T_snpctr_ref	0.054056	1.10903	0.133709	0.927551	0.17682	0.054056	0.0779863
rs35825716_chr12_124427425_124427623_G_C_snpctr_alt	0.164756	10.2151	8.4874e-25	8.54353	6.50894e-18	0.164756	0.237693
rs35825716_chr12_124427425_124427623_G_C_snpctr_ref	0.0894736	4.02244	2.87995e-05	3.36423	0.000383793	0.0894736	0.129083
rs4930726_chr12_124428232_124428430_T_C_snpctr_alt	0.0375	-0.252852	0.599809	-0.211477	0.583742	0.0375	0.054101
rs2178663_chr12_124433806_124434004_C_T_snpctr_alt	0.0895513	4.02883	2.80277e-05	3.36957	0.000376425	0.0895513	0.129195
rs2178663_chr12_124433806_124434004_C_T_snpctr_ref	0.0248963	-1.28962	0.901409	-1.07859	0.859615	0.0248963	0.0359177
rs4405410_chr12_124435689_124435887_T_A_snpctr_ref	0.0261438	-1.187	0.882386	-0.992765	0.839588	0.0261438	0.0377175
rs34878139_chr12_124446154_124446352_T_C_snpctr_alt	0.107283	5.48744	2.03895e-08	4.58951	2.22147e-06	0.107283	0.154777
rs34878139_chr12_124446154_124446352_T_C_snpctr_ref	0.0858733	3.72628	9.71616e-05	3.11653	0.000914951	0.0858733	0.123889
rs7973683_chr12_124449124_124449322_C_A_snpctr_ref	0.226671	15.3081	3.37441e-53	12.8032	7.86882e-38	0.226671	0.327017
rs1882491_chr12_124454136_124454334_T_C_snpctr_alt	0.365216	26.7047	2.07443e-157	22.3349	8.46571e-111	0.365216	0.526896
rs4765127_chr12_124460068_124460266_G_T_snpctr_alt	0.220183	14.7744	1.07116e-49	12.3568	2.23809e-35	0.220183	0.317656
rs4765127_chr12_124460068_124460266_G_T_snpctr_ref	0.196079	12.7917	9.12372e-38	10.6985	5.17081e-27	0.196079	0.282882
rs12311114_chr12_124460604_124460802_C_A_snpctr_alt	0.144681	8.56372	5.46411e-18	7.1624	3.96388e-13	0.144681	0.20873
rs7978610_chr12_124468473_124468671_G_C_snpctr_alt	0.439471	32.8128	1.93252e-236	27.4435	4.15304e-166	0.439471	0.634023
rs7978610_chr12_124468473_124468671_G_C_snpctr_ref	0.127882	7.18188	3.43793e-13	6.00668	9.46829e-10	0.127882	0.184495
rs952632_chr12_124469639_124469837_A_G_snpctr_alt	0.0468752	0.518344	0.302109	0.433525	0.332317	0.0468752	0.0676266
rs952632_chr12_124469639_124469837_A_G_snpctr_ref	0.0365854	-0.328087	0.628577	-0.2744	0.608111	0.0365854	0.0527815
rs7311969_chr12_124470234_124470432_T_C_snpctr_alt	0.113995	6.03952	7.72856e-10	5.05125	2.19468e-07	0.113995	0.16446
rs7311969_chr12_124470234_124470432_T_C_snpctr_ref	0.173912	10.9683	2.71529e-28	9.17347	2.29009e-20	0.173912	0.250902
rs4765562_chr12_124472472_124472670_T_C_snpctr_ref	0.095238	4.49661	3.4522e-06	3.76081	8.46813e-05	0.095238	0.137399
rs7311233_chr12_124475841_124476039_A_G_snpctr_alt	0.0658103	2.07592	0.0189507	1.73623	0.0412618	0.0658103	0.0949441
rs7311233_chr12_124475841_124476039_A_G_snpctr_ref	0.0259739	-1.20097	0.885119	-1.00445	0.842419	0.0259739	0.0374724
rs71458830_chr12_124476462_124476660_C_T_snpctr_ref	0.0317462	-0.726147	0.766126	-0.607324	0.728182	0.0317462	0.0458002
rs12809473_chr12_124476500_124476698_T_A_snpctr_ref	0.0503142	0.801232	0.211499	0.670123	0.25139	0.0503142	0.0725881
rs12833624_chr12_124476774_124476972_C_T_snpctr_alt	0.0995214	4.84896	6.20562e-07	4.0555	2.50137e-05	0.0995214	0.143579
rs12833624_chr12_124476774_124476972_C_T_snpctr_ref	0.0390619	-0.124367	0.549487	-0.104016	0.541422	0.0390619	0.0563545
rs34114498_chr12_124480274_124480472_G_C_snpctr_alt	0.222233	14.943	8.64455e-51	12.4978	3.8352e-36	0.222233	0.320614
rs34114498_chr12_124480274_124480472_G_C_snpctr_ref	0.207878	13.7622	2.14992e-43	11.5103	5.85621e-31	0.207878	0.299904
rs56041971_chr12_124480767_124480965_G_A_snpctr_alt	0.174788	11.0403	1.22129e-28	9.23371	1.30708e-20	0.174788	0.252165
rs56041971_chr12_124480767_124480965_G_A_snpctr_ref	0.171429	10.764	2.54616e-27	9.00262	1.102e-19	0.171429	0.247319
rs12303933_chr12_124482157_124482355_T_C_snpctr_ref	0.25	17.2272	8.30629e-67	14.4082	2.2979e-47	0.25	0.360674
rs12310367_chr12_124486579_124486777_A_G_snpctr_alt	0.567376	43.3341	0	36.2432	6.36898e-288	0.567376	0.81855
rs12311848_chr12_124486752_124486950_A_G_snpctr_alt	0.0357143	-0.399741	0.655326	-0.334329	0.630934	0.0357143	0.0515248
rs12311848_chr12_124486752_124486950_A_G_snpctr_ref	0.235747	16.0547	2.65051e-58	13.4276	2.08412e-41	0.235747	0.34011
rs11057412_chr12_124489043_124489241_G_C_snpctr_alt	0.0285714	-0.987304	0.838253	-0.825747	0.795526	0.0285714	0.0412198
rs11057413_chr12_124489063_124489261_A_G_snpctr_alt	0.0428567	0.187783	0.425523	0.157055	0.437601	0.0428567	0.0618291
rs11057413_chr12_124489063_124489261_A_G_snpctr_ref	0.111702	5.8509	2.44457e-09	4.89349	4.95314e-07	0.111702	0.161152
rs1054852_chr12_124496217_124496415_A_G_snpctr_alt	0.0253169	-1.25502	0.895264	-1.04965	0.853061	0.0253169	0.0365245
rs1054852_chr12_124496217_124496415_A_G_snpctr_ref	0.0955212	4.5199	3.09338e-06	3.78029	7.83227e-05	0.0955212	0.137808
rs863750_chr12_124505345_124505543_C_T_snpctr_ref	0.203393	13.3933	3.3074e-41	11.2017	1.99958e-29	0.203393	0.293434
rs825452_chr12_124509078_124509276_G_A_snpctr_alt	0.157663	9.63159	2.94068e-22	8.05553	3.95692e-16	0.157663	0.227459
rs11610045_chr12_133063669_133063867_G_A_snpctr_alt	0.045045	0.367793	0.356514	0.307609	0.37919	0.045045	0.0649862
rs11610045_chr12_133063669_133063867_G_A_snpctr_ref	0.0344843	-0.500916	0.691785	-0.418949	0.662373	0.0344843	0.0497504
rs11147271_chr12_133079888_133080086_G_A_snpctr_alt	0.118145	6.3809	8.80269e-11	5.33676	4.7311e-08	0.118145	0.170447
rs11147271_chr12_133079888_133080086_G_A_snpctr_ref	0.107526	5.50745	1.82037e-08	4.60624	2.0501e-06	0.107526	0.155128
rs36098511_chr12_133080350_133080548_A_T_snpctr_alt	0.0531246	1.03241	0.15094	0.863472	0.193939	0.0531246	0.0766426
rs36098511_chr12_133080350_133080548_A_T_snpctr_ref	0.0465397	0.490745	0.311804	0.410442	0.340741	0.0465397	0.0671426
rs11610623_chr12_133081537_133081735_C_T_snpctr_alt	0.0642843	1.9504	0.0255644	1.63124	0.0514194	0.0642843	0.0927427
rs11610623_chr12_133081537_133081735_C_T_snpctr_ref	0.327434	23.5968	2.08032e-123	19.7355	5.34295e-87	0.327434	0.472387
rs3751297_chr12_133088066_133088264_G_A_snpctr_ref	0.0592371	1.53522	0.0623652	1.284	0.0995706	0.0592371	0.085461
rs34238147_chr13_26776156_26776354_G_A_snpctr_alt	0.211231	14.0381	4.55791e-45	11.741	3.92966e-32	0.211231	0.304742
rs34238147_chr13_26776156_26776354_G_A_snpctr_ref	0.500004	37.7922	0	31.6081	1.42876e-219	0.500004	0.721354
rs9581587_chr13_26776984_26777182_A_C_snpctr_alt	0.349999	25.453	3.27021e-143	21.288	7.33257e-101	0.349999	0.504942
rs9581588_chr13_26777200_26777398_C_G_snpctr_alt	0.0337359	-0.562481	0.713106	-0.470439	0.680979	0.0337359	0.0486706
rs9581588_chr13_26777200_26777398_C_G_snpctr_ref	0.296477	21.0503	1.13652e-98	17.6057	1.11315e-69	0.296477	0.427726
rs76154673_chr13_26777389_26777587_T_C_snpctr_alt	0.148154	8.84942	4.39861e-19	7.40135	6.74033e-14	0.148154	0.213741
rs76154673_chr13_26777389_26777587_T_C_snpctr_ref	0.421734	31.3538	4.3169e-216	26.2232	7.22058e-152	0.421734	0.608434
rs34897738_chr13_26777612_26777810_A_T_snpctr_ref	0.0271738	-1.10227	0.864828	-0.921902	0.82171	0.0271738	0.0392035
rs4545656_chr13_26777642_26777840_A_G_snpctr_alt	0.147783	8.8189	5.77937e-19	7.37582	8.16664e-14	0.147783	0.213206
rs4545656_chr13_26777642_26777840_A_G_snpctr_ref	0.0995578	4.85195	6.11269e-07	4.058	2.47472e-05	0.0995578	0.143631
rs4630391_chr13_26777725_26777923_C_T_snpctr_alt	0.0363636	-0.346327	0.635451	-0.289656	0.61396	0.0363636	0.0524616
rs4630391_chr13_26777725_26777923_C_T_snpctr_ref	0.0897436	4.04465	2.62009e-05	3.3828	0.000358751	0.0897436	0.129473
rs9581591_chr13_26784840_26785038_T_C_snpctr_alt	0.115397	6.1549	3.75618e-10	5.14775	1.31817e-07	0.115397	0.166483
rs9581591_chr13_26784840_26785038_T_C_snpctr_ref	0.241715	16.5456	8.60613e-62	13.8382	7.49579e-44	0.241715	0.348721
rs7331951_chr13_28479555_28479753_T_C_snpctr_alt	0.018018	-1.85542	0.968232	-1.55181	0.939646	0.018018	0.0259944
rs12429454_chr13_28481111_28481309_G_A_snpctr_alt	0.104712	5.27595	6.60334e-08	4.41262	5.10624e-06	0.104712	0.151068
rs56209434_chr13_28482358_28482556_G_A_snpctr_alt	0.0380951	-0.203895	0.580782	-0.170531	0.567704	0.0380951	0.0549596
rs56209434_chr13_28482358_28482556_G_A_snpctr_ref	0.331171	23.9042	1.38487e-126	19.9926	3.1913e-89	0.331171	0.477779
rs4771189_chr13_28489029_28489227_A_C_snpctr_alt	0.241558	16.5328	1.06592e-61	13.8274	8.70789e-44	0.241558	0.348495
rs4771189_chr13_28489029_28489227_A_C_snpctr_ref	0.218086	14.6019	1.36484e-48	12.2126	1.33196e-34	0.218086	0.314631
rs1045411_chr13_31033133_31033331_C_T_snpctr_alt	0.0546872	1.16095	0.122831	0.970981	0.165779	0.0546872	0.078897
rs1045411_chr13_31033133_31033331_C_T_snpctr_ref	0.0833329	3.51731	0.000217972	2.94176	0.00163178	0.0833329	0.120224
rs576674_chr13_33554203_33554401_G_A_snpctr_alt	0.300891	21.4134	5.0136e-102	17.9094	4.97966e-72	0.300891	0.434094
rs2858980_chr13_33554488_33554686_G_A_snpctr_alt	0.336986	24.3825	1.31066e-131	20.3927	9.7082e-93	0.336986	0.486168
rs2858980_chr13_33554488_33554686_G_A_snpctr_ref	0.0929752	4.31048	8.14519e-06	3.60513	0.000155997	0.0929752	0.134135
rs533873_chr13_33555488_33555686_C_T_snpctr_alt	0.158191	9.67505	1.92456e-22	8.09187	2.9377e-16	0.158191	0.228221
rs533873_chr13_33555488_33555686_C_T_snpctr_ref	0.0992632	4.82772	6.90518e-07	4.03774	2.69844e-05	0.0992632	0.143207
rs9316500_chr13_51094015_51094213_T_G_snpctr_alt	0.575342	43.9894	0	36.7912	1.27638e-296	0.575342	0.830043
rs9316500_chr13_51094015_51094213_T_G_snpctr_ref	0.12973	7.33387	1.11802e-13	6.13379	4.29045e-10	0.12973	0.187161
rs9562987_chr13_51095809_51096007_G_A_snpctr_alt	0.207651	13.7436	2.78246e-43	11.4947	7.01678e-31	0.207651	0.299577
rs9562987_chr13_51095809_51096007_G_A_snpctr_ref	0.172727	10.8708	7.94235e-28	9.09194	4.86448e-20	0.172727	0.249193
rs963740_chr13_51095996_51096194_A_T_snpctr_ref	0.328299	23.6679	3.85911e-124	19.795	1.64286e-87	0.328299	0.473635
rs9559549_chr13_109959328_109959526_A_C_snpctr_ref	0.14035	8.20746	1.12958e-16	6.86443	3.33776e-12	0.14035	0.202482
rs9515119_chr13_110409237_110409435_A_C_snpctr_alt	0.126985	7.10804	5.88498e-13	5.94492	1.38296e-09	0.126985	0.1832
rs9515119_chr13_110409237_110409435_A_C_snpctr_ref	0.188121	12.1371	3.35963e-34	10.151	1.63959e-24	0.188121	0.271401
rs58120907_chr13_110413415_110413613_G_A_snpctr_ref	0.39655	29.2822	8.74872e-189	24.4906	9.30507e-133	0.39655	0.5721
rs1967911_chr13_110420034_110420232_G_A_snpctr_alt	0.0223879	-1.49595	0.932667	-1.25116	0.894563	0.0223879	0.0322989
rs4547213_chr13_110424399_110424597_G_A_snpctr_alt	0.0937583	4.37489	6.07464e-06	3.65901	0.000126597	0.0937583	0.135265
rs9521510_chr13_110426772_110426970_T_C_snpctr_ref	0.0365853	-0.328094	0.62858	-0.274406	0.608114	0.0365853	0.0527814
rs1966662_chr13_110454603_110454801_G_T_snpctr_ref	0.374205	27.4441	4.08424e-166	22.9533	6.82913e-117	0.374205	0.539864
rs750598_chr13_111028879_111029077_G_A_snpctr_alt	0.142132	8.35405	3.298e-17	6.98704	1.40374e-12	0.142132	0.205053
rs750598_chr13_111028879_111029077_G_A_snpctr_ref	0.0374984	-0.252985	0.59986	-0.211588	0.583786	0.0374984	0.0540987
rs11838637_chr13_111029824_111030022_G_A_snpctr_ref	0.146338	8.7	1.65941e-18	7.27638	1.71451e-13	0.146338	0.21112
rs9521730_chr13_111031081_111031279_G_A_snpctr_alt	0.452178	33.8581	1.38016e-251	28.3177	1.04575e-176	0.452178	0.652355
rs9521730_chr13_111031081_111031279_G_A_snpctr_ref	0.0277774	-1.05262	0.853742	-0.880372	0.810671	0.0277774	0.0400744
rs9555695_chr13_111033026_111033224_C_T_snpctr_alt	0.0328948	-0.631669	0.736198	-0.528306	0.701356	0.0328948	0.0474572
rs9555695_chr13_111033026_111033224_C_T_snpctr_ref	0.0548779	1.17664	0.11967	0.984097	0.162534	0.0548779	0.0791721
rs9521733_chr13_111034443_111034641_T_C_snpctr_ref	0.0338986	-0.549096	0.70853	-0.459245	0.676971	0.0338986	0.0489054
rs9515200_chr13_111035923_111036121_G_C_snpctr_ref	0.159677	9.79728	5.78312e-23	8.1941	1.26236e-16	0.159677	0.230365
rs9521734_chr13_111037190_111037388_A_T_snpctr_alt	0.33019	23.8235	9.53029e-126	19.9252	1.23135e-88	0.33019	0.476364
rs9521735_chr13_111037229_111037427_G_C_snpctr_alt	0.0208333	-1.62383	0.947794	-1.35812	0.912787	0.0208333	0.0300561
rs9521735_chr13_111037229_111037427_G_C_snpctr_ref	0.0312501	-0.766958	0.778447	-0.641457	0.739387	0.0312501	0.0450844
rs61963197_chr13_111038296_111038494_G_A_snpctr_alt	0.0739131	2.74245	0.00304917	2.29369	0.0109042	0.0739131	0.106634
rs9521739_chr13_111038704_111038902_A_G_snpctr_alt	0.189189	12.2249	1.14467e-34	10.2245	7.70418e-25	0.189189	0.272941
rs9521739_chr13_111038704_111038902_A_G_snpctr_ref	0.204702	13.501	7.71747e-42	11.2917	7.20817e-30	0.204702	0.295322
rs76533333_chr13_113352817_113353015_A_G_snpctr_alt	0.30005	21.3442	2.20649e-101	17.8516	1.40536e-71	0.30005	0.432881
rs76533333_chr13_113352817_113353015_A_G_snpctr_ref	0.0629922	1.84411	0.0325838	1.54235	0.0614946	0.0629922	0.0908785
rs71446622_chr13_113365381_113365579_G_A_snpctr_alt	0.228883	15.4901	2.02287e-54	12.9554	1.09506e-38	0.228883	0.330209
rs71446622_chr13_113365381_113365579_G_A_snpctr_ref	0.418058	31.0514	5.45368e-212	25.9703	5.35637e-149	0.418058	0.603131
rs7140110_chr13_114543925_114544123_T_C_snpctr_alt	0.052381	0.97124	0.165714	0.812312	0.208306	0.052381	0.0755697
rs7140110_chr13_114543925_114544123_T_C_snpctr_ref	0.0430107	0.200453	0.420563	0.167652	0.433428	0.0430107	0.0620513
rs6602912_chr13_114546450_114546648_T_G_snpctr_alt	0.597218	45.7889	0	38.2963	0	0.597218	0.861604
rs6602912_chr13_114546450_114546648_T_G_snpctr_ref	0.117647	6.33997	1.14906e-10	5.30253	5.71044e-08	0.117647	0.169729
rs2183237_chr14_38803657_38803855_G_A_snpctr_alt	0.200611	13.1645	7.02695e-40	11.0103	1.7044e-28	0.200611	0.28942
rs2183237_chr14_38803657_38803855_G_A_snpctr_ref	0.197368	12.8977	2.31736e-38	10.7872	1.97779e-27	0.197368	0.284742
rs17107853_chr14_38803848_38804046_C_T_snpctr_alt	0.188172	12.1413	3.1916e-34	10.1545	1.58163e-24	0.188172	0.271475
rs17107853_chr14_38803848_38804046_C_T_snpctr_ref	0.0459771	0.444464	0.328354	0.371734	0.355045	0.0459771	0.0663309
rs12588255_chr14_38806194_38806392_T_C_snpctr_alt	0.510343	38.6427	0	32.3194	1.86857e-229	0.510343	0.736269
rs11851242_chr14_38811524_38811722_A_G_snpctr_alt	0.305463	21.7895	1.45983e-105	18.224	1.66572e-74	0.305463	0.44069
rs11851242_chr14_38811524_38811722_A_G_snpctr_ref	0.208786	13.837	7.62671e-44	11.5727	2.83197e-31	0.208786	0.301215
rs12588696_chr14_38811995_38812193_T_C_snpctr_alt	0.0555556	1.23238	0.108904	1.03072	0.151336	0.0555556	0.0801497
rs12588696_chr14_38811995_38812193_T_C_snpctr_ref	0.0625001	1.80363	0.0356446	1.50849	0.0657141	0.0625001	0.0901686
rs1958460_chr14_38812876_38813074_A_G_snpctr_alt	0.181161	11.5645	3.11736e-31	9.67215	1.9798e-22	0.181161	0.26136
rs1958460_chr14_38812876_38813074_A_G_snpctr_ref	0.0320854	-0.698251	0.75749	-0.583993	0.720387	0.0320854	0.0462894
rs17107913_chr14_38837163_38837361_G_C_snpctr_alt	0.446809	33.4164	3.9607e-245	27.9483	3.45492e-172	0.446809	0.644609
rs17107913_chr14_38837163_38837361_G_C_snpctr_ref	0.0215054	-1.56855	0.941624	-1.31188	0.90522	0.0215054	0.0310257
rs17107936_chr14_38844508_38844706_T_A_snpctr_alt	0.0444448	0.318425	0.375081	0.26632	0.394996	0.0444448	0.0641204
rs17180532_chr14_65270619_65270817_G_A_snpctr_alt	0.231786	15.7289	4.7966e-56	13.1551	7.95718e-40	0.231786	0.334396
rs17180532_chr14_65270619_65270817_G_A_snpctr_ref	0.16579	10.3001	3.51851e-25	8.61467	3.50729e-18	0.16579	0.239184
rs7149271_chr14_69272544_69272742_C_T_snpctr_alt	0.335877	24.2913	1.211e-130	20.3164	4.60366e-92	0.335877	0.484568
rs7149271_chr14_69272544_69272742_C_T_snpctr_ref	0.125926	7.02099	1.10149e-12	5.87211	2.15137e-09	0.125926	0.181673
rs12586509_chr14_73592055_73592253_C_A_snpctr_ref	0.113636	6.01003	9.27424e-10	5.02658	2.49648e-07	0.113636	0.163943
rs17109221_chr14_79910020_79910218_C_T_snpctr_alt	0.109195	5.64472	8.27249e-09	4.72105	1.17316e-06	0.109195	0.157535
rs7156625_chr14_79942548_79942746_G_A_snpctr_alt	0.0352942	-0.4343	0.667965	-0.363233	0.641785	0.0352942	0.0509187
rs28479795_chr14_79943507_79943705_C_T_snpctr_alt	0.0348836	-0.468076	0.680135	-0.391482	0.65228	0.0348836	0.0503263
rs28479795_chr14_79943507_79943705_C_T_snpctr_ref	0.102041	5.05622	2.13822e-07	4.22885	1.17446e-05	0.102041	0.147214
rs8003022_chr14_90038722_90038920_G_A_snpctr_alt	0.0967768	4.62319	1.88938e-06	3.86668	5.51638e-05	0.0967768	0.139619
rs8003022_chr14_90038722_90038920_G_A_snpctr_ref	0.0454551	0.401525	0.344017	0.335821	0.368503	0.0454551	0.0655778
rs35533056_chr14_90038956_90039154_A_G_snpctr_alt	0.133333	7.63028	1.17121e-14	6.3817	8.7565e-11	0.133333	0.192359
rs35533056_chr14_90038956_90039154_A_G_snpctr_ref	0.195993	12.7846	9.99231e-38	10.6926	5.51131e-27	0.195993	0.282758
rs10134560_chr14_91930053_91930251_C_T_snpctr_alt	0.308654	22.052	4.57043e-108	18.4435	2.93932e-76	0.308654	0.445294
rs12432947_chr14_91930528_91930726_C_T_snpctr_alt	0.285696	20.1634	1.0255e-90	16.864	4.13936e-64	0.285696	0.412172
rs2064962_chr14_91930930_91931128_T_C_snpctr_alt	0.2	13.1142	1.36531e-39	10.9683	2.71545e-28	0.2	0.288539
rs2064962_chr14_91930930_91931128_T_C_snpctr_ref	0.453338	33.9535	5.4191e-253	28.3975	1.08531e-177	0.453338	0.654028
rs2064963_chr14_91931040_91931238_C_A_snpctr_ref	0.252475	17.4308	2.41035e-68	14.5785	1.92509e-48	0.252475	0.364245
rs12589936_chr14_91946563_91946761_G_A_snpctr_alt	0.152174	9.18009	2.15356e-20	7.67791	8.08513e-15	0.152174	0.219541
rs12589936_chr14_91946563_91946761_G_A_snpctr_ref	0.120614	6.584	2.28972e-11	5.50663	1.82881e-08	0.120614	0.174009
rs11628439_chr14_91946896_91947094_C_T_snpctr_alt	0.0202019	-1.67577	0.953108	-1.40156	0.919476	0.0202019	0.0291452
rs11628461_chr14_91947041_91947239_A_G_snpctr_alt	0.0806451	3.29621	0.000489986	2.75684	0.00291815	0.0806451	0.116346
rs11628461_chr14_91947041_91947239_A_G_snpctr_ref	0.163366	10.1008	2.74045e-24	8.44793	1.48251e-17	0.163366	0.235688
rs2180885_chr14_91949400_91949598_A_G_snpctr_alt	0.662164	51.1313	0	42.7644	0	0.662164	0.955301
rs2180885_chr14_91949400_91949598_A_G_snpctr_ref	0.112319	5.90168	1.79909e-09	4.93596	3.98786e-07	0.112319	0.162042
rs2145618_chr14_91949447_91949645_A_G_snpctr_ref	0.142857	8.41369	1.98658e-17	7.03692	9.82703e-13	0.142857	0.206099
rs8006780_chr14_91949887_91950085_T_C_snpctr_alt	0.07651	2.95607	0.00155795	2.47235	0.00671136	0.07651	0.110381
rs8006780_chr14_91949887_91950085_T_C_snpctr_ref	0.0420479	0.121255	0.451744	0.101414	0.459611	0.0420479	0.0606623
rs67516930_chr14_91960124_91960322_T_C_snpctr_alt	0.0299993	-0.869848	0.807808	-0.727511	0.766543	0.0299993	0.0432798
rs67516930_chr14_91960124_91960322_T_C_snpctr_ref	0.0537647	1.08507	0.138946	0.907512	0.182068	0.0537647	0.0775661
rs28378980_chr14_91960685_91960883_C_T_snpctr_alt	0.224711	15.1469	3.97087e-52	12.6683	4.42809e-37	0.224711	0.324189
rs11623076_chr14_91960773_91960971_G_A_snpctr_alt	0.144581	8.55555	5.86535e-18	7.15557	4.16644e-13	0.144581	0.208587
rs11623076_chr14_91960773_91960971_G_A_snpctr_ref	0.164184	10.168	1.37695e-24	8.5042	9.14289e-18	0.164184	0.236868
rs11621158_chr14_91962427_91962625_T_C_snpctr_alt	0.0538461	1.09176	0.137468	0.913114	0.180591	0.0538461	0.0776836
rs11621158_chr14_91962427_91962625_T_C_snpctr_ref	0.155406	9.44594	1.76115e-21	7.90026	1.39166e-15	0.155406	0.224203
rs8010382_chr14_91963623_91963821_A_G_snpctr_alt	0.0476192	0.579544	0.281111	0.48471	0.313941	0.0476192	0.0687
rs7154224_chr14_91964775_91964973_A_C_snpctr_alt	0.249999	17.2271	8.31515e-67	14.4081	2.29961e-47	0.249999	0.360673
rs7154224_chr14_91964775_91964973_A_C_snpctr_ref	0.101457	5.00821	2.74686e-07	4.1887	1.40281e-05	0.101457	0.146372
rs8017764_chr14_91968028_91968226_C_A_snpctr_alt	0.133332	7.63014	1.17248e-14	6.38159	8.76321e-11	0.133332	0.192357
rs8017764_chr14_91968028_91968226_C_A_snpctr_ref	0.232472	15.7853	1.96404e-56	13.2023	4.25641e-40	0.232472	0.335386
rs56129603_chr14_91970374_91970572_C_T_snpctr_alt	0.0444443	0.318378	0.375099	0.26628	0.395012	0.0444443	0.0641195
rs7143394_chr14_91971166_91971364_T_C_snpctr_alt	0.0465116	0.488437	0.31262	0.408512	0.341449	0.0465116	0.0671021
rs7143962_chr14_91971484_91971682_T_C_snpctr_ref	0.179739	11.4475	1.20948e-30	9.57433	5.12601e-22	0.179739	0.259308
rs10498627_chr14_91972020_91972218_A_G_snpctr_alt	0.0412359	0.0544624	0.478283	0.0455504	0.481834	0.0412359	0.0594909
rs2025067_chr14_91972653_91972851_C_T_snpctr_alt	0.0882337	3.92044	4.41929e-05	3.27892	0.000521019	0.0882337	0.127294
rs2025067_chr14_91972653_91972851_C_T_snpctr_ref	0.0261438	-1.187	0.882386	-0.992765	0.839588	0.0261438	0.0377175
rs11160010_chr14_91984439_91984637_C_T_snpctr_ref	0.515151	39.0381	0	32.6502	3.98691e-234	0.515151	0.743205
rs11627901_chr14_92013164_92013362_T_G_snpctr_alt	0.172656	10.865	8.46495e-28	9.08707	5.08701e-20	0.172656	0.249091
rs11627901_chr14_92013164_92013362_T_G_snpctr_ref	0.0396833	-0.0732538	0.529198	-0.0612669	0.524427	0.0396833	0.0572509
rs1535464_chr14_100793332_100793530_G_A_snpctr_alt	0.0510203	0.859316	0.195083	0.718702	0.236162	0.0510203	0.0736068
rs1535464_chr14_100793332_100793530_G_A_snpctr_ref	0.144578	8.55528	5.87906e-18	7.15534	4.17328e-13	0.144578	0.208582
rs12887559_chr14_100798680_100798878_C_T_snpctr_alt	0.0369808	-0.295556	0.616215	-0.247193	0.59762	0.0369808	0.0533521
rs12887559_chr14_100798680_100798878_C_T_snpctr_ref	0.0690666	2.34378	0.00954461	1.96026	0.0249827	0.0690666	0.0996421
rs3742384_chr14_100800004_100800202_C_T_snpctr_alt	0.0640026	1.92723	0.0269758	1.61186	0.0534958	0.0640026	0.0923363
rs3742384_chr14_100800004_100800202_C_T_snpctr_ref	0.0863309	3.76393	8.36327e-05	3.14802	0.000821907	0.0863309	0.124549
rs61990729_chr14_100828526_100828724_C_T_snpctr_alt	0.255102	17.6469	5.37816e-70	14.7592	1.34174e-49	0.255102	0.368035
rs61990729_chr14_100828526_100828724_C_T_snpctr_ref	0.0454559	0.40159	0.343993	0.335876	0.368482	0.0454559	0.0655789
rs12882934_chr14_100845358_100845556_C_A_snpctr_ref	0.0391786	-0.114771	0.545687	-0.0959903	0.538236	0.0391786	0.0565228
rs56994090_chr14_101306348_101306546_T_C_snpctr_alt	0.137404	7.96517	8.24972e-16	6.66179	1.35254e-11	0.137404	0.198233
rs8022656_chr14_101307443_101307641_A_G_snpctr_alt	0.241704	16.5447	8.73885e-62	13.8374	7.57659e-44	0.241704	0.348705
rs8022656_chr14_101307443_101307641_A_G_snpctr_ref	0.20988	13.9269	2.17366e-44	11.648	1.17471e-31	0.20988	0.302793
rs11624343_chr14_103859057_103859255_T_A_snpctr_alt	0.0320019	-0.70512	0.759632	-0.589738	0.722317	0.0320019	0.0461689
rs1961600_chr14_103862045_103862243_G_A_snpctr_ref	0.0890427	3.987	3.34574e-05	3.33459	0.000427132	0.0890427	0.128462
rs2010281_chr14_103862223_103862421_G_A_snpctr_alt	0.0310358	-0.784586	0.783652	-0.6562	0.744152	0.0310358	0.0447752
rs2010281_chr14_103862223_103862421_G_A_snpctr_ref	0.0705902	2.46911	0.0067724	2.06508	0.0194576	0.0705902	0.10184
rs11621510_chr14_103869521_103869719_T_C_snpctr_alt	0.29091	20.5924	1.60517e-94	17.2228	8.95993e-67	0.29091	0.419695
rs11621510_chr14_103869521_103869719_T_C_snpctr_ref	0.109678	5.6844	6.56345e-09	4.75424	9.95978e-07	0.109678	0.158231
rs11623869_chr14_103883534_103883732_G_T_snpctr_alt	0.254754	17.6183	8.92121e-70	14.7353	1.91259e-49	0.254754	0.367533
rs11623869_chr14_103883534_103883732_G_T_snpctr_ref	0.213439	14.2197	3.45686e-46	11.8929	6.4448e-33	0.213439	0.307928
rs11624367_chr14_103892719_103892917_T_A_snpctr_alt	0.0622224	1.78079	0.0374733	1.48939	0.0681922	0.0622224	0.089768
rs11624367_chr14_103892719_103892917_T_A_snpctr_ref	0.037374	-0.263217	0.603808	-0.220146	0.587121	0.037374	0.0539192
rs62007683_chr14_103893972_103894170_G_T_snpctr_alt	0.0540541	1.10887	0.133743	0.927421	0.176854	0.0540541	0.0779836
rs62007683_chr14_103893972_103894170_G_T_snpctr_ref	0.0404659	-0.00887906	0.503542	-0.00742614	0.502963	0.0404659	0.0583799
rs2273703_chr14_103917930_103918128_C_G_snpctr_alt	0.105634	5.35178	4.35467e-08	4.47604	3.80197e-06	0.105634	0.152398
rs2273703_chr14_103917930_103918128_C_G_snpctr_ref	0.189037	12.2124	1.33417e-34	10.214	8.57817e-25	0.189037	0.272723
rs10143247_chr14_103920828_103921026_G_A_snpctr_ref	0.0236686	-1.3906	0.917827	-1.16305	0.877596	0.0236686	0.0341466
rs7150317_chr14_103921592_103921790_C_G_snpctr_alt	0.25926	17.9888	1.19136e-72	15.0452	1.8548e-51	0.25926	0.374033
rs7150317_chr14_103921592_103921790_C_G_snpctr_ref	0.155036	9.41555	2.35315e-21	7.87484	1.70596e-15	0.155036	0.22367
rs10141120_chr14_103922909_103923107_T_C_snpctr_ref	0.0344834	-0.500988	0.69181	-0.419009	0.662395	0.0344834	0.0497491
rs2273700_chr14_103923315_103923513_A_G_snpctr_alt	0.0162162	-2.00363	0.977445	-1.67577	0.953108	0.0162162	0.023395
rs2273700_chr14_103923315_103923513_A_G_snpctr_ref	0.155224	9.431	2.03094e-21	7.88776	1.53826e-15	0.155224	0.223941
rs2273699_chr14_103923376_103923574_A_G_snpctr_alt	0.0298505	-0.882085	0.811135	-0.737745	0.769665	0.0298505	0.0430652
rs2273699_chr14_103923376_103923574_A_G_snpctr_ref	0.0714285	2.53807	0.00557324	2.12276	0.0168872	0.0714285	0.10305
rs7146506_chr14_103924378_103924576_A_G_snpctr_alt	0.0316456	-0.734427	0.768656	-0.614249	0.730475	0.0316456	0.0456549
rs7146506_chr14_103924378_103924576_A_G_snpctr_ref	0.0535713	1.06916	0.142499	0.894206	0.185606	0.0535713	0.0772871
rs10141388_chr14_103939580_103939778_A_G_snpctr_alt	0.214523	14.3088	9.63504e-47	11.9674	2.63213e-33	0.214523	0.309491
rs10141388_chr14_103939580_103939778_A_G_snpctr_ref	0.0350812	-0.451821	0.674301	-0.377887	0.647243	0.0350812	0.0506114
rs56365443_chr14_103959927_103960125_A_G_snpctr_alt	0.0540533	1.10881	0.133756	0.92737	0.176867	0.0540533	0.0779825
rs56365443_chr14_103959927_103960125_A_G_snpctr_ref	0.037037	-0.290933	0.614449	-0.243327	0.596124	0.037037	0.0534331
rs62006268_chr14_103961457_103961655_C_G_snpctr_alt	0.373468	27.3835	2.15738e-165	22.9026	2.1891e-116	0.373468	0.5388
rs62006268_chr14_103961457_103961655_C_G_snpctr_ref	0.0770642	3.00166	0.00134257	2.51048	0.00602831	0.0770642	0.11118
rs3783402_chr14_103967830_103968028_C_G_snpctr_alt	0.112281	5.89853	1.83375e-09	4.93333	4.04203e-07	0.112281	0.161987
rs3783402_chr14_103967830_103968028_C_G_snpctr_ref	0.188891	12.2004	1.547e-34	10.204	9.51664e-25	0.188891	0.272512
rs55723020_chr14_103991302_103991500_G_A_snpctr_alt	0.0228585	-1.45724	0.927475	-1.21879	0.888538	0.0228585	0.0329778
rs55723020_chr14_103991302_103991500_G_A_snpctr_ref	0.0349956	-0.458855	0.676831	-0.38377	0.649426	0.0349956	0.050488
rs11626787_chr14_103991650_103991848_A_G_snpctr_alt	0.088889	3.97435	3.52858e-05	3.32401	0.000443667	0.088889	0.12824
rs11626787_chr14_103991650_103991848_A_G_snpctr_ref	0.71189	55.2217	0	46.1855	0	0.71189	1.02704
rs2296486_chr14_104002971_104003169_A_G_snpctr_alt	0.130435	7.39185	7.23999e-14	6.18229	3.15899e-10	0.130435	0.188177
rs2296484_chr14_104002995_104003193_C_T_snpctr_alt	0.244466	16.772	1.95653e-63	14.0275	5.29127e-45	0.244466	0.352691
rs10135868_chr14_104004048_104004246_T_C_snpctr_alt	0.425365	31.6525	3.50649e-220	26.473	9.91172e-155	0.425365	0.613672
rs10135868_chr14_104004048_104004246_T_C_snpctr_ref	0.261558	18.1779	3.86067e-74	15.2034	1.67927e-52	0.261558	0.377349
rs11627529_chr14_104004458_104004656_C_T_snpctr_alt	0.511364	38.7266	0	32.3896	1.92255e-230	0.511364	0.737742
rs11627529_chr14_104004458_104004656_C_T_snpctr_ref	0.348613	25.339	5.94314e-142	21.1926	5.58245e-100	0.348613	0.502943
rs11623470_chr14_104004711_104004909_T_A_snpctr_alt	0.037838	-0.225048	0.589029	-0.188222	0.574649	0.037838	0.0545887
rs11623470_chr14_104004711_104004909_T_A_snpctr_ref	0.240741	16.4655	3.24702e-61	13.7712	1.90033e-43	0.240741	0.347315
rs8043085_chr15_38828041_38828239_G_T_snpctr_alt	0.0461791	0.461081	0.32237	0.385632	0.349885	0.0461791	0.0666223
rs8043085_chr15_38828041_38828239_G_T_snpctr_ref	0.135923	7.84329	2.19441e-15	6.55986	2.69296e-11	0.135923	0.196095
rs28582094_chr15_38843788_38843986_A_G_snpctr_ref	0.140952	8.25696	7.47126e-17	6.90584	2.49541e-12	0.140952	0.20335
rs12593201_chr15_38844007_38844205_G_A_snpctr_alt	0.0436137	0.250057	0.401272	0.209139	0.41717	0.0436137	0.0629213
rs12593201_chr15_38844007_38844205_G_A_snpctr_ref	0.128903	7.26585	1.85343e-13	6.07691	6.12608e-10	0.128903	0.185968
rs7170151_chr15_38846579_38846777_C_T_snpctr_alt	0.0285711	-0.987333	0.83826	-0.825771	0.795533	0.0285711	0.0412193
rs7170151_chr15_38846579_38846777_C_T_snpctr_ref	0.101695	5.02776	2.48119e-07	4.20504	1.30515e-05	0.101695	0.146715
rs4924273_chr15_38846639_38846837_G_C_snpctr_ref	0.139127	8.10685	2.59742e-16	6.78029	5.99681e-12	0.139127	0.200717
rs6495979_chr15_38847260_38847458_C_T_snpctr_ref	0.234433	15.9467	1.50259e-57	13.3372	7.02868e-41	0.234433	0.338216
rs7173565_chr15_38850231_38850429_T_C_snpctr_alt	0.148219	8.85479	4.19216e-19	7.40584	6.51631e-14	0.148219	0.213835
rs2456526_chr15_53089343_53089541_T_C_snpctr_ref	0.0666734	2.14692	0.0158999	1.79561	0.0362785	0.0666734	0.0961893
rs2440376_chr15_53091771_53091969_G_A_snpctr_ref	0.0854705	3.69315	0.000110746	3.08882	0.00100475	0.0854705	0.123308
rs2456532_chr15_53092421_53092619_G_C_snpctr_alt	0.182542	11.6782	8.24024e-32	9.76722	7.78358e-23	0.182542	0.263353
rs2456532_chr15_53092421_53092619_G_C_snpctr_ref	0.35555	25.9096	2.59763e-148	21.6699	1.97455e-104	0.35555	0.51295
rs2243790_chr15_53092521_53092719_G_A_snpctr_alt	0.214284	14.2892	1.27752e-46	11.951	3.20761e-33	0.214284	0.309147
rs2243790_chr15_53092521_53092719_G_A_snpctr_ref	0.172035	10.8138	1.47996e-27	9.04433	7.5296e-20	0.172035	0.248194
rs528350911_chr15_53747129_53747327_C_G_snpctr_alt	0.0717948	2.5682	0.00511144	2.14795	0.0158588	0.0717948	0.103578
rs12442662_chr15_57178131_57178329_A_C_snpctr_alt	0.179312	11.4124	1.8125e-30	9.54495	6.80855e-22	0.179312	0.258692
rs12442662_chr15_57178131_57178329_A_C_snpctr_ref	0.26229	18.2381	1.28635e-74	15.2537	7.7771e-53	0.26229	0.378404
rs12440245_chr15_57219203_57219401_T_C_snpctr_alt	0.128205	7.20845	2.82965e-13	6.0289	8.25419e-10	0.128205	0.184961
rs12443125_chr15_57219204_57219402_C_G_snpctr_alt	0.226509	15.2948	4.14201e-53	12.792	9.0842e-38	0.226509	0.326783
rs80036714_chr15_57222571_57222769_G_A_snpctr_alt	0.240196	16.4207	6.79631e-61	13.7337	3.1884e-43	0.240196	0.34653
rs12442839_chr15_57224086_57224284_A_G_snpctr_alt	0.109896	5.70239	5.9068e-09	4.76928	9.24407e-07	0.109896	0.158547
rs76424169_chr15_57241709_57241907_T_A_snpctr_alt	0.0429378	0.194462	0.422907	0.162641	0.435401	0.0429378	0.0619462
rs76424169_chr15_57241709_57241907_T_A_snpctr_ref	0.0878906	3.89222	4.96647e-05	3.25532	0.000566321	0.0878906	0.126799
rs117415304_chr15_57260348_57260546_G_A_snpctr_ref	0.342465	24.8333	1.96109e-136	20.7697	4.07054e-96	0.342465	0.494073
rs149135690_chr15_57260944_57261142_A_T_snpctr_alt	0.0489296	0.687334	0.245936	0.574862	0.282692	0.0489296	0.0705904
rs149135690_chr15_57260944_57261142_A_T_snpctr_ref	0.0350321	-0.455856	0.675753	-0.381262	0.648496	0.0350321	0.0505406
rs75350341_chr15_57262027_57262225_C_T_snpctr_alt	0.0655724	2.05635	0.0198744	1.71986	0.0427289	0.0655724	0.0946009
rs75350341_chr15_57262027_57262225_C_T_snpctr_ref	0.0274726	-1.07769	0.859414	-0.901344	0.816297	0.0274726	0.0396346
rs75520323_chr15_57264964_57265162_C_G_snpctr_alt	0.0143535	-2.15685	0.984491	-1.80392	0.964378	0.0143535	0.0207077
rs75520323_chr15_57264964_57265162_C_G_snpctr_ref	0.42309	31.4654	1.29346e-217	26.3165	6.20112e-153	0.42309	0.61039
rs17238992_chr15_57274595_57274793_T_C_snpctr_alt	0.175	11.0577	1.00542e-28	9.24832	1.14029e-20	0.175	0.252472
rs17238992_chr15_57274595_57274793_T_C_snpctr_ref	0.0747664	2.81264	0.00245685	2.35239	0.00932654	0.0747664	0.107865
rs17819779_chr15_57332664_57332862_G_A_snpctr_ref	0.148936	8.91372	2.46744e-19	7.45512	4.48915e-14	0.148936	0.214869
rs76209271_chr15_57349557_57349755_C_G_snpctr_alt	0.450707	33.7371	8.2777e-250	28.2165	1.83485e-175	0.450707	0.650232
rs76209271_chr15_57349557_57349755_C_G_snpctr_ref	0.166664	10.372	1.66168e-25	8.67482	2.07107e-18	0.166664	0.240446
rs76185826_chr15_57349656_57349854_A_C_snpctr_alt	0.137612	7.98221	7.18659e-16	6.67605	1.22737e-11	0.137612	0.198532
rs76185826_chr15_57349656_57349854_A_C_snpctr_ref	0.0840012	3.57228	0.000176941	2.98773	0.00140527	0.0840012	0.121188
rs144976670_chr15_57351039_57351237_A_C_snpctr_alt	0.172727	10.8707	7.94597e-28	9.0919	4.86603e-20	0.172727	0.249192
rs74576465_chr15_57354941_57355139_G_C_snpctr_alt	0.0265258	-1.15558	0.876073	-0.966484	0.833099	0.0265258	0.0382686
rs17239187_chr15_57374558_57374756_C_G_snpctr_alt	0.266668	18.5982	1.66104e-77	15.5549	7.36957e-55	0.266668	0.38472
rs17239187_chr15_57374558_57374756_C_G_snpctr_ref	0.02589	-1.20788	0.886453	-1.01023	0.843807	0.02589	0.0373513
rs17239208_chr15_57383001_57383199_A_G_snpctr_ref	0.0462967	0.470758	0.318907	0.393726	0.346892	0.0462967	0.066792
rs12438244_chr15_57403349_57403547_A_G_snpctr_alt	0.288898	20.4268	4.82704e-93	17.0843	9.71246e-66	0.288898	0.416791
rs12438244_chr15_57403349_57403547_A_G_snpctr_ref	0.0348263	-0.472788	0.681818	-0.395423	0.653735	0.0348263	0.0502437
rs12439266_chr15_57405062_57405260_A_C_snpctr_ref	0.0625	1.80362	0.0356455	1.50849	0.0657152	0.0625	0.0901684
rs12440116_chr15_57433597_57433795_C_T_snpctr_alt	0.117188	6.30221	1.46715e-10	5.27095	6.78596e-08	0.117188	0.169067
rs12440116_chr15_57433597_57433795_C_T_snpctr_ref	0.146187	8.68759	1.85112e-18	7.26599	1.85152e-13	0.146187	0.210903
rs4514619_chr15_57437987_57438185_G_A_snpctr_alt	0.088225	3.91973	4.43246e-05	3.27832	0.000522128	0.088225	0.127282
rs4514619_chr15_57437987_57438185_G_A_snpctr_ref	0.113206	5.97468	1.15273e-09	4.99701	2.91127e-07	0.113206	0.163322
rs145485342_chr15_57440151_57440349_T_A_snpctr_alt	0.232255	15.7674	2.60584e-56	13.1873	5.18902e-40	0.232255	0.335073
rs75681209_chr15_57450986_57451184_T_G_snpctr_alt	0.084028	3.57449	0.000175453	2.98958	0.0013968	0.084028	0.121227
rs75681209_chr15_57450986_57451184_T_G_snpctr_ref	0.0439561	0.278218	0.390423	0.232692	0.408	0.0439561	0.0634152
rs77099053_chr15_57474010_57474208_G_A_snpctr_ref	0.241135	16.4979	1.89797e-61	13.7983	1.30454e-43	0.241135	0.347885
rs17239313_chr15_57475974_57476172_A_T_snpctr_alt	0.195652	12.7566	1.43253e-37	10.6692	7.09516e-27	0.195652	0.282267
rs12440729_chr15_57497862_57498060_T_A_snpctr_alt	0.0888889	3.97434	3.52873e-05	3.324	0.00044368	0.0888889	0.12824
rs12440729_chr15_57497862_57498060_T_A_snpctr_ref	0.031818	-0.720248	0.764314	-0.60239	0.726543	0.031818	0.0459036
rs17820119_chr15_57555699_57555897_G_A_snpctr_alt	0.0350877	-0.451285	0.674108	-0.377439	0.647076	0.0350877	0.0506208
rs17820119_chr15_57555699_57555897_G_A_snpctr_ref	0.20625	13.6283	1.35926e-42	11.3982	2.13345e-30	0.20625	0.297555
rs117768859_chr15_57589447_57589645_G_A_snpctr_alt	0.210526	13.9801	1.03167e-44	11.6924	6.96706e-32	0.210526	0.303725
rs10518910_chr15_57605175_57605373_T_G_snpctr_alt	0.130466	7.39442	7.1012e-14	6.18444	3.11621e-10	0.130466	0.188223
rs10518910_chr15_57605175_57605373_T_G_snpctr_ref	0.0377357	-0.233457	0.592297	-0.195256	0.577404	0.0377357	0.0544412
rs10468026_chr15_62343751_62343949_C_T_snpctr_alt	0.0318363	-0.718739	0.763849	-0.601129	0.726123	0.0318363	0.0459301
rs1881415_chr15_62388431_62388629_T_C_snpctr_alt	0.0979644	4.72088	1.17414e-06	3.94838	3.93411e-05	0.0979644	0.141333
rs1881415_chr15_62388431_62388629_T_C_snpctr_ref	0.155423	9.44737	1.73726e-21	7.90145	1.37837e-15	0.155423	0.224228
rs7167878_chr15_62396090_62396288_C_A_snpctr_alt	0.331116	23.8997	1.54253e-126	19.9889	3.44148e-89	0.331116	0.4777
rs7167878_chr15_62396090_62396288_C_A_snpctr_ref	0.0295359	-0.907967	0.818052	-0.759392	0.776191	0.0295359	0.0426113
rs7167932_chr15_62396179_62396377_C_T_snpctr_alt	0.0806449	3.2962	0.000490008	2.75683	0.00291825	0.0806449	0.116346
rs7167932_chr15_62396179_62396377_C_T_snpctr_ref	0.416365	30.9122	4.09769e-210	25.8539	1.10059e-147	0.416365	0.600688
rs7172432_chr15_62396290_62396488_A_G_snpctr_ref	0.2	13.1142	1.36528e-39	10.9683	2.7154e-28	0.2	0.288539
rs7173964_chr15_62396843_62397041_G_A_snpctr_alt	0.0485435	0.655578	0.256048	0.548303	0.291742	0.0485435	0.0700335
rs7173964_chr15_62396843_62397041_G_A_snpctr_ref	0.147492	8.79495	7.1558e-19	7.35579	9.49023e-14	0.147492	0.212786
rs4775466_chr15_62397019_62397217_C_T_snpctr_alt	0.394735	29.1328	6.88939e-187	24.3657	1.97612e-131	0.394735	0.569482
rs4775466_chr15_62397019_62397217_C_T_snpctr_ref	0.253336	17.5016	6.96537e-69	14.6377	8.06863e-49	0.253336	0.365487
rs4775467_chr15_62397299_62397497_G_A_snpctr_ref	0.257958	17.8818	8.17442e-72	14.9557	7.14729e-51	0.257958	0.372155
rs11856307_chr15_62398994_62399192_A_C_snpctr_alt	0.0507947	0.840753	0.200243	0.703177	0.240973	0.0507947	0.0732812
rs11856307_chr15_62398994_62399192_A_C_snpctr_ref	0.114286	6.0635	6.65956e-10	5.0713	1.97553e-07	0.114286	0.16488
rs57932859_chr15_63800766_63800964_A_G_snpctr_alt	0.102739	5.11365	1.57997e-07	4.27688	9.47663e-06	0.102739	0.148221
rs11629641_chr15_63804608_63804806_C_T_snpctr_ref	0.0477282	0.588508	0.278096	0.492208	0.311286	0.0477282	0.0688572
rs11635129_chr15_63805007_63805205_T_C_snpctr_alt	0.075	2.83186	0.00231394	2.36847	0.00893103	0.075	0.108202
rs11635129_chr15_63805007_63805205_T_C_snpctr_ref	0.0625002	1.80364	0.0356439	1.5085	0.0657132	0.0625002	0.0901687
rs982077_chr15_63823202_63823400_A_G_snpctr_alt	0.0546446	1.15745	0.123545	0.968049	0.16651	0.0546446	0.0788355
rs982077_chr15_63823202_63823400_A_G_snpctr_ref	0.0918885	4.22108	1.21565e-05	3.53037	0.000207491	0.0918885	0.132567
rs4984297_chr15_63824391_63824589_G_T_snpctr_alt	0.0583951	1.46596	0.0713299	1.22608	0.110085	0.0583951	0.0842463
rs35627589_chr15_63832233_63832431_T_C_snpctr_alt	0.0864183	3.77111	8.12616e-05	3.15403	0.000805176	0.0864183	0.124675
rs16947268_chr15_63832463_63832661_T_C_snpctr_ref	0.045977	0.444458	0.328356	0.371729	0.355047	0.045977	0.0663308
rs11071758_chr15_63886151_63886349_G_A_snpctr_alt	0.03125	-0.766969	0.77845	-0.641466	0.73939	0.03125	0.0450842
rs11457_chr15_63886280_63886478_G_C_snpctr_alt	0.0606057	1.6478	0.0496966	1.37816	0.0840762	0.0606057	0.0874356
rs11457_chr15_63886280_63886478_G_C_snpctr_ref	0.225641	15.2234	1.23673e-52	12.7323	1.95522e-37	0.225641	0.325531
rs10438289_chr15_63895051_63895249_G_C_snpctr_alt	0.271186	18.9699	1.51186e-80	15.8658	5.46746e-57	0.271186	0.391239
rs12102137_chr15_63904036_63904234_G_A_snpctr_alt	0.0822785	3.43058	0.000301152	2.86921	0.00205747	0.0822785	0.118703
rs12102137_chr15_63904036_63904234_G_A_snpctr_ref	0.234375	15.9419	1.62292e-57	13.3332	7.41852e-41	0.234375	0.338132
rs11636758_chr15_63991389_63991587_C_T_snpctr_alt	0.0465831	0.494313	0.310543	0.413426	0.339647	0.0465831	0.0672052
rs11636758_chr15_63991389_63991587_C_T_snpctr_ref	0.115606	6.17209	3.36963e-10	5.16212	1.22083e-07	0.115606	0.166785
rs28496317_chr15_64095663_64095861_T_C_snpctr_ref	0.0227273	-1.46804	0.928953	-1.22782	0.890242	0.0227273	0.0327885
rs8027781_chr15_66097612_66097810_C_A_snpctr_alt	0.0526316	0.991855	0.160634	0.829553	0.203396	0.0526316	0.0759313
rs12442510_chr15_66099014_66099212_G_A_snpctr_alt	0.07843	3.114	0.000922838	2.60444	0.00460117	0.07843	0.113151
rs12442510_chr15_66099014_66099212_G_A_snpctr_ref	0.294058	20.8513	7.4138e-97	17.4393	2.07495e-68	0.294058	0.424236
rs12905199_chr15_75070097_75070295_A_G_snpctr_alt	0.0511364	0.868861	0.192462	0.726685	0.233709	0.0511364	0.0737742
rs12905199_chr15_75070097_75070295_A_G_snpctr_ref	0.0888905	3.97448	3.52672e-05	3.32411	0.000443501	0.0888905	0.128242
rs1378940_chr15_75083395_75083593_C_A_snpctr_alt	0.0888889	3.97434	3.52875e-05	3.324	0.000443683	0.0888889	0.12824
rs12898997_chr15_75090250_75090448_C_T_snpctr_alt	0.118421	6.40362	7.58674e-11	5.35577	4.25974e-08	0.118421	0.170845
rs7166737_chr15_75682414_75682612_A_G_snpctr_alt	0.129996	7.35575	9.49271e-14	6.1521	3.82328e-10	0.129996	0.187544
rs7166737_chr15_75682414_75682612_A_G_snpctr_ref	0.124987	6.9437	1.90974e-12	5.80747	3.17114e-09	0.124987	0.180318
rs8028277_chr15_75683986_75684184_A_G_snpctr_alt	0.0588235	1.5012	0.0666521	1.25555	0.10464	0.0588235	0.0848644
rs4451914_chr15_75739725_75739923_C_T_snpctr_alt	0.269337	18.8178	2.69901e-79	15.7386	4.1152e-56	0.269337	0.388571
rs4451914_chr15_75739725_75739923_C_T_snpctr_ref	0.0388889	-0.138603	0.555118	-0.115923	0.546143	0.0388889	0.0561048
rs12909863_chr15_75825723_75825921_G_C_snpctr_alt	0.0231218	-1.43559	0.92444	-1.20067	0.885061	0.0231218	0.0333577
rs12909863_chr15_75825723_75825921_G_C_snpctr_ref	0.0382517	-0.191015	0.575743	-0.159758	0.563464	0.0382517	0.0551856
rs8036884_chr15_75862794_75862992_T_C_snpctr_alt	0.027778	-1.05257	0.85373	-0.880331	0.81066	0.027778	0.0400752
rs8036884_chr15_75862794_75862992_T_C_snpctr_ref	0.276925	19.4419	1.70479e-84	16.2606	9.39894e-60	0.276925	0.399518
rs8024485_chr15_77718269_77718467_C_A_snpctr_alt	0.0579995	1.43342	0.075869	1.19886	0.115291	0.0579995	0.0836757
rs6495240_chr15_77766457_77766655_T_C_snpctr_alt	0.208487	13.8123	1.0737e-43	11.5522	3.59935e-31	0.208487	0.300783
rs6495240_chr15_77766457_77766655_T_C_snpctr_ref	0.254637	17.6086	1.05766e-69	14.7272	2.15478e-49	0.254637	0.367364
rs11857450_chr15_77802692_77802890_G_C_snpctr_alt	0.258713	17.9439	2.68012e-72	15.0076	3.27283e-51	0.258713	0.373244
rs11857450_chr15_77802692_77802890_G_C_snpctr_ref	0.249977	17.2253	8.58158e-67	14.4066	2.35098e-47	0.249977	0.360641
rs12901503_chr15_77818957_77819155_A_G_snpctr_alt	0.291675	20.6553	4.37317e-95	17.2754	3.60481e-67	0.291675	0.420798
rs869301_chr15_77830534_77830732_T_C_snpctr_alt	0.0322614	-0.683767	0.752939	-0.571879	0.716298	0.0322614	0.0465434
rs869301_chr15_77830534_77830732_T_C_snpctr_ref	0.40678	30.1237	1.1849e-199	25.1944	2.30472e-140	0.40678	0.58686
rs7496812_chr15_79222825_79223023_C_T_snpctr_ref	0.155039	9.41574	2.34889e-21	7.87499	1.70379e-15	0.155039	0.223673
rs11638844_chr15_79231419_79231617_A_G_snpctr_alt	0.148986	8.91785	2.3771e-19	7.45858	4.37296e-14	0.148986	0.214941
rs11638844_chr15_79231419_79231617_A_G_snpctr_ref	0.0323076	-0.679971	0.751738	-0.568704	0.715221	0.0323076	0.04661
rs11072815_chr15_79232220_79232418_A_G_snpctr_alt	0.261776	18.1959	2.78222e-74	15.2184	1.33498e-52	0.261776	0.377664
rs11072815_chr15_79232220_79232418_A_G_snpctr_ref	0.253847	17.5436	3.32794e-69	14.6729	4.80963e-49	0.253847	0.366224
rs11856301_chr15_79232231_79232429_T_C_snpctr_alt	0.0166667	-1.96658	0.975384	-1.64478	0.949992	0.0166667	0.0240449
rs11856301_chr15_79232231_79232429_T_C_snpctr_ref	0.212056	14.1059	1.74552e-45	11.7977	2.00519e-32	0.212056	0.305932
rs3825932_chr15_79235347_79235545_T_C_snpctr_alt	0.0411523	0.0475877	0.481022	0.0398007	0.484126	0.0411523	0.0593703
rs3825932_chr15_79235347_79235545_T_C_snpctr_ref	0.16512	10.245	6.2305e-25	8.56857	5.23883e-18	0.16512	0.238218
rs9920775_chr15_90368174_90368372_T_C_snpctr_alt	0.284208	20.0411	1.20806e-89	16.7616	2.32808e-63	0.284208	0.410025
rs9920775_chr15_90368174_90368372_T_C_snpctr_ref	0.139933	8.17318	1.50183e-16	6.83576	4.07847e-12	0.139933	0.201881
rs12910992_chr15_90372366_90372564_C_T_snpctr_alt	0.272727	19.0967	1.34566e-81	15.9718	1.00472e-57	0.272727	0.393462
rs6496609_chr15_90379533_90379731_C_A_snpctr_alt	0.0962855	4.58278	2.2942e-06	3.83288	6.3327e-05	0.0962855	0.138911
rs6496609_chr15_90379533_90379731_C_A_snpctr_ref	0.0313725	-0.756887	0.775441	-0.633034	0.736644	0.0313725	0.045261
rs8031576_chr15_90380115_90380313_C_A_snpctr_alt	0.0936573	4.36659	6.31018e-06	3.65206	0.000130072	0.0936573	0.135119
rs8031576_chr15_90380115_90380313_C_A_snpctr_ref	0.0332297	-0.604123	0.727119	-0.505268	0.693315	0.0332297	0.0479403
rs748508_chr15_90381159_90381357_G_T_snpctr_alt	0.212124	14.1115	1.61298e-45	11.8024	1.89721e-32	0.212124	0.30603
rs748508_chr15_90381159_90381357_G_T_snpctr_ref	0.0694467	2.37505	0.00877335	1.98641	0.0234941	0.0694467	0.10019
rs893617_chr15_90381179_90381377_C_T_snpctr_alt	0.130208	7.37323	8.32706e-14	6.16671	3.48618e-10	0.130208	0.187851
rs893617_chr15_90381179_90381377_C_T_snpctr_ref	0.0636946	1.90188	0.0285932	1.59067	0.055842	0.0636946	0.0918918
rs1371135_chr15_90391171_90391369_T_C_snpctr_ref	0.201149	13.2087	3.90576e-40	11.0473	1.12909e-28	0.201149	0.290197
rs7174477_chr15_90392561_90392759_A_G_snpctr_alt	0.0917348	4.20844	1.28569e-05	3.51979	0.000215941	0.0917348	0.132345
rs7174477_chr15_90392561_90392759_A_G_snpctr_ref	0.0394749	-0.090398	0.536015	-0.0756058	0.530134	0.0394749	0.0569502
rs4932148_chr15_90394257_90394455_C_T_snpctr_alt	0.0285714	-0.987305	0.838253	-0.825747	0.795526	0.0285714	0.0412198
rs4932148_chr15_90394257_90394455_C_T_snpctr_ref	0.0595238	1.5588	0.0595217	1.30373	0.0961633	0.0595238	0.0858747
rs2118847_chr15_90408748_90408946_C_G_snpctr_alt	0.122807	6.76438	6.69405e-12	5.65749	7.68003e-09	0.122807	0.177173
rs2118847_chr15_90408748_90408946_C_G_snpctr_ref	0.042373	0.147998	0.441172	0.12378	0.450745	0.042373	0.0611313
rs1866476_chr15_90428444_90428642_T_C_snpctr_alt	0.0343033	-0.515806	0.697005	-0.431403	0.666912	0.0343033	0.0494892
rs1866476_chr15_90428444_90428642_T_C_snpctr_ref	0.0397708	-0.0660569	0.526334	-0.0552477	0.522029	0.0397708	0.0573771
rs11638138_chr15_90428656_90428854_C_T_snpctr_alt	0.329265	23.7474	5.84734e-125	19.8615	4.38432e-88	0.329265	0.475029
rs10852123_chr15_90428795_90428993_A_C_snpctr_alt	0.314207	22.5087	1.70479e-112	18.8255	2.33336e-79	0.314207	0.453304
rs10852123_chr15_90428795_90428993_A_C_snpctr_ref	0.0674157	2.20798	0.0136227	1.84668	0.0323966	0.0674157	0.0972604
rs2043880_chr15_90432427_90432625_G_A_snpctr_alt	0.296873	21.0829	5.70727e-99	17.633	6.8722e-70	0.296873	0.428298
rs2043880_chr15_90432427_90432625_G_A_snpctr_ref	0.161617	9.95687	1.17677e-23	8.32758	4.12555e-17	0.161617	0.233164
rs11852306_chr15_90448277_90448475_T_C_snpctr_alt	0.054878	1.17664	0.119669	0.984103	0.162532	0.054878	0.0791722
rs7166287_chr15_99272976_99273174_C_T_snpctr_alt	0.0531377	1.03349	0.150688	0.864371	0.193692	0.0531377	0.0766614
rs7166287_chr15_99272976_99273174_C_T_snpctr_ref	0.173216	10.911	5.10463e-28	9.12561	3.56679e-20	0.173216	0.249899
rs4966019_chr15_99274227_99274425_C_T_snpctr_alt	0.0397363	-0.0688904	0.527462	-0.0576176	0.522973	0.0397363	0.0573274
rs4966019_chr15_99274227_99274425_C_T_snpctr_ref	0.132505	7.56217	1.98196e-14	6.32474	1.26831e-10	0.132505	0.191165
rs1976668_chr15_99281093_99281291_C_T_snpctr_ref	0.0517243	0.917222	0.179513	0.767133	0.221501	0.0517243	0.0746223
rs4966020_chr15_99284581_99284779_G_A_snpctr_ref	0.0576923	1.40815	0.0795437	1.17773	0.119453	0.0576923	0.0832324
rs2137683_chr15_99289539_99289737_C_G_snpctr_alt	0.361115	26.3673	1.62383e-153	22.0527	4.49718e-108	0.361115	0.520979
rs2137683_chr15_99289539_99289737_C_G_snpctr_ref	0.0273455	-1.08815	0.861735	-0.910091	0.818613	0.0273455	0.0394512
rs6598543_chr15_99293453_99293651_A_G_snpctr_alt	0.0457317	0.424282	0.33568	0.354855	0.361349	0.0457317	0.0659769
rs6598543_chr15_99293453_99293651_A_G_snpctr_ref	0.246776	16.962	7.84768e-65	14.1864	5.56009e-46	0.246776	0.356023
rs12898337_chr15_99294256_99294454_T_C_snpctr_alt	0.056604	1.31862	0.0936476	1.10285	0.135046	0.056604	0.0816623
rs12898337_chr15_99294256_99294454_T_C_snpctr_ref	0.21542	14.3826	3.32599e-47	12.0291	1.24889e-33	0.21542	0.310785
rs4966024_chr15_99295471_99295669_G_A_snpctr_alt	0.178571	11.3515	3.6445e-30	9.49401	1.11156e-21	0.178571	0.257624
rs4966024_chr15_99295471_99295669_G_A_snpctr_ref	0.203652	13.4146	2.48177e-41	11.2195	1.6349e-29	0.203652	0.293808
rs12911273_chr15_99295551_99295749_C_T_snpctr_alt	0.15	9.00123	1.11597e-19	7.52832	2.56988e-14	0.15	0.216404
rs12911273_chr15_99295551_99295749_C_T_snpctr_ref	0.0589969	1.51546	0.0648279	1.26748	0.102492	0.0589969	0.0851145
rs7196729_chr16_299881_300079_T_C_snpctr_alt	0.305556	21.7971	1.23625e-105	18.2303	1.48271e-74	0.305556	0.440823
rs7196729_chr16_299881_300079_T_C_snpctr_ref	0.189194	12.2254	1.13795e-34	10.2249	7.67244e-25	0.189194	0.27295
rs2239739_chr16_311754_311952_A_G_snpctr_alt	0.0574677	1.38967	0.0823141	1.16227	0.122562	0.0574677	0.0829084
rs2239740_chr16_311893_312091_A_C_snpctr_alt	0.0813953	3.35793	0.000392643	2.80846	0.00248899	0.0813953	0.117429
rs7193384_chr16_315458_315656_C_G_snpctr_ref	0.164874	10.2248	7.67785e-25	8.55166	6.0665e-18	0.164874	0.237863
rs2531995_chr16_4013368_4013566_C_T_snpctr_alt	0.185185	11.8956	6.24058e-33	9.94903	1.27322e-23	0.185185	0.267166
rs2238435_chr16_4014183_4014381_C_G_snpctr_alt	0.0238093	-1.37903	0.916058	-1.15337	0.875622	0.0238093	0.0343495
rs2238435_chr16_4014183_4014381_C_G_snpctr_ref	0.0290704	-0.946259	0.827992	-0.791418	0.78565	0.0290704	0.0419397
rs12925642_chr16_11171503_11171701_A_G_snpctr_alt	0.100007	4.88893	5.06916e-07	4.08893	2.16679e-05	0.100007	0.14428
rs12925642_chr16_11171503_11171701_A_G_snpctr_ref	0.0555557	1.23239	0.108902	1.03073	0.151335	0.0555557	0.0801499
rs2058531_chr16_11172010_11172208_T_C_snpctr_ref	0.19403	12.6231	7.87471e-37	10.5575	2.34435e-26	0.19403	0.279926
rs12708715_chr16_11177725_11177923_C_T_snpctr_alt	0.0588232	1.50118	0.066655	1.25553	0.104643	0.0588232	0.084864
rs12708715_chr16_11177725_11177923_C_T_snpctr_ref	0.0544663	1.14278	0.126565	0.95578	0.169592	0.0544663	0.0785783
rs9929994_chr16_11178146_11178344_A_G_snpctr_ref	0.136364	7.8796	1.64217e-15	6.59022	2.19584e-11	0.136364	0.196732
rs12708716_chr16_11179774_11179972_A_G_snpctr_alt	0.187463	12.0829	6.49935e-34	10.1058	2.60474e-24	0.187463	0.270452
rs12708716_chr16_11179774_11179972_A_G_snpctr_ref	0.161323	9.9327	1.50005e-23	8.30737	4.89242e-17	0.161323	0.23274
rs12924729_chr16_11187684_11187882_G_A_snpctr_alt	0.0957447	4.53829	2.83557e-06	3.79567	7.36225e-05	0.0957447	0.13813
rs12924729_chr16_11187684_11187882_G_A_snpctr_ref	0.26248	18.2538	9.65638e-75	15.2668	6.36192e-53	0.26248	0.378679
rs12927355_chr16_11194672_11194870_C_T_snpctr_alt	0.0287357	-0.973795	0.834921	-0.814448	0.792306	0.0287357	0.0414568
rs12927355_chr16_11194672_11194870_C_T_snpctr_ref	0.0862053	3.75359	8.71598e-05	3.13937	0.00084655	0.0862053	0.124368
rs35732840_chr16_11228256_11228454_T_G_snpctr_alt	0.032969	-0.625568	0.734201	-0.523203	0.699584	0.032969	0.0475642
rs35732840_chr16_11228256_11228454_T_G_snpctr_ref	0.0824941	3.44832	0.000282046	2.88405	0.00196297	0.0824941	0.119014
rs2867880_chr16_11231758_11231956_G_A_snpctr_alt	0.14647	8.7109	1.50739e-18	7.28549	1.6025e-13	0.14647	0.211312
rs2867880_chr16_11231758_11231956_G_A_snpctr_ref	0.0520833	0.94676	0.171881	0.791837	0.214228	0.0520833	0.0751404
rs2903692_chr16_11238684_11238882_G_A_snpctr_alt	0.133457	7.6405	1.0819e-14	6.39025	8.28083e-11	0.133457	0.192538
rs2903692_chr16_11238684_11238882_G_A_snpctr_ref	0.0483878	0.642771	0.260186	0.537592	0.29543	0.0483878	0.0698089
rs4322688_chr16_11238892_11239090_C_G_snpctr_ref	0.0586069	1.48338	0.0689864	1.24065	0.107368	0.0586069	0.0845519
rs12930373_chr16_11239500_11239698_G_A_snpctr_ref	0.0657534	2.07124	0.019168	1.73232	0.0416086	0.0657534	0.0948621
rs12917893_chr16_11239879_11240077_A_T_snpctr_alt	0.559252	42.6659	0	35.6842	3.46958e-279	0.559252	0.80683
rs12917893_chr16_11239879_11240077_A_T_snpctr_ref	0.271155	18.9674	1.58734e-80	15.8636	5.65723e-57	0.271155	0.391194
rs35294447_chr16_11240755_11240953_A_T_snpctr_alt	0.127923	7.1852	3.35533e-13	6.00946	9.30739e-10	0.127923	0.184553
rs35294447_chr16_11240755_11240953_A_T_snpctr_ref	0.154588	9.37869	3.33984e-21	7.84401	2.18189e-15	0.154588	0.223024
rs243329_chr16_11352214_11352412_A_T_snpctr_ref	0.262498	18.2553	9.39493e-75	15.2681	6.24078e-53	0.262498	0.378705
rs243324_chr16_11354871_11355069_A_G_snpctr_ref	0.0616819	1.73633	0.0412528	1.45221	0.0732223	0.0616819	0.0889882
rs11643024_chr16_11443084_11443282_A_G_snpctr_alt	0.345681	25.0978	2.63039e-139	20.9909	3.97156e-98	0.345681	0.498712
rs11643024_chr16_11443084_11443282_A_G_snpctr_ref	0.101124	4.98078	3.16637e-07	4.16575	1.55163e-05	0.101124	0.145891
rs26528_chr16_28517610_28517808_T_C_snpctr_ref	0.0394725	-0.0905961	0.536093	-0.0757715	0.5302	0.0394725	0.0569467
rs153109_chr16_28518997_28519195_T_C_snpctr_alt	0.108109	5.55536	1.3852e-08	4.64631	1.68963e-06	0.108109	0.155968
rs4788085_chr16_28534904_28535102_A_G_snpctr_ref	0.125786	7.00946	1.19621e-12	5.86247	2.28019e-09	0.125786	0.181471
rs28772958_chr16_28535206_28535404_A_G_snpctr_alt	0.434214	32.3804	2.5948e-230	27.0818	8.06593e-162	0.434214	0.626438
rs28772958_chr16_28535206_28535404_A_G_snpctr_ref	0.154216	9.34805	4.4638e-21	7.81839	2.67524e-15	0.154216	0.222486
rs62034322_chr16_28535735_28535933_G_A_snpctr_alt	0.26087	18.1213	1.08218e-73	15.156	3.45659e-52	0.26087	0.376356
rs2106480_chr16_28537872_28538070_T_C_snpctr_alt	0.976191	76.9628	0	64.369	0	0.976191	1.40835
rs4788084_chr16_28539749_28539947_C_T_snpctr_alt	0.0547957	1.16988	0.121025	0.978443	0.163928	0.0547957	0.0790535
rs1074631_chr16_28554009_28554207_G_A_snpctr_alt	0.142244	8.36329	3.04961e-17	6.99477	1.32851e-12	0.142244	0.205215
rs1074631_chr16_28554009_28554207_G_A_snpctr_ref	0.130908	7.43082	5.39632e-14	6.21488	2.5682e-10	0.130908	0.188861
rs4787457_chr16_28555301_28555499_A_G_snpctr_alt	0.205129	13.5361	4.78589e-42	11.3211	5.1563e-30	0.205129	0.295939
rs4787457_chr16_28555301_28555499_A_G_snpctr_ref	0.085561	3.70059	0.000107548	3.09505	0.000983904	0.085561	0.123438
rs11074911_chr16_28583766_28583964_C_T_snpctr_alt	0.0232552	-1.42461	0.922866	-1.1915	0.883271	0.0232552	0.0335501
rs11074911_chr16_28583766_28583964_C_T_snpctr_ref	0.249995	17.2267	8.37055e-67	14.4078	2.31033e-47	0.249995	0.360666
rs56209193_chr16_28585537_28585735_C_T_snpctr_alt	0.215386	14.3798	3.46257e-47	12.0268	1.28462e-33	0.215386	0.310736
rs4149406_chr16_28606971_28607169_A_G_snpctr_ref	0.156253	9.51563	9.03061e-22	7.95854	8.70381e-16	0.156253	0.225425
rs35175818_chr16_28608647_28608845_A_C_snpctr_alt	0.0901555	4.07853	2.26604e-05	3.41114	0.000323456	0.0901555	0.130067
rs35175818_chr16_28608647_28608845_A_C_snpctr_ref	0.150792	9.06645	6.14803e-20	7.58286	1.69008e-14	0.150792	0.217547
rs4149398_chr16_28608839_28609037_C_G_snpctr_alt	0.198536	12.9938	6.6314e-39	10.8676	8.22497e-28	0.198536	0.286428
rs4149398_chr16_28608839_28609037_C_G_snpctr_ref	0.0959034	4.55134	2.66522e-06	3.80659	7.04492e-05	0.0959034	0.138359
rs4788095_chr16_28831260_28831458_T_C_snpctr_alt	0.0872102	3.83626	6.24621e-05	3.20851	0.000667121	0.0872102	0.125818
rs4788095_chr16_28831260_28831458_T_C_snpctr_ref	0.393413	29.0242	1.63082e-185	24.2748	1.80958e-130	0.393413	0.567575
rs8062405_chr16_28837807_28838005_A_G_snpctr_alt	0.171428	10.7639	2.54743e-27	9.00258	1.10238e-19	0.171428	0.247319
rs7359397_chr16_28885560_28885758_C_T_snpctr_alt	0.04	-0.0472033	0.518824	-0.0394792	0.515746	0.04	0.0577078
rs7359397_chr16_28885560_28885758_C_T_snpctr_ref	0.0583335	1.46089	0.0720225	1.22184	0.110884	0.0583335	0.0841575
rs7189927_chr16_28913688_28913886_T_C_snpctr_alt	0.0641027	1.93545	0.0264673	1.61875	0.0527509	0.0641027	0.0924806
rs7189927_chr16_28913688_28913886_T_C_snpctr_ref	0.192513	12.4984	3.80962e-36	10.4532	7.08266e-26	0.192513	0.277738
rs7188071_chr16_28917545_28917743_T_C_snpctr_alt	0.368852	27.0038	6.6723e-161	22.585	3.04163e-113	0.368852	0.532141
rs7184597_chr16_28921710_28921908_T_C_snpctr_alt	0.199998	13.1141	1.36788e-39	10.9681	2.71902e-28	0.199998	0.288536
rs7184597_chr16_28921710_28921908_T_C_snpctr_ref	0.154286	9.35381	4.22731e-21	7.8232	2.57483e-15	0.154286	0.222587
rs11646653_chr16_28922050_28922248_C_T_snpctr_ref	0.0816329	3.37747	0.000365775	2.8248	0.0023655	0.0816329	0.117771
rs1143679_chr16_31276712_31276910_G_A_snpctr_alt	0.0606059	1.64782	0.049695	1.37818	0.0840742	0.0606059	0.0874359
rs13330182_chr16_53472286_53472484_G_A_snpctr_alt	0.429204	31.9683	1.50526e-224	26.7372	8.70825e-158	0.429204	0.619211
rs17801498_chr16_53513353_53513551_C_G_snpctr_ref	0.14815	8.84907	4.41251e-19	7.40106	6.75529e-14	0.14815	0.213735
rs3803657_chr16_53515860_53516058_T_C_snpctr_alt	0.23077	15.6453	1.7886e-55	13.0852	2.00108e-39	0.23077	0.33293
rs3803657_chr16_53515860_53516058_T_C_snpctr_ref	0.387894	28.5701	7.90061e-180	23.8951	1.72385e-126	0.387894	0.559612
rs8055279_chr16_53522650_53522848_T_C_snpctr_alt	0.0374532	-0.2567	0.601295	-0.214695	0.584998	0.0374532	0.0540335
rs8055279_chr16_53522650_53522848_T_C_snpctr_ref	0.205713	13.5841	2.48732e-42	11.3613	3.25886e-30	0.205713	0.29678
rs76036961_chr16_53768911_53769109_A_G_snpctr_alt	0.0327513	-0.643474	0.740042	-0.538179	0.704773	0.0327513	0.0472501
rs76036961_chr16_53768911_53769109_A_G_snpctr_ref	0.493976	37.2964	9.39556e-305	31.1934	6.54893e-214	0.493976	0.712657
rs9940646_chr16_53800530_53800728_C_G_snpctr_alt	0.068376	2.28698	0.0110986	1.91275	0.0278901	0.068376	0.0986458
rs9940128_chr16_53800655_53800853_G_A_snpctr_alt	0.168224	10.5004	4.30214e-26	8.78214	8.01939e-19	0.168224	0.242696
rs9940128_chr16_53800655_53800853_G_A_snpctr_ref	0.130953	7.43445	5.25033e-14	6.21791	2.51906e-10	0.130953	0.188925
rs11642015_chr16_53802395_53802593_C_T_snpctr_alt	0.34449	24.9998	3.07536e-138	20.9089	2.22052e-97	0.34449	0.496993
rs11642015_chr16_53802395_53802593_C_T_snpctr_ref	0.294487	20.8866	3.54268e-97	17.4688	1.23723e-68	0.294487	0.424855
rs1558901_chr16_53803088_53803286_A_T_snpctr_alt	0.164179	10.1676	1.38326e-24	8.50382	9.17228e-18	0.164179	0.23686
rs1558901_chr16_53803088_53803286_A_T_snpctr_ref	0.135869	7.8389	2.27249e-15	6.55619	2.76006e-11	0.135869	0.196018
rs1558902_chr16_53803475_53803673_T_A_snpctr_alt	0.0941179	4.40448	5.30198e-06	3.68375	0.000114913	0.0941179	0.135783
rs1558902_chr16_53803475_53803673_T_A_snpctr_ref	0.121214	6.63339	1.64032e-11	5.54794	1.44531e-08	0.121214	0.174875
rs56094641_chr16_53806354_53806552_A_G_snpctr_alt	0.138889	8.08728	3.05057e-16	6.76392	6.71534e-12	0.138889	0.200374
rs56094641_chr16_53806354_53806552_A_G_snpctr_ref	0.0794392	3.19702	0.000694279	2.67388	0.00374901	0.0794392	0.114607
rs55872725_chr16_53809024_53809222_C_T_snpctr_alt	0.0390997	-0.121259	0.548257	-0.101417	0.54039	0.0390997	0.056409
rs55872725_chr16_53809024_53809222_C_T_snpctr_ref	0.0740743	2.75571	0.00292828	2.30478	0.0105895	0.0740743	0.106867
rs7187250_chr16_53810447_53810645_C_A_snpctr_alt	0.194447	12.6574	5.08989e-37	10.5862	1.72625e-26	0.194447	0.280527
rs7193144_chr16_53810587_53810785_T_C_snpctr_alt	0.153064	9.25334	1.08792e-20	7.73917	5.00329e-15	0.153064	0.220825
rs7193144_chr16_53810587_53810785_T_C_snpctr_ref	0.108874	5.61826	9.64452e-09	4.69892	1.30772e-06	0.108874	0.157071
rs62033400_chr16_53811689_53811887_A_G_snpctr_ref	0.0952323	4.49615	3.45982e-06	3.76042	8.48143e-05	0.0952323	0.137391
rs8063057_chr16_53812334_53812532_T_C_snpctr_alt	0.287672	20.326	3.78586e-92	17	4.10833e-65	0.287672	0.415023
rs8063057_chr16_53812334_53812532_T_C_snpctr_ref	0.0357143	-0.399743	0.655327	-0.334331	0.630935	0.0357143	0.0515248
rs8043757_chr16_53813351_53813549_A_T_snpctr_ref	0.273971	19.199	1.88763e-82	16.0573	2.539e-58	0.273971	0.395256
rs9972653_chr16_53814264_53814462_G_T_snpctr_alt	0.0806451	3.29622	0.000489979	2.75684	0.00291812	0.0806451	0.116346
rs9972653_chr16_53814264_53814462_G_T_snpctr_ref	0.0642878	1.95069	0.0255472	1.63149	0.0513938	0.0642878	0.0927477
rs17817497_chr16_53815336_53815534_T_C_snpctr_ref	0.395835	29.2234	4.89537e-188	24.4414	3.10528e-132	0.395835	0.571069
rs8051591_chr16_53816653_53816851_A_G_snpctr_alt	0.08	3.24315	0.000591074	2.71246	0.00333929	0.08	0.115416
rs9935401_chr16_53816739_53816937_G_A_snpctr_alt	0.204225	13.4618	1.31254e-41	11.259	1.04599e-29	0.204225	0.294635
rs3751812_chr16_53818361_53818559_G_T_snpctr_ref	0.174358	11.005	1.80822e-28	9.20417	1.72157e-20	0.174358	0.251546
rs3751814_chr16_53818625_53818823_G_A_snpctr_alt	0.018868	-1.7855	0.96291	-1.49333	0.932324	0.018868	0.0272207
rs9936385_chr16_53819070_53819268_T_C_snpctr_ref	0.173913	10.9684	2.71251e-28	9.17355	2.28844e-20	0.173913	0.250904
rs9923233_chr16_53819099_53819297_G_C_snpctr_alt	0.0321285	-0.694703	0.756379	-0.581025	0.719388	0.0321285	0.0463516
rs11075991_chr16_53819838_53820036_A_T_snpctr_alt	0.259993	18.0492	4.00388e-73	15.0957	8.64185e-52	0.259993	0.375091
rs11075991_chr16_53819838_53820036_A_T_snpctr_ref	0.1125	5.91656	1.6437e-09	4.94841	3.74116e-07	0.1125	0.162303
rs11075992_chr16_53819967_53820165_T_C_snpctr_alt	0.0447773	0.34577	0.364758	0.28919	0.386218	0.0447773	0.0645999
rs11075992_chr16_53819967_53820165_T_C_snpctr_ref	0.0601235	1.60814	0.0539026	1.34499	0.0893143	0.0601235	0.0867399
rs7202296_chr16_53821591_53821789_A_G_snpctr_alt	0.0766791	2.96998	0.0014891	2.48399	0.00649604	0.0766791	0.110625
rs7202296_chr16_53821591_53821789_A_G_snpctr_ref	0.0267858	-1.13419	0.871642	-0.948595	0.828587	0.0267858	0.0386437
rs7185735_chr16_53822552_53822750_A_G_snpctr_alt	0.0468801	0.518744	0.30197	0.433859	0.332195	0.0468801	0.0676336
rs7185735_chr16_53822552_53822750_A_G_snpctr_ref	0.322351	23.1787	3.73618e-119	19.3858	5.08163e-84	0.322351	0.465054
rs1981870_chr16_68776147_68776345_G_A_snpctr_alt	0.0348837	-0.468067	0.680132	-0.391475	0.652277	0.0348837	0.0503265
rs12921546_chr16_68779970_68780168_G_A_snpctr_ref	0.212727	14.1611	7.9704e-46	11.8439	1.15749e-32	0.212727	0.3069
rs35069703_chr16_68789346_68789544_G_A_snpctr_alt	0.235294	16.0175	4.82368e-58	13.3965	3.17049e-41	0.235294	0.339458
rs35069703_chr16_68789346_68789544_G_A_snpctr_ref	0.268257	18.7289	1.43856e-78	15.6642	1.32846e-55	0.268257	0.387012
rs13333528_chr16_68790403_68790601_C_T_snpctr_alt	0.355555	25.91	2.56735e-148	21.6702	1.95842e-104	0.355555	0.512958
rs13333528_chr16_68790403_68790601_C_T_snpctr_ref	0.0285708	-0.987353	0.838265	-0.825788	0.795538	0.0285708	0.041219
rs9646283_chr16_68791132_68791330_A_G_snpctr_alt	0.16875	10.5436	2.71816e-26	8.81832	5.8095e-19	0.16875	0.243455
rs9646283_chr16_68791132_68791330_A_G_snpctr_ref	0.033613	-0.572586	0.716537	-0.478891	0.683992	0.033613	0.0484934
rs9646284_chr16_68791207_68791405_C_G_snpctr_alt	0.0246915	-1.30646	0.904303	-1.09268	0.862733	0.0246915	0.0356223
rs9928847_chr16_68797794_68797992_C_T_snpctr_alt	0.193545	12.5833	1.30515e-36	10.5242	3.34129e-26	0.193545	0.279227
rs9928847_chr16_68797794_68797992_C_T_snpctr_ref	0.296953	21.0894	4.97346e-99	17.6385	6.24089e-70	0.296953	0.428412
rs9936621_chr16_68798583_68798781_A_G_snpctr_alt	0.0479995	0.610829	0.270657	0.510876	0.304719	0.0479995	0.0692487
rs9936621_chr16_68798583_68798781_A_G_snpctr_ref	0.0436249	0.25098	0.400915	0.209911	0.416868	0.0436249	0.0629375
rs17772411_chr16_68810824_68811022_T_C_snpctr_alt	0.175936	11.1347	4.24972e-29	9.31271	6.2307e-21	0.175936	0.253822
rs17772411_chr16_68810824_68811022_T_C_snpctr_ref	0.259741	18.0285	5.82495e-73	15.0784	1.12368e-51	0.259741	0.374727
rs35648619_chr16_68811638_68811836_C_T_snpctr_alt	0.183333	11.7432	3.8257e-32	9.82162	4.54342e-23	0.183333	0.264494
rs35648619_chr16_68811638_68811836_C_T_snpctr_ref	0.0828478	3.47741	0.000253143	2.90838	0.00181651	0.0828478	0.119524
rs9939049_chr16_68812202_68812400_A_T_snpctr_alt	0.139535	8.1404	1.96983e-16	6.80835	4.93624e-12	0.139535	0.201306
rs12922777_chr16_68813530_68813728_A_G_snpctr_alt	0.415091	30.8074	1.04335e-208	25.7662	1.06046e-146	0.415091	0.59885
rs67359183_chr16_68814105_68814303_T_C_snpctr_ref	0.12963	7.32562	1.18898e-13	6.12689	4.48055e-10	0.12963	0.187016
rs2161664_chr16_68814217_68814415_C_T_snpctr_alt	0.536797	40.8188	0	34.1394	9.60959e-256	0.536797	0.774434
rs2161664_chr16_68814217_68814415_C_T_snpctr_ref	0.0703181	2.44673	0.00720801	2.04636	0.0203606	0.0703181	0.101448
rs2113199_chr16_68814403_68814601_A_G_snpctr_ref	0.0483874	0.642736	0.260198	0.537562	0.29544	0.0483874	0.0698083
rs12599517_chr16_68814491_68814689_T_C_snpctr_alt	0.109091	5.63611	8.69653e-09	4.71385	1.2154e-06	0.109091	0.157385
rs12599517_chr16_68814491_68814689_T_C_snpctr_ref	0.271386	18.9863	1.1061e-80	15.8795	4.39279e-57	0.271386	0.391527
rs2113200_chr16_68814849_68815047_T_A_snpctr_alt	0.0823967	3.4403	0.00029053	2.87735	0.00200515	0.0823967	0.118873
rs2113200_chr16_68814849_68815047_T_A_snpctr_ref	0.0447764	0.345702	0.364783	0.289133	0.38624	0.0447764	0.0645987
rs2113201_chr16_68814901_68815099_C_T_snpctr_alt	0.217172	14.5267	4.10155e-48	12.1497	2.88019e-34	0.217172	0.313313
rs2113201_chr16_68814901_68815099_C_T_snpctr_ref	0.0327867	-0.640557	0.739095	-0.53574	0.703931	0.0327867	0.0473013
rs7186084_chr16_68816161_68816359_G_C_snpctr_alt	0.0294128	-0.918093	0.820715	-0.767861	0.778715	0.0294128	0.0424337
rs9923925_chr16_68819345_68819543_G_A_snpctr_alt	0.132075	7.5268	2.59985e-14	6.29516	1.53544e-10	0.132075	0.190544
rs9928796_chr16_68820619_68820817_A_G_snpctr_alt	0.197547	12.9124	1.91554e-38	10.7995	1.73055e-27	0.197547	0.285
rs9928796_chr16_68820619_68820817_A_G_snpctr_ref	0.168417	10.5163	3.63481e-26	8.79544	7.12437e-19	0.168417	0.242975
rs9929239_chr16_68821027_68821225_C_T_snpctr_alt	0.0416653	0.0897802	0.464231	0.075089	0.470072	0.0416653	0.0601103
rs9929479_chr16_68821172_68821370_G_C_snpctr_alt	0.118143	6.38078	8.80921e-11	5.33667	4.73357e-08	0.118143	0.170445
rs9929479_chr16_68821172_68821370_G_C_snpctr_ref	0.158937	9.73639	1.05459e-22	8.14318	1.9252e-16	0.158937	0.229297
rs9931853_chr16_68821791_68821989_C_G_snpctr_alt	0.258142	17.8969	6.23329e-72	14.9683	5.91117e-51	0.258142	0.37242
rs9931853_chr16_68821791_68821989_C_G_snpctr_ref	0.13279	7.5856	1.65482e-14	6.34433	1.11699e-10	0.13279	0.191575
rs12919719_chr16_68822242_68822440_C_G_snpctr_alt	0.197802	12.9334	1.45819e-38	10.817	1.42923e-27	0.197802	0.285368
rs12919719_chr16_68822242_68822440_C_G_snpctr_ref	0.234572	15.9581	1.25176e-57	13.3468	6.18443e-41	0.234572	0.338416
rs12924033_chr16_68822500_68822698_G_A_snpctr_alt	0.0430102	0.200416	0.420578	0.167621	0.433441	0.0430102	0.0620507
rs12924033_chr16_68822500_68822698_G_A_snpctr_ref	0.112275	5.8981	1.83861e-09	4.93296	4.0496e-07	0.112275	0.161979
rs4420522_chr16_68822872_68823070_A_G_snpctr_alt	0.090535	4.10975	1.98045e-05	3.43725	0.000293825	0.090535	0.130614
rs10163398_chr16_68823025_68823223_C_G_snpctr_alt	0.035399	-0.425676	0.664828	-0.35602	0.639087	0.035399	0.05107
rs10163398_chr16_68823025_68823223_C_G_snpctr_ref	0.235294	16.0175	4.82558e-58	13.3964	3.17137e-41	0.235294	0.339458
rs12596834_chr16_68823100_68823298_T_C_snpctr_alt	0.123723	6.83973	3.96715e-12	5.72051	5.31019e-09	0.123723	0.178494
rs12596834_chr16_68823100_68823298_T_C_snpctr_ref	0.247063	16.9855	5.25431e-65	14.2061	4.1979e-46	0.247063	0.356436
rs34097984_chr16_68824049_68824247_T_G_snpctr_alt	0.258794	17.9506	2.3746e-72	15.0132	3.00682e-51	0.258794	0.373362
rs34097984_chr16_68824049_68824247_T_G_snpctr_ref	0.0560543	1.27341	0.101437	1.06503	0.14343	0.0560543	0.0808693
rs60302411_chr16_68824121_68824319_A_C_snpctr_alt	0.202501	13.3199	8.867e-41	11.1403	3.99236e-29	0.202501	0.292146
rs60302411_chr16_68824121_68824319_A_C_snpctr_ref	0.0232558	-1.42456	0.922858	-1.19146	0.883263	0.0232558	0.033551
rs57688464_chr16_68826010_68826208_G_C_snpctr_alt	0.0862067	3.75371	8.71194e-05	3.13947	0.000846269	0.0862067	0.12437
rs34530130_chr16_68827521_68827719_C_T_snpctr_alt	0.0287798	-0.97016	0.834017	-0.811408	0.791434	0.0287798	0.0415205
rs33965787_chr16_68828074_68828272_G_A_snpctr_alt	0.029197	-0.935848	0.825324	-0.782711	0.783102	0.029197	0.0421223
rs33965787_chr16_68828074_68828272_G_A_snpctr_ref	0.097826	4.7095	1.24165e-06	3.93886	4.09351e-05	0.097826	0.141133
rs17715762_chr16_68828151_68828349_T_G_snpctr_alt	0.0694446	2.37487	0.00877747	1.98626	0.0235021	0.0694446	0.100187
rs17715762_chr16_68828151_68828349_T_G_snpctr_ref	0.0672269	2.19245	0.0141735	1.83369	0.03335	0.0672269	0.0969879
rs12928043_chr16_68828786_68828984_G_A_snpctr_ref	0.324057	23.319	1.42255e-120	19.5032	5.15668e-85	0.324057	0.467515
rs12599393_chr16_68828922_68829120_C_T_snpctr_ref	0.21231	14.1268	1.29763e-45	11.8152	1.62888e-32	0.21231	0.306299
rs17715799_chr16_68830412_68830610_A_T_snpctr_alt	0.0465116	0.488435	0.312621	0.40851	0.34145	0.0465116	0.0671021
rs17715799_chr16_68830412_68830610_A_T_snpctr_ref	0.0496464	0.746302	0.227742	0.624181	0.266254	0.0496464	0.0716247
rs1862748_chr16_68832844_68833042_C_T_snpctr_ref	0.0746252	2.80102	0.00254704	2.34268	0.00957294	0.0746252	0.107661
rs12599391_chr16_69605250_69605448_T_C_snpctr_ref	0.197749	12.929	1.54366e-38	10.8134	1.48748e-27	0.197749	0.285291
rs862320_chr16_69651767_69651965_C_T_snpctr_alt	0.564102	43.0648	0	36.0179	2.19131e-284	0.564102	0.813828
rs862320_chr16_69651767_69651965_C_T_snpctr_ref	0.606064	46.5166	0	38.9048	0	0.606064	0.874365
rs12598642_chr16_69848673_69848871_A_G_snpctr_alt	0.0222213	-1.50966	0.934435	-1.26263	0.896638	0.0222213	0.0320585
rs12598642_chr16_69848673_69848871_A_G_snpctr_ref	0.0925912	4.27889	9.39137e-06	3.57871	0.000172644	0.0925912	0.133581
rs2937121_chr16_69870310_69870508_T_G_snpctr_ref	0.037502	-0.252686	0.599745	-0.211338	0.583688	0.037502	0.0541039
rs2870463_chr16_75250618_75250816_G_A_snpctr_ref	0.0532546	1.04311	0.148449	0.872419	0.19149	0.0532546	0.0768302
rs66473537_chr16_75250763_75250961_G_A_snpctr_alt	0.221314	14.8675	2.67888e-50	12.4347	8.47307e-36	0.221314	0.319289
rs66473537_chr16_75250763_75250961_G_A_snpctr_ref	0.068027	2.25827	0.0119646	1.88873	0.0294637	0.068027	0.0981422
rs28439846_chr16_75280279_75280477_G_A_snpctr_alt	0.0761905	2.92978	0.001696	2.45037	0.00713551	0.0761905	0.10992
rs28439846_chr16_75280279_75280477_G_A_snpctr_ref	0.265362	18.4908	1.2249e-76	15.465	2.98651e-54	0.265362	0.382836
rs60879082_chr16_75282966_75283164_G_A_snpctr_ref	0.0895517	4.02886	2.80235e-05	3.3696	0.000376385	0.0895517	0.129196
rs6564261_chr16_75492143_75492341_C_T_snpctr_ref	0.0469872	0.527555	0.298904	0.441229	0.329524	0.0469872	0.0677882
rs8057084_chr16_75492607_75492805_T_G_snpctr_alt	0.159091	9.74908	9.30768e-23	8.15379	1.76348e-16	0.159091	0.22952
rs8057084_chr16_75492607_75492805_T_G_snpctr_ref	0.0517242	0.91722	0.179514	0.767131	0.221502	0.0517242	0.0746223
rs4888430_chr16_75494325_75494523_T_C_snpctr_alt	0.213098	14.1917	5.15787e-46	11.8694	8.53154e-33	0.213098	0.307436
rs4888430_chr16_75494325_75494523_T_C_snpctr_ref	0.0309277	-0.793483	0.786252	-0.663641	0.74654	0.0309277	0.0446192
rs7195161_chr16_75495473_75495671_T_C_snpctr_alt	0.157143	9.58884	4.45404e-22	8.01977	5.29706e-16	0.157143	0.226709
rs7195161_chr16_75495473_75495671_T_C_snpctr_ref	0.0414013	0.06807	0.472865	0.0569314	0.4773	0.0414013	0.0597295
rs1834013_chr16_75496064_75496262_G_T_snpctr_alt	0.150443	9.03773	7.99759e-20	7.55885	2.03329e-14	0.150443	0.217044
rs1834013_chr16_75496064_75496262_G_T_snpctr_ref	0.512166	38.7926	0	32.4448	3.20948e-231	0.512166	0.738899
rs12443634_chr16_81524175_81524373_A_C_snpctr_alt	0.0227273	-1.46803	0.928952	-1.22781	0.890241	0.0227273	0.0327886
rs56823429_chr16_81533690_81533888_C_A_snpctr_alt	0.203711	13.4195	2.32445e-41	11.2236	1.56153e-29	0.203711	0.293893
rs2925979_chr16_81534691_81534889_T_C_snpctr_alt	0.0629283	1.83886	0.0329682	1.53795	0.0620298	0.0629283	0.0907864
rs2925979_chr16_81534691_81534889_T_C_snpctr_ref	0.0520852	0.946908	0.171843	0.791961	0.214192	0.0520852	0.075143
rs11076701_chr16_88774426_88774624_A_G_snpctr_alt	0.234193	15.9269	2.06207e-57	13.3207	8.77384e-41	0.234193	0.337869
rs11076701_chr16_88774426_88774624_A_G_snpctr_ref	0.0489097	0.685702	0.24645	0.573498	0.283154	0.0489097	0.0705618
rs11076702_chr16_88774470_88774668_A_C_snpctr_alt	0.102122	5.06284	2.06527e-07	4.23438	1.14589e-05	0.102122	0.14733
rs11076702_chr16_88774470_88774668_A_C_snpctr_ref	0.332214	23.99	1.77007e-127	20.0644	7.56051e-90	0.332214	0.479283
rs8060966_chr16_88777230_88777428_A_G_snpctr_alt	0.0735486	2.71247	0.00333922	2.26861	0.0116459	0.0735486	0.106108
rs8059794_chr16_88787289_88787487_C_T_snpctr_alt	0.259262	17.989	1.18704e-72	15.0454	1.85009e-51	0.259262	0.374036
rs8059794_chr16_88787289_88787487_C_T_snpctr_ref	0.138211	8.03155	4.81242e-16	6.71731	9.25552e-12	0.138211	0.199397
rs837763_chr16_88853630_88853828_C_T_snpctr_alt	0.0421361	0.128508	0.448874	0.10748	0.457204	0.0421361	0.0607895
rs837763_chr16_88853630_88853828_C_T_snpctr_ref	0.15957	9.78847	6.30977e-23	8.18673	1.34206e-16	0.15957	0.23021
rs551118_chr16_88855985_88856183_C_G_snpctr_alt	0.152672	9.22105	1.47098e-20	7.71217	6.18489e-15	0.152672	0.220259
rs2926776_chr16_88858503_88858701_A_G_snpctr_alt	0.397074	29.3253	2.4697e-189	24.5266	3.83963e-133	0.397074	0.572856
rs2926776_chr16_88858503_88858701_A_G_snpctr_ref	0.330436	23.8437	5.88594e-126	19.942	8.7876e-89	0.330436	0.476718
rs1043246_chr17_3827987_3828185_C_G_snpctr_alt	0.194435	12.6564	5.15426e-37	10.5854	1.74153e-26	0.194435	0.28051
rs2003552_chr17_3857816_3858014_T_C_snpctr_alt	0.0618823	1.75281	0.0398171	1.46599	0.0713253	0.0618823	0.0892773
rs2003552_chr17_3857816_3858014_T_C_snpctr_ref	0.146765	8.73519	1.21627e-18	7.30581	1.37804e-13	0.146765	0.211738
rs1974611_chr17_3859326_3859524_T_C_snpctr_ref	0.0714274	2.53798	0.0055747	2.12268	0.0168904	0.0714274	0.103048
rs3826482_chr17_3860257_3860455_A_T_snpctr_alt	0.0259739	-1.20097	0.885119	-1.00445	0.842419	0.0259739	0.0374724
rs3826482_chr17_3860257_3860455_A_T_snpctr_ref	0.241937	16.5639	6.35138e-62	13.8535	6.05875e-44	0.241937	0.349042
rs9892466_chr17_3969428_3969626_T_A_snpctr_ref	0.0309279	-0.793465	0.786246	-0.663626	0.746535	0.0309279	0.0446195
rs8074454_chr17_3981049_3981247_G_C_snpctr_alt	0.124521	6.90542	2.50268e-12	5.77546	3.83723e-09	0.124521	0.179646
rs8074454_chr17_3981049_3981247_G_C_snpctr_ref	0.0579699	1.43098	0.0762174	1.19683	0.115687	0.0579699	0.0836329
rs7224685_chr17_4014285_4014483_G_T_snpctr_alt	0.0454547	0.401492	0.344029	0.335794	0.368513	0.0454547	0.0655772
rs7224685_chr17_4014285_4014483_G_T_snpctr_ref	0.131579	7.48595	3.55151e-14	6.26099	1.9127e-10	0.131579	0.189828
rs9902846_chr17_4040675_4040873_C_T_snpctr_alt	0.0446927	0.338814	0.367375	0.283372	0.388446	0.0446927	0.0644779
rs9914106_chr17_4066734_4066932_G_A_snpctr_alt	0.289225	20.4538	2.77903e-93	17.1068	6.59821e-66	0.289225	0.417264
rs9914106_chr17_4066734_4066932_G_A_snpctr_ref	0.05	0.775383	0.219057	0.648503	0.25833	0.05	0.0721347
rs2304586_chr17_4098899_4099097_A_G_snpctr_alt	0.185189	11.8959	6.21579e-33	9.94931	1.26967e-23	0.185189	0.267172
rs2304586_chr17_4098899_4099097_A_G_snpctr_ref	0.434783	32.4272	5.68472e-231	27.121	2.78751e-162	0.434783	0.627259
rs858519_chr17_7531866_7532064_T_C_snpctr_alt	0.206583	13.6557	9.33142e-43	11.4212	1.63892e-30	0.206583	0.298036
rs858519_chr17_7531866_7532064_T_C_snpctr_ref	0.352943	25.6951	6.62218e-146	21.4905	9.54676e-103	0.352943	0.509189
rs858518_chr17_7532926_7533124_G_A_snpctr_alt	0.148351	8.86565	3.80302e-19	7.41492	6.08492e-14	0.148351	0.214026
rs858518_chr17_7532926_7533124_G_A_snpctr_ref	0.0368421	-0.306967	0.620566	-0.256737	0.601309	0.0368421	0.0531519
rs55954208_chr17_9776058_9776256_A_C_snpctr_alt	0.0737716	2.73081	0.00315897	2.28395	0.0111872	0.0737716	0.10643
rs55954208_chr17_9776058_9776256_A_C_snpctr_ref	0.253365	17.504	6.68127e-69	14.6397	7.83668e-49	0.253365	0.365529
rs73257187_chr17_9776620_9776818_T_C_snpctr_alt	0.1	4.88832	5.08489e-07	4.08842	2.17156e-05	0.1	0.144269
rs79705409_chr17_9776871_9777069_T_C_snpctr_alt	0.20321	13.3783	4.05015e-41	11.1891	2.30477e-29	0.20321	0.29317
rs55673552_chr17_9777494_9777692_G_A_snpctr_alt	0.0661157	2.10104	0.0178186	1.75724	0.0394385	0.0661157	0.0953848
rs55673552_chr17_9777494_9777692_G_A_snpctr_ref	0.175258	11.0789	7.93687e-29	9.26604	9.6591e-21	0.175258	0.252843
rs56346556_chr17_9777497_9777695_G_T_snpctr_alt	0.0897318	4.04368	2.63092e-05	3.38199	0.000359807	0.0897318	0.129456
rs9674498_chr17_9777742_9777940_T_G_snpctr_ref	0.0666666	2.14636	0.0159221	1.79514	0.0363156	0.0666666	0.0961796
rs62066051_chr17_9780261_9780459_C_G_snpctr_alt	0.213503	14.225	3.20603e-46	11.8973	6.11334e-33	0.213503	0.30802
rs62066051_chr17_9780261_9780459_C_G_snpctr_ref	0.0767083	2.97238	0.0014775	2.486	0.00645946	0.0767083	0.110667
rs78761021_chr17_9780288_9780486_A_G_snpctr_alt	0.153425	9.28297	8.24065e-21	7.76396	4.116e-15	0.153425	0.221345
rs62066057_chr17_9783948_9784146_A_G_snpctr_alt	0.421874	31.3653	3.00694e-216	26.2329	5.60621e-152	0.421874	0.608636
rs62066057_chr17_9783948_9784146_A_G_snpctr_ref	0.0676311	2.2257	0.0130171	1.8615	0.0313368	0.0676311	0.0975711
rs62066058_chr17_9784429_9784627_A_G_snpctr_alt	0.0990188	4.80762	7.637e-07	4.02092	2.89852e-05	0.0990188	0.142854
rs62066058_chr17_9784429_9784627_A_G_snpctr_ref	0.0999991	4.88826	5.08667e-07	4.08837	2.1721e-05	0.0999991	0.144268
rs17810453_chr17_9789367_9789565_A_G_snpctr_alt	0.0505261	0.818663	0.206489	0.684701	0.246766	0.0505261	0.0728938
rs17810453_chr17_9789367_9789565_A_G_snpctr_ref	0.0384622	-0.173697	0.568948	-0.145274	0.557753	0.0384622	0.0554893
rs55973554_chr17_9793657_9793855_G_A_snpctr_alt	0.0581396	1.44494	0.0742374	1.2085	0.113428	0.0581396	0.0838777
rs55973554_chr17_9793657_9793855_G_A_snpctr_ref	0.145574	8.63721	2.88012e-18	7.22386	2.52657e-13	0.145574	0.210019
rs17743980_chr17_9793740_9793938_G_A_snpctr_alt	0.174103	10.984	2.28189e-28	9.18662	2.02696e-20	0.174103	0.251178
rs1880900_chr17_17344023_17344221_T_C_snpctr_alt	0.271083	18.9614	1.77669e-80	15.8587	6.1218e-57	0.271083	0.39109
rs1880900_chr17_17344023_17344221_T_C_snpctr_ref	0.156242	9.5147	9.11185e-22	7.95776	8.75875e-16	0.156242	0.225409
rs1242504_chr17_17367116_17367314_T_C_snpctr_ref	0.0680272	2.25828	0.0119641	1.88875	0.0294628	0.0680272	0.0981425
rs1242516_chr17_17386980_17387178_T_C_snpctr_alt	0.32	22.9853	3.27191e-117	19.2241	1.16356e-82	0.32	0.461662
rs1242516_chr17_17386980_17387178_T_C_snpctr_ref	0.214285	14.2893	1.27551e-46	11.9511	3.20406e-33	0.214285	0.309149
rs8072971_chr17_17391344_17391542_C_G_snpctr_alt	0.0261194	-1.189	0.882781	-0.994442	0.839996	0.0261194	0.0376823
rs11653380_chr17_17403435_17403633_G_A_snpctr_alt	0.0478231	0.596319	0.275481	0.49874	0.308981	0.0478231	0.0689942
rs11653380_chr17_17403435_17403633_G_A_snpctr_ref	0.146481	8.71181	1.49528e-18	7.28626	1.59343e-13	0.146481	0.211328
rs8065154_chr17_17614848_17615046_G_A_snpctr_alt	0.214286	14.2894	1.27393e-46	11.9512	3.20128e-33	0.214286	0.30915
rs7224739_chr17_17632379_17632577_G_A_snpctr_alt	0.225	15.1707	2.76445e-52	12.6882	3.43558e-37	0.225	0.324607
rs7224739_chr17_17632379_17632577_G_A_snpctr_ref	0.289879	20.5076	9.21677e-94	17.1518	3.04652e-66	0.289879	0.418207
rs11655029_chr17_17649073_17649271_T_C_snpctr_ref	0.246833	16.9667	7.24704e-65	14.1903	5.25844e-46	0.246833	0.356105
rs9900803_chr17_17650879_17651077_C_T_snpctr_alt	0.224163	15.1019	7.87153e-52	12.6307	7.15274e-37	0.224163	0.323399
rs11656775_chr17_17654220_17654418_A_G_snpctr_alt	0.444444	33.2219	2.60021e-242	27.7856	3.23498e-170	0.444444	0.641197
rs11656775_chr17_17654220_17654418_A_G_snpctr_ref	0.153846	9.31762	5.94877e-21	7.79294	3.27348e-15	0.153846	0.221953
rs941448_chr17_17654443_17654641_C_G_snpctr_alt	0.119266	6.4731	4.80066e-11	5.41387	3.08377e-08	0.119266	0.172064
rs4925109_chr17_17661703_17661901_A_G_snpctr_alt	0.0818965	3.39915	0.000337974	2.84293	0.00223502	0.0818965	0.118152
rs4925109_chr17_17661703_17661901_A_G_snpctr_ref	0.171236	10.7481	3.02454e-27	8.98934	1.24357e-19	0.171236	0.247041
rs9914988_chr17_27183005_27183203_G_A_snpctr_alt	0.264022	18.3806	9.39826e-76	15.3729	1.2444e-53	0.264022	0.380903
rs9916866_chr17_27183056_27183254_C_G_snpctr_alt	0.055944	1.26434	0.103055	1.05745	0.145154	0.055944	0.0807102
rs9916866_chr17_27183056_27183254_C_G_snpctr_ref	0.0470616	0.53368	0.296781	0.446351	0.327672	0.0470616	0.0678956
rs11651755_chr17_36099741_36099939_C_T_snpctr_alt	0.0409835	0.0337013	0.486558	0.0281866	0.488757	0.0409835	0.0591267
rs11651755_chr17_36099741_36099939_C_T_snpctr_ref	0.0833326	3.51729	0.000217989	2.94174	0.00163187	0.0833326	0.120224
rs10908278_chr17_36099853_36100051_T_A_snpctr_alt	0.285714	20.165	9.94292e-91	16.8653	4.05075e-64	0.285714	0.412199
rs10908278_chr17_36099853_36100051_T_A_snpctr_ref	0.0477272	0.588426	0.278123	0.492139	0.311311	0.0477272	0.0688558
rs4795399_chr17_38061340_38061538_T_C_snpctr_ref	0.11875	6.43067	6.35227e-11	5.37839	3.75782e-08	0.11875	0.17132
rs2305480_chr17_38062097_38062295_G_A_snpctr_alt	0.104167	5.23114	8.42361e-08	4.37514	6.06774e-06	0.104167	0.150282
rs2305480_chr17_38062097_38062295_G_A_snpctr_ref	0.393938	29.0674	4.64243e-186	24.3109	7.51089e-131	0.393938	0.568333
rs2305479_chr17_38062118_38062316_C_T_snpctr_alt	0.273811	19.1858	2.43253e-82	16.0463	3.03247e-58	0.273811	0.395025
rs2305479_chr17_38062118_38062316_C_T_snpctr_ref	0.0487805	0.675069	0.249816	0.564604	0.286171	0.0487805	0.0703753
rs7226035_chr17_38782187_38782385_C_T_snpctr_ref	0.0178571	-1.86865	0.969164	-1.56287	0.940959	0.0178571	0.0257624
rs684214_chr17_40696816_40697014_C_T_snpctr_alt	0.226948	15.3309	2.37725e-53	12.8222	6.15613e-38	0.226948	0.327416
rs684214_chr17_40696816_40697014_C_T_snpctr_ref	0.068184	2.27118	0.0115679	1.89954	0.0287468	0.068184	0.0983688
rs591939_chr17_40697976_40698174_A_G_snpctr_alt	0.0206854	-1.636	0.94908	-1.36829	0.91439	0.0206854	0.0298427
rs591939_chr17_40697976_40698174_A_G_snpctr_ref	0.051947	0.935547	0.174753	0.782459	0.216972	0.051947	0.0749437
rs668799_chr17_40716136_40716334_C_T_snpctr_alt	0.225563	15.217	1.36347e-52	12.727	2.09356e-37	0.225563	0.325419
rs668799_chr17_40716136_40716334_C_T_snpctr_ref	0.170732	10.7067	4.735e-27	8.95469	1.70342e-19	0.170732	0.246314
rs646123_chr17_40720533_40720731_G_A_snpctr_ref	0.0677966	2.23931	0.0125678	1.87288	0.0305422	0.0677966	0.0978098
rs650558_chr17_40720943_40721141_C_T_snpctr_ref	0.44372	33.1623	1.87979e-241	27.7358	1.29137e-169	0.44372	0.640153
rs665268_chr17_40721930_40722128_A_G_snpctr_alt	0.0529101	1.01477	0.155109	0.848714	0.19802	0.0529101	0.0763331
rs34855406_chr17_40731312_40731510_G_C_snpctr_alt	0.165859	10.3058	3.31768e-25	8.61939	3.36549e-18	0.165859	0.239283
rs34855406_chr17_40731312_40731510_G_C_snpctr_ref	0.0775096	3.03829	0.00118962	2.54112	0.00552488	0.0775096	0.111823
rs2292749_chr17_40818485_40818683_C_T_snpctr_ref	0.333333	24.082	1.92772e-128	20.1414	1.60129e-90	0.333333	0.480898
rs12936169_chr17_40824724_40824922_G_A_snpctr_alt	0.142858	8.41375	1.9856e-17	7.03696	9.82362e-13	0.142858	0.2061
rs12936169_chr17_40824724_40824922_G_A_snpctr_ref	0.1875	12.086	6.26353e-34	10.1083	2.53808e-24	0.1875	0.270505
rs34779241_chr17_40824735_40824933_A_G_snpctr_alt	0.642423	49.5074	0	41.4063	0	0.642423	0.926821
rs34779241_chr17_40824735_40824933_A_G_snpctr_ref	0.0277778	-1.05259	0.853735	-0.880349	0.810665	0.0277778	0.0400749
rs9893901_chr17_45506583_45506781_T_G_snpctr_ref	0.05294	1.01722	0.154524	0.85077	0.197449	0.05294	0.0763762
rs7405889_chr17_45571577_45571775_C_T_snpctr_alt	0.0360368	-0.373211	0.645504	-0.312141	0.622533	0.0360368	0.0519901
rs7405889_chr17_45571577_45571775_C_T_snpctr_ref	0.223466	15.0445	1.8761e-51	12.5827	1.31465e-36	0.223466	0.322393
rs4289035_chr17_45707112_45707310_C_T_snpctr_ref	0.119998	6.53336	3.21553e-11	5.46427	2.32402e-08	0.119998	0.173121
rs8065669_chr17_45724897_45725095_G_A_snpctr_ref	0.243588	16.6997	6.58352e-63	13.9671	1.23804e-44	0.243588	0.351423
rs2317826_chr17_45730800_45730998_C_T_snpctr_alt	0.0199999	-1.69238	0.954714	-1.41545	0.921532	0.0199999	0.0288538
rs2317826_chr17_45730800_45730998_C_T_snpctr_ref	0.0327888	-0.64039	0.739041	-0.5356	0.703882	0.0327888	0.0473042
rs4794048_chr17_45762974_45763172_A_C_snpctr_alt	0.283334	19.9692	5.10251e-89	16.7016	6.38468e-63	0.283334	0.408765
rs9902779_chr17_57496318_57496516_G_A_snpctr_alt	0.0674129	2.20775	0.0136309	1.84648	0.0324109	0.0674129	0.0972562
rs9902779_chr17_57496318_57496516_G_A_snpctr_ref	0.0239539	-1.36714	0.914209	-1.14343	0.873569	0.0239539	0.0345581
rs9895429_chr17_57496871_57497069_A_C_snpctr_alt	0.210712	13.9954	8.315e-45	11.7053	5.98937e-32	0.210712	0.303994
rs9895429_chr17_57496871_57497069_A_C_snpctr_ref	0.114286	6.06345	6.66168e-10	5.07126	1.97598e-07	0.114286	0.164879
rs16943520_chr17_57499684_57499882_C_T_snpctr_alt	0.112782	5.93976	1.42717e-09	4.96781	3.38564e-07	0.112782	0.16271
rs12600858_chr17_57504821_57505019_G_A_snpctr_alt	0.0839682	3.56957	0.000178783	2.98546	0.00141574	0.0839682	0.121141
rs12600858_chr17_57504821_57505019_G_A_snpctr_ref	0.0205128	-1.6502	0.950549	-1.38017	0.916233	0.0205128	0.0295937
rs2060779_chr17_57505993_57506191_G_A_snpctr_alt	0.0352967	-0.434092	0.667889	-0.36306	0.64172	0.0352967	0.0509223
rs2060779_chr17_57505993_57506191_G_A_snpctr_ref	0.0263158	-1.17285	0.879572	-0.980933	0.836687	0.0263158	0.0379656
rs8075971_chr17_57516287_57516485_T_C_snpctr_alt	0.0827252	3.46732	0.000262838	2.89995	0.00186613	0.0827252	0.119347
rs8075971_chr17_57516287_57516485_T_C_snpctr_ref	0.0578061	1.41751	0.078167	1.18556	0.117899	0.0578061	0.0833966
rs9903442_chr17_57518873_57519071_T_C_snpctr_ref	0.195983	12.7838	1.00969e-37	10.6919	5.5517e-27	0.195983	0.282744
rs58642235_chr17_62202590_62202788_T_C_snpctr_ref	0.094594	4.44364	4.42251e-06	3.7165	0.000100999	0.094594	0.13647
rs57676627_chr17_62203029_62203227_C_T_snpctr_alt	0.0337838	-0.558538	0.711761	-0.467141	0.679801	0.0337838	0.0487398
rs57676627_chr17_62203029_62203227_C_T_snpctr_ref	0.108995	5.62826	9.10204e-09	4.70728	1.25523e-06	0.108995	0.157247
rs60276348_chr17_62203205_62203403_C_T_snpctr_ref	0.04	-0.0472007	0.518823	-0.039477	0.515745	0.04	0.0577078
rs1035061_chr17_65646964_65647162_A_G_snpctr_alt	0.0931673	4.32628	7.58243e-06	3.61835	0.000148244	0.0931673	0.134412
rs1035061_chr17_65646964_65647162_A_G_snpctr_ref	0.141892	8.3343	3.89781e-17	6.97052	1.57885e-12	0.141892	0.204707
rs887747_chr17_65647895_65648093_G_A_snpctr_alt	0.331731	23.9502	4.59446e-127	20.0311	1.47412e-89	0.331731	0.478586
rs887747_chr17_65647895_65648093_G_A_snpctr_ref	0.100001	4.88841	5.08267e-07	4.0885	2.17089e-05	0.100001	0.144271
rs11657492_chr17_65648328_65648526_T_G_snpctr_ref	0.0143545	-2.15677	0.984488	-1.80385	0.964372	0.0143545	0.0207092
rs9915591_chr17_65825991_65826189_C_G_snpctr_ref	0.204877	13.5154	6.34364e-42	11.3038	6.28254e-30	0.204877	0.295575
rs12602556_chr17_65826762_65826960_A_G_snpctr_alt	0.0246499	-1.30988	0.904882	-1.09554	0.86336	0.0246499	0.0355623
rs12602556_chr17_65826762_65826960_A_G_snpctr_ref	0.0505407	0.819866	0.206146	0.685707	0.246449	0.0505407	0.0729149
rs62084208_chr17_65827344_65827542_C_T_snpctr_alt	0.103874	5.20696	9.59783e-08	4.35492	6.6557e-06	0.103874	0.149858
rs62084208_chr17_65827344_65827542_C_T_snpctr_ref	0.0272033	-1.09984	0.864299	-0.919869	0.821179	0.0272033	0.0392461
rs7221651_chr17_65832291_65832489_G_A_snpctr_alt	0.128	7.1916	3.20192e-13	6.0148	9.00541e-10	0.128	0.184665
rs7221651_chr17_65832291_65832489_G_A_snpctr_ref	0.0182737	-1.83438	0.966701	-1.53421	0.937511	0.0182737	0.0263634
rs1976053_chr17_65832903_65833101_C_G_snpctr_alt	0.0480561	0.615482	0.269118	0.514768	0.303358	0.0480561	0.0693303
rs1976053_chr17_65832903_65833101_C_G_snpctr_ref	0.0381681	-0.197894	0.578436	-0.165511	0.565729	0.0381681	0.0550649
rs1976054_chr17_65833125_65833323_T_G_snpctr_alt	0.049385	0.724796	0.234289	0.606194	0.272193	0.049385	0.0712475
rs1976054_chr17_65833125_65833323_T_G_snpctr_ref	0.0909091	4.14052	1.73261e-05	3.46299	0.000267108	0.0909091	0.131154
rs2052187_chr17_65834638_65834836_T_C_snpctr_ref	0.259524	18.0106	8.04184e-73	15.0635	1.40846e-51	0.259524	0.374414
rs7224923_chr17_65842166_65842364_T_G_snpctr_alt	0.04375	0.261267	0.396943	0.218515	0.413514	0.04375	0.0631179
rs8081517_chr17_65845598_65845796_A_T_snpctr_alt	0.0596859	1.57214	0.0579596	1.31488	0.0942752	0.0596859	0.0861085
rs62084234_chr17_65846961_65847159_A_G_snpctr_ref	0.0886105	3.95144	3.88408e-05	3.30485	0.000475138	0.0886105	0.127838
rs2086744_chr17_65849176_65849374_C_G_snpctr_alt	0.162353	10.0174	6.39051e-24	8.37821	2.68688e-17	0.162353	0.234226
rs2086744_chr17_65849176_65849374_C_G_snpctr_ref	0.068029	2.25843	0.0119594	1.88887	0.0294544	0.068029	0.0981451
rs4791046_chr17_65851874_65852072_G_A_snpctr_ref	0.174569	11.0223	1.49246e-28	9.21863	1.50461e-20	0.174569	0.251849
rs28609796_chr17_65855005_65855203_T_A_snpctr_ref	0.191126	12.3842	1.59106e-35	10.3577	1.93026e-25	0.191126	0.275736
rs8079754_chr17_65887797_65887995_A_G_snpctr_alt	0.0524888	0.98011	0.163516	0.81973	0.206185	0.0524888	0.0757253
rs8079754_chr17_65887797_65887995_A_G_snpctr_ref	0.162757	10.0506	4.56382e-24	8.406	2.12111e-17	0.162757	0.234809
rs61676547_chr17_65892408_65892606_G_C_snpctr_alt	0.328572	23.6904	2.26571e-124	19.8138	1.13161e-87	0.328572	0.474029
rs61676547_chr17_65892408_65892606_G_C_snpctr_ref	0.0620263	1.76465	0.0388111	1.47589	0.0699861	0.0620263	0.089485
rs56148300_chr17_65892653_65892851_T_C_snpctr_alt	0.0909091	4.14052	1.73257e-05	3.46299	0.000267104	0.0909091	0.131154
rs56148300_chr17_65892653_65892851_T_C_snpctr_ref	0.367091	26.8589	3.3198e-159	22.4638	4.68546e-112	0.367091	0.5296
rs3206817_chr17_65892735_65892933_A_G_snpctr_alt	0.0800139	3.2443	0.000588707	2.71342	0.00332967	0.0800139	0.115436
rs3206817_chr17_65892735_65892933_A_G_snpctr_ref	0.0826464	3.46084	0.000269246	2.89453	0.00189865	0.0826464	0.119234
rs12600941_chr17_65918708_65918906_A_G_snpctr_alt	0.122731	6.75812	6.98964e-12	5.65226	7.91771e-09	0.122731	0.177063
rs12600941_chr17_65918708_65918906_A_G_snpctr_ref	0.0699959	2.42023	0.00775541	2.02419	0.0214751	0.0699959	0.100983
rs7216058_chr17_80696523_80696721_A_C_snpctr_alt	0.0981664	4.73749	1.08188e-06	3.96228	3.71194e-05	0.0981664	0.141624
rs7216058_chr17_80696523_80696721_A_C_snpctr_ref	0.0579716	1.43112	0.0761981	1.19694	0.115665	0.0579716	0.0836353
rs7208565_chr17_80696593_80696791_C_T_snpctr_alt	0.0372103	-0.27668	0.608987	-0.231406	0.5915	0.0372103	0.0536831
rs7208565_chr17_80696593_80696791_C_T_snpctr_ref	0.0311108	-0.778414	0.781838	-0.651039	0.742489	0.0311108	0.0448835
rs11659412_chr18_7063433_7063631_G_A_snpctr_alt	0.0291268	-0.94162	0.826806	-0.787539	0.784517	0.0291268	0.0420211
rs11659412_chr18_7063433_7063631_G_A_snpctr_ref	0.126984	7.10802	5.886e-13	5.9449	1.38313e-09	0.126984	0.1832
rs11663691_chr18_7063509_7063707_T_A_snpctr_alt	0.0552492	1.20718	0.113682	1.00964	0.156333	0.0552492	0.0797077
rs11663691_chr18_7063509_7063707_T_A_snpctr_ref	0.174863	11.0465	1.13959e-28	9.23891	1.24508e-20	0.174863	0.252275
rs1462783_chr18_7063577_7063775_A_C_snpctr_alt	0.220603	14.809	6.41127e-50	12.3857	1.5619e-35	0.220603	0.318262
rs1462783_chr18_7063577_7063775_A_C_snpctr_ref	0.185185	11.8956	6.24082e-33	9.94903	1.27326e-23	0.185185	0.267166
rs75221148_chr18_52614984_52615182_G_C_snpctr_ref	0.0634933	1.88533	0.0296926	1.57683	0.0574178	0.0634933	0.0916015
rs12963647_chr18_54652740_54652938_A_T_snpctr_alt	0.171717	10.7877	1.9677e-27	9.02245	9.19626e-20	0.171717	0.247735
rs12963647_chr18_54652740_54652938_A_T_snpctr_ref	0.0346535	-0.487003	0.686872	-0.407313	0.658111	0.0346535	0.0499944
rs10469129_chr18_54654099_54654297_G_T_snpctr_alt	0.0547948	1.1698	0.121041	0.978377	0.163944	0.0547948	0.0790521
rs10469129_chr18_54654099_54654297_G_T_snpctr_ref	0.0447421	0.342876	0.365846	0.28677	0.387144	0.0447421	0.0645492
rs1620012_chr18_54661735_54661933_T_C_snpctr_alt	0.185185	11.8956	6.2403e-33	9.94904	1.27318e-23	0.185185	0.267166
rs17683985_chr18_54669954_54670152_T_C_snpctr_alt	0.261818	18.1993	2.61542e-74	15.2212	1.2784e-52	0.261818	0.377723
rs17683985_chr18_54669954_54670152_T_C_snpctr_ref	0.227272	15.3576	1.57484e-53	12.8446	4.61303e-38	0.227272	0.327885
rs1799815_chr19_7125420_7125618_G_A_snpctr_ref	0.0275866	-1.06831	0.85731	-0.8935	0.814205	0.0275866	0.0397991
rs56058728_chr19_7241606_7241804_G_A_snpctr_alt	0.157908	9.65174	2.41639e-22	8.07238	3.44701e-16	0.157908	0.227813
rs56058728_chr19_7241606_7241804_G_A_snpctr_ref	0.0641527	1.93957	0.0262159	1.62219	0.0523813	0.0641527	0.0925528
rs141152627_chr19_7242506_7242704_C_T_snpctr_ref	0.0540525	1.10874	0.133771	0.927311	0.176882	0.0540525	0.0779813
rs28376271_chr19_7243438_7243636_A_G_snpctr_alt	0.0864198	3.77123	8.12212e-05	3.15413	0.00080489	0.0864198	0.124677
rs1366246_chr19_7244173_7244371_A_G_snpctr_alt	0.159624	9.79296	6.03547e-23	8.19049	1.30081e-16	0.159624	0.230289
rs1366246_chr19_7244173_7244371_A_G_snpctr_ref	0.0344829	-0.501037	0.691827	-0.41905	0.66241	0.0344829	0.0497482
rs75909646_chr19_7244306_7244504_A_T_snpctr_alt	0.12342	6.8148	4.7198e-12	5.69966	6.00231e-09	0.12342	0.178057
rs4804833_chr19_7970536_7970734_A_G_snpctr_alt	0.217105	14.5213	4.44292e-48	12.1451	3.04618e-34	0.217105	0.313217
rs4804833_chr19_7970536_7970734_A_G_snpctr_ref	0.0432854	0.223048	0.411749	0.186549	0.426007	0.0432854	0.0624476
rs11085725_chr19_10462414_10462612_C_T_snpctr_alt	0.0342477	-0.520381	0.698601	-0.435229	0.668302	0.0342477	0.049409
rs11085725_chr19_10462414_10462612_C_T_snpctr_ref	0.0544217	1.13911	0.127329	0.952712	0.170368	0.0544217	0.0785139
rs2304256_chr19_10475553_10475751_C_A_snpctr_alt	0.206757	13.67	7.66716e-43	11.4331	1.42806e-30	0.206757	0.298287
rs2900660_chr19_13022760_13022958_C_A_snpctr_alt	0.0310285	-0.785187	0.783828	-0.656703	0.744314	0.0310285	0.0447647
rs2900660_chr19_13022760_13022958_C_A_snpctr_ref	0.213305	14.2087	4.04739e-46	11.8836	7.19813e-33	0.213305	0.307734
rs2974751_chr19_13052935_13053133_A_C_snpctr_alt	0.0606061	1.64783	0.0496939	1.37819	0.0840728	0.0606061	0.0874361
rs1049481_chr19_13054682_13054880_G_T_snpctr_alt	0.0555549	1.23233	0.108913	1.03068	0.151346	0.0555549	0.0801488
rs1049481_chr19_13054682_13054880_G_T_snpctr_ref	0.116667	6.25937	1.93267e-10	5.23512	8.24389e-08	0.116667	0.168315
rs58542926_chr19_19379450_19379648_C_T_snpctr_alt	0.163264	10.0924	2.98592e-24	8.4409	1.57457e-17	0.163264	0.23554
rs10401969_chr19_19407619_19407817_T_C_snpctr_alt	0.0281693	-1.02038	0.846226	-0.853412	0.803285	0.0281693	0.0406397
rs10401969_chr19_19407619_19407817_T_C_snpctr_ref	0.217365	14.5426	3.25379e-48	12.1629	2.44873e-34	0.217365	0.313591
rs7250869_chr19_33887306_33887504_T_C_snpctr_alt	0.0497512	0.754923	0.225148	0.631391	0.263892	0.0497512	0.0717759
rs7250869_chr19_33887306_33887504_T_C_snpctr_ref	0.0285714	-0.987305	0.838253	-0.825747	0.795526	0.0285714	0.0412198
rs7256564_chr19_33889494_33889692_A_G_snpctr_ref	0.24051	16.4465	4.44102e-61	13.7553	2.36652e-43	0.24051	0.346983
rs10406327_chr19_33890739_33890937_C_G_snpctr_alt	0.029197	-0.935846	0.825324	-0.782709	0.783101	0.029197	0.0421223
rs889138_chr19_33892310_33892508_C_T_snpctr_alt	0.0392143	-0.111836	0.544523	-0.093536	0.537261	0.0392143	0.0565742
rs889138_chr19_33892310_33892508_C_T_snpctr_ref	0.051282	0.880846	0.189201	0.736709	0.23065	0.051282	0.0739844
rs4805881_chr19_33896333_33896531_A_C_snpctr_alt	0.0828206	3.47517	0.000255267	2.90651	0.00182743	0.0828206	0.119485
rs4805881_chr19_33896333_33896531_A_C_snpctr_ref	0.0726473	2.63833	0.00416578	2.20661	0.0136708	0.0726473	0.104808
rs731839_chr19_33898966_33899164_G_A_snpctr_alt	0.242897	16.6429	1.70477e-62	13.9195	2.41109e-44	0.242897	0.350426
rs11670462_chr19_46148287_46148485_C_T_snpctr_ref	0.110656	5.76487	4.08614e-09	4.82153	7.12294e-07	0.110656	0.159643
rs10408179_chr19_46156905_46157103_T_C_snpctr_alt	0.0279332	-1.03981	0.850785	-0.869657	0.807756	0.0279332	0.0402991
rs10408179_chr19_46156905_46157103_T_C_snpctr_ref	0.0515543	0.903241	0.183199	0.755439	0.224993	0.0515543	0.0743771
rs10406431_chr19_46156920_46157118_A_G_snpctr_alt	0.268236	18.7273	1.48422e-78	15.6628	1.35785e-55	0.268236	0.386983
rs10406431_chr19_46156920_46157118_A_G_snpctr_ref	0.027024	-1.1146	0.867488	-0.93221	0.824386	0.027024	0.0389873
rs10407429_chr19_46157138_46157336_G_A_snpctr_ref	0.0869555	3.8153	6.80077e-05	3.19099	0.000708937	0.0869555	0.12545
rs6509231_chr19_46158194_46158392_A_G_snpctr_alt	0.0555555	1.23238	0.108904	1.03072	0.151336	0.0555555	0.0801497
rs6509231_chr19_46158194_46158392_A_G_snpctr_ref	0.0490196	0.694739	0.24361	0.581055	0.280602	0.0490196	0.0707203
rs8107236_chr19_46158337_46158535_A_G_snpctr_ref	0.015625	-2.05226	0.979928	-1.71644	0.956959	0.015625	0.0225421
rs8108269_chr19_46158414_46158612_T_G_snpctr_ref	0.120689	6.59022	2.19593e-11	5.51183	1.77563e-08	0.120689	0.174118
rs10421206_chr19_46158687_46158885_G_A_snpctr_alt	0.0740741	2.75569	0.00292843	2.30476	0.0105899	0.0740741	0.106866
rs10421206_chr19_46158687_46158885_G_A_snpctr_ref	0.422549	31.4208	5.25826e-217	26.2793	1.65469e-152	0.422549	0.609609
rs10420680_chr19_46158729_46158927_A_G_snpctr_alt	0.0416668	0.0899039	0.464182	0.0751925	0.470031	0.0416668	0.0601124
rs10420680_chr19_46158729_46158927_A_G_snpctr_ref	0.051874	0.92954	0.176305	0.777435	0.218451	0.051874	0.0748384
rs10421259_chr19_46158761_46158959_G_A_snpctr_alt	0.0358976	-0.384663	0.649756	-0.321719	0.626167	0.0358976	0.0517893
rs10421259_chr19_46158761_46158959_G_A_snpctr_ref	0.0630842	1.85168	0.0320359	1.54868	0.0607292	0.0630842	0.0910113
rs10421566_chr19_46159024_46159222_C_T_snpctr_alt	0.360248	26.2961	1.06349e-152	21.9931	1.6758e-107	0.360248	0.519729
rs71352280_chr19_46159679_46159877_T_C_snpctr_alt	0.0434782	0.238914	0.405586	0.199819	0.420811	0.0434782	0.0627258
rs55698417_chr19_46160039_46160237_C_T_snpctr_alt	0.167785	10.4643	6.30308e-26	8.75194	1.04857e-18	0.167785	0.242063
rs55864746_chr19_46160147_46160345_G_A_snpctr_alt	0.0645161	1.96946	0.0244499	1.64719	0.0497593	0.0645161	0.0930771
rs55864746_chr19_46160147_46160345_G_A_snpctr_ref	0.384868	28.3213	9.45882e-177	23.6869	2.45945e-124	0.384868	0.555247
rs55872740_chr19_46160224_46160422_A_G_snpctr_alt	0.0495057	0.734723	0.231254	0.614497	0.269444	0.0495057	0.0714216
rs8104845_chr19_46161227_46161425_A_G_snpctr_alt	0.17171	10.7871	1.97983e-27	9.02198	9.236e-20	0.17171	0.247725
rs8104845_chr19_46161227_46161425_A_G_snpctr_ref	0.138889	8.08728	3.05047e-16	6.76392	6.71518e-12	0.138889	0.200374
rs8107376_chr19_46163670_46163868_T_C_snpctr_alt	0.0317461	-0.726159	0.766129	-0.607334	0.728185	0.0317461	0.0457999
rs8109244_chr19_46163697_46163895_A_C_snpctr_alt	0.281268	19.7992	1.51159e-87	16.5594	6.84969e-62	0.281268	0.405784
rs2238691_chr19_46178944_46179142_G_A_snpctr_alt	0.259942	18.0449	4.32231e-73	15.0922	9.11769e-52	0.259942	0.375017
rs2238691_chr19_46178944_46179142_G_A_snpctr_ref	0.0341867	-0.525394	0.700345	-0.439421	0.669822	0.0341867	0.0493211
rs1800437_chr19_46181293_46181491_G_C_snpctr_alt	0.224999	15.1706	2.76674e-52	12.6882	3.43757e-37	0.224999	0.324606
rs1800437_chr19_46181293_46181491_G_C_snpctr_ref	0.0454548	0.401499	0.344026	0.3358	0.368511	0.0454548	0.0655773
rs313839_chr19_47221458_47221656_C_G_snpctr_alt	0.0588235	1.5012	0.0666518	1.25555	0.104639	0.0588235	0.0848644
rs10415551_chr19_47577153_47577351_A_G_snpctr_alt	0.0529416	1.01735	0.154492	0.85088	0.197418	0.0529416	0.0763785
rs10415551_chr19_47577153_47577351_A_G_snpctr_ref	0.0633803	1.87604	0.0303252	1.56905	0.058318	0.0633803	0.0914385
rs10415740_chr19_47577166_47577364_C_G_snpctr_alt	0.283283	19.965	5.55618e-89	16.698	6.77709e-63	0.283283	0.408691
rs10415740_chr19_47577166_47577364_C_G_snpctr_ref	0.0520316	0.942506	0.172967	0.788279	0.215267	0.0520316	0.0750658
rs11667244_chr19_47580086_47580284_A_G_snpctr_alt	0.0409357	0.0297633	0.488128	0.024893	0.49007	0.0409357	0.0590577
rs10408163_chr19_47597003_47597201_T_C_snpctr_alt	0.298246	21.1958	5.2157e-100	17.7275	1.28688e-70	0.298246	0.430278
rs10408163_chr19_47597003_47597201_T_C_snpctr_ref	0.339875	24.6202	3.84341e-134	20.5914	1.63753e-94	0.339875	0.490336
rs8101149_chr19_47600342_47600540_G_A_snpctr_alt	0.0958647	4.54816	2.70586e-06	3.80392	7.12115e-05	0.0958647	0.138303
rs4804024_chr19_47609113_47609311_C_T_snpctr_alt	0.040404	-0.0139726	0.505574	-0.0116862	0.504662	0.040404	0.0582906
rs4804026_chr19_47610280_47610478_A_G_snpctr_alt	0.138466	8.05247	4.05713e-16	6.7348	8.20765e-12	0.138466	0.199764
rs12609406_chr19_47611029_47611227_A_G_snpctr_alt	0.0724637	2.62323	0.00435506	2.19398	0.0141186	0.0724637	0.104543
rs12609406_chr19_47611029_47611227_A_G_snpctr_ref	0.167474	10.4387	8.25376e-26	8.73056	1.26712e-18	0.167474	0.241614
rs11680058_chr2_16574570_16574768_G_A_snpctr_alt	0.248889	17.1357	4.01641e-66	14.3317	6.93071e-47	0.248889	0.35907
rs11680058_chr2_16574570_16574768_G_A_snpctr_ref	0.210102	13.9452	1.68228e-44	11.6633	9.81553e-32	0.210102	0.303113
rs55801864_chr2_23922226_23922424_C_T_snpctr_alt	0.085574	3.70166	0.000107096	3.09594	0.000980945	0.085574	0.123457
rs55801864_chr2_23922226_23922424_C_T_snpctr_ref	0.2423	16.5938	3.86682e-62	13.8784	4.27955e-44	0.2423	0.349565
rs56179550_chr2_23934768_23934966_C_T_snpctr_alt	0.0892608	4.00493	3.10174e-05	3.34959	0.00040466	0.0892608	0.128776
rs12619592_chr2_23971316_23971514_C_A_snpctr_alt	0.15	9.00126	1.11567e-19	7.52834	2.56939e-14	0.15	0.216404
rs17508218_chr2_23976437_23976635_C_T_snpctr_alt	0.20058	13.1619	7.26485e-40	11.0082	1.74466e-28	0.20058	0.289376
rs17508218_chr2_23976437_23976635_C_T_snpctr_ref	0.134832	7.7536	4.46613e-15	6.48484	4.44123e-11	0.134832	0.194522
rs72798064_chr2_23982733_23982931_T_C_snpctr_alt	0.191372	12.4044	1.23613e-35	10.3746	1.61706e-25	0.191372	0.276091
rs72798064_chr2_23982733_23982931_T_C_snpctr_ref	0.0614744	1.71926	0.0427839	1.43793	0.0752275	0.0614744	0.0886888
rs6712175_chr2_24023332_24023530_T_G_snpctr_alt	0.11355	6.0029	9.69094e-10	5.02062	2.57524e-07	0.11355	0.163817
rs72782113_chr2_24024853_24025051_G_C_snpctr_alt	0.223879	15.0785	1.12231e-51	12.6111	9.1713e-37	0.223879	0.322989
rs10490752_chr2_24025033_24025231_C_T_snpctr_ref	0.358974	26.1912	1.67241e-151	21.9054	1.15286e-106	0.358974	0.51789
rs17462670_chr2_24026480_24026678_T_C_snpctr_alt	0.361111	26.367	1.63833e-153	22.0524	4.52526e-108	0.361111	0.520973
rs17462670_chr2_24026480_24026678_T_C_snpctr_ref	0.0733945	2.69979	0.00346919	2.25801	0.0119726	0.0733945	0.105886
rs72782117_chr2_24026822_24027020_G_A_snpctr_alt	0.0287754	-0.970526	0.834108	-0.811715	0.791522	0.0287754	0.0415141
rs72786270_chr2_24058950_24059148_G_A_snpctr_alt	0.0714272	2.53796	0.00557504	2.12266	0.0168911	0.0714272	0.103048
rs17711825_chr2_24124479_24124677_T_C_snpctr_alt	0.270718	18.9314	3.14216e-80	15.8336	9.12626e-57	0.270718	0.390564
rs17711825_chr2_24124479_24124677_T_C_snpctr_ref	0.197744	12.9286	1.55152e-38	10.8131	1.49279e-27	0.197744	0.285284
rs72796329_chr2_24141813_24142011_G_A_snpctr_alt	0.633311	48.7579	0	40.7794	0	0.633311	0.913675
rs72796329_chr2_24141813_24142011_G_A_snpctr_ref	0.0553367	1.21438	0.112301	1.01566	0.154895	0.0553367	0.079834
rs72796343_chr2_24147532_24147730_G_A_snpctr_alt	0.136971	7.92954	1.09983e-15	6.63199	1.65597e-11	0.136971	0.197608
rs75046532_chr2_24167168_24167366_A_G_snpctr_alt	0.249992	17.2265	8.39722e-67	14.4077	2.31549e-47	0.249992	0.360663
rs75046532_chr2_24167168_24167366_A_G_snpctr_ref	0.453333	33.9531	5.49153e-253	28.3972	1.09544e-177	0.453333	0.654021
rs4665248_chr2_24167652_24167850_C_A_snpctr_alt	0.0490303	0.695616	0.243335	0.581789	0.280354	0.0490303	0.0707357
rs4665248_chr2_24167652_24167850_C_A_snpctr_ref	0.0883002	3.92592	4.31997e-05	3.2835	0.00051263	0.0883002	0.12739
rs483428_chr2_25305037_25305235_C_T_snpctr_alt	0.187503	12.0862	6.24454e-34	10.1085	2.53268e-24	0.187503	0.27051
rs483428_chr2_25305037_25305235_C_T_snpctr_ref	0.176486	11.18	2.55396e-29	9.35058	4.35847e-21	0.176486	0.254616
rs551573_chr2_25305405_25305603_G_A_snpctr_ref	0.206061	13.6127	1.6818e-42	11.3852	2.47692e-30	0.206061	0.297283
rs1530016_chr2_25305657_25305855_C_T_snpctr_alt	0.305448	21.7882	1.50072e-105	18.2229	1.69825e-74	0.305448	0.440668
rs1530016_chr2_25305657_25305855_C_T_snpctr_ref	0.0353981	-0.42575	0.664855	-0.356082	0.639111	0.0353981	0.0510687
rs17745923_chr2_25643845_25644043_A_G_snpctr_alt	0.0329218	-0.629446	0.735471	-0.526447	0.700711	0.0329218	0.0474961
rs17745923_chr2_25643845_25644043_A_G_snpctr_ref	0.0974765	4.68075	1.42915e-06	3.91482	4.52367e-05	0.0974765	0.140629
rs34104763_chr2_25644100_25644298_T_C_snpctr_alt	0.174683	11.0317	1.34395e-28	9.22652	1.3979e-20	0.174683	0.252015
rs34104763_chr2_25644100_25644298_T_C_snpctr_ref	0.0724638	2.62323	0.00435497	2.19398	0.0141184	0.0724638	0.104543
rs13025966_chr2_25649077_25649275_G_A_snpctr_alt	0.0735293	2.71087	0.0033553	2.26728	0.0116865	0.0735293	0.10608
rs13025966_chr2_25649077_25649275_G_A_snpctr_ref	0.030303	-0.844864	0.800907	-0.706615	0.760097	0.030303	0.043718
rs6749855_chr2_26255164_26255362_A_G_snpctr_alt	0.0476166	0.579332	0.281182	0.484533	0.314004	0.0476166	0.0686963
rs6546715_chr2_26261421_26261619_G_A_snpctr_alt	0.0245919	-1.31465	0.905687	-1.09953	0.864232	0.0245919	0.0354786
rs6546715_chr2_26261421_26261619_G_A_snpctr_ref	0.0450397	0.367353	0.356678	0.307242	0.37933	0.0450397	0.0649785
rs4665812_chr2_26262189_26262387_C_A_snpctr_alt	0.0251573	-1.26815	0.897628	-1.06064	0.855572	0.0251573	0.0362943
rs4665812_chr2_26262189_26262387_C_A_snpctr_ref	0.0597015	1.57342	0.057811	1.31595	0.094095	0.0597015	0.086131
rs1371553_chr2_26262849_26263047_G_A_snpctr_alt	0.259542	18.012	7.83785e-73	15.0646	1.38334e-51	0.259542	0.374439
rs7579199_chr2_26266397_26266595_G_A_snpctr_alt	0.197584	12.9155	1.84097e-38	10.802	1.68303e-27	0.197584	0.285053
rs1550382_chr2_26266778_26266976_T_G_snpctr_alt	0.065356	2.03855	0.0207473	1.70498	0.0440994	0.065356	0.0942888
rs1550382_chr2_26266778_26266976_T_G_snpctr_ref	0.02649	-1.15852	0.876674	-0.968946	0.833714	0.02649	0.038217
rs1550381_chr2_26266847_26267045_A_G_snpctr_alt	0.104575	5.26468	7.02158e-08	4.4032	5.33335e-06	0.104575	0.15087
rs1550381_chr2_26266847_26267045_A_G_snpctr_ref	0.0484854	0.650801	0.257588	0.544307	0.293115	0.0484854	0.0699497
rs10202478_chr2_26275950_26276148_T_C_snpctr_ref	0.0326061	-0.655413	0.743899	-0.548164	0.708211	0.0326061	0.0470407
rs7599132_chr2_26279711_26279909_T_A_snpctr_alt	0.078431	3.11409	0.000922566	2.60452	0.0046002	0.078431	0.113152
rs7599132_chr2_26279711_26279909_T_A_snpctr_ref	0.16087	9.89539	2.17959e-23	8.27616	6.36065e-17	0.16087	0.232086
rs3910272_chr2_26287743_26287941_T_A_snpctr_alt	0.165356	10.2644	5.09685e-25	8.5848	4.54974e-18	0.165356	0.238558
rs3910272_chr2_26287743_26287941_T_A_snpctr_ref	0.052634	0.992058	0.160585	0.829723	0.203348	0.052634	0.0759349
rs3955310_chr2_26290729_26290927_T_G_snpctr_alt	0.151212	9.10098	4.47601e-20	7.61174	1.35211e-14	0.151212	0.218153
rs3955310_chr2_26290729_26290927_T_G_snpctr_ref	0.201836	13.2652	1.84185e-40	11.0946	6.66548e-29	0.201836	0.291187
rs2384322_chr2_26291047_26291245_C_G_snpctr_alt	0.0259737	-1.20099	0.885122	-1.00447	0.842423	0.0259737	0.0374722
rs2384322_chr2_26291047_26291245_C_G_snpctr_ref	0.0753938	2.86425	0.00208999	2.39556	0.00829753	0.0753938	0.10877
rs4233709_chr2_26291394_26291592_T_C_snpctr_alt	0.247095	16.9882	5.02287e-65	14.2083	4.06749e-46	0.247095	0.356482
rs4233709_chr2_26291394_26291592_T_C_snpctr_ref	0.0919542	4.22649	1.1868e-05	3.53489	0.00020397	0.0919542	0.132662
rs4233710_chr2_26291466_26291664_G_A_snpctr_alt	0.249631	17.1968	1.40325e-66	14.3828	3.31783e-47	0.249631	0.360141
rs4233710_chr2_26291466_26291664_G_A_snpctr_ref	0.118828	6.43713	6.08762e-11	5.38379	3.64662e-08	0.118828	0.171433
rs4665819_chr2_26308974_26309172_A_G_snpctr_alt	0.0710506	2.50699	0.00608829	2.09676	0.0180076	0.0710506	0.102504
rs4665820_chr2_26309051_26309249_T_C_snpctr_alt	0.178572	11.3515	3.64303e-30	9.49404	1.11124e-21	0.178572	0.257625
rs1470096_chr2_26311383_26311581_T_C_snpctr_alt	0.0534654	1.06044	0.144471	0.886919	0.187561	0.0534654	0.0771343
rs1470096_chr2_26311383_26311581_T_C_snpctr_ref	0.0391309	-0.118695	0.547242	-0.0992726	0.539539	0.0391309	0.0564539
rs4665822_chr2_26312456_26312654_C_G_snpctr_ref	0.064257	1.94815	0.0256985	1.62937	0.0516178	0.064257	0.0927033
rs4665305_chr2_26313425_26313623_C_T_snpctr_alt	0.414805	30.7838	2.15742e-208	25.7465	1.76316e-146	0.414805	0.598437
rs4665305_chr2_26313425_26313623_C_T_snpctr_ref	0.112823	5.9431	1.39841e-09	4.9706	3.33727e-07	0.112823	0.162769
rs11126364_chr2_26314416_26314614_A_G_snpctr_alt	0.145403	8.62317	3.25638e-18	7.21212	2.75443e-13	0.145403	0.209773
rs13030858_chr2_26315352_26315550_G_A_snpctr_alt	0.425378	31.6535	3.39131e-220	26.4739	9.68275e-155	0.425378	0.61369
rs13030858_chr2_26315352_26315550_G_A_snpctr_ref	0.0766772	2.96982	0.00148986	2.48386	0.0064984	0.0766772	0.110622
rs4665306_chr2_26319025_26319223_C_T_snpctr_ref	0.506838	38.3543	0	32.0782	4.43628e-226	0.506838	0.731212
rs10048648_chr2_26320216_26320414_T_C_snpctr_ref	0.0416667	0.0898942	0.464186	0.0751844	0.470034	0.0416667	0.0601123
rs10048683_chr2_26320420_26320618_G_A_snpctr_alt	0.028169	-1.02041	0.846233	-0.853434	0.803291	0.028169	0.0406393
rs11678157_chr2_26321427_26321625_T_C_snpctr_ref	0.0286823	-0.978185	0.836009	-0.81812	0.793356	0.0286823	0.0413798
rs6758545_chr2_26322516_26322714_A_G_snpctr_alt	0.176782	11.2043	1.94231e-29	9.37088	3.59661e-21	0.176782	0.255042
rs6758545_chr2_26322516_26322714_A_G_snpctr_ref	0.226625	15.3044	3.57531e-53	12.8	8.19425e-38	0.226625	0.326951
rs750452_chr2_26324896_26325094_G_A_snpctr_ref	0.0666661	2.14632	0.0159237	1.79511	0.0363183	0.0666661	0.0961789
rs2117279_chr2_26325429_26325627_C_G_snpctr_alt	0.0689964	2.33801	0.00969346	1.95543	0.0252663	0.0689964	0.0995407
rs2117279_chr2_26325429_26325627_C_G_snpctr_ref	0.0616615	1.73464	0.041402	1.4508	0.0734184	0.0616615	0.0889587
rs2117280_chr2_26325476_26325674_A_G_snpctr_alt	0.0558509	1.25667	0.104436	1.05104	0.146621	0.0558509	0.0805758
rs6704930_chr2_26325606_26325804_G_A_snpctr_alt	0.292309	20.7075	1.48319e-95	17.319	1.69071e-67	0.292309	0.421713
rs6704930_chr2_26325606_26325804_G_A_snpctr_ref	0.177049	11.2263	1.51535e-29	9.38925	3.02159e-21	0.177049	0.255427
rs6546766_chr2_26328581_26328779_T_C_snpctr_alt	0.54761	41.7082	0	34.8833	6.6568e-267	0.54761	0.790035
rs6546767_chr2_26328647_26328845_A_G_snpctr_ref	0.058821	1.50099	0.066679	1.25538	0.104671	0.058821	0.0848608
rs6546768_chr2_26328701_26328899_A_G_snpctr_alt	0.0246911	-1.30649	0.904307	-1.0927	0.862738	0.0246911	0.0356218
rs6729191_chr2_26343906_26344104_C_T_snpctr_alt	0.369575	27.0633	1.33339e-161	22.6348	9.85472e-114	0.369575	0.533184
rs10182857_chr2_26344312_26344510_C_T_snpctr_alt	0.042252	0.138046	0.445102	0.115457	0.454041	0.042252	0.0609568
rs2289022_chr2_26350037_26350235_G_T_snpctr_alt	0.198113	12.959	1.04454e-38	10.8385	1.1311e-27	0.198113	0.285817
rs2289022_chr2_26350037_26350235_G_T_snpctr_ref	0.563768	43.0374	0	35.995	5.01544e-284	0.563768	0.813346
rs13007198_chr2_26351931_26352129_T_C_snpctr_alt	0.0493816	0.724516	0.234375	0.60596	0.272271	0.0493816	0.0712426
rs13007198_chr2_26351931_26352129_T_C_snpctr_ref	0.106508	5.42366	2.91949e-08	4.53616	2.86434e-06	0.106508	0.153658
rs6546780_chr2_26352758_26352956_T_C_snpctr_ref	0.265575	18.5083	8.84841e-77	15.4797	2.37819e-54	0.265575	0.383143
rs28699126_chr2_26357195_26357393_C_T_snpctr_alt	0.25782	17.8704	1.00212e-71	14.9462	8.24335e-51	0.25782	0.371956
rs2243834_chr2_26357649_26357847_G_T_snpctr_alt	0.497321	37.5715	0	31.4235	4.83303e-217	0.497321	0.717483
rs2289021_chr2_26362416_26362614_G_T_snpctr_ref	0.0833324	3.51727	0.000218001	2.94173	0.00163194	0.0833324	0.120223
rs877273_chr2_27139923_27140121_C_T_snpctr_ref	0.323529	23.2756	3.91695e-120	19.4669	1.04788e-84	0.323529	0.466754
rs877274_chr2_27140000_27140198_A_C_snpctr_alt	0.054794	1.16973	0.121055	0.978323	0.163957	0.054794	0.079051
rs4316900_chr2_27140243_27140441_C_T_snpctr_alt	0.34483	25.0278	1.525e-138	20.9323	1.35901e-97	0.34483	0.497484
rs4316900_chr2_27140243_27140441_C_T_snpctr_ref	0.0555638	1.23306	0.108777	1.03129	0.151203	0.0555638	0.0801617
rs12615303_chr2_27140474_27140672_C_T_snpctr_alt	0.183158	11.7288	4.53721e-32	9.80955	5.12101e-23	0.183158	0.264241
rs12615303_chr2_27140474_27140672_C_T_snpctr_ref	0.0848604	3.64296	0.000134758	3.04685	0.00115627	0.0848604	0.122428
rs1866655_chr2_27208768_27208966_T_A_snpctr_alt	0.172427	10.8461	1.04029e-27	9.07132	5.87906e-20	0.172427	0.24876
rs1866655_chr2_27208768_27208966_T_A_snpctr_ref	0.0364369	-0.340296	0.633183	-0.284612	0.612029	0.0364369	0.0525674
rs4665934_chr2_27229792_27229990_T_A_snpctr_alt	0.412793	30.6183	3.4899e-206	25.6081	6.19609e-145	0.412793	0.595535
rs4665934_chr2_27229792_27229990_T_A_snpctr_ref	0.0288507	-0.964331	0.83256	-0.806533	0.790032	0.0288507	0.0416228
rs4665935_chr2_27229793_27229991_C_A_snpctr_alt	0.0440331	0.284555	0.387993	0.237992	0.405944	0.0440331	0.0635263
rs4665935_chr2_27229793_27229991_C_A_snpctr_ref	0.151785	9.14809	2.89736e-20	7.65115	9.95969e-15	0.151785	0.218979
rs780094_chr2_27741138_27741336_T_C_snpctr_alt	0.0357162	-0.399582	0.655268	-0.334197	0.630884	0.0357162	0.0515276
rs780094_chr2_27741138_27741336_T_C_snpctr_ref	0.0353977	-0.425787	0.664868	-0.356113	0.639122	0.0353977	0.051068
rs780093_chr2_27742504_27742702_T_C_snpctr_alt	0.0672266	2.19243	0.0141744	1.83367	0.0333515	0.0672266	0.0969875
rs780093_chr2_27742504_27742702_T_C_snpctr_ref	0.0267857	-1.13419	0.871643	-0.9486	0.828588	0.0267857	0.0386436
rs71441090_chr2_27927869_27928067_G_A_snpctr_alt	0.0376963	-0.236698	0.593555	-0.197966	0.578464	0.0376963	0.0543843
rs71441090_chr2_27927869_27928067_G_A_snpctr_ref	0.06504	2.01256	0.0220807	1.68323	0.0461651	0.06504	0.0938328
rs1012311_chr2_40474923_40475121_G_C_snpctr_ref	0.184219	11.816	1.6125e-32	9.88253	2.47821e-23	0.184219	0.265771
rs10490209_chr2_40476767_40476965_T_G_snpctr_ref	0.0410934	0.0427406	0.482954	0.0357468	0.485742	0.0410934	0.0592853
rs921069_chr2_43206823_43207021_A_G_snpctr_alt	0.170213	10.6639	7.50502e-27	8.91895	2.35367e-19	0.170213	0.245565
rs921069_chr2_43206823_43207021_A_G_snpctr_ref	0.156627	9.54637	6.71634e-22	7.98425	7.06909e-16	0.156627	0.225964
rs7573628_chr2_43208942_43209140_G_A_snpctr_alt	0.0319635	-0.708279	0.760614	-0.59238	0.723202	0.0319635	0.0461135
rs7573628_chr2_43208942_43209140_G_A_snpctr_ref	0.16554	10.2796	4.35554e-25	8.59748	4.07431e-18	0.16554	0.238824
rs10168092_chr2_43208974_43209172_A_G_snpctr_alt	0.121519	6.65849	1.3833e-11	5.56893	1.28156e-08	0.121519	0.175315
rs10168092_chr2_43208974_43209172_A_G_snpctr_ref	0.0582523	1.45421	0.0729436	1.21625	0.111944	0.0582523	0.0840404
rs3953604_chr2_43426654_43426852_G_C_snpctr_ref	0.145298	8.61449	3.51259e-18	7.20486	2.90513e-13	0.145298	0.209621
rs2052927_chr2_43436655_43436853_G_A_snpctr_alt	0.0314611	-0.749605	0.773254	-0.626944	0.734652	0.0314611	0.0453887
rs2052927_chr2_43436655_43436853_G_A_snpctr_ref	0.0544752	1.14351	0.126413	0.956394	0.169437	0.0544752	0.0785911
rs13428381_chr2_43437923_43438121_A_G_snpctr_alt	0.0631566	1.85763	0.0316105	1.55366	0.0601327	0.0631566	0.0911157
rs13428381_chr2_43437923_43438121_A_G_snpctr_ref	0.20339	13.3931	3.31725e-41	11.2015	2.00376e-29	0.20339	0.29343
rs13407351_chr2_43456635_43456833_A_G_snpctr_alt	0.252819	17.459	1.46987e-68	14.6021	1.36141e-48	0.252819	0.36474
rs13407351_chr2_43456635_43456833_A_G_snpctr_ref	0.149243	8.93902	1.96321e-19	7.47628	3.82268e-14	0.149243	0.215312
rs13399366_chr2_43461020_43461218_C_T_snpctr_alt	0.0574755	1.39031	0.0822175	1.16281	0.122454	0.0574755	0.0829196
rs13399366_chr2_43461020_43461218_C_T_snpctr_ref	0.365602	26.7364	8.88349e-158	22.3614	4.67596e-111	0.365602	0.527452
rs55770424_chr2_43483127_43483325_T_A_snpctr_ref	0.211538	14.0633	3.1897e-45	11.7621	3.05978e-32	0.211538	0.305185
rs13399243_chr2_43501587_43501785_G_A_snpctr_alt	0.123048	6.78426	5.83408e-12	5.67412	6.97014e-09	0.123048	0.177521
rs13399243_chr2_43501587_43501785_G_A_snpctr_ref	0.209855	13.9248	2.23742e-44	11.6463	1.19876e-31	0.209855	0.302756
rs13394059_chr2_43505116_43505314_G_A_snpctr_ref	0.270704	18.9302	3.21298e-80	15.8326	9.26983e-57	0.270704	0.390543
rs35720761_chr2_43519878_43520076_C_T_snpctr_ref	0.103448	5.17198	1.15815e-07	4.32566	7.60374e-06	0.103448	0.149244
rs10190311_chr2_43527637_43527835_A_T_snpctr_alt	0.157128	9.5876	4.50785e-22	8.01874	5.34194e-16	0.157128	0.226688
rs10190311_chr2_43527637_43527835_A_T_snpctr_ref	0.0586701	1.48858	0.0682995	1.24499	0.106567	0.0586701	0.084643
rs10189666_chr2_43530953_43531151_T_A_snpctr_ref	0.068181	2.27094	0.0115754	1.89933	0.0287604	0.068181	0.0983644
rs13405434_chr2_43538720_43538918_G_T_snpctr_alt	0.0353984	-0.425724	0.664845	-0.356061	0.639102	0.0353984	0.0510691
rs17406174_chr2_43557385_43557583_C_G_snpctr_alt	0.0798279	3.229	0.000621126	2.70062	0.00346051	0.0798279	0.115167
rs17406174_chr2_43557385_43557583_C_G_snpctr_ref	0.181171	11.5654	3.08555e-31	9.67289	1.9656e-22	0.181171	0.261375
rs55877805_chr2_43557498_43557696_G_C_snpctr_alt	0.17966	11.4411	1.30272e-30	9.56894	5.40022e-22	0.17966	0.259195
rs55877805_chr2_43557498_43557696_G_C_snpctr_ref	0.0512819	0.880834	0.189204	0.736699	0.230653	0.0512819	0.0739842
rs13411629_chr2_43566891_43567089_T_C_snpctr_alt	0.0686347	2.30826	0.0104924	1.93055	0.0267697	0.0686347	0.099019
rs13411629_chr2_43566891_43567089_T_C_snpctr_ref	0.23077	15.6453	1.78705e-55	13.0852	1.99987e-39	0.23077	0.332931
rs13414381_chr2_43567119_43567317_T_C_snpctr_alt	0.344827	25.0276	1.53264e-138	20.9322	1.36377e-97	0.344827	0.497481
rs13414381_chr2_43567119_43567317_T_C_snpctr_ref	0.0295105	-0.910056	0.818603	-0.761139	0.776713	0.0295105	0.0425747
rs72790907_chr2_43575096_43575294_C_T_snpctr_alt	0.103449	5.17201	1.15796e-07	4.32569	7.60286e-06	0.103449	0.149245
rs72790907_chr2_43575096_43575294_C_T_snpctr_ref	0.0367815	-0.311957	0.622463	-0.26091	0.602919	0.0367815	0.0530644
rs13411485_chr2_43575885_43576083_C_G_snpctr_ref	0.326831	23.5472	6.70757e-123	19.694	1.21257e-86	0.326831	0.471517
rs6743071_chr2_43586188_43586386_T_G_snpctr_ref	0.274511	19.2434	8.01185e-83	16.0945	1.39322e-58	0.274511	0.396036
rs76857293_chr2_43591577_43591775_C_T_snpctr_alt	0.047761	0.591211	0.27719	0.494468	0.310488	0.047761	0.0689046
rs78681698_chr2_43598061_43598259_A_G_snpctr_alt	0.308034	22.001	1.4086e-107	18.4009	6.4638e-76	0.308034	0.4444
rs78681698_chr2_43598061_43598259_A_G_snpctr_ref	0.278873	19.6022	7.40423e-86	16.3946	1.0451e-60	0.278873	0.402328
rs112972772_chr2_43600622_43600820_T_A_snpctr_alt	0.104348	5.24598	7.77272e-08	4.38755	5.73161e-06	0.104348	0.150542
rs79629200_chr2_43602833_43603031_T_G_snpctr_ref	0.104042	5.22083	8.90623e-08	4.36652	6.31211e-06	0.104042	0.150101
rs74469180_chr2_43603268_43603466_C_G_snpctr_alt	0.0697677	2.40146	0.00816495	2.0085	0.0222953	0.0697677	0.100654
rs74469180_chr2_43603268_43603466_C_G_snpctr_ref	0.04256	0.163382	0.435109	0.136647	0.445655	0.04256	0.0614011
rs57381820_chr2_43626569_43626767_G_T_snpctr_alt	0.0892845	4.00688	3.07626e-05	3.35122	0.000402285	0.0892845	0.12881
rs57381820_chr2_43626569_43626767_G_T_snpctr_ref	0.149051	8.92322	2.26453e-19	7.46307	4.22632e-14	0.149051	0.215035
rs72879290_chr2_43633169_43633367_T_C_snpctr_ref	0.0406503	0.00629302	0.497489	0.00526326	0.4979	0.0406503	0.058646
rs17039131_chr2_43652299_43652497_A_C_snpctr_alt	0.0585773	1.48094	0.0693109	1.23861	0.107745	0.0585773	0.0845092
rs17039131_chr2_43652299_43652497_A_C_snpctr_ref	0.0194175	-1.7403	0.959097	-1.45553	0.927238	0.0194175	0.0280135
rs78886764_chr2_43653400_43653598_C_A_snpctr_alt	0.48	36.1467	2.09503e-286	30.2319	4.51835e-201	0.48	0.692494
rs78886764_chr2_43653400_43653598_C_A_snpctr_ref	0.162395	10.0208	6.17186e-24	8.38109	2.62199e-17	0.162395	0.234286
rs78108161_chr2_43663749_43663947_C_T_snpctr_alt	0.0266626	-1.14432	0.873754	-0.957069	0.830734	0.0266626	0.038466
rs75126888_chr2_43663908_43664106_C_T_snpctr_ref	0.060001	1.59806	0.0550153	1.33656	0.0906835	0.060001	0.0865631
rs28700209_chr2_43667366_43667564_T_C_snpctr_alt	0.140351	8.20751	1.12907e-16	6.86448	3.33669e-12	0.140351	0.202483
rs28700209_chr2_43667366_43667564_T_C_snpctr_ref	0.291667	20.6546	4.43425e-95	17.2748	3.63999e-67	0.291667	0.420787
rs7581586_chr2_43668077_43668275_T_C_snpctr_ref	0.383839	28.2366	1.03952e-175	23.6161	1.31647e-123	0.383839	0.553763
rs7586101_chr2_43669752_43669950_T_C_snpctr_ref	0.222966	15.0034	3.48863e-51	12.5483	2.03052e-36	0.222966	0.321672
rs17030798_chr2_43670084_43670282_C_T_snpctr_alt	0.196581	12.833	5.35605e-38	10.7331	3.55905e-27	0.196581	0.283607
rs7609256_chr2_43672400_43672598_A_C_snpctr_alt	0.0725804	2.63283	0.00423388	2.202	0.0138325	0.0725804	0.104711
rs7609256_chr2_43672400_43672598_A_C_snpctr_ref	0.169004	10.5645	2.1768e-26	8.83577	4.97071e-19	0.169004	0.243821
rs7556744_chr2_43672696_43672894_A_G_snpctr_ref	0.0259232	-1.20514	0.885926	-1.00794	0.843258	0.0259232	0.0373993
rs77527404_chr2_43678288_43678486_C_T_snpctr_alt	0.342857	24.8655	8.79284e-137	20.7966	2.32165e-96	0.342857	0.494638
rs77527404_chr2_43678288_43678486_C_T_snpctr_ref	0.0857145	3.71322	0.000102321	3.1056	0.000949452	0.0857145	0.12366
rs17406646_chr2_43678518_43678716_C_T_snpctr_alt	0.0999991	4.88826	5.08667e-07	4.08837	2.1721e-05	0.0999991	0.144268
rs12105710_chr2_43679040_43679238_G_A_snpctr_alt	0.0711115	2.51199	0.0060026	2.10094	0.017823	0.0711115	0.102592
rs12105710_chr2_43679040_43679238_G_A_snpctr_ref	0.29	20.5175	7.51248e-94	17.1601	2.64015e-66	0.29	0.418381
rs17030818_chr2_43680219_43680417_C_T_snpctr_alt	0.0437154	0.25842	0.398041	0.216134	0.414442	0.0437154	0.063068
rs17030818_chr2_43680219_43680417_C_T_snpctr_ref	0.0508441	0.844817	0.199107	0.706575	0.239915	0.0508441	0.0733525
rs6752448_chr2_43682497_43682695_G_C_snpctr_alt	0.139705	8.15441	1.7545e-16	6.82006	4.55007e-12	0.139705	0.201552
rs76282560_chr2_43682536_43682734_G_A_snpctr_alt	0.30803	22.0006	1.41971e-107	18.4006	6.49944e-76	0.30803	0.444393
rs76282560_chr2_43682536_43682734_G_A_snpctr_ref	0.296052	21.0154	2.37324e-98	17.5765	1.86399e-69	0.296052	0.427113
rs7599799_chr2_43685394_43685592_A_G_snpctr_alt	0.373053	27.3494	5.4933e-165	22.8741	4.21078e-116	0.373053	0.538202
rs7599799_chr2_43685394_43685592_A_G_snpctr_ref	0.276312	19.3916	4.54599e-84	16.2184	1.86798e-59	0.276312	0.398634
rs7573500_chr2_43685526_43685724_C_T_snpctr_alt	0.108695	5.6036	1.0497e-08	4.68666	1.38851e-06	0.108695	0.156814
rs7573500_chr2_43685526_43685724_C_T_snpctr_ref	0.261192	18.1478	6.68076e-74	15.1782	2.46565e-52	0.261192	0.376821
rs79955955_chr2_43686886_43687084_A_T_snpctr_alt	0.367352	26.8804	1.86215e-159	22.4818	3.12611e-112	0.367352	0.529977
rs6746058_chr2_43687443_43687641_T_C_snpctr_ref	0.210053	13.9411	1.78086e-44	11.6599	1.02153e-31	0.210053	0.303042
rs17030845_chr2_43687780_43687978_C_T_snpctr_alt	0.0220559	-1.52326	0.936153	-1.274	0.898669	0.0220559	0.03182
rs17030845_chr2_43687780_43687978_C_T_snpctr_ref	0.033333	-0.595624	0.724287	-0.498159	0.690814	0.033333	0.0480893
rs17030855_chr2_43689265_43689463_C_A_snpctr_alt	0.0625	1.80362	0.0356454	1.50849	0.0657152	0.0625	0.0901684
rs17030859_chr2_43689805_43690003_G_A_snpctr_alt	0.159999	9.82378	4.4474e-23	8.21626	1.0497e-16	0.159999	0.23083
rs17030859_chr2_43689805_43690003_G_A_snpctr_ref	0.101485	5.01048	2.71472e-07	4.19059	1.39114e-05	0.101485	0.146412
rs17039133_chr2_43694471_43694669_A_G_snpctr_ref	0.090911	4.14068	1.7314e-05	3.46312	0.000266976	0.090911	0.131157
rs17030925_chr2_43713709_43713907_A_C_snpctr_alt	0.0882352	3.92057	4.41694e-05	3.27903	0.000520822	0.0882352	0.127297
rs13405776_chr2_43739022_43739220_C_T_snpctr_alt	0.202618	13.3296	7.79053e-41	11.1484	3.64602e-29	0.202618	0.292316
rs13419380_chr2_43739085_43739283_T_G_snpctr_alt	0.236111	16.0847	1.63366e-58	13.4527	1.48481e-41	0.236111	0.340636
rs13419380_chr2_43739085_43739283_T_G_snpctr_ref	0.434206	32.3798	2.64481e-230	27.0813	8.1744e-162	0.434206	0.626427
rs7597135_chr2_43739638_43739836_A_G_snpctr_alt	0.125	6.9448	1.89499e-12	5.80839	3.15384e-09	0.125	0.180337
rs7570748_chr2_43739662_43739860_C_A_snpctr_alt	0.0414507	0.0721322	0.471248	0.0603289	0.475947	0.0414507	0.0598008
rs7570748_chr2_43739662_43739860_C_A_snpctr_ref	0.0301482	-0.8576	0.804443	-0.717267	0.763395	0.0301482	0.0434947
rs74821293_chr2_43742824_43743022_T_C_snpctr_ref	1.54545	123.79	0	103.533	0	1.54545	2.22962
rs77791126_chr2_43743951_43744149_G_A_snpctr_ref	0.434781	32.427	5.71001e-231	27.1208	2.79618e-162	0.434781	0.627256
rs10189235_chr2_43745421_43745619_C_G_snpctr_alt	0.169236	10.5836	1.77497e-26	8.85177	4.30722e-19	0.169236	0.244156
rs10189235_chr2_43745421_43745619_C_G_snpctr_ref	0.223959	15.085	1.01581e-51	12.6166	8.55237e-37	0.223959	0.323104
rs79271345_chr2_43745995_43746193_C_T_snpctr_ref	0.362264	26.4619	1.33198e-154	22.1318	7.81235e-109	0.362264	0.522637
rs6726643_chr2_43753647_43753845_A_C_snpctr_alt	0.317073	22.7445	8.13192e-115	19.0227	5.53025e-81	0.317073	0.45744
rs55761545_chr2_48555522_48555720_C_T_snpctr_alt	0.102564	5.09925	1.705e-07	4.26484	1.00024e-05	0.102564	0.147969
rs11690845_chr2_48584727_48584925_C_T_snpctr_ref	0.0916655	4.20274	1.31851e-05	3.51503	0.000219855	0.0916655	0.132245
rs6545427_chr2_54771626_54771824_T_C_snpctr_alt	0.224293	15.1125	6.69651e-52	12.6396	6.3866e-37	0.224293	0.323586
rs6545427_chr2_54771626_54771824_T_C_snpctr_ref	0.139757	8.15867	1.69363e-16	6.82363	4.43841e-12	0.139757	0.201626
rs11892788_chr2_54784009_54784207_T_C_snpctr_alt	0.0272727	-1.09413	0.863051	-0.915094	0.819929	0.0272727	0.0393463
rs4455199_chr2_54792011_54792209_T_C_snpctr_alt	0.170068	10.6521	8.5278e-27	8.90901	2.57453e-19	0.170068	0.245357
rs4455199_chr2_54792011_54792209_T_C_snpctr_ref	0.0748674	2.82095	0.00239407	2.35935	0.0091536	0.0748674	0.108011
rs7607451_chr2_54814116_54814314_C_T_snpctr_alt	0.0304567	-0.832223	0.797359	-0.696043	0.756799	0.0304567	0.0439397
rs7607451_chr2_54814116_54814314_C_T_snpctr_ref	0.150314	9.02712	8.81243e-20	7.54997	2.1768e-14	0.150314	0.216858
rs6545434_chr2_54818822_54819020_G_A_snpctr_alt	0.0402767	-0.0244415	0.50975	-0.020442	0.508155	0.0402767	0.058107
rs6545434_chr2_54818822_54819020_G_A_snpctr_ref	0.419963	31.2081	4.13586e-214	26.1014	1.75864e-150	0.419963	0.605878
rs6731661_chr2_54821605_54821803_G_T_snpctr_alt	0.143834	8.49404	9.97873e-18	7.10412	6.05457e-13	0.143834	0.207508
rs6731661_chr2_54821605_54821803_G_T_snpctr_ref	0.0574711	1.38995	0.0822721	1.16251	0.122515	0.0574711	0.0829133
rs6735813_chr2_54822819_54823017_G_C_snpctr_alt	0.0648762	1.99908	0.0227997	1.67196	0.0472657	0.0648762	0.0935965
rs6735813_chr2_54822819_54823017_G_C_snpctr_ref	0.0434782	0.238914	0.405586	0.199819	0.420811	0.0434782	0.0627258
rs1541854_chr2_54828844_54829042_C_T_snpctr_alt	0.107143	5.47588	2.17674e-08	4.57983	2.32673e-06	0.107143	0.154574
rs1541854_chr2_54828844_54829042_C_T_snpctr_ref	0.209678	13.9103	2.74136e-44	11.6341	1.38221e-31	0.209678	0.302502
rs4530405_chr2_54830586_54830784_T_C_snpctr_alt	0.281385	19.8089	1.24813e-87	16.5674	5.99001e-62	0.281385	0.405953
rs4530405_chr2_54830586_54830784_T_C_snpctr_ref	0.0663906	2.12366	0.0168495	1.77615	0.0378539	0.0663906	0.0957814
rs6748816_chr2_54836241_54836439_G_T_snpctr_ref	0.0862058	3.75363	8.71443e-05	3.13941	0.000846443	0.0862058	0.124369
rs3796014_chr2_54839177_54839375_A_G_snpctr_alt	0.0555556	1.23238	0.108903	1.03072	0.151336	0.0555556	0.0801498
rs4519562_chr2_54841110_54841308_G_A_snpctr_ref	0.209524	13.8976	3.27385e-44	11.6235	1.56537e-31	0.209524	0.302279
rs2941595_chr2_54844323_54844521_A_G_snpctr_alt	0.0472973	0.553064	0.29011	0.462563	0.321839	0.0472973	0.0682356
rs2941595_chr2_54844323_54844521_A_G_snpctr_ref	0.135135	7.77849	3.66979e-15	6.50566	3.86771e-11	0.135135	0.194959
rs2971887_chr2_54855038_54855236_T_C_snpctr_alt	0.0320515	-0.70104	0.758361	-0.586326	0.721172	0.0320515	0.0462405
rs2971887_chr2_54855038_54855236_T_C_snpctr_ref	0.0247934	-1.29808	0.90287	-1.08567	0.861187	0.0247934	0.0357693
rs2941586_chr2_54885215_54885413_A_T_snpctr_alt	0.174418	11.0099	1.71227e-28	9.20828	1.65693e-20	0.174418	0.251632
rs2292356_chr2_54892701_54892899_G_A_snpctr_alt	0.118812	6.43575	6.14315e-11	5.38264	3.67007e-08	0.118812	0.171409
rs2292356_chr2_54892701_54892899_G_A_snpctr_ref	0.197917	12.9428	1.28958e-38	10.8249	1.31124e-27	0.197917	0.285533
rs2941591_chr2_54907945_54908143_C_A_snpctr_alt	0.253247	17.4943	7.91929e-69	14.6316	8.82766e-49	0.253247	0.365359
rs2941591_chr2_54907945_54908143_C_A_snpctr_ref	0.0451978	0.380362	0.351838	0.318121	0.375196	0.0451978	0.0652066
rs243018_chr2_60586608_60586806_C_G_snpctr_alt	0.108247	5.56675	1.29767e-08	4.65584	1.61334e-06	0.108247	0.156168
rs243018_chr2_60586608_60586806_C_G_snpctr_ref	0.057377	1.38221	0.0834536	1.15603	0.123834	0.057377	0.0827775
rs2249105_chr2_65287797_65287995_A_G_snpctr_alt	0.0608326	1.66646	0.047811	1.39377	0.0816937	0.0608326	0.0877628
rs2249105_chr2_65287797_65287995_A_G_snpctr_ref	0.0338347	-0.554351	0.710331	-0.46364	0.678547	0.0338347	0.0488132
rs2540945_chr2_65289726_65289924_A_G_snpctr_ref	0.966657	76.1785	0	63.7131	0	0.966657	1.39459
rs2252867_chr2_65296181_65296379_T_C_snpctr_alt	0.100357	4.91772	4.37781e-07	4.11301	1.95264e-05	0.100357	0.144785
rs2252867_chr2_65296181_65296379_T_C_snpctr_ref	0.0758279	2.89996	0.00186607	2.42542	0.00764528	0.0758279	0.109396
rs2723085_chr2_65297260_65297458_C_G_snpctr_alt	0.04	-0.0472032	0.518824	-0.0394791	0.515746	0.04	0.0577078
rs2723085_chr2_65297260_65297458_C_G_snpctr_ref	0.219512	14.7193	2.42463e-49	12.3107	3.96765e-35	0.219512	0.316689
rs2723086_chr2_65297587_65297785_C_T_snpctr_alt	0.02451	-1.32139	0.906814	-1.10516	0.865456	0.02451	0.0353605
rs2723087_chr2_65298183_65298381_T_A_snpctr_alt	0.133333	7.63026	1.17143e-14	6.38168	8.75768e-11	0.133333	0.192359
rs2723087_chr2_65298183_65298381_T_A_snpctr_ref	0.191721	12.4332	8.63394e-36	10.3987	1.25722e-25	0.191721	0.276594
rs6546123_chr2_65303483_65303681_T_C_snpctr_alt	0.21802	14.5965	1.47768e-48	12.208	1.40822e-34	0.21802	0.314536
rs6741255_chr2_65306806_65307004_C_T_snpctr_alt	0.0668475	2.16124	0.0153384	1.80759	0.0353354	0.0668475	0.0964405
rs6741255_chr2_65306806_65307004_C_T_snpctr_ref	0.156465	9.53305	7.63644e-22	7.97311	7.73642e-16	0.156465	0.225731
rs1420183_chr2_65309889_65310087_T_C_snpctr_alt	0.04811	0.619918	0.267656	0.518478	0.302063	0.04811	0.0694081
rs1420184_chr2_65315781_65315979_G_C_snpctr_alt	0.0535727	1.06927	0.142473	0.894303	0.18558	0.0535727	0.0772891
rs1420184_chr2_65315781_65315979_G_C_snpctr_ref	0.189528	12.2528	8.11321e-35	10.2478	6.05161e-25	0.189528	0.273431
rs1420185_chr2_65315804_65316002_G_A_snpctr_alt	0.109091	5.63612	8.69642e-09	4.71385	1.21539e-06	0.109091	0.157385
rs1420185_chr2_65315804_65316002_G_A_snpctr_ref	0.0748247	2.81744	0.00242042	2.35641	0.00922634	0.0748247	0.107949
rs6713746_chr2_65324393_65324591_G_C_snpctr_alt	0.0540442	1.10806	0.133919	0.92674	0.177031	0.0540442	0.0779693
rs6713746_chr2_65324393_65324591_G_C_snpctr_ref	0.0371509	-0.281564	0.610861	-0.23549	0.593086	0.0371509	0.0535975
rs17040050_chr2_65326943_65327141_G_A_snpctr_ref	0.119048	6.45518	5.40467e-11	5.39888	3.35283e-08	0.119048	0.17175
rs7579489_chr2_65327973_65328171_G_C_snpctr_alt	0.0328468	-0.635617	0.737487	-0.531608	0.702501	0.0328468	0.0473879
rs7579489_chr2_65327973_65328171_G_C_snpctr_ref	0.213335	14.2112	3.90566e-46	11.8857	7.02051e-33	0.213335	0.307778
rs7563866_chr2_65330979_65331177_A_G_snpctr_alt	0.0847471	3.63364	0.000139726	3.03905	0.00118663	0.0847471	0.122264
rs7563866_chr2_65330979_65331177_A_G_snpctr_ref	0.112393	5.90772	1.73435e-09	4.94101	3.88587e-07	0.112393	0.162148
rs7590690_chr2_65331035_65331233_G_A_snpctr_alt	0.0270298	-1.11412	0.867386	-0.931811	0.824283	0.0270298	0.0389957
rs13005414_chr2_65334035_65334233_G_A_snpctr_ref	0.0536389	1.07472	0.14125	0.898857	0.184364	0.0536389	0.0773846
rs6736982_chr2_65335670_65335868_C_T_snpctr_alt	0.0298511	-0.882037	0.811122	-0.737705	0.769653	0.0298511	0.0430661
rs13421845_chr2_65335934_65336132_G_A_snpctr_alt	0.208333	13.7997	1.27984e-43	11.5416	4.07095e-31	0.208333	0.300561
rs4671116_chr2_65337215_65337413_G_A_snpctr_alt	0.184304	11.8231	1.48309e-32	9.88841	2.33695e-23	0.184304	0.265894
rs4671116_chr2_65337215_65337413_G_A_snpctr_ref	0.263271	18.3188	2.92774e-75	15.3212	2.75796e-53	0.263271	0.37982
rs11126029_chr2_65338165_65338363_C_T_snpctr_alt	0.26286	18.285	5.4468e-75	15.2929	4.2601e-53	0.26286	0.379227
rs11126029_chr2_65338165_65338363_C_T_snpctr_ref	0.083334	3.5174	0.000217896	2.94183	0.00163138	0.083334	0.120226
rs6756585_chr2_65339971_65340169_G_A_snpctr_alt	0.0384615	-0.173756	0.568971	-0.145323	0.557772	0.0384615	0.0554882
rs6756585_chr2_65339971_65340169_G_A_snpctr_ref	0.0873484	3.84763	5.96341e-05	3.21802	0.000645394	0.0873484	0.126017
rs12465024_chr2_65345632_65345830_C_G_snpctr_alt	0.0697624	2.40102	0.00817472	2.00813	0.0223147	0.0697624	0.100646
rs2422436_chr2_65346270_65346468_G_A_snpctr_alt	0.112201	5.892	1.90779e-09	4.92786	4.15674e-07	0.112201	0.161872
rs2422436_chr2_65346270_65346468_G_A_snpctr_ref	0.159086	9.74865	9.34731e-23	8.15343	1.76875e-16	0.159086	0.229512
rs6711791_chr2_65579129_65579327_G_T_snpctr_ref	0.0487804	0.675066	0.249817	0.564602	0.286172	0.0487804	0.0703753
rs4494728_chr2_65589414_65589612_C_T_snpctr_alt	0.0555514	1.23203	0.108968	1.03043	0.151404	0.0555514	0.0801437
rs4494728_chr2_65589414_65589612_C_T_snpctr_ref	0.15	9.00127	1.11561e-19	7.52835	2.56929e-14	0.15	0.216404
rs4289177_chr2_65589594_65589792_T_C_snpctr_alt	0.0583342	1.46095	0.0720147	1.22189	0.110875	0.0583342	0.0841585
rs4289177_chr2_65589594_65589792_T_C_snpctr_ref	0.0283017	-1.00949	0.84363	-0.844301	0.800749	0.0283017	0.0408308
rs702875_chr2_65614098_65614296_T_C_snpctr_alt	0.190477	12.3308	3.09053e-35	10.3131	3.07513e-25	0.190477	0.2748
rs702875_chr2_65614098_65614296_T_C_snpctr_ref	0.749991	58.3559	0	48.8068	0	0.749991	1.08201
rs7557569_chr2_65644462_65644660_T_C_snpctr_alt	0.03125	-0.766967	0.77845	-0.641465	0.73939	0.03125	0.0450842
rs7557569_chr2_65644462_65644660_T_C_snpctr_ref	0.102563	5.0992	1.70549e-07	4.26479	1.00045e-05	0.102563	0.147968
rs62141075_chr2_65644517_65644715_C_T_snpctr_ref	0.102563	5.09913	1.70609e-07	4.26474	1.0007e-05	0.102563	0.147967
rs13383320_chr2_65645038_65645236_C_A_snpctr_alt	0.170213	10.6639	7.50437e-27	8.91896	2.35353e-19	0.170213	0.245565
rs10153675_chr2_65649481_65649679_G_A_snpctr_alt	0.0464167	0.48063	0.31539	0.401982	0.343849	0.0464167	0.0669652
rs10153675_chr2_65649481_65649679_G_A_snpctr_ref	0.506022	38.2872	0	32.0221	2.68624e-225	0.506022	0.730035
rs55792977_chr2_65650765_65650963_G_T_snpctr_ref	0.0624274	1.79765	0.0361161	1.50349	0.0663559	0.0624274	0.0900638
rs12470883_chr2_65651752_65651950_G_A_snpctr_alt	0.0571428	1.36295	0.0864495	1.13992	0.127159	0.0571428	0.0824397
rs7572922_chr2_65652057_65652255_C_T_snpctr_alt	0.079646	3.21403	0.000654434	2.6881	0.00359298	0.079646	0.114905
rs2028151_chr2_65655514_65655712_A_T_snpctr_alt	0.159795	9.80696	5.25459e-23	8.2022	1.18017e-16	0.159795	0.230535
rs12469728_chr2_68942439_68942637_A_C_snpctr_alt	0.328789	23.7083	1.48168e-124	19.8288	8.40569e-88	0.328789	0.474343
rs12469728_chr2_68942439_68942637_A_C_snpctr_ref	0.183487	11.7559	3.29231e-32	9.83224	4.08913e-23	0.183487	0.264716
rs7593224_chr2_68942556_68942754_C_A_snpctr_alt	0.265487	18.5011	1.01131e-76	15.4737	2.61146e-54	0.265487	0.383017
rs7593224_chr2_68942556_68942754_C_A_snpctr_ref	0.0236686	-1.3906	0.917827	-1.16305	0.877596	0.0236686	0.0341466
rs79046683_chr2_96913819_96914017_G_T_snpctr_alt	0.0199999	-1.69239	0.954714	-1.41546	0.921532	0.0199999	0.0288537
rs79046683_chr2_96913819_96914017_G_T_snpctr_ref	0.0215803	-1.56238	0.940901	-1.30672	0.904347	0.0215803	0.0311338
rs11676922_chr2_100806841_100807039_T_A_snpctr_alt	0.0862069	3.75373	8.71123e-05	3.13949	0.00084622	0.0862069	0.12437
rs11676922_chr2_100806841_100807039_T_A_snpctr_ref	0.437504	32.651	3.87224e-234	27.3082	1.69497e-164	0.437504	0.631185
rs7580200_chr2_100811804_100812002_A_C_snpctr_alt	0.288379	20.3842	1.15464e-92	17.0486	1.78875e-65	0.288379	0.416044
rs7580200_chr2_100811804_100812002_A_C_snpctr_ref	0.0260432	-1.19527	0.88401	-0.999686	0.841269	0.0260432	0.0375724
rs1160542_chr2_100832056_100832254_G_A_snpctr_alt	0.352564	25.6639	1.47755e-145	21.4644	1.67425e-102	0.352564	0.508642
rs1160542_chr2_100832056_100832254_G_A_snpctr_ref	0.0735426	2.71197	0.00334421	2.2682	0.0116585	0.0735426	0.1061
rs11122800_chr2_121305505_121305703_A_G_snpctr_alt	0.119761	6.51383	3.66293e-11	5.44794	2.54782e-08	0.119761	0.172778
rs11122800_chr2_121305505_121305703_A_G_snpctr_ref	0.0793651	3.19092	0.000709093	2.66878	0.00380639	0.0793651	0.1145
rs58884021_chr2_121317238_121317436_T_G_snpctr_alt	0.090519	4.10843	1.99179e-05	3.43615	0.000295024	0.090519	0.130591
rs58884021_chr2_121317238_121317436_T_G_snpctr_ref	0.050633	0.827456	0.203989	0.692055	0.244451	0.050633	0.073048
rs7595497_chr2_121323975_121324173_G_T_snpctr_ref	0.166336	10.3451	2.20296e-25	8.65226	2.52454e-18	0.166336	0.239972
rs9784137_chr2_121325809_121326007_G_A_snpctr_alt	0.265306	18.4862	1.33308e-76	15.4612	3.16888e-54	0.265306	0.382756
rs9784137_chr2_121325809_121326007_G_A_snpctr_ref	0.652487	50.3353	0	42.0987	0	0.652487	0.94134
rs11688682_chr2_121347513_121347711_G_C_snpctr_alt	0.202381	13.31	1.01175e-40	11.1321	4.37929e-29	0.202381	0.291974
rs72611964_chr2_121364108_121364306_C_A_snpctr_ref	0.0254263	-1.24602	0.893622	-1.04213	0.851324	0.0254263	0.0366824
rs79658787_chr2_121364466_121364664_C_T_snpctr_alt	0.439253	32.7949	3.47764e-236	27.4285	6.26505e-166	0.439253	0.633709
rs66708965_chr2_121369088_121369286_C_T_snpctr_alt	0.188172	12.1412	3.19284e-34	10.1545	1.58206e-24	0.188172	0.271474
rs66708965_chr2_121369088_121369286_C_T_snpctr_ref	0.0557381	1.24739	0.106126	1.04328	0.14841	0.0557381	0.0804131
rs6430148_chr2_147841693_147841891_C_T_snpctr_alt	0.205131	13.5363	4.77389e-42	11.3213	5.14723e-30	0.205131	0.295942
rs6430148_chr2_147841693_147841891_C_T_snpctr_ref	0.135015	7.76866	3.96605e-15	6.49744	4.085e-11	0.135015	0.194786
rs13384965_chr2_158325661_158325859_C_T_snpctr_alt	0.0327869	-0.640546	0.739091	-0.53573	0.703928	0.0327869	0.0473015
rs13384965_chr2_158325661_158325859_C_T_snpctr_ref	0.0547946	1.16979	0.121043	0.978369	0.163946	0.0547946	0.0790519
rs6704803_chr2_158349452_158349650_C_T_snpctr_alt	0.0940917	4.40232	5.35495e-06	3.68195	0.000115729	0.0940917	0.135746
rs6704803_chr2_158349452_158349650_C_T_snpctr_ref	0.174411	11.0093	1.72412e-28	9.20776	1.66497e-20	0.174411	0.251621
rs6709864_chr2_158360763_158360961_C_G_snpctr_alt	0.160816	9.89096	2.27825e-23	8.27245	6.56155e-17	0.160816	0.232008
rs10181181_chr2_161087312_161087510_T_C_snpctr_ref	0.322509	23.1917	2.76358e-119	19.3967	4.11459e-84	0.322509	0.465282
rs7583157_chr2_161114453_161114651_A_G_snpctr_alt	0.153062	9.25318	1.08952e-20	7.73904	5.00848e-15	0.153062	0.220822
rs10170600_chr2_161118588_161118786_T_C_snpctr_ref	0.078125	3.08891	0.00100445	2.58346	0.00489074	0.078125	0.112711
rs1563575_chr2_161131595_161131793_G_A_snpctr_ref	0.191998	12.456	6.4896e-36	10.4177	1.02908e-25	0.191998	0.276994
rs3772070_chr2_161133372_161133570_T_C_snpctr_alt	0.127016	7.11064	5.77516e-13	5.94709	1.36472e-09	0.127016	0.183246
rs3772070_chr2_161133372_161133570_T_C_snpctr_ref	0.385963	28.4113	7.33397e-178	23.7622	4.10796e-125	0.385963	0.556826
rs7572970_chr2_161136557_161136755_A_G_snpctr_alt	0.0909017	4.13992	1.73716e-05	3.46248	0.000267609	0.0909017	0.131143
rs7572970_chr2_161136557_161136755_A_G_snpctr_ref	0.0666667	2.14637	0.0159219	1.79515	0.0363152	0.0666667	0.0961797
rs6432613_chr2_161145513_161145711_A_G_snpctr_alt	0.269664	18.8447	1.6237e-79	15.7611	2.88288e-56	0.269664	0.389043
rs10929976_chr2_161147429_161147627_T_C_snpctr_alt	0.0874317	3.85448	5.79889e-05	3.22375	0.00063262	0.0874317	0.126137
rs6757491_chr2_161147644_161147842_G_C_snpctr_alt	0.0349997	-0.458518	0.67671	-0.383489	0.649321	0.0349997	0.0504939
rs4664013_chr2_161184065_161184263_G_C_snpctr_alt	0.10928	5.65171	7.94318e-09	4.72689	1.13992e-06	0.10928	0.157658
rs4664013_chr2_161184065_161184263_G_C_snpctr_ref	0.171875	10.8007	1.70828e-27	9.03331	8.32743e-20	0.171875	0.247963
rs6722321_chr2_161224131_161224329_C_T_snpctr_alt	0.0386473	-0.158478	0.56296	-0.132545	0.552724	0.0386473	0.0557562
rs7592412_chr2_165526239_165526437_T_C_snpctr_alt	0.026882	-1.12627	0.869975	-0.941975	0.826897	0.026882	0.0387826
rs7592412_chr2_165526239_165526437_T_C_snpctr_ref	0.287733	20.3311	3.41533e-92	17.0042	3.82246e-65	0.287733	0.415112
rs13432797_chr2_165526488_165526686_G_C_snpctr_alt	0.112903	5.9497	1.3432e-09	4.97612	3.24358e-07	0.112903	0.162884
rs13432797_chr2_165526488_165526686_G_C_snpctr_ref	0.241556	16.5326	1.06926e-61	13.8273	8.72703e-44	0.241556	0.348492
rs1128249_chr2_165528525_165528723_G_T_snpctr_ref	0.295999	21.0109	2.60425e-98	17.5728	1.98925e-69	0.295999	0.427036
rs10187501_chr2_165532355_165532553_A_G_snpctr_alt	0.234569	15.9579	1.25598e-57	13.3466	6.19903e-41	0.234569	0.338412
rs10187501_chr2_165532355_165532553_A_G_snpctr_ref	0.031746	-0.726169	0.766132	-0.607342	0.728188	0.031746	0.0457998
rs13024606_chr2_165573095_165573293_C_T_snpctr_alt	0.365219	26.7049	2.06352e-157	22.3351	8.43454e-111	0.365219	0.526899
rs13024606_chr2_165573095_165573293_C_T_snpctr_ref	0.306828	21.9018	1.24876e-106	18.3179	2.97842e-75	0.306828	0.44266
rs573225_chr2_169757442_169757640_G_A_snpctr_alt	0.341157	24.7256	2.83644e-135	20.6796	2.6414e-95	0.341157	0.492185
rs573225_chr2_169757442_169757640_G_A_snpctr_ref	0.2454	16.8487	5.36001e-64	14.0917	2.13613e-45	0.2454	0.354037
rs560887_chr2_169763049_169763247_T_C_snpctr_alt	0.0609759	1.67825	0.0466493	1.40363	0.0802148	0.0609759	0.0879696
rs184170328_chr2_169770392_169770590_A_G_snpctr_alt	0.0380953	-0.203884	0.580778	-0.170521	0.5677	0.0380953	0.0549599
rs78446348_chr2_169773342_169773540_T_A_snpctr_alt	0.026936	-1.12184	0.869034	-0.938264	0.825946	0.026936	0.0388604
rs3755157_chr2_169792072_169792270_C_T_snpctr_alt	0.0493824	0.724587	0.234353	0.606019	0.272251	0.0493824	0.0712438
rs3755157_chr2_169792072_169792270_C_T_snpctr_ref	0.208334	13.7997	1.27875e-43	11.5416	4.06851e-31	0.208334	0.300562
rs3755158_chr2_169792089_169792287_C_G_snpctr_ref	0.239275	16.345	2.36235e-60	13.6704	7.63218e-43	0.239275	0.345201
rs1349498_chr2_173592507_173592705_C_T_snpctr_alt	0.105002	5.29977	5.79748e-08	4.43254	4.65642e-06	0.105002	0.151486
rs1349498_chr2_173592507_173592705_C_T_snpctr_ref	0.0618067	1.74659	0.0403543	1.46079	0.0720371	0.0618067	0.0891682
rs3813816_chr2_173599134_173599332_G_C_snpctr_alt	0.484848	36.5455	1.05024e-292	30.5654	1.76493e-205	0.484848	0.699489
rs3813815_chr2_173599272_173599470_A_T_snpctr_alt	0.224318	15.1146	6.48932e-52	12.6413	6.24747e-37	0.224318	0.323622
rs3813815_chr2_173599272_173599470_A_T_snpctr_ref	0.15656	9.54085	7.08319e-22	7.97964	7.33823e-16	0.15656	0.225868
rs6738161_chr2_175290721_175290919_G_A_snpctr_alt	0.0576922	1.40814	0.0795454	1.17772	0.119455	0.0576922	0.0832322
rs12613658_chr2_175291650_175291848_C_T_snpctr_alt	0.136367	7.87985	1.63889e-15	6.59043	2.19275e-11	0.136367	0.196736
rs17256082_chr2_175292265_175292463_T_C_snpctr_alt	0.10241	5.08655	1.82315e-07	4.25422	1.04891e-05	0.10241	0.147746
rs17256082_chr2_175292265_175292463_T_C_snpctr_ref	0.101271	4.99289	2.97419e-07	4.17588	1.48421e-05	0.101271	0.146103
rs3739151_chr2_175293539_175293737_C_T_snpctr_alt	0.138729	8.07416	3.39707e-16	6.75295	7.2435e-12	0.138729	0.200144
rs3739151_chr2_175293539_175293737_C_T_snpctr_ref	0.0568715	1.34063	0.0900211	1.12125	0.13109	0.0568715	0.0820482
rs11745_chr2_175294511_175294709_C_T_snpctr_ref	0.19	12.2916	5.02274e-35	10.2803	4.32312e-25	0.19	0.274112
rs10930661_chr2_175294808_175295006_C_T_snpctr_alt	0.101485	5.01051	2.71423e-07	4.19062	1.39096e-05	0.101485	0.146412
rs10930661_chr2_175294808_175295006_C_T_snpctr_ref	0.0473669	0.558787	0.288153	0.46735	0.320125	0.0473669	0.0683359
rs12995528_chr2_175303146_175303344_G_C_snpctr_alt	0.491241	37.0714	4.06171e-301	31.0052	2.292e-211	0.491241	0.708711
rs12995528_chr2_175303146_175303344_G_C_snpctr_ref	0.037939	-0.216741	0.585795	-0.181275	0.571924	0.037939	0.0547344
rs6708908_chr2_175303535_175303733_G_A_snpctr_ref	0.29091	20.5924	1.60517e-94	17.2228	8.95993e-67	0.29091	0.419695
rs4274624_chr2_191958557_191958755_C_T_snpctr_alt	0.0337079	-0.564783	0.713889	-0.472365	0.681667	0.0337079	0.0486302
rs4274624_chr2_191958557_191958755_C_T_snpctr_ref	0.0337074	-0.564827	0.713904	-0.472401	0.68168	0.0337074	0.0486295
rs231810_chr2_204712044_204712242_A_G_snpctr_alt	0.370376	27.1291	2.23333e-162	22.6898	2.82168e-114	0.370376	0.534339
rs231810_chr2_204712044_204712242_A_G_snpctr_ref	0.058821	1.50099	0.066679	1.25538	0.104671	0.058821	0.0848608
rs11571297_chr2_204744904_204745102_T_C_snpctr_alt	0.115665	6.1769	3.26863e-10	5.16614	1.19486e-07	0.115665	0.166869
rs11571297_chr2_204744904_204745102_T_C_snpctr_ref	0.0882353	3.92057	4.4169e-05	3.27903	0.000520818	0.0882353	0.127297
rs11677953_chr2_219121564_219121762_G_A_snpctr_alt	0.0612243	1.69868	0.0446895	1.42072	0.0776992	0.0612243	0.088328
rs11677953_chr2_219121564_219121762_G_A_snpctr_ref	0.0128866	-2.27752	0.988622	-1.90484	0.971599	0.0128866	0.0185914
rs4674276_chr2_219122681_219122879_A_T_snpctr_alt	0.0472813	0.551749	0.29056	0.461464	0.322233	0.0472813	0.0682125
rs4674276_chr2_219122681_219122879_A_T_snpctr_ref	0.0671638	2.18726	0.0143618	1.82935	0.0336738	0.0671638	0.0968969
rs4674277_chr2_219122682_219122880_G_T_snpctr_alt	0.0404011	-0.0142069	0.505668	-0.0118822	0.50474	0.0404011	0.0582865
rs4674277_chr2_219122682_219122880_G_T_snpctr_ref	0.191707	12.432	8.75802e-36	10.3977	1.26987e-25	0.191707	0.276574
rs6758540_chr2_219138526_219138724_A_G_snpctr_alt	0.098217	4.74166	1.05986e-06	3.96576	3.65811e-05	0.098217	0.141697
rs6758540_chr2_219138526_219138724_A_G_snpctr_ref	0.070502	2.46186	0.00691095	2.05901	0.0197465	0.070502	0.101713
rs2292550_chr2_219140189_219140387_G_C_snpctr_alt	0.0849055	3.64668	0.000132827	3.04995	0.00114439	0.0849055	0.122493
rs2292550_chr2_219140189_219140387_G_C_snpctr_ref	0.149982	8.99977	1.13101e-19	7.52709	2.59417e-14	0.149982	0.216378
rs2271543_chr2_219142392_219142590_C_T_snpctr_alt	0.0508475	0.845099	0.199028	0.706811	0.239842	0.0508475	0.0733574
rs3817266_chr2_219142495_219142693_C_T_snpctr_alt	0.12069	6.59025	2.19541e-11	5.51186	1.77533e-08	0.12069	0.174119
rs3817266_chr2_219142495_219142693_C_T_snpctr_ref	0.0351648	-0.444938	0.671818	-0.372131	0.645102	0.0351648	0.0507321
rs2292551_chr2_219143130_219143328_G_A_snpctr_alt	0.0898203	4.05096	2.55042e-05	3.38808	0.000351919	0.0898203	0.129583
rs2292551_chr2_219143130_219143328_G_A_snpctr_ref	0.0437978	0.265199	0.395428	0.221803	0.412233	0.0437978	0.0631869
rs2292552_chr2_219143228_219143426_T_C_snpctr_alt	0.0217391	-1.54932	0.939348	-1.2958	0.902477	0.0217391	0.0313629
rs2292552_chr2_219143228_219143426_T_C_snpctr_ref	0.136605	7.89944	1.40075e-15	6.60682	1.96331e-11	0.136605	0.19708
rs12987180_chr2_219143990_219144188_G_A_snpctr_alt	0.158262	9.68093	1.817e-22	8.09679	2.82137e-16	0.158262	0.228324
rs12987180_chr2_219143990_219144188_G_A_snpctr_ref	0.0701753	2.43498	0.00744629	2.03653	0.0208484	0.0701753	0.101242
rs4674282_chr2_219144131_219144329_A_T_snpctr_alt	0.410961	30.4676	3.50365e-204	25.482	1.55943e-143	0.410961	0.592891
rs4674283_chr2_219144155_219144353_G_A_snpctr_alt	0.0800001	3.24316	0.000591054	2.71247	0.00333921	0.0800001	0.115416
rs4674283_chr2_219144155_219144353_G_A_snpctr_ref	0.0686274	2.30766	0.0105091	1.93005	0.0268006	0.0686274	0.0990085
rs2045434_chr2_219144399_219144597_A_G_snpctr_alt	0.453333	33.9531	5.49134e-253	28.3972	1.09541e-177	0.453333	0.654021
[truncated: 39,795 more rows]
