# Supplementary material for: Using a modular massively parallel reporter assay to discover context-dependent regulatory activity in type 2 diabetes-linked noncoding regions
Source: HGG Adv. 2026 Apr 7;7(3):100606. doi: 10.1016/j.xhgg.2026.100606 (PMC13125165; doi:10.1016/j.xhgg.2026.100606)
Supplement: Table S6. MPRAnalyze-estimated enhancer activity for plasmic construct with fragments placed upstream of the SCP1 promoter [file mmc7.xlsx]

## Sheet: Table_S6_Legend
Table S6. MPRAnalyze estimated enhancer activity for plasmid construct with fragments placed upstream of the SCP1 promoter.
Results from MPRAnalyze activity testing focused on fragments tested upstream of the SCP1 promoter. Alpha_original refers to the alpha (activity) scores estimated by MPRAnalyze, which are reported on a natural log scale. We converted these scores to those on a binary log scale (Alpha_corrected), which is what is conventionally reported. Fragment names contain this information, in order: rsID, chr…

## Sheet: Table_S6
Table S6. MPRAnalyze estimated enhancer activity for plasmid construct with fragments placed upstream of the SCP1 promoter.
Fragment	Statistic	Z-score	Z-score p-value	Median Absolute Deviation (MAD)	MAD p-value	Alpha_original	Alpha_corrected
rs7513053_chr1_3709388_3709586_A_G_snpctr_alt	0.0298503	-1.18773	0.88253	-0.882499	0.811246	0.0298503	0.0430649
rs17513135_chr1_40035587_40035785_C_T_snpctr_alt	0.252203	8.06505	3.66025e-16	5.99245	1.03351e-09	0.252203	0.363853
rs17513135_chr1_40035587_40035785_C_T_snpctr_ref	0.450833	16.3306	2.98791e-60	12.1339	3.49208e-34	0.450833	0.650415
rs3768321_chr1_40035829_40036027_G_T_snpctr_ref	0.0735294	0.62989	0.264383	0.468018	0.319886	0.0735294	0.10608
rs2068663_chr1_40038472_40038670_C_T_snpctr_alt	0.0273971	-1.28981	0.901442	-0.958349	0.831057	0.0273971	0.0395257
rs2068663_chr1_40038472_40038670_C_T_snpctr_ref	0.0425531	-0.659125	0.745092	-0.489739	0.687841	0.0425531	0.0613912
rs2301054_chr1_64106929_64107127_A_G_snpctr_alt	0.0493828	-0.37492	0.64614	-0.278571	0.609713	0.0493828	0.0712444
rs2301054_chr1_64106929_64107127_A_G_snpctr_ref	0.181998	5.14358	1.34776e-07	3.82175	6.62527e-05	0.181998	0.262567
rs2269247_chr1_64107185_64107383_C_T_snpctr_alt	0.186274	5.32154	5.14451e-08	3.95398	3.84301e-05	0.186274	0.268737
rs2269246_chr1_64107392_64107590_T_C_snpctr_alt	0.077586	0.798698	0.212233	0.593445	0.276442	0.077586	0.111933
rs2269245_chr1_64107794_64107992_G_A_snpctr_alt	0.193182	5.60898	1.01759e-08	4.16756	1.53941e-05	0.193182	0.278702
rs2269241_chr1_64108672_64108870_T_C_snpctr_alt	0.060241	0.0769189	0.469344	0.0571519	0.477212	0.060241	0.0869093
rs2269241_chr1_64108672_64108870_T_C_snpctr_ref	0.0399999	-0.765373	0.777975	-0.568683	0.715214	0.0399999	0.0577076
rs3790858_chr1_64111449_64111647_A_G_snpctr_alt	0.262955	8.51244	8.51547e-18	6.32487	1.26725e-10	0.262955	0.379363
rs3790858_chr1_64111449_64111647_A_G_snpctr_ref	0.0407592	-0.733774	0.768457	-0.545204	0.707194	0.0407592	0.0588032
rs3790857_chr1_64111767_64111965_C_T_snpctr_alt	0.0383687	-0.833251	0.797648	-0.619118	0.732081	0.0383687	0.0553543
rs3790857_chr1_64111767_64111965_C_T_snpctr_ref	0.0999893	1.73097	0.0417289	1.28613	0.0991983	0.0999893	0.144254
rs10889435_chr1_64113857_64114055_A_T_snpctr_alt	0.215383	6.53282	3.22709e-11	4.85398	6.05033e-07	0.215383	0.310731
rs10889435_chr1_64113857_64114055_A_T_snpctr_ref	0.100601	1.75641	0.0395095	1.30504	0.0959403	0.100601	0.145136
rs11208257_chr1_64114202_64114400_T_C_snpctr_alt	0.0316439	-1.11309	0.867165	-0.827042	0.795893	0.0316439	0.0456525
rs11208257_chr1_64114202_64114400_T_C_snpctr_ref	0.0671393	0.363979	0.357937	0.270442	0.39341	0.0671393	0.0968615
rs12085272_chr1_100830380_100830578_T_C_snpctr_alt	0.0535716	-0.200613	0.5795	-0.149059	0.559246	0.0535716	0.0772875
rs12085272_chr1_100830380_100830578_T_C_snpctr_ref	0.0297651	-1.19127	0.883227	-0.885133	0.811958	0.0297651	0.0429419
rs12063344_chr1_100865872_100866070_A_G_snpctr_ref	0.0381047	-0.844235	0.800731	-0.627279	0.734762	0.0381047	0.0549735
rs12088271_chr1_100877610_100877808_C_T_snpctr_alt	0.0754716	0.71071	0.238632	0.528068	0.298726	0.0754716	0.108882
rs12088271_chr1_100877610_100877808_C_T_snpctr_ref	0.144578	3.58645	0.000167607	2.66478	0.0038519	0.144578	0.208582
rs11166448_chr1_100883068_100883266_T_C_snpctr_ref	0.153188	3.94472	3.99469e-05	2.93098	0.00168945	0.153188	0.221003
rs11166451_chr1_100885129_100885327_C_T_snpctr_ref	0.333337	11.4413	1.30042e-30	8.50102	9.39643e-18	0.333337	0.480904
rs6577171_chr1_100886871_100887069_G_A_snpctr_alt	0.0452289	-0.547777	0.708078	-0.407006	0.657998	0.0452289	0.0652515
rs6577171_chr1_100886871_100887069_G_A_snpctr_ref	0.175439	4.87064	5.5619e-07	3.61896	0.000147897	0.175439	0.253104
rs17122526_chr1_100913434_100913632_G_A_snpctr_alt	0.349856	12.1287	3.72215e-34	9.01178	1.01366e-19	0.349856	0.504736
rs17122526_chr1_100913434_100913632_G_A_snpctr_ref	0.0298639	-1.18716	0.882418	-0.882077	0.811132	0.0298639	0.0430845
rs11166455_chr1_100914522_100914720_T_C_snpctr_ref	0.203704	6.04682	7.38641e-10	4.49288	3.51333e-06	0.203704	0.293882
rs17422332_chr1_100915659_100915857_G_C_snpctr_alt	0.0394143	-0.789742	0.785161	-0.58679	0.721327	0.0394143	0.0568628
rs17422332_chr1_100915659_100915857_G_C_snpctr_ref	0.218635	6.66818	1.29501e-11	4.95455	3.62486e-07	0.218635	0.315424
rs2026791_chr1_100915914_100916112_T_C_snpctr_alt	0.0333339	-1.04277	0.851471	-0.77479	0.780768	0.0333339	0.0480906
rs6687613_chr1_100917529_100917727_C_T_snpctr_alt	0.171428	4.70375	1.27714e-06	3.49495	0.000237072	0.171428	0.247318
rs6687613_chr1_100917529_100917727_C_T_snpctr_ref	0.26728	8.69244	1.77367e-18	6.45861	5.28344e-11	0.26728	0.385604
rs6662969_chr1_100917894_100918092_G_A_snpctr_alt	0.169491	4.62314	1.88983e-06	3.43506	0.000296207	0.169491	0.244524
rs6662969_chr1_100917894_100918092_G_A_snpctr_ref	0.172775	4.75981	9.68866e-07	3.53661	0.000202649	0.172775	0.249262
rs6700552_chr1_100917973_100918171_A_T_snpctr_alt	0.333339	11.4414	1.29893e-30	8.5011	9.39042e-18	0.333339	0.480907
rs78981310_chr1_100924468_100924666_G_A_snpctr_alt	0.155625	4.04612	2.60363e-05	3.00633	0.00132211	0.155625	0.224519
rs28364877_chr1_100926802_100927000_C_T_snpctr_alt	0.172127	4.73284	1.10701e-06	3.51657	0.000218583	0.172127	0.248327
rs28364877_chr1_100926802_100927000_C_T_snpctr_ref	0.231505	7.20372	2.92967e-13	5.35247	4.33818e-08	0.231505	0.333991
rs13951_chr1_117531521_117531719_G_A_snpctr_ref	0.0514276	-0.289832	0.614028	-0.215349	0.585253	0.0514276	0.0741943
rs1127215_chr1_117532691_117532889_C_T_snpctr_ref	0.102941	1.8538	0.0318837	1.3774	0.084194	0.102941	0.148513
rs699779_chr1_120455211_120455409_A_G_snpctr_ref	0.0285712	-1.24095	0.892689	-0.922047	0.821748	0.0285712	0.0412195
rs835575_chr1_120456464_120456662_G_T_snpctr_alt	0.114706	2.34337	0.00955532	1.74116	0.0408282	0.114706	0.165486
rs835575_chr1_120456464_120456662_G_T_snpctr_ref	0.0214379	-1.53779	0.93795	-1.1426	0.873398	0.0214379	0.0309284
rs2493415_chr1_120492101_120492299_G_A_snpctr_alt	0.111111	2.19377	0.0141261	1.63	0.0515507	0.111111	0.160299
rs2493415_chr1_120492101_120492299_G_A_snpctr_ref	0.163637	4.37955	5.9461e-06	3.25407	0.000568815	0.163637	0.236079
rs2934387_chr1_120495407_120495605_T_C_snpctr_alt	0.267685	8.7093	1.52876e-18	6.47114	4.86337e-11	0.267685	0.386188
rs2934387_chr1_120495407_120495605_T_C_snpctr_ref	0.122283	2.65866	0.00392266	1.97542	0.0241103	0.122283	0.176416
rs7534585_chr1_120496020_120496218_A_T_snpctr_ref	0.107526	2.0446	0.0204473	1.51916	0.0643605	0.107526	0.155127
rs7534586_chr1_120496028_120496226_A_C_snpctr_alt	0.132175	3.07033	0.00106912	2.2813	0.0112654	0.132175	0.190689
rs7534586_chr1_120496028_120496226_A_C_snpctr_ref	0.0395553	-0.783873	0.783443	-0.582429	0.719861	0.0395553	0.0570662
rs10127888_chr1_120498151_120498349_C_G_snpctr_alt	0.0784314	0.833877	0.202175	0.619583	0.267766	0.0784314	0.113153
rs10127888_chr1_120498151_120498349_C_G_snpctr_ref	0.478629	17.4873	8.95392e-69	12.9933	6.67622e-39	0.478629	0.690516
rs2453051_chr1_120499474_120499672_A_C_snpctr_ref	0.0731707	0.614963	0.26929	0.456927	0.323862	0.0731707	0.105563
rs2493410_chr1_120508704_120508902_T_C_snpctr_alt	0.037037	-0.888666	0.812909	-0.660291	0.745467	0.037037	0.0534331
rs2641317_chr1_120516519_120516717_C_T_snpctr_alt	0.0285705	-1.24098	0.892694	-0.922069	0.821754	0.0285705	0.0412185
rs2641317_chr1_120516519_120516717_C_T_snpctr_ref	0.0363609	-0.9168	0.820376	-0.681196	0.752126	0.0363609	0.0524577
rs10923931_chr1_120517860_120518058_G_T_snpctr_alt	0.188595	5.41813	3.01123e-08	4.02575	2.83968e-05	0.188595	0.272086
rs10923931_chr1_120517860_120518058_G_T_snpctr_ref	0.0306735	-1.15347	0.875642	-0.857047	0.80429	0.0306735	0.0442525
rs56302051_chr1_120519519_120519717_C_T_snpctr_ref	0.148148	3.735	9.38563e-05	2.77516	0.00275871	0.148148	0.213733
rs10494235_chr1_120520616_120520814_T_A_snpctr_alt	0.207544	6.20664	2.70646e-10	4.61162	1.99767e-06	0.207544	0.299423
rs10494235_chr1_120520616_120520814_T_A_snpctr_ref	0.218391	6.65799	1.38796e-11	4.94699	3.76857e-07	0.218391	0.315071
rs78132593_chr1_150868003_150868201_C_A_snpctr_ref	0.0186898	-1.65215	0.950748	-1.22757	0.890196	0.0186898	0.0269637
rs267738_chr1_150940526_150940724_T_G_snpctr_ref	0.0748336	0.684162	0.246936	0.508343	0.305607	0.0748336	0.107962
rs670323_chr1_177868891_177869089_G_A_snpctr_alt	0.0392156	-0.798009	0.787567	-0.592932	0.723387	0.0392156	0.0565761
rs670323_chr1_177868891_177869089_G_A_snpctr_ref	0.0455958	-0.53251	0.702814	-0.395663	0.653823	0.0455958	0.0657808
rs7546390_chr1_203649324_203649522_T_C_snpctr_ref	0.181803	5.13548	1.40713e-07	3.81574	6.78889e-05	0.181803	0.262286
rs11240731_chr1_203650237_203650435_C_G_snpctr_ref	0.0307692	-1.14949	0.874823	-0.854088	0.803472	0.0307692	0.0443905
rs11240733_chr1_203650493_203650691_C_T_snpctr_alt	0.0559703	-0.100798	0.540144	-0.0748942	0.529851	0.0559703	0.080748
rs11240733_chr1_203650493_203650691_C_T_snpctr_ref	0.025641	-1.36289	0.913541	-1.01265	0.844385	0.025641	0.0369922
rs10751449_chr1_203650685_203650883_T_A_snpctr_alt	0.115385	2.37161	0.00885538	1.76214	0.0390227	0.115385	0.166465
rs10736845_chr1_203650687_203650885_T_C_snpctr_alt	0.334819	11.5029	6.37651e-31	8.54684	6.32545e-18	0.334819	0.483041
rs10751450_chr1_203650846_203651044_C_T_snpctr_alt	0.224138	6.89716	2.6526e-12	5.12469	1.49013e-07	0.224138	0.323363
rs10751450_chr1_203650846_203651044_C_T_snpctr_ref	0.17284	4.7625	9.56034e-07	3.53861	0.000201121	0.17284	0.249355
rs1541252_chr1_203651828_203652026_T_C_snpctr_ref	0.333333	11.4411	1.30279e-30	8.50091	9.40591e-18	0.333333	0.480898
rs1541255_chr1_203652042_203652240_G_A_snpctr_ref	0.170456	4.6633	1.55593e-06	3.4649	0.000265218	0.170456	0.245916
rs1419114_chr1_203652345_203652543_A_G_snpctr_alt	0.0252359	-1.37975	0.916168	-1.02517	0.847359	0.0252359	0.0364077
rs1419114_chr1_203652345_203652543_A_G_snpctr_ref	0.102565	1.83817	0.033019	1.36578	0.0860033	0.102565	0.147971
rs4951369_chr1_203652584_203652782_C_G_snpctr_alt	0.0285713	-1.24095	0.892688	-0.922044	0.821747	0.0285713	0.0412197
rs4951369_chr1_203652584_203652782_C_G_snpctr_ref	0.132353	3.07771	0.00104299	2.28678	0.0111042	0.132353	0.190945
rs4951070_chr1_203652599_203652797_T_C_snpctr_ref	0.0322575	-1.08756	0.861604	-0.80807	0.790475	0.0322575	0.0465378
rs4951371_chr1_203652847_203653045_T_C_snpctr_ref	0.0579711	-0.0175375	0.506996	-0.0130306	0.505198	0.0579711	0.0836346
rs7555703_chr1_203653591_203653789_G_T_snpctr_alt	0.122581	2.67106	0.00378058	1.98464	0.0235924	0.122581	0.176847
rs7555703_chr1_203653591_203653789_G_T_snpctr_ref	0.0563055	-0.0868481	0.534604	-0.0645294	0.525726	0.0563055	0.0812316
rs7535676_chr1_203653687_203653885_C_T_snpctr_ref	0.0624992	0.170892	0.432154	0.126975	0.44948	0.0624992	0.0901673
rs10793762_chr1_203653999_203654197_T_C_snpctr_alt	0.0350879	-0.969773	0.83392	-0.720556	0.764409	0.0350879	0.0506212
rs10793762_chr1_203653999_203654197_T_C_snpctr_ref	0.0596684	0.0530947	0.478828	0.0394502	0.484266	0.0596684	0.0860834
rs6658130_chr1_203654469_203654667_G_A_snpctr_alt	0.12162	2.63109	0.00425556	1.95494	0.0252951	0.12162	0.175461
rs6658130_chr1_203654469_203654667_G_A_snpctr_ref	0.195494	5.70518	5.811e-09	4.23903	1.12243e-05	0.195494	0.282038
rs6594006_chr1_203654639_203654837_A_G_snpctr_alt	0.0292413	-1.21307	0.887448	-0.901327	0.816293	0.0292413	0.0421863
rs6594006_chr1_203654639_203654837_A_G_snpctr_ref	0.0578035	-0.0245115	0.509778	-0.0182124	0.507265	0.0578035	0.0833928
rs7539122_chr1_203654944_203655142_C_T_snpctr_ref	0.0317488	-1.10873	0.866226	-0.8238	0.794973	0.0317488	0.0458038
rs7551560_chr1_203655171_203655369_A_G_snpctr_alt	0.104167	1.9048	0.0284032	1.41529	0.0784913	0.104167	0.150281
rs6594011_chr1_203655856_203656054_A_G_snpctr_alt	0.0277778	-1.27397	0.898663	-0.946579	0.828073	0.0277778	0.0400749
rs6594011_chr1_203655856_203656054_A_G_snpctr_ref	0.0635594	0.215011	0.414879	0.159756	0.436536	0.0635594	0.0916969
rs2365860_chr1_203656131_203656329_G_T_snpctr_ref	0.0937513	1.47138	0.0705939	1.09326	0.13714	0.0937513	0.135254
rs2365859_chr1_203657589_203657787_C_A_snpctr_alt	0.331395	11.3604	3.29084e-30	8.44097	1.5736e-17	0.331395	0.478101
rs2365859_chr1_203657589_203657787_C_A_snpctr_ref	0.305935	10.301	3.48784e-25	7.65377	9.75868e-15	0.305935	0.44137
rs12048743_chr1_205114774_205114972_C_G_snpctr_alt	0.044917	-0.560757	0.712518	-0.416651	0.661533	0.044917	0.0648015
rs12048743_chr1_205114774_205114972_C_G_snpctr_ref	0.0700001	0.483028	0.314538	0.358897	0.359836	0.0700001	0.100989
rs2336938_chr1_206618700_206618898_A_C_snpctr_alt	0.107692	2.0515	0.0201091	1.5243	0.0637175	0.107692	0.155367
rs2336938_chr1_206618700_206618898_A_C_snpctr_ref	0.0368098	-0.898121	0.815439	-0.667317	0.747715	0.0368098	0.0531053
rs3024495_chr1_206942314_206942512_C_T_snpctr_alt	0.170466	4.6637	1.55287e-06	3.4652	0.000264922	0.170466	0.24593
rs3024495_chr1_206942314_206942512_C_T_snpctr_ref	0.0382774	-0.837048	0.798717	-0.621939	0.733009	0.0382774	0.0552227
rs17712208_chr1_214150346_214150544_T_A_snpctr_alt	0.095246	1.53358	0.062566	1.13948	0.127252	0.095246	0.137411
rs17712208_chr1_214150346_214150544_T_A_snpctr_ref	0.0508903	-0.312189	0.622552	-0.231961	0.591716	0.0508903	0.0734192
rs2075423_chr1_214154620_214154818_G_T_snpctr_ref	0.0993375	1.70384	0.0442051	1.26598	0.10276	0.0993375	0.143314
rs12081352_chr1_214192595_214192793_G_T_snpctr_ref	0.0800003	0.899163	0.184283	0.668091	0.252038	0.0800003	0.115416
rs114956890_chr1_214199047_214199245_G_A_snpctr_alt	0.0285713	-1.24095	0.892688	-0.922043	0.821747	0.0285713	0.0412197
rs12089523_chr1_214203600_214203798_G_A_snpctr_ref	0.251291	8.02706	4.99173e-16	5.96422	1.229e-09	0.251291	0.362536
rs113076124_chr1_214205784_214205982_T_C_snpctr_alt	0.0454547	-0.538382	0.704843	-0.400025	0.655431	0.0454547	0.0655773
rs114456081_chr1_214205913_214206111_T_C_snpctr_alt	0.0868055	1.18235	0.118534	0.878502	0.189836	0.0868055	0.125234
rs114456081_chr1_214205913_214206111_T_C_snpctr_ref	0.451108	16.3421	2.47722e-60	12.1424	3.14783e-34	0.451108	0.650811
rs75724905_chr1_214206481_214206679_A_C_snpctr_alt	0.04	-0.76537	0.777974	-0.568681	0.715214	0.04	0.0577077
rs75724905_chr1_214206481_214206679_A_C_snpctr_ref	0.0359425	-0.934213	0.824903	-0.694134	0.756201	0.0359425	0.051854
rs12091447_chr1_214213033_214213231_A_G_snpctr_alt	0.0249998	-1.38957	0.91767	-1.03247	0.849074	0.0249998	0.0360671
rs12091447_chr1_214213033_214213231_A_G_snpctr_ref	0.0487805	-0.399987	0.655417	-0.297196	0.616842	0.0487805	0.0703753
rs138767401_chr1_214214979_214215177_A_T_snpctr_alt	0.0266667	-1.32021	0.906617	-0.980934	0.836687	0.0266667	0.0384719
rs74139096_chr1_214219120_214219318_C_A_snpctr_alt	0.186871	5.34636	4.48711e-08	3.97242	3.55729e-05	0.186871	0.269597
rs74139096_chr1_214219120_214219318_C_A_snpctr_ref	0.0274126	-1.28917	0.90133	-0.957869	0.830936	0.0274126	0.0395481
rs11120247_chr1_214222920_214223118_C_G_snpctr_ref	0.287357	9.52787	8.02685e-22	7.07935	7.24164e-13	0.287357	0.414568
rs11120248_chr1_214223077_214223275_A_G_snpctr_alt	0.130952	3.01943	0.00126625	2.24348	0.0124329	0.130952	0.188924
rs11120248_chr1_214223077_214223275_A_G_snpctr_ref	0.0289855	-1.22371	0.88947	-0.909237	0.818388	0.0289855	0.0418172
rs12062203_chr1_214223680_214223878_G_A_snpctr_alt	0.379464	13.3608	5.1259e-41	9.92724	1.58459e-23	0.379464	0.547451
rs12062203_chr1_214223680_214223878_G_A_snpctr_ref	0.0266161	-1.32231	0.906968	-0.982496	0.837072	0.0266161	0.038399
rs77608693_chr1_214224931_214225129_G_A_snpctr_alt	0.147059	3.68968	0.00011227	2.74148	0.00305812	0.147059	0.212161
rs75031258_chr1_214225299_214225497_G_C_snpctr_alt	0.173289	4.78119	8.71306e-07	3.55249	0.000190799	0.173289	0.250003
rs75031258_chr1_214225299_214225497_G_C_snpctr_ref	0.0222222	-1.50515	0.933858	-1.11835	0.868291	0.0222222	0.0320599
rs114014395_chr1_214225385_214225583_C_T_snpctr_alt	0.0439562	-0.60074	0.725993	-0.446358	0.672331	0.0439562	0.0634153
rs114014395_chr1_214225385_214225583_C_T_snpctr_ref	0.196721	5.75627	4.29956e-09	4.277	9.47165e-06	0.196721	0.283809
rs150426409_chr1_214226204_214226402_C_A_snpctr_alt	0.12037	2.57908	0.00495316	1.9163	0.0276637	0.12037	0.173658
rs150426409_chr1_214226204_214226402_C_A_snpctr_ref	0.0441176	-0.594022	0.723751	-0.441367	0.670526	0.0441176	0.0636483
rs75863191_chr1_214236925_214237123_A_C_snpctr_ref	0.0291262	-1.21786	0.888361	-0.904887	0.817237	0.0291262	0.0420202
rs114241512_chr1_214240832_214241030_A_G_snpctr_ref	0.130436	2.99796	0.00135899	2.22752	0.0129561	0.130436	0.18818
rs3001032_chr1_219727680_219727878_T_C_snpctr_alt	0.0449438	-0.559641	0.712138	-0.415822	0.66123	0.0449438	0.0648402
rs3001032_chr1_219727680_219727878_T_C_snpctr_ref	0.143259	3.53153	0.000206581	2.62398	0.00434546	0.143259	0.206678
rs2820441_chr1_219734861_219735059_A_C_snpctr_alt	0.328769	11.2512	1.14281e-29	8.35978	3.14184e-17	0.328769	0.474313
rs2820441_chr1_219734861_219735059_A_C_snpctr_ref	0.0745341	0.671701	0.250887	0.499084	0.30886	0.0745341	0.10753
rs4846567_chr1_219750618_219750816_G_T_snpctr_alt	0.0310077	-1.13956	0.872766	-0.846712	0.801422	0.0310077	0.0447347
rs4846567_chr1_219750618_219750816_G_T_snpctr_ref	0.0264317	-1.32998	0.908238	-0.988198	0.838472	0.0264317	0.0381329
rs2820443_chr1_219753410_219753608_T_C_snpctr_ref	0.0375	-0.8694	0.807686	-0.645977	0.740853	0.0375	0.0541011
rs348330_chr1_229672856_229673054_G_A_snpctr_alt	0.295892	9.88306	2.46524e-23	7.34326	1.04229e-13	0.295892	0.426882
rs291367_chr1_235690701_235690899_G_A_snpctr_alt	0.15873	4.17536	1.48758e-05	3.10235	0.000959945	0.15873	0.229
rs291367_chr1_235690701_235690899_G_A_snpctr_ref	0.263311	8.52725	7.49352e-18	6.33587	1.18003e-10	0.263311	0.379877
rs61839660_chr10_6094598_6094796_C_T_snpctr_alt	0.207073	6.18705	3.06512e-10	4.59707	2.14242e-06	0.207073	0.298743
rs61839660_chr10_6094598_6094796_C_T_snpctr_ref	0.0711204	0.529646	0.298179	0.393534	0.346962	0.0711204	0.102605
rs12722496_chr10_6096568_6096766_A_G_snpctr_ref	0.0487017	-0.403264	0.656623	-0.299631	0.617771	0.0487017	0.0702617
rs12722495_chr10_6097184_6097382_T_C_snpctr_ref	0.0588296	0.0181869	0.492745	0.0135132	0.494609	0.0588296	0.0848731
rs41295061_chr10_6114561_6114759_C_A_snpctr_ref	0.193044	5.60323	1.05195e-08	4.16328	1.56851e-05	0.193044	0.278503
rs947474_chr10_6390351_6390549_G_A_snpctr_ref	0.0746263	0.675537	0.249667	0.501934	0.307857	0.0746263	0.107663
rs11257655_chr10_12307795_12307993_C_T_snpctr_alt	0.053762	-0.192688	0.576398	-0.14317	0.556922	0.053762	0.0775622
rs994502_chr10_26500067_26500265_T_C_snpctr_alt	0.0605862	0.0912864	0.463632	0.0678272	0.472962	0.0605862	0.0874074
rs7072136_chr10_26502610_26502808_G_A_snpctr_alt	0.0502727	-0.33789	0.632277	-0.251058	0.599115	0.0502727	0.0725282
rs7072136_chr10_26502610_26502808_G_A_snpctr_ref	0.100744	1.76236	0.0390041	1.30946	0.0951892	0.100744	0.145343
rs35768343_chr10_64888394_64888592_C_T_snpctr_alt	0.047619	-0.448317	0.673038	-0.333106	0.630473	0.047619	0.0686997
rs35768343_chr10_64888394_64888592_C_T_snpctr_ref	0.392854	13.9179	2.46471e-44	10.3412	2.29309e-25	0.392854	0.566768
rs67710017_chr10_64888646_64888844_C_A_snpctr_alt	0.2625	8.49352	1.00234e-17	6.31081	1.38789e-10	0.2625	0.378708
rs34429458_chr10_64896811_64897009_C_G_snpctr_ref	0.0269065	-1.31023	0.90494	-0.973517	0.834852	0.0269065	0.0388179
rs36100606_chr10_64905014_64905212_C_G_snpctr_alt	0.0335583	-1.03343	0.849298	-0.767851	0.778712	0.0335583	0.0484144
rs36100606_chr10_64905014_64905212_C_G_snpctr_ref	0.575582	21.5218	4.86529e-103	15.991	7.38055e-58	0.575582	0.83039
rs56378743_chr10_64926437_64926635_C_A_snpctr_alt	0.05853	0.00571925	0.497718	0.00424949	0.498305	0.05853	0.0844409
rs56378743_chr10_64926437_64926635_C_A_snpctr_ref	0.232043	7.22613	2.48478e-13	5.36912	3.95611e-08	0.232043	0.334768
rs12773235_chr10_65014576_65014774_G_A_snpctr_ref	0.19266	5.58729	1.1532e-08	4.15144	1.65196e-05	0.19266	0.27795
rs34568091_chr10_65017143_65017341_T_C_snpctr_alt	0.0185185	-1.65928	0.95147	-1.23287	0.891187	0.0185185	0.0267166
rs34568091_chr10_65017143_65017341_T_C_snpctr_ref	0.0560747	-0.0964496	0.538418	-0.0716634	0.528565	0.0560747	0.0808988
rs72829202_chr10_65019919_65020117_T_C_snpctr_alt	0.0476188	-0.448325	0.673041	-0.333112	0.630475	0.0476188	0.0686995
rs12766208_chr10_65021923_65022121_G_C_snpctr_alt	0.133332	3.11844	0.000909064	2.31704	0.0102507	0.133332	0.192357
rs7915339_chr10_65166671_65166869_G_C_snpctr_ref	0.174047	4.81274	7.44366e-07	3.57594	0.000174487	0.174047	0.251097
rs12770873_chr10_65248408_65248606_A_G_snpctr_alt	0.0789471	0.855339	0.196182	0.635529	0.262542	0.0789471	0.113897
rs35386465_chr10_65274740_65274938_G_A_snpctr_alt	0.0490196	-0.390034	0.651744	-0.289801	0.614016	0.0490196	0.0707204
rs35386465_chr10_65274740_65274938_G_A_snpctr_ref	0.0259755	-1.34897	0.911327	-1.0023	0.841901	0.0259755	0.0374747
rs12257409_chr10_65302600_65302798_C_T_snpctr_alt	0.0283019	-1.25216	0.894744	-0.930374	0.823911	0.0283019	0.040831
rs34826524_chr10_65305026_65305224_T_G_snpctr_alt	0.056137	-0.0938606	0.53739	-0.0697398	0.5278	0.056137	0.0809885
rs34826524_chr10_65305026_65305224_T_G_snpctr_ref	0.07326	0.618681	0.268063	0.459689	0.32287	0.07326	0.105692
rs12761962_chr10_65309768_65309966_G_A_snpctr_alt	0.0618988	0.145905	0.441998	0.108409	0.456835	0.0618988	0.089301
rs12761962_chr10_65309768_65309966_G_A_snpctr_ref	0.0186294	-1.65466	0.951004	-1.22944	0.890546	0.0186294	0.0268765
rs35193693_chr10_65321148_65321346_A_T_snpctr_alt	0.00269932	-2.31756	0.989763	-1.72198	0.957464	0.00269932	0.0038943
rs35193693_chr10_65321148_65321346_A_T_snpctr_ref	0.112427	2.24852	0.0122716	1.67068	0.0473923	0.112427	0.162197
rs72805692_chr10_71099010_71099208_A_G_snpctr_alt	0.0461527	-0.509336	0.694742	-0.378444	0.64745	0.0461527	0.0665843
rs72805692_chr10_71099010_71099208_A_G_snpctr_ref	0.187688	5.38037	3.71671e-08	3.99769	3.19817e-05	0.187688	0.270776
rs703985_chr10_80940641_80940839_A_T_snpctr_ref	0.0862071	1.15745	0.123544	0.860002	0.194894	0.0862071	0.124371
rs12571751_chr10_80942532_80942730_A_G_snpctr_alt	0.217742	6.631	1.66709e-11	4.92693	4.17657e-07	0.217742	0.314135
rs12571751_chr10_80942532_80942730_A_G_snpctr_ref	0.185518	5.29006	6.11379e-08	3.93059	4.23684e-05	0.185518	0.267646
rs703982_chr10_80942622_80942820_A_G_snpctr_alt	0.226951	7.01422	1.15618e-12	5.21167	9.35754e-08	0.226951	0.327421
rs703982_chr10_80942622_80942820_A_G_snpctr_ref	0.0740741	0.652555	0.257021	0.484858	0.313888	0.0740741	0.106866
rs703981_chr10_80942756_80942954_G_C_snpctr_alt	0.157921	4.14167	1.72392e-05	3.07732	0.00104435	0.157921	0.227832
rs703980_chr10_80943742_80943940_G_A_snpctr_alt	0.163637	4.37952	5.94704e-06	3.25405	0.000568866	0.163637	0.236078
rs703980_chr10_80943742_80943940_G_A_snpctr_ref	0.127911	2.89286	0.00190878	2.14943	0.0158	0.127911	0.184536
rs703977_chr10_80944131_80944329_T_G_snpctr_alt	0.215777	6.54923	2.89179e-11	4.86617	5.68906e-07	0.215777	0.3113
rs703977_chr10_80944131_80944329_T_G_snpctr_ref	0.315405	10.6951	5.36746e-27	7.94659	9.58607e-16	0.315405	0.455033
rs697239_chr10_80947339_80947537_T_C_snpctr_alt	0.0480588	-0.430018	0.666409	-0.319509	0.62533	0.0480588	0.0693342
rs697239_chr10_80947339_80947537_T_C_snpctr_ref	0.0472018	-0.465678	0.679277	-0.346005	0.635331	0.0472018	0.0680979
rs703975_chr10_80947678_80947876_T_G_snpctr_alt	0.101449	1.79171	0.0365901	1.33126	0.0915512	0.101449	0.14636
rs703974_chr10_80948494_80948692_A_G_snpctr_alt	0.0329653	-1.0581	0.854995	-0.786185	0.78412	0.0329653	0.0475589
rs703974_chr10_80948494_80948692_A_G_snpctr_ref	0.124774	2.76231	0.00286968	2.05244	0.0200635	0.124774	0.18001
rs703966_chr10_80954152_80954350_G_A_snpctr_alt	0.0319985	-1.09833	0.86397	-0.816077	0.792772	0.0319985	0.0461641
rs10824744_chr10_81094026_81094224_A_G_snpctr_alt	0.0490798	-0.387531	0.650818	-0.287941	0.613304	0.0490798	0.0708072
rs10824744_chr10_81094026_81094224_A_G_snpctr_ref	0.142603	3.50425	0.000228948	2.60371	0.00461105	0.142603	0.205733
rs12411493_chr10_81095683_81095881_A_G_snpctr_alt	0.115942	2.39481	0.00831452	1.77938	0.0375889	0.115942	0.167269
rs12411493_chr10_81095683_81095881_A_G_snpctr_ref	0.154055	3.98079	3.43428e-05	2.95779	0.00154928	0.154055	0.222254
rs7077812_chr10_81095972_81096170_T_C_snpctr_alt	0.0545697	-0.159078	0.563196	-0.118197	0.547044	0.0545697	0.0787275
rs7077812_chr10_81095972_81096170_T_C_snpctr_ref	0.111112	2.1938	0.0141249	1.63002	0.0515481	0.111112	0.1603
rs1317617_chr10_81096490_81096688_G_A_snpctr_alt	0.0426036	-0.657024	0.744417	-0.488178	0.687288	0.0426036	0.061464
rs1317617_chr10_81096490_81096688_G_A_snpctr_ref	0.0771831	0.781932	0.217127	0.580987	0.280625	0.0771831	0.111352
rs1903860_chr10_89620111_89620309_T_C_snpctr_alt	0.0454545	-0.538391	0.704846	-0.400032	0.655434	0.0454545	0.065577
rs12569872_chr10_89665413_89665611_G_A_snpctr_alt	0.262295	8.48497	1.07886e-17	6.30446	1.44602e-10	0.262295	0.378411
rs12572106_chr10_89716008_89716206_T_C_snpctr_alt	0.208949	6.2651	1.8629e-10	4.65506	1.61941e-06	0.208949	0.30145
rs12572106_chr10_89716008_89716206_T_C_snpctr_ref	0.0258585	-1.35384	0.912106	-1.00592	0.842774	0.0258585	0.0373059
rs76774620_chr10_89751886_89752084_A_G_snpctr_alt	0.205467	6.12021	4.6725e-10	4.54741	2.71553e-06	0.205467	0.296426
rs76774620_chr10_89751886_89752084_A_G_snpctr_ref	0.147426	3.70495	0.000105716	2.75283	0.00295411	0.147426	0.212691
rs117291845_chr10_89829878_89830076_G_A_snpctr_alt	0.28166	9.2908	7.65633e-21	6.9032	2.54214e-12	0.28166	0.406349
rs117291845_chr10_89829878_89830076_G_A_snpctr_ref	0.129943	2.97745	0.00145329	2.21229	0.0134734	0.129943	0.187469
rs855704_chr10_93881817_93882015_C_G_snpctr_alt	0.293471	9.78232	6.70513e-23	7.26841	1.81878e-13	0.293471	0.423389
rs2767654_chr10_93908811_93909009_G_A_snpctr_alt	0.0501532	-0.342862	0.634149	-0.254751	0.600542	0.0501532	0.0723558
rs2767654_chr10_93908811_93909009_G_A_snpctr_ref	0.143798	3.55399	0.00018972	2.64066	0.00413719	0.143798	0.207457
rs1971471_chr10_93996329_93996527_A_C_snpctr_alt	0.0261767	-1.3406	0.909974	-0.996083	0.840395	0.0261767	0.037765
rs10748577_chr10_94068266_94068464_G_C_snpctr_alt	0.176472	4.91364	4.47004e-07	3.65091	0.000130658	0.176472	0.254595
rs10882106_chr10_94480235_94480433_C_T_snpctr_ref	0.169811	4.63647	1.77206e-06	3.44496	0.000285568	0.169811	0.244986
rs68054705_chr10_95382465_95382663_A_G_snpctr_alt	0.035461	-0.954251	0.830022	-0.709022	0.760845	0.035461	0.0511593
rs68054705_chr10_95382465_95382663_A_G_snpctr_ref	0.154321	3.99186	3.27785e-05	2.96601	0.00150845	0.154321	0.222638
rs10882287_chr10_95388228_95388426_A_G_snpctr_alt	0.147619	3.71297	0.000102421	2.75879	0.00290079	0.147619	0.212969
rs10882287_chr10_95388228_95388426_A_G_snpctr_ref	0.0933334	1.454	0.0729738	1.08034	0.139995	0.0933334	0.134652
rs2857300_chr10_95388815_95389013_A_G_snpctr_ref	0.314813	10.6704	6.99913e-27	7.92828	1.11099e-15	0.314813	0.454179
rs714549_chr10_95388984_95389182_A_G_snpctr_ref	0.10833	2.07804	0.0188527	1.54402	0.0612923	0.10833	0.156287
rs1409335_chr10_95389150_95389348_G_A_snpctr_alt	0.275862	9.04957	7.17693e-20	6.72396	8.84261e-12	0.275862	0.397985
rs1409335_chr10_95389150_95389348_G_A_snpctr_ref	0.0892857	1.28556	0.0992991	0.955187	0.169742	0.0892857	0.128812
rs1409334_chr10_95389152_95389350_T_A_snpctr_alt	0.028626	-1.23867	0.892267	-0.920351	0.821305	0.028626	0.0412987
rs1409334_chr10_95389152_95389350_T_A_snpctr_ref	0.0413793	-0.707973	0.760519	-0.526034	0.700568	0.0413793	0.0596977
rs4919339_chr10_95389582_95389780_T_C_snpctr_alt	0.0784305	0.833839	0.202186	0.619555	0.267775	0.0784305	0.113151
rs4919339_chr10_95389582_95389780_T_C_snpctr_ref	0.035088	-0.969773	0.83392	-0.720555	0.764408	0.035088	0.0506212
rs10882288_chr10_95389777_95389975_C_T_snpctr_ref	0.0952381	1.53325	0.0626068	1.13923	0.127304	0.0952381	0.137399
rs716333_chr10_95390642_95390840_T_A_snpctr_ref	0.0360361	-0.930315	0.823896	-0.691238	0.755292	0.0360361	0.0519892
rs1409333_chr10_95390820_95391018_C_T_snpctr_alt	0.0478712	-0.437824	0.669243	-0.325309	0.627527	0.0478712	0.0690635
rs1409333_chr10_95390820_95391018_C_T_snpctr_ref	0.113765	2.3042	0.0106056	1.71206	0.0434431	0.113765	0.164128
rs11187560_chr10_95391258_95391456_G_A_snpctr_alt	0.250001	7.97339	7.71886e-16	5.92435	1.56771e-09	0.250001	0.360675
rs1335715_chr10_112981978_112982176_C_T_snpctr_alt	0.224049	6.89347	2.72243e-12	5.12195	1.51198e-07	0.224049	0.323235
rs11598724_chr10_112982890_112983088_G_A_snpctr_ref	0.0507247	-0.319082	0.625168	-0.237083	0.593704	0.0507247	0.0731802
rs34211312_chr10_113020874_113021072_C_T_snpctr_alt	0.0495874	-0.366407	0.642969	-0.272246	0.607284	0.0495874	0.0715395
rs34211312_chr10_113020874_113021072_C_T_snpctr_ref	0.610673	22.982	3.52658e-117	17.076	1.12025e-65	0.610673	0.881014
rs114322470_chr10_114736571_114736769_T_G_snpctr_alt	0.0408125	-0.731557	0.767781	-0.543558	0.706627	0.0408125	0.05888
rs116761056_chr10_114737225_114737423_C_T_snpctr_alt	0.0254237	-1.37193	0.914957	-1.01936	0.845985	0.0254237	0.0366787
rs116761056_chr10_114737225_114737423_C_T_snpctr_ref	0.113279	2.284	0.0111858	1.69704	0.0448442	0.113279	0.163427
rs144155527_chr10_114737534_114737732_C_T_snpctr_alt	0.067994	0.399545	0.344746	0.296867	0.383284	0.067994	0.0980946
rs144155527_chr10_114737534_114737732_C_T_snpctr_ref	0.192982	5.60069	1.0675e-08	4.16139	1.58155e-05	0.192982	0.278415
rs192408510_chr10_114739889_114740087_G_A_snpctr_ref	0.172222	4.7368	1.0856e-06	3.51951	0.000216171	0.172222	0.248464
rs184509201_chr10_114740238_114740436_C_G_snpctr_alt	0.0246914	-1.4024	0.919603	-1.04201	0.851296	0.0246914	0.0356221
rs184509201_chr10_114740238_114740436_C_G_snpctr_ref	0.0451126	-0.552616	0.709737	-0.410602	0.659318	0.0451126	0.0650838
rs149954646_chr10_114741408_114741606_G_A_snpctr_alt	0.108108	2.06881	0.0192819	1.53716	0.0621273	0.108108	0.155967
rs149954646_chr10_114741408_114741606_G_A_snpctr_ref	0.164557	4.41783	4.98494e-06	3.28251	0.000514439	0.164557	0.237406
rs145034729_chr10_114741574_114741772_G_A_snpctr_alt	0.0666675	0.344345	0.365293	0.255854	0.399032	0.0666675	0.0961808
rs4506565_chr10_114755942_114756140_A_T_snpctr_alt	0.114016	2.31465	0.0103161	1.71982	0.0427329	0.114016	0.16449
rs4506565_chr10_114755942_114756140_A_T_snpctr_ref	0.135332	3.20168	0.000683143	2.3789	0.00868231	0.135332	0.195243
rs7903146_chr10_114758250_114758448_C_T_snpctr_alt	0.0702531	0.493553	0.310811	0.366717	0.356915	0.0702531	0.101354
rs7903146_chr10_114758250_114758448_C_T_snpctr_ref	0.0545065	-0.161711	0.564233	-0.120153	0.547819	0.0545065	0.0786362
rs4575195_chr10_114765648_114765846_C_A_snpctr_alt	0.194301	5.65554	7.76779e-09	4.20215	1.32196e-05	0.194301	0.280317
rs4575195_chr10_114765648_114765846_C_A_snpctr_ref	0.119617	2.54775	0.00542099	1.89302	0.0291779	0.119617	0.172571
rs7896811_chr10_114766618_114766816_C_T_snpctr_ref	0.265153	8.60394	3.8514e-18	6.39285	8.14111e-11	0.265153	0.382535
rs4132670_chr10_114767672_114767870_G_A_snpctr_alt	0.0377717	-0.858095	0.80458	-0.637577	0.738125	0.0377717	0.054493
rs4132670_chr10_114767672_114767870_G_A_snpctr_ref	0.449999	16.2959	5.27554e-60	12.1081	4.78405e-34	0.449999	0.649211
rs57225583_chr10_114771744_114771942_A_G_snpctr_ref	0.0588235	0.0179363	0.492845	0.0133269	0.494683	0.0588235	0.0848644
rs114863326_chr10_114783676_114783874_T_C_snpctr_alt	0.0434782	-0.62063	0.732578	-0.461137	0.67765	0.0434782	0.0627258
rs114863326_chr10_114783676_114783874_T_C_snpctr_ref	0.0273972	-1.28981	0.901441	-0.958347	0.831056	0.0273972	0.0395258
rs7074440_chr10_114785325_114785523_G_A_snpctr_alt	0.0751174	0.695971	0.243223	0.517117	0.302537	0.0751174	0.108371
rs4612730_chr10_124176353_124176551_G_A_snpctr_alt	0.146512	3.6669	0.000122755	2.72456	0.00321938	0.146512	0.211372
rs4612730_chr10_124176353_124176551_G_A_snpctr_ref	0.0571428	-0.052004	0.520737	-0.0386397	0.515411	0.0571428	0.0824397
rs28437392_chr11_1710789_1710987_C_T_snpctr_alt	0.0254237	-1.37193	0.914957	-1.01936	0.845985	0.0254237	0.0366787
rs28439783_chr11_1710800_1710998_C_G_snpctr_alt	0.0365854	-0.907461	0.817919	-0.674257	0.749926	0.0365854	0.0527815
rs28439783_chr11_1710800_1710998_C_G_snpctr_ref	0.0273974	-1.2898	0.90144	-0.958339	0.831054	0.0273974	0.0395261
rs28693674_chr11_1710842_1711040_A_T_snpctr_alt	0.0631578	0.198299	0.421406	0.147339	0.441432	0.0631578	0.0911175
rs28693674_chr11_1710842_1711040_A_T_snpctr_ref	0.157576	4.12733	1.835e-05	3.06667	0.0010823	0.157576	0.227334
rs10742925_chr11_1713877_1714075_C_T_snpctr_alt	0.052239	-0.256068	0.601051	-0.190262	0.575448	0.052239	0.0753649
rs3741204_chr11_2169809_2170007_T_C_snpctr_alt	0.225909	6.97087	1.57492e-12	5.17946	1.11265e-07	0.225909	0.325918
rs3741204_chr11_2169809_2170007_T_C_snpctr_ref	0.168144	4.56708	2.47281e-06	3.39341	0.000345144	0.168144	0.24258
rs3842727_chr11_2184749_2184947_G_T_snpctr_ref	0.113206	2.28096	0.0112754	1.69479	0.045058	0.113206	0.163322
rs10770143_chr11_2195168_2195366_C_T_snpctr_alt	0.0980391	1.64981	0.0494908	1.22583	0.110131	0.0980391	0.14144
rs10840496_chr11_2195745_2195943_T_C_snpctr_alt	0.316671	10.7477	3.03693e-27	7.98572	6.98525e-16	0.316671	0.456859
rs10840496_chr11_2195745_2195943_T_C_snpctr_ref	0.0491805	-0.383338	0.649265	-0.284826	0.612111	0.0491805	0.0709525
rs10743152_chr11_2195882_2196080_T_C_snpctr_alt	0.102318	1.82788	0.0337841	1.35814	0.0872098	0.102318	0.147614
rs7482891_chr11_2197013_2197211_A_G_snpctr_alt	0.0754193	0.708534	0.239307	0.526451	0.299287	0.0754193	0.108807
rs7482891_chr11_2197013_2197211_A_G_snpctr_ref	0.139665	3.38199	0.000359817	2.51287	0.00598774	0.139665	0.201494
rs4929964_chr11_2197033_2197231_T_G_snpctr_alt	0.211268	6.36161	9.98224e-11	4.72677	1.14059e-06	0.211268	0.304796
rs4929964_chr11_2197033_2197231_T_G_snpctr_ref	0.142077	3.48235	0.000248521	2.58743	0.00483469	0.142077	0.204973
rs4929965_chr11_2197187_2197385_A_G_snpctr_alt	0.0465137	-0.494315	0.689458	-0.367283	0.643296	0.0465137	0.067105
rs4929965_chr11_2197187_2197385_A_G_snpctr_ref	0.447368	16.1864	3.14306e-59	12.0268	1.28523e-33	0.447368	0.645416
rs68037604_chr11_2212388_2212586_G_T_snpctr_alt	0.0551499	-0.134937	0.553669	-0.10026	0.539931	0.0551499	0.0795644
rs76361611_chr11_2212485_2212683_A_G_snpctr_alt	0.0714272	0.542411	0.293768	0.403019	0.343467	0.0714272	0.103048
rs76361611_chr11_2212485_2212683_A_G_snpctr_ref	0.535714	19.8628	4.27235e-88	14.7583	1.35955e-49	0.535714	0.772872
rs7110836_chr11_2212666_2212864_C_A_snpctr_ref	0.0941176	1.48663	0.0685564	1.10459	0.134669	0.0941176	0.135783
rs7129293_chr11_2212759_2212957_G_T_snpctr_alt	0.0289351	-1.22581	0.889865	-0.910795	0.818798	0.0289351	0.0417445
rs7129293_chr11_2212759_2212957_G_T_snpctr_ref	0.0437499	-0.609324	0.728845	-0.452737	0.674631	0.0437499	0.0631177
rs7111341_chr11_2213067_2213265_C_T_snpctr_alt	0.028777	-1.23239	0.891098	-0.915683	0.820083	0.028777	0.0415165
rs7111341_chr11_2213067_2213265_C_T_snpctr_ref	0.0328939	-1.06107	0.855671	-0.788392	0.784766	0.0328939	0.0474559
rs7121197_chr11_2213159_2213357_T_C_snpctr_alt	0.334785	11.5015	6.48223e-31	8.54578	6.38348e-18	0.334785	0.482992
rs7121197_chr11_2213159_2213357_T_C_snpctr_ref	0.0694438	0.459877	0.322802	0.341695	0.36629	0.0694438	0.100186
rs11564701_chr11_2213393_2213591_G_C_snpctr_alt	0.167442	4.53787	2.84122e-06	3.37171	0.000373521	0.167442	0.241568
rs11564701_chr11_2213393_2213591_G_C_snpctr_ref	0.149186	3.7782	7.89832e-05	2.80726	0.00249827	0.149186	0.21523
rs11564700_chr11_2213480_2213678_C_G_snpctr_alt	0.0327866	-1.06554	0.856684	-0.791711	0.785736	0.0327866	0.047301
rs11564696_chr11_2213595_2213793_C_G_snpctr_alt	0.177672	4.96357	3.46047e-07	3.688	0.00011301	0.177672	0.256326
rs11564696_chr11_2213595_2213793_C_G_snpctr_ref	0.236025	7.39181	7.24218e-14	5.49222	1.98453e-08	0.236025	0.340512
rs7937915_chr11_2214289_2214487_C_G_snpctr_alt	0.11594	2.39472	0.00831657	1.77931	0.0375944	0.11594	0.167266
rs7937915_chr11_2214289_2214487_C_G_snpctr_ref	0.0473754	-0.458455	0.676687	-0.340639	0.633312	0.0473754	0.0683483
rs7947138_chr11_2214368_2214566_T_C_snpctr_alt	0.0340908	-1.01127	0.844056	-0.751386	0.77379	0.0340908	0.0491826
rs7947138_chr11_2214368_2214566_T_C_snpctr_ref	0.238094	7.47791	3.77565e-14	5.5562	1.37858e-08	0.238094	0.343497
rs800140_chr11_2333576_2333774_A_G_snpctr_alt	0.0698323	0.476045	0.317021	0.353708	0.361779	0.0698323	0.100747
rs2521287_chr11_2342257_2342455_A_T_snpctr_alt	0.219299	6.69579	1.07256e-11	4.97507	3.26123e-07	0.219299	0.316381
rs2521287_chr11_2342257_2342455_A_T_snpctr_ref	0.0825687	1.00604	0.157197	0.747505	0.227379	0.0825687	0.119121
rs800125_chr11_2364450_2364648_C_A_snpctr_alt	0.0612245	0.117847	0.453094	0.0875622	0.465112	0.0612245	0.0883283
rs800125_chr11_2364450_2364648_C_A_snpctr_ref	0.153063	3.93951	4.08244e-05	2.92711	0.00171063	0.153063	0.220823
rs2521247_chr11_2389611_2389809_C_T_snpctr_alt	0.203821	6.05173	7.16512e-10	4.49652	3.45373e-06	0.203821	0.294052
rs2521248_chr11_2390073_2390271_C_T_snpctr_alt	0.225776	6.96533	1.63821e-12	5.17534	1.13748e-07	0.225776	0.325726
rs2521248_chr11_2390073_2390271_C_T_snpctr_ref	0.0584414	0.00203529	0.499188	0.00151225	0.499397	0.0584414	0.0843132
rs12419835_chr11_2390216_2390414_G_A_snpctr_ref	0.054545	-0.160107	0.563601	-0.118962	0.547347	0.054545	0.0786918
rs231346_chr11_2676540_2676738_C_G_snpctr_ref	0.0447763	-0.566611	0.714511	-0.421	0.663122	0.0447763	0.0645986
rs151216_chr11_2680716_2680914_C_T_snpctr_ref	0.0583347	-0.0024079	0.500961	-0.0017891	0.500714	0.0583347	0.0841591
rs231361_chr11_2691401_2691599_G_A_snpctr_alt	0.404923	14.4202	1.93163e-47	10.7144	4.35577e-27	0.404923	0.584181
rs231361_chr11_2691401_2691599_G_A_snpctr_ref	0.225549	6.95589	1.75174e-12	5.16833	1.181e-07	0.225549	0.325399
rs2283217_chr11_2753262_2753460_G_T_snpctr_ref	0.10989	2.14297	0.0160578	1.59226	0.0556636	0.10989	0.158538
rs2283218_chr11_2753263_2753461_A_G_snpctr_alt	0.046875	-0.479278	0.68413	-0.35611	0.639121	0.046875	0.0676263
rs2237895_chr11_2857095_2857293_A_C_snpctr_alt	0.617284	23.2571	6.02379e-120	17.2804	3.30505e-67	0.617284	0.890552
rs2237896_chr11_2858341_2858539_G_A_snpctr_alt	0.336954	11.5918	2.26819e-31	8.61286	3.56309e-18	0.336954	0.486122
rs2237896_chr11_2858341_2858539_G_A_snpctr_ref	0.229999	7.14106	4.63081e-13	5.30591	5.60564e-08	0.229999	0.331818
rs2237897_chr11_2858447_2858645_C_T_snpctr_alt	0.12234	2.66107	0.00389469	1.97721	0.0240089	0.12234	0.1765
rs74046911_chr11_2858537_2858735_C_T_snpctr_ref	0.270495	8.82621	5.41423e-19	6.558	2.72669e-11	0.270495	0.390242
rs431222_chr11_2908300_2908498_C_T_snpctr_alt	0.0253964	-1.37307	0.915134	-1.02021	0.846185	0.0253964	0.0366393
rs445084_chr11_2908655_2908853_A_G_snpctr_alt	0.0980908	1.65196	0.0492712	1.22743	0.10983	0.0980908	0.141515
rs445084_chr11_2908655_2908853_A_G_snpctr_ref	0.0245915	-1.40656	0.920221	-1.0451	0.852011	0.0245915	0.035478
rs450563_chr11_2908866_2909064_A_G_snpctr_alt	0.14035	3.41048	0.000324246	2.53403	0.00563788	0.14035	0.202482
rs450563_chr11_2908866_2909064_A_G_snpctr_ref	0.0675674	0.381796	0.351307	0.28368	0.388328	0.0675674	0.0974792
rs10769803_chr11_7564112_7564310_A_G_snpctr_alt	0.0357143	-0.943708	0.82734	-0.701189	0.758407	0.0357143	0.0515249
rs10769803_chr11_7564112_7564310_A_G_snpctr_ref	0.0701755	0.490326	0.311952	0.364319	0.35781	0.0701755	0.101242
rs11041434_chr11_7566194_7566392_A_G_snpctr_alt	0.0757475	0.722192	0.235088	0.536599	0.295772	0.0757475	0.109281
rs11041434_chr11_7566194_7566392_A_G_snpctr_ref	0.107809	2.05637	0.0198734	1.52791	0.0632671	0.107809	0.155536
rs7121717_chr11_7567683_7567881_T_C_snpctr_ref	0.197044	5.7697	3.97064e-09	4.28697	9.05629e-06	0.197044	0.284274
rs7121577_chr11_7567763_7567961_A_T_snpctr_alt	0.0505048	-0.328234	0.628632	-0.243882	0.596339	0.0505048	0.072863
rs7105989_chr11_7567884_7568082_C_G_snpctr_ref	0.0536385	-0.19783	0.578411	-0.14699	0.55843	0.0536385	0.077384
rs7105146_chr11_7567902_7568100_G_A_snpctr_alt	0.0267857	-1.31525	0.905788	-0.977253	0.835778	0.0267857	0.0386436
rs7481625_chr11_7576251_7576449_G_A_snpctr_alt	0.0666666	0.344309	0.365307	0.255827	0.399042	0.0666666	0.0961796
rs7481625_chr11_7576251_7576449_G_A_snpctr_ref	0.0418845	-0.686947	0.753942	-0.510412	0.695118	0.0418845	0.0604266
rs415895_chr11_9769463_9769661_C_G_snpctr_alt	0.0454523	-0.538482	0.704878	-0.4001	0.655459	0.0454523	0.0655738
rs415895_chr11_9769463_9769661_C_G_snpctr_ref	0.0290553	-1.22081	0.888921	-0.907078	0.817817	0.0290553	0.041918
rs360140_chr11_9776468_9776666_C_A_snpctr_ref	0.0388888	-0.811608	0.791492	-0.603037	0.726758	0.0388888	0.0561047
rs75336838_chr11_14576692_14576890_C_T_snpctr_alt	0.0421875	-0.67434	0.749952	-0.501044	0.69183	0.0421875	0.0608637
rs75336838_chr11_14576692_14576890_C_T_snpctr_ref	0.0263158	-1.33481	0.909031	-0.991783	0.839348	0.0263158	0.0379656
rs1557765_chr11_17403540_17403738_T_C_snpctr_alt	0.034965	-0.97489	0.835192	-0.724357	0.765577	0.034965	0.0504438
rs10734252_chr11_17404740_17404938_G_A_snpctr_alt	0.0272726	-1.29499	0.902338	-0.962198	0.832025	0.0272726	0.0393461
rs10734252_chr11_17404740_17404938_G_A_snpctr_ref	0.0192308	-1.62964	0.948411	-1.21084	0.887022	0.0192308	0.0277441
rs2074314_chr11_17411722_17411920_C_T_snpctr_alt	0.214285	6.48716	4.37344e-11	4.82006	7.17592e-07	0.214285	0.309148
rs2074314_chr11_17411722_17411920_C_T_snpctr_ref	0.149152	3.77677	7.94387e-05	2.80619	0.00250653	0.149152	0.215181
rs757110_chr11_17418378_17418576_C_A_snpctr_alt	0.156475	4.0815	2.23731e-05	3.03261	0.00121223	0.156475	0.225746
rs757110_chr11_17418378_17418576_C_A_snpctr_ref	0.0567375	-0.0688693	0.527453	-0.0511709	0.520405	0.0567375	0.081855
rs614668_chr11_34968424_34968622_A_G_snpctr_alt	0.0666667	0.344313	0.365306	0.255829	0.399041	0.0666667	0.0961797
rs2985149_chr11_34969435_34969633_G_A_snpctr_alt	0.0905661	1.33884	0.0903118	0.994776	0.159923	0.0905661	0.130659
rs2915183_chr11_34970643_34970841_G_A_snpctr_alt	0.0408164	-0.731393	0.76773	-0.543436	0.706585	0.0408164	0.0588857
rs2915183_chr11_34970643_34970841_G_A_snpctr_ref	0.0633803	0.207555	0.417788	0.154216	0.43872	0.0633803	0.0914384
rs2956102_chr11_34970718_34970916_T_C_snpctr_ref	0.0222221	-1.50516	0.933859	-1.11836	0.868292	0.0222221	0.0320597
rs2915181_chr11_34970960_34971158_T_C_snpctr_alt	0.0444444	-0.580425	0.719186	-0.431264	0.666862	0.0444444	0.0641196
rs2243948_chr11_34978793_34978991_G_A_snpctr_ref	0.0950255	1.52441	0.0637035	1.13266	0.128679	0.0950255	0.137093
rs2243929_chr11_34979406_34979604_C_G_snpctr_alt	0.0212765	-1.54451	0.938767	-1.14759	0.874431	0.0212765	0.0306956
rs1748073_chr11_34980004_34980202_C_T_snpctr_alt	0.0377358	-0.859586	0.804991	-0.638685	0.738486	0.0377358	0.0544413
rs1748073_chr11_34980004_34980202_C_T_snpctr_ref	0.0621118	0.154771	0.438501	0.114997	0.454224	0.0621118	0.0896084
rs2732551_chr11_34980463_34980661_A_G_snpctr_alt	0.0419945	-0.682371	0.752498	-0.507011	0.693927	0.0419945	0.0605853
rs2732551_chr11_34980463_34980661_A_G_snpctr_ref	0.0967741	1.59717	0.0551137	1.18672	0.117669	0.0967741	0.139616
rs2767034_chr11_34981273_34981471_A_G_snpctr_alt	0.115296	2.36791	0.00894456	1.75939	0.0392558	0.115296	0.166336
rs2767034_chr11_34981273_34981471_A_G_snpctr_ref	0.0491803	-0.383348	0.649269	-0.284833	0.612114	0.0491803	0.0709522
rs2732557_chr11_34986412_34986610_G_A_snpctr_alt	0.161017	4.2705	9.75181e-06	3.17304	0.000754251	0.161017	0.232298
rs2762959_chr11_34990658_34990856_A_T_snpctr_alt	0.142857	3.51483	0.000220022	2.61157	0.00450643	0.142857	0.206099
rs2762956_chr11_34998191_34998389_A_T_snpctr_alt	0.0375587	-0.866958	0.807018	-0.644163	0.740265	0.0375587	0.0541857
rs2762956_chr11_34998191_34998389_A_T_snpctr_ref	0.227276	7.02773	1.04962e-12	5.2217	8.86421e-08	0.227276	0.327889
rs2469911_chr11_35030394_35030592_G_A_snpctr_alt	0.0416667	-0.696013	0.75679	-0.517148	0.697473	0.0416667	0.0601123
rs2732532_chr11_35030462_35030660_G_A_snpctr_alt	0.177401	4.95231	3.66683e-07	3.67964	0.000116781	0.177401	0.255936
rs2732532_chr11_35030462_35030660_G_A_snpctr_ref	0.123705	2.71785	0.00328541	2.0194	0.0217228	0.123705	0.178469
rs952489_chr11_35031477_35031675_G_A_snpctr_alt	0.0400001	-0.765365	0.777973	-0.568677	0.715212	0.0400001	0.0577079
rs497109_chr11_35032142_35032340_G_A_snpctr_alt	0.0425532	-0.659122	0.745091	-0.489737	0.68784	0.0425532	0.0613913
rs35251247_chr11_43878360_43878558_G_A_snpctr_alt	0.146907	3.68336	0.000115091	2.73679	0.00310211	0.146907	0.211942
rs35251247_chr11_43878360_43878558_G_A_snpctr_ref	0.0491805	-0.38334	0.649266	-0.284827	0.612112	0.0491805	0.0709525
rs57635800_chr11_43878386_43878584_G_A_snpctr_alt	0.199999	5.89268	1.89989e-09	4.37835	5.9791e-06	0.199999	0.288538
rs57635800_chr11_43878386_43878584_G_A_snpctr_ref	0.0295568	-1.19994	0.884919	-0.891574	0.813689	0.0295568	0.0426414
rs6485644_chr11_45855899_45856097_C_T_snpctr_alt	0.0822368	0.99223	0.160543	0.737241	0.230488	0.0822368	0.118643
rs6485644_chr11_45855899_45856097_C_T_snpctr_ref	0.413526	14.7782	1.01301e-49	10.9804	2.37423e-28	0.413526	0.596592
rs11038694_chr11_45878024_45878222_G_A_snpctr_alt	0.0438428	-0.605458	0.727563	-0.449864	0.673596	0.0438428	0.0632518
rs11038694_chr11_45878024_45878222_G_A_snpctr_ref	0.0458015	-0.523949	0.699843	-0.389302	0.651474	0.0458015	0.0660776
rs11988_chr11_47261161_47261359_G_A_snpctr_alt	0.0306123	-1.15602	0.876163	-0.858938	0.804813	0.0306123	0.0441642
rs11988_chr11_47261161_47261359_G_A_snpctr_ref	0.0410959	-0.719765	0.764165	-0.534796	0.703605	0.0410959	0.0592888
rs11039154_chr11_47278403_47278601_C_T_snpctr_ref	0.0357143	-0.94371	0.827341	-0.70119	0.758408	0.0357143	0.0515248
rs182168_chr11_49226085_49226283_A_G_snpctr_ref	0.0360364	-0.930304	0.823893	-0.691229	0.755289	0.0360364	0.0519896
rs174528_chr11_61543400_61543598_T_C_snpctr_alt	0.0760868	0.73631	0.230771	0.547089	0.292159	0.0760868	0.10977
rs174528_chr11_61543400_61543598_T_C_snpctr_ref	0.150728	3.84235	6.09298e-05	2.85493	0.00215235	0.150728	0.217455
rs174535_chr11_61551257_61551455_T_C_snpctr_ref	0.0918367	1.39171	0.0820046	1.03406	0.150553	0.0918367	0.132492
rs174536_chr11_61551828_61552026_A_C_snpctr_ref	0.0453348	-0.543372	0.706563	-0.403733	0.656796	0.0453348	0.0654043
rs174537_chr11_61552581_61552779_G_T_snpctr_alt	0.0427804	-0.649667	0.742046	-0.482712	0.68535	0.0427804	0.0617191
rs174537_chr11_61552581_61552779_G_T_snpctr_ref	0.0215517	-1.53306	0.937369	-1.13908	0.872666	0.0215517	0.0310926
rs174544_chr11_61567654_61567852_C_A_snpctr_alt	0.031746	-1.10884	0.86625	-0.823885	0.794997	0.031746	0.0457998
rs174564_chr11_61588206_61588404_A_G_snpctr_alt	0.0159999	-1.76408	0.961141	-1.31074	0.905027	0.0159999	0.0230829
rs174564_chr11_61588206_61588404_A_G_snpctr_ref	0.0247525	-1.39986	0.919223	-1.04012	0.850858	0.0247525	0.0357103
rs174566_chr11_61592263_61592461_A_G_snpctr_alt	0.0529101	-0.228142	0.590232	-0.169513	0.567303	0.0529101	0.0763331
rs174566_chr11_61592263_61592461_A_G_snpctr_ref	0.0521249	-0.260816	0.602883	-0.19379	0.57683	0.0521249	0.0752003
rs174568_chr11_61593717_61593915_C_T_snpctr_ref	0.136643	3.25623	0.000564521	2.41942	0.00777258	0.136643	0.197134
rs174576_chr11_61603411_61603609_C_A_snpctr_ref	0.0457515	-0.526033	0.700567	-0.39085	0.652046	0.0457515	0.0660054
rs174599_chr11_61621457_61621655_G_C_snpctr_alt	0.0606077	0.0921811	0.463277	0.0684919	0.472697	0.0606077	0.0874385
rs174599_chr11_61621457_61621655_G_C_snpctr_ref	0.147591	3.7118	0.000102895	2.75792	0.00290851	0.147591	0.212928
rs2845885_chr11_63868963_63869161_C_T_snpctr_alt	0.104256	1.90853	0.0281616	1.41806	0.0780862	0.104256	0.15041
rs2845885_chr11_63868963_63869161_C_T_snpctr_ref	0.137255	3.2817	0.000515918	2.43835	0.00737723	0.137255	0.198017
rs2701540_chr11_63869008_63869206_T_A_snpctr_alt	0.0509088	-0.311419	0.622259	-0.231389	0.591494	0.0509088	0.0734459
rs2701540_chr11_63869008_63869206_T_A_snpctr_ref	0.283868	9.38271	3.21492e-21	6.97149	1.568e-12	0.283868	0.409535
rs1783541_chr11_65294700_65294898_C_T_snpctr_alt	0.0450005	-0.557283	0.711333	-0.414069	0.660588	0.0450005	0.064922
rs2846139_chr11_65309884_65310082_C_T_snpctr_alt	0.113636	2.29884	0.010757	1.70807	0.0438115	0.113636	0.163942
rs2846139_chr11_65309884_65310082_C_T_snpctr_ref	0.115185	2.36332	0.00905612	1.75598	0.0395461	0.115185	0.166177
rs9667947_chr11_72424535_72424733_T_C_snpctr_alt	0.0265923	-1.3233	0.907133	-0.983234	0.837254	0.0265923	0.0383645
rs9667947_chr11_72424535_72424733_T_C_snpctr_ref	0.0320507	-1.09616	0.863496	-0.814464	0.792311	0.0320507	0.0462394
rs76550717_chr11_72428073_72428271_A_G_snpctr_alt	0.141389	3.45375	0.000276428	2.56618	0.00514121	0.141389	0.203982
rs76550717_chr11_72428073_72428271_A_G_snpctr_ref	0.323529	11.0331	1.3224e-28	8.19778	1.22433e-16	0.323529	0.466754
rs75896506_chr11_72429480_72429678_G_A_snpctr_ref	0.23077	7.17313	3.66509e-13	5.32974	4.91765e-08	0.23077	0.33293
rs7129793_chr11_72455786_72455984_C_T_snpctr_ref	0.0875912	1.21504	0.112175	0.902795	0.183317	0.0875912	0.126367
rs77464186_chr11_72460299_72460497_A_C_snpctr_alt	0.0588231	0.0179162	0.492853	0.013312	0.494689	0.0588231	0.0848637
rs7103836_chr11_72474472_72474670_G_C_snpctr_ref	0.271606	8.87247	3.5772e-19	6.59237	2.16428e-11	0.271606	0.391845
rs613937_chr11_72474740_72474938_A_G_snpctr_ref	0.0342466	-1.00478	0.842499	-0.746568	0.772338	0.0342466	0.0494074
rs57235767_chr11_93013432_93013630_C_T_snpctr_alt	0.0222222	-1.50515	0.933858	-1.11835	0.868292	0.0222222	0.0320599
rs7931511_chr11_100446094_100446292_G_A_snpctr_alt	0.0740736	0.652537	0.257027	0.484845	0.313893	0.0740736	0.106866
rs7931511_chr11_100446094_100446292_G_A_snpctr_ref	0.164706	4.42402	4.84415e-06	3.28711	0.000506109	0.164706	0.23762
rs11224292_chr11_100446182_100446380_C_A_snpctr_alt	0.0526322	-0.239703	0.59472	-0.178103	0.570679	0.0526322	0.0759323
rs11224292_chr11_100446182_100446380_C_A_snpctr_ref	0.0289427	-1.2255	0.889806	-0.910562	0.818737	0.0289427	0.0417554
rs11224293_chr11_100449019_100449217_G_A_snpctr_alt	0.232843	7.25941	1.94393e-13	5.39385	3.44825e-08	0.232843	0.335922
rs11224293_chr11_100449019_100449217_G_A_snpctr_ref	0.056872	-0.063274	0.525226	-0.0470135	0.518749	0.056872	0.0820489
rs11600772_chr11_100451876_100452074_T_C_snpctr_alt	0.0396826	-0.778577	0.781886	-0.578494	0.718535	0.0396826	0.0572498
rs11606531_chr11_100451896_100452094_C_T_snpctr_alt	0.271728	8.87754	3.41767e-19	6.59614	2.10995e-11	0.271728	0.392021
rs11606531_chr11_100451896_100452094_C_T_snpctr_ref	0.0344391	-0.996773	0.840563	-0.740617	0.770537	0.0344391	0.0496851
rs11224302_chr11_100456505_100456703_C_T_snpctr_ref	0.0579704	-0.0175646	0.507007	-0.0130508	0.505206	0.0579704	0.0836337
rs11224303_chr11_100456630_100456828_G_A_snpctr_alt	0.180851	5.09586	1.73584e-07	3.7863	7.64548e-05	0.180851	0.260913
rs11224303_chr11_100456630_100456828_G_A_snpctr_ref	0.101267	1.78411	0.0372025	1.32562	0.0924823	0.101267	0.146097
rs11601576_chr11_100473229_100473427_G_A_snpctr_alt	0.064087	0.236962	0.406343	0.176067	0.430121	0.064087	0.0924579
rs11601576_chr11_100473229_100473427_G_A_snpctr_ref	0.0352728	-0.962079	0.831995	-0.714839	0.762646	0.0352728	0.0508879
rs617948_chr11_118980926_118981124_A_G_snpctr_alt	0.255005	8.18161	1.40037e-16	6.07906	6.04458e-10	0.255005	0.367894
rs617948_chr11_118980926_118981124_A_G_snpctr_ref	0.0238095	-1.4391	0.924939	-1.06927	0.857527	0.0238095	0.0343499
rs547345_chr11_118997770_118997968_C_T_snpctr_alt	0.478292	17.4733	1.14476e-68	12.9829	7.64876e-39	0.478292	0.69003
rs547345_chr11_118997770_118997968_C_T_snpctr_ref	0.193965	5.64159	8.42432e-09	4.19178	1.38385e-05	0.193965	0.279833
rs1219414_chr11_121797798_121797996_G_A_snpctr_alt	0.307229	10.3548	1.98973e-25	7.69378	7.14251e-15	0.307229	0.443237
rs1219414_chr11_121797798_121797996_G_A_snpctr_ref	0.0538461	-0.189188	0.575027	-0.14057	0.555895	0.0538461	0.0776836
rs1219413_chr11_121798641_121798839_A_G_snpctr_ref	0.125	2.77173	0.00278793	2.05944	0.0197261	0.125	0.180337
rs1968311_chr11_128034895_128035093_C_G_snpctr_alt	0.0216207	-1.53019	0.937015	-1.13695	0.87222	0.0216207	0.0311921
rs1968311_chr11_128034895_128035093_C_G_snpctr_ref	0.476744	17.4089	3.53425e-68	12.935	1.42752e-38	0.476744	0.687796
rs10893827_chr11_128040711_128040909_A_G_snpctr_alt	0.0446436	-0.572136	0.716385	-0.425105	0.66462	0.0446436	0.064407
rs10893827_chr11_128040711_128040909_A_G_snpctr_ref	0.0373136	-0.877158	0.8098	-0.651742	0.742716	0.0373136	0.0538321
rs10893828_chr11_128040733_128040931_G_C_snpctr_alt	0.0199998	-1.59764	0.944938	-1.18707	0.882399	0.0199998	0.0288536
rs10893828_chr11_128040733_128040931_G_C_snpctr_ref	0.121868	2.64139	0.00412837	1.96259	0.024847	0.121868	0.175818
rs7933438_chr11_128041483_128041681_G_A_snpctr_alt	0.0875912	1.21505	0.112174	0.902797	0.183317	0.0875912	0.126367
rs7933438_chr11_128041483_128041681_G_A_snpctr_ref	0.0357179	-0.94356	0.827303	-0.701079	0.758373	0.0357179	0.05153
rs10790946_chr11_128210901_128211099_G_A_snpctr_alt	0.0416667	-0.69601	0.756789	-0.517146	0.697473	0.0416667	0.0601124
rs7123918_chr11_128211079_128211277_T_A_snpctr_alt	0.0642199	0.242495	0.404198	0.180177	0.428507	0.0642199	0.0926497
rs871507_chr11_128212927_128213125_G_A_snpctr_alt	0.046875	-0.479279	0.68413	-0.356111	0.639121	0.046875	0.0676263
rs4936047_chr11_128230255_128230453_C_T_snpctr_ref	0.0606059	0.0921041	0.463308	0.0684347	0.47272	0.0606059	0.0874358
rs1125253_chr11_128231370_128231568_T_G_snpctr_alt	0.245098	7.76937	3.94385e-15	5.77276	3.89927e-09	0.245098	0.353602
rs1125253_chr11_128231370_128231568_T_G_snpctr_ref	0.206903	6.17997	3.20577e-10	4.59181	2.19714e-06	0.206903	0.298498
rs1125251_chr11_128231467_128231665_T_C_snpctr_alt	0.595237	22.3397	7.60107e-111	16.5987	3.55895e-62	0.595237	0.858746
rs10750397_chr11_128234045_128234243_A_G_snpctr_ref	0.052941	-0.226855	0.589732	-0.168557	0.566927	0.052941	0.0763777
rs7104712_chr11_128235153_128235351_C_A_snpctr_alt	0.0493827	-0.374925	0.646142	-0.278575	0.609714	0.0493827	0.0712442
rs7104712_chr11_128235153_128235351_C_A_snpctr_ref	0.295927	9.88451	2.42975e-23	7.34434	1.03392e-13	0.295927	0.426932
rs7931302_chr11_128235959_128236157_C_A_snpctr_alt	0.324786	11.0854	7.38236e-29	8.23663	8.85626e-17	0.324786	0.468567
rs7931302_chr11_128235959_128236157_C_A_snpctr_ref	0.209901	6.30473	1.44348e-10	4.68451	1.40317e-06	0.209901	0.302824
rs11221333_chr11_128383588_128383786_C_T_snpctr_alt	0.156436	4.07987	2.25304e-05	3.0314	0.0012171	0.156436	0.225689
rs11221333_chr11_128383588_128383786_C_T_snpctr_ref	0.22772	7.04621	9.19308e-13	5.23543	8.22988e-08	0.22772	0.32853
rs112595469_chr11_128583876_128584074_C_T_snpctr_alt	0.02	-1.59763	0.944937	-1.18706	0.882398	0.02	0.0288539
rs1984564_chr12_7090094_7090292_A_G_snpctr_alt	0.0434783	-0.620626	0.732577	-0.461134	0.677649	0.0434783	0.0627259
rs1984564_chr12_7090094_7090292_A_G_snpctr_ref	0.0612245	0.117848	0.453094	0.0875629	0.465112	0.0612245	0.0883283
rs3764031_chr12_7091819_7092017_C_T_snpctr_alt	0.0943401	1.49589	0.0673416	1.11147	0.133184	0.0943401	0.136104
rs12578175_chr12_7118258_7118456_T_G_snpctr_ref	0.0210526	-1.55382	0.939887	-1.15451	0.875855	0.0210526	0.0303725
rs7311050_chr12_7120737_7120935_C_T_snpctr_alt	0.0443604	-0.583917	0.720362	-0.433859	0.667804	0.0443604	0.0639986
rs7311050_chr12_7120737_7120935_C_T_snpctr_ref	0.119045	2.52394	0.00580246	1.87532	0.0303743	0.119045	0.171746
rs58845597_chr12_7120843_7121041_T_C_snpctr_alt	0.224235	6.90119	2.5785e-12	5.12768	1.46666e-07	0.224235	0.323502
rs58404968_chr12_7138802_7139000_A_C_snpctr_alt	0.439655	15.8655	5.49382e-57	11.7883	2.24299e-32	0.439655	0.634288
rs58192977_chr12_7138810_7139008_T_G_snpctr_alt	0.0499997	-0.349251	0.63655	-0.259499	0.602375	0.0499997	0.0721343
rs11045237_chr12_20578984_20579182_A_C_snpctr_alt	0.0508474	-0.313976	0.62323	-0.233289	0.592231	0.0508474	0.0733573
rs11045237_chr12_20578984_20579182_A_C_snpctr_ref	0.101099	1.77714	0.0377723	1.32044	0.0933435	0.101099	0.145855
rs1871130_chr12_21692850_21693048_A_G_snpctr_alt	0.0714285	0.542467	0.293749	0.403061	0.343452	0.0714285	0.10305
rs1871145_chr12_21706183_21706381_T_G_snpctr_ref	0.374978	13.1741	6.18596e-40	9.78854	6.30537e-23	0.374978	0.54098
rs1478299_chr12_21706555_21706753_A_C_snpctr_alt	0.126582	2.83758	0.00227287	2.10836	0.0174999	0.126582	0.18262
rs1478299_chr12_21706555_21706753_A_C_snpctr_ref	0.223632	6.87609	3.07581e-12	5.10904	1.61902e-07	0.223632	0.322632
rs1871136_chr12_21712446_21712644_A_G_snpctr_alt	0.0540541	-0.180537	0.571634	-0.134141	0.553355	0.0540541	0.0779835
rs1871138_chr12_21712797_21712995_G_C_snpctr_alt	0.0692644	0.45241	0.325487	0.336147	0.36838	0.0692644	0.0999274
rs1871138_chr12_21712797_21712995_G_C_snpctr_ref	0.0921415	1.40439	0.0801008	1.04349	0.148362	0.0921415	0.132932
rs1871139_chr12_21712831_21713029_A_G_snpctr_alt	0.0302027	-1.17306	0.879615	-0.871604	0.808288	0.0302027	0.0435732
rs1871139_chr12_21712831_21713029_A_G_snpctr_ref	0.0360449	-0.929953	0.823802	-0.690969	0.755207	0.0360449	0.0520017
rs2306180_chr12_21713303_21713501_T_C_snpctr_ref	0.102703	1.84388	0.0326005	1.37003	0.0853391	0.102703	0.148169
rs1463543_chr12_21713708_21713906_C_A_snpctr_alt	0.0270269	-1.30522	0.90409	-0.969795	0.833926	0.0270269	0.0389916
rs1473424_chr12_21714075_21714273_C_G_snpctr_alt	0.198114	5.81421	3.04597e-09	4.32005	7.79983e-06	0.198114	0.285818
rs4762845_chr12_21714652_21714850_T_C_snpctr_alt	0.463243	16.847	5.51454e-64	12.5176	2.99084e-36	0.463243	0.668319
rs4762845_chr12_21714652_21714850_T_C_snpctr_ref	0.0268455	-1.31277	0.905369	-0.975405	0.83532	0.0268455	0.0387298
rs4762706_chr12_21714801_21714999_T_G_snpctr_alt	0.0408156	-0.731429	0.767742	-0.543463	0.706594	0.0408156	0.0588844
rs4762706_chr12_21714801_21714999_T_G_snpctr_ref	0.129548	2.96101	0.00153316	2.20007	0.0139008	0.129548	0.186899
rs4762707_chr12_21714950_21715148_G_A_snpctr_alt	0.238234	7.48374	3.61179e-14	5.56053	1.34479e-08	0.238234	0.343699
rs4762707_chr12_21714950_21715148_G_A_snpctr_ref	0.0512186	-0.29853	0.617351	-0.221812	0.58777	0.0512186	0.0738928
rs4762708_chr12_21715091_21715289_A_G_snpctr_alt	0.254384	8.15577	1.73479e-16	6.05986	6.81213e-10	0.254384	0.366998
rs4762708_chr12_21715091_21715289_A_G_snpctr_ref	0.0240384	-1.42958	0.923581	-1.0622	0.855927	0.0240384	0.0346801
rs4762709_chr12_21715175_21715373_G_A_snpctr_ref	0.0277779	-1.27396	0.898662	-0.946574	0.828072	0.0277779	0.0400751
rs1473421_chr12_21715702_21715900_A_G_snpctr_ref	0.238095	7.47797	3.77384e-14	5.55624	1.37821e-08	0.238095	0.343499
rs10770833_chr12_21716401_21716599_G_T_snpctr_alt	0.0180182	-1.6801	0.953531	-1.24834	0.894046	0.0180182	0.0259948
rs10770836_chr12_21716642_21716840_A_G_snpctr_alt	0.191176	5.52553	1.64245e-08	4.10555	2.01677e-05	0.191176	0.275809
rs10770836_chr12_21716642_21716840_A_G_snpctr_ref	0.044949	-0.559424	0.712064	-0.41566	0.661171	0.044949	0.0648477
rs7398739_chr12_21717120_21717318_G_C_snpctr_alt	0.0423731	-0.666617	0.747492	-0.495306	0.689808	0.0423731	0.0611314
rs6487239_chr12_21717149_21717347_C_A_snpctr_alt	0.0529612	-0.226013	0.589404	-0.167931	0.566681	0.0529612	0.0764069
rs6487239_chr12_21717149_21717347_C_A_snpctr_ref	0.164671	4.42258	4.87641e-06	3.28604	0.000508027	0.164671	0.237571
rs10842707_chr12_26471265_26471463_C_T_snpctr_alt	0.304058	10.2229	7.83262e-25	7.59573	1.53028e-14	0.304058	0.438662
rs10842707_chr12_26471265_26471463_C_T_snpctr_ref	0.150981	3.85289	5.83657e-05	2.86275	0.00209988	0.150981	0.21782
rs2137564_chr12_26473251_26473449_G_A_snpctr_ref	0.0425532	-0.659122	0.745091	-0.489738	0.68784	0.0425532	0.0613913
rs7960190_chr12_27946820_27947018_T_C_snpctr_ref	0.096773	1.59712	0.055119	1.18669	0.117676	0.096773	0.139614
rs10842987_chr12_27957834_27958032_A_C_snpctr_ref	0.0236192	-1.44702	0.926055	-1.07516	0.858848	0.0236192	0.0340753
rs10842988_chr12_27960008_27960206_G_A_snpctr_alt	0.105	1.93947	0.0262219	1.44106	0.0747844	0.105	0.151483
rs10771369_chr12_27960053_27960251_G_C_snpctr_alt	0.0218974	-1.51867	0.935578	-1.1284	0.870424	0.0218974	0.0315912
rs10771369_chr12_27960053_27960251_G_C_snpctr_ref	0.0666665	0.344307	0.365308	0.255825	0.399043	0.0666665	0.0961795
rs10771370_chr12_27960071_27960269_A_G_snpctr_alt	0.117647	2.46575	0.00683629	1.83209	0.033469	0.117647	0.169729
rs10771370_chr12_27960071_27960269_A_G_snpctr_ref	0.0962965	1.5773	0.0573636	1.17195	0.120608	0.0962965	0.138926
rs10842989_chr12_27960086_27960284_C_T_snpctr_ref	0.0198019	-1.60587	0.945849	-1.19319	0.883602	0.0198019	0.0285681
rs10842991_chr12_27962004_27962202_C_T_snpctr_alt	0.216943	6.59774	2.08734e-11	4.90222	4.73803e-07	0.216943	0.312982
rs10842991_chr12_27962004_27962202_C_T_snpctr_ref	0.498349	18.3079	3.57894e-75	13.603	1.92075e-42	0.498349	0.718966
rs7953190_chr12_27962620_27962818_T_C_snpctr_alt	0.0765306	0.75478	0.225191	0.560813	0.287463	0.0765306	0.11041
rs7966976_chr12_27962835_27963033_G_A_snpctr_alt	0.0581397	-0.0105196	0.504197	-0.00781624	0.503118	0.0581397	0.0838779
rs7966976_chr12_27962835_27963033_G_A_snpctr_ref	0.130695	3.00872	0.00131175	2.23552	0.0126915	0.130695	0.188553
rs3751237_chr12_27963408_27963606_T_G_snpctr_alt	0.234374	7.32311	1.21144e-13	5.44118	2.64647e-08	0.234374	0.33813
rs3751237_chr12_27963408_27963606_T_G_snpctr_ref	0.0534779	-0.204514	0.581024	-0.151957	0.560389	0.0534779	0.0771522
rs3751239_chr12_27963577_27963775_C_G_snpctr_ref	0.0436687	-0.612703	0.729963	-0.455247	0.675534	0.0436687	0.0630006
rs10842992_chr12_27963740_27963938_T_C_snpctr_alt	0.203226	6.02695	8.35415e-10	4.47811	3.76531e-06	0.203226	0.293193
rs10842992_chr12_27963740_27963938_T_C_snpctr_ref	0.0409688	-0.725055	0.765791	-0.538727	0.704962	0.0409688	0.0591054
rs10842993_chr12_27964549_27964747_G_A_snpctr_alt	0.166292	4.49001	3.56105e-06	3.33614	0.000424751	0.166292	0.239908
rs10842993_chr12_27964549_27964747_G_A_snpctr_ref	0.0377355	-0.859601	0.804995	-0.638696	0.73849	0.0377355	0.0544408
rs10842994_chr12_27965051_27965249_C_T_snpctr_alt	0.0258624	-1.35367	0.91208	-1.0058	0.842744	0.0258624	0.0373116
rs10842994_chr12_27965051_27965249_C_T_snpctr_ref	0.140042	3.39769	0.000339783	2.52454	0.00579257	0.140042	0.202038
rs77453555_chr12_48496946_48497144_G_A_snpctr_alt	0.0606065	0.0921316	0.463297	0.0684551	0.472712	0.0606065	0.0874367
rs77942811_chr12_48504527_48504725_G_A_snpctr_ref	0.0666667	0.344311	0.365306	0.255828	0.399042	0.0666667	0.0961796
rs4760682_chr12_48512186_48512384_C_A_snpctr_alt	0.0374329	-0.872193	0.808448	-0.648052	0.741524	0.0374329	0.0540042
rs4760682_chr12_48512186_48512384_C_A_snpctr_ref	0.119997	2.56355	0.00518033	1.90476	0.0284058	0.119997	0.173119
rs80206782_chr12_48525265_48525463_G_A_snpctr_alt	0.0492538	-0.380288	0.648134	-0.282559	0.611243	0.0492538	0.0710583
rs80206782_chr12_48525265_48525463_G_A_snpctr_ref	0.0345618	-0.991666	0.83932	-0.736823	0.769385	0.0345618	0.0498622
rs79426695_chr12_48525278_48525476_G_A_snpctr_alt	0.0114963	-1.95149	0.974501	-1.44999	0.926469	0.0114963	0.0165856
rs79426695_chr12_48525278_48525476_G_A_snpctr_ref	0.227273	7.02761	1.05052e-12	5.22162	8.86846e-08	0.227273	0.327885
rs2228501_chr12_48526560_48526758_G_A_snpctr_alt	0.0697673	0.473338	0.317986	0.351697	0.362533	0.0697673	0.100653
rs41291961_chr12_48526793_48526991_G_A_snpctr_alt	0.0489795	-0.391702	0.652361	-0.29104	0.61449	0.0489795	0.0706625
rs41291961_chr12_48526793_48526991_G_A_snpctr_ref	0.338982	11.6762	8.43644e-32	8.67556	2.05752e-18	0.338982	0.489048
rs55682541_chr12_48526870_48527068_T_G_snpctr_alt	0.0918933	1.39407	0.0816484	1.03581	0.150145	0.0918933	0.132574
rs55682541_chr12_48526870_48527068_T_G_snpctr_ref	0.100934	1.77029	0.0383396	1.31535	0.0941962	0.100934	0.145617
rs80343014_chr12_48542167_48542365_G_A_snpctr_ref	0.0412365	-0.713914	0.76236	-0.530448	0.702099	0.0412365	0.0594917
rs3936179_chr12_48543485_48543683_G_C_snpctr_alt	0.0583332	-0.00246838	0.500985	-0.00183404	0.500732	0.0583332	0.084157
rs3936179_chr12_48543485_48543683_G_C_snpctr_ref	0.267857	8.71644	1.43538e-18	6.47645	4.69544e-11	0.267857	0.386436
rs56288528_chr12_48545146_48545344_A_G_snpctr_alt	0.0212762	-1.54452	0.938769	-1.1476	0.874433	0.0212762	0.0306951
rs148662008_chr12_48548493_48548691_C_T_snpctr_alt	0.264706	8.58531	4.52946e-18	6.37901	8.91164e-11	0.264706	0.38189
rs148662008_chr12_48548493_48548691_C_T_snpctr_ref	0.0317464	-1.10883	0.866247	-0.823874	0.794994	0.0317464	0.0458003
rs116851385_chr12_48549618_48549816_G_A_snpctr_alt	0.204379	6.07492	6.20255e-10	4.51375	3.18452e-06	0.204379	0.294856
rs116851385_chr12_48549618_48549816_G_A_snpctr_ref	0.082595	1.00714	0.156935	0.748316	0.227135	0.082595	0.119159
rs55894137_chr12_48555722_48555920_C_A_snpctr_ref	0.0326129	-1.07277	0.858312	-0.79708	0.787298	0.0326129	0.0470505
rs79155547_chr12_48570249_48570447_C_G_snpctr_alt	0.153333	3.95077	3.89497e-05	2.93548	0.00166515	0.153333	0.221213
rs79155547_chr12_48570249_48570447_C_G_snpctr_ref	0.0754729	0.710764	0.238615	0.528108	0.298712	0.0754729	0.108884
rs10506276_chr12_48594415_48594613_G_A_snpctr_alt	0.0617289	0.138837	0.444789	0.103158	0.458919	0.0617289	0.089056
rs10506276_chr12_48594415_48594613_G_A_snpctr_ref	0.0566037	-0.0744369	0.529669	-0.0553077	0.522053	0.0566037	0.0816619
rs10506277_chr12_48594520_48594718_C_G_snpctr_alt	0.0145985	-1.8224	0.965803	-1.35407	0.912143	0.0145985	0.0210612
rs10506277_chr12_48594520_48594718_C_G_snpctr_ref	0.0472808	-0.462392	0.6781	-0.343564	0.634413	0.0472808	0.0682118
rs17122802_chr12_48594913_48595111_G_T_snpctr_alt	0.224628	6.91757	2.29721e-12	5.13986	1.37473e-07	0.224628	0.32407
rs17122802_chr12_48594913_48595111_G_T_snpctr_ref	0.274385	8.98808	1.25789e-19	6.67828	1.20883e-11	0.274385	0.395854
rs75981470_chr12_48594933_48595131_G_C_snpctr_alt	0.0333333	-1.04279	0.851477	-0.774806	0.780773	0.0333333	0.0480898
rs75981470_chr12_48594933_48595131_G_C_snpctr_ref	0.359994	12.5506	1.97378e-36	9.32524	5.53652e-21	0.359994	0.519362
rs80004446_chr12_48595007_48595205_G_A_snpctr_alt	0.0888887	1.26904	0.102214	0.942914	0.172862	0.0888887	0.128239
rs80004446_chr12_48595007_48595205_G_A_snpctr_ref	0.0593219	0.0386749	0.484575	0.028736	0.488538	0.0593219	0.0855834
rs75029175_chr12_48745961_48746159_A_G_snpctr_alt	0.0274511	-1.28757	0.901052	-0.956681	0.830636	0.0274511	0.0396035
rs11834109_chr12_48746121_48746319_T_C_snpctr_ref	0.0334647	-1.03732	0.850207	-0.770746	0.779571	0.0334647	0.0482793
rs77727008_chr12_48750398_48750596_C_A_snpctr_alt	0.0388295	-0.814075	0.792199	-0.604869	0.727367	0.0388295	0.0560192
rs77727008_chr12_48750398_48750596_C_A_snpctr_ref	0.0513711	-0.292184	0.614927	-0.217097	0.585934	0.0513711	0.0741128
rs74575365_chr12_48750670_48750868_G_A_snpctr_ref	0.166557	4.50103	3.38128e-06	3.34433	0.000412409	0.166557	0.24029
rs1043011_chr12_56864941_56865139_G_T_snpctr_alt	0.190834	5.51127	1.7813e-08	4.09495	2.11128e-05	0.190834	0.275315
rs1043011_chr12_56864941_56865139_G_T_snpctr_ref	0.0449435	-0.559653	0.712142	-0.41583	0.661233	0.0449435	0.0648398
rs2638315_chr12_56864957_56865155_G_C_snpctr_alt	0.0999999	1.73141	0.0416894	1.28646	0.0991409	0.0999999	0.144269
rs2638315_chr12_56864957_56865155_G_C_snpctr_ref	0.0529386	-0.226952	0.58977	-0.168629	0.566956	0.0529386	0.0763743
rs2657879_chr12_56865239_56865437_A_G_snpctr_ref	0.108696	2.09327	0.0181627	1.55533	0.0599341	0.108696	0.156815
rs11609805_chr12_57734946_57735144_G_A_snpctr_alt	0.0571428	-0.052003	0.520737	-0.038639	0.515411	0.0571428	0.0824397
rs2122982_chr12_57781794_57781992_G_A_snpctr_alt	0.0278742	-1.26996	0.89795	-0.943597	0.827312	0.0278742	0.040214
rs2122982_chr12_57781794_57781992_G_A_snpctr_ref	0.110465	2.16691	0.0151209	1.61004	0.0536941	0.110465	0.159368
rs61352607_chr12_57839074_57839272_G_T_snpctr_ref	0.0326113	-1.07283	0.858327	-0.797131	0.787312	0.0326113	0.0470482
rs3741414_chr12_57843950_57844148_C_T_snpctr_ref	0.032	-1.09827	0.863957	-0.816033	0.792759	0.032	0.0461662
rs10878349_chr12_66327533_66327731_A_G_snpctr_alt	0.227272	7.02757	1.0508e-12	5.22159	8.86978e-08	0.227272	0.327884
rs10878349_chr12_66327533_66327731_A_G_snpctr_ref	0.0891092	1.27821	0.100588	0.949729	0.171125	0.0891092	0.128557
rs1798097_chr12_71519501_71519699_A_C_snpctr_alt	0.0314607	-1.12071	0.868795	-0.832705	0.797495	0.0314607	0.0453882
rs1705261_chr12_71527547_71527745_T_A_snpctr_alt	0.246912	7.84487	2.16697e-15	5.82885	2.79045e-09	0.246912	0.356219
rs1705261_chr12_71527547_71527745_T_A_snpctr_ref	0.0884614	1.25126	0.10542	0.929702	0.176263	0.0884614	0.127623
rs1798090_chr12_71534996_71535194_T_C_snpctr_alt	0.196077	5.72945	5.03774e-09	4.25707	1.03563e-05	0.196077	0.282879
rs2197973_chr12_95928461_95928659_C_T_snpctr_alt	0.0578044	-0.0244743	0.509763	-0.0181848	0.507254	0.0578044	0.0833941
rs2197973_chr12_95928461_95928659_C_T_snpctr_ref	0.374995	13.1748	6.12946e-40	9.78905	6.27337e-23	0.374995	0.541004
rs79333258_chr12_97850997_97851195_C_G_snpctr_alt	0.0306122	-1.15602	0.876164	-0.85894	0.804813	0.0306122	0.0441641
rs79333258_chr12_97850997_97851195_C_G_snpctr_ref	0.372972	13.0906	1.86401e-39	9.72648	1.16245e-22	0.372972	0.538084
rs79621919_chr12_97860493_97860691_G_A_snpctr_alt	0.391534	13.863	5.30537e-44	10.3004	3.50737e-25	0.391534	0.564865
rs79621919_chr12_97860493_97860691_G_A_snpctr_ref	0.0515655	-0.284094	0.611831	-0.211086	0.58359	0.0515655	0.0743933
rs1533686_chr12_102743117_102743315_T_G_snpctr_alt	0.0416667	-0.69601	0.756789	-0.517146	0.697473	0.0416667	0.0601124
rs1533686_chr12_102743117_102743315_T_G_snpctr_ref	0.238081	7.47739	3.79064e-14	5.55581	1.38163e-08	0.238081	0.343479
rs35766_chr12_102880374_102880572_C_T_snpctr_ref	0.230303	7.15371	4.22326e-13	5.31531	5.32383e-08	0.230303	0.332257
rs855222_chr12_102904307_102904505_C_A_snpctr_alt	0.0740577	0.651874	0.257241	0.484352	0.314068	0.0740577	0.106843
rs855222_chr12_102904307_102904505_C_A_snpctr_ref	0.0521978	-0.25778	0.601712	-0.191534	0.575946	0.0521978	0.0753055
rs855221_chr12_102904420_102904618_A_G_snpctr_alt	0.297876	9.96562	1.07759e-23	7.4046	6.57715e-14	0.297876	0.429744
rs855221_chr12_102904420_102904618_A_G_snpctr_ref	0.12766	2.88241	0.00197323	2.14167	0.0161099	0.12766	0.184174
rs855218_chr12_102906543_102906741_A_G_snpctr_ref	0.122103	2.65117	0.00401069	1.96986	0.0244274	0.122103	0.176157
rs855217_chr12_102906828_102907026_C_T_snpctr_alt	0.204382	6.07506	6.19712e-10	4.51386	3.18295e-06	0.204382	0.294861
rs855217_chr12_102906828_102907026_C_T_snpctr_ref	0.56	20.8734	4.67334e-97	15.5092	1.50224e-54	0.56	0.807909
rs7310615_chr12_111864950_111865148_C_G_snpctr_ref	0.0793552	0.872318	0.191518	0.648145	0.258446	0.0793552	0.114485
rs10774625_chr12_111910120_111910318_A_G_snpctr_alt	0.0279076	-1.26857	0.897703	-0.942566	0.827049	0.0279076	0.0402621
rs10774625_chr12_111910120_111910318_A_G_snpctr_ref	0.0182459	-1.67062	0.952602	-1.24129	0.892752	0.0182459	0.0263233
rs653178_chr12_112007657_112007855_C_T_snpctr_alt	0.0628258	0.184481	0.426818	0.137072	0.445487	0.0628258	0.0906384
rs5745807_chr12_118456186_118456384_G_A_snpctr_alt	0.0724637	0.585544	0.279091	0.435067	0.331757	0.0724637	0.104543
rs11068779_chr12_118475868_118476066_T_C_snpctr_ref	0.0819672	0.981014	0.163293	0.728908	0.233029	0.0819672	0.118254
rs11068780_chr12_118475980_118476178_C_T_snpctr_ref	0.0263158	-1.33481	0.909031	-0.991783	0.839348	0.0263158	0.0379656
rs12578639_chr12_118489537_118489735_A_T_snpctr_alt	0.0662192	0.325689	0.37233	0.241992	0.404393	0.0662192	0.095534
rs12578639_chr12_118489537_118489735_A_T_snpctr_ref	0.0345312	-0.992941	0.839631	-0.737769	0.769673	0.0345312	0.049818
rs80091626_chr12_118494056_118494254_G_C_snpctr_alt	0.0317458	-1.10885	0.866252	-0.82389	0.794999	0.0317458	0.0457996
rs60777883_chr12_118494868_118495066_A_T_snpctr_alt	0.210526	6.33074	1.21995e-10	4.70383	1.27662e-06	0.210526	0.303725
rs60777883_chr12_118494868_118495066_A_T_snpctr_ref	0.0272727	-1.29499	0.902338	-0.962195	0.832024	0.0272727	0.0393462
rs11065290_chr12_121280361_121280559_T_C_snpctr_alt	0.0251752	-1.38227	0.916556	-1.02705	0.847801	0.0251752	0.0363201
rs11065290_chr12_121280361_121280559_T_C_snpctr_ref	0.100304	1.74405	0.0405751	1.29586	0.0975127	0.100304	0.144708
rs7954039_chr12_121398555_121398753_A_C_snpctr_ref	0.04	-0.765367	0.777974	-0.568679	0.715213	0.04	0.0577078
rs2251468_chr12_121405027_121405225_C_A_snpctr_alt	0.0612243	0.117838	0.453098	0.0875554	0.465115	0.0612243	0.088328
rs2251468_chr12_121405027_121405225_C_A_snpctr_ref	0.0367621	-0.900108	0.815969	-0.668794	0.748186	0.0367621	0.0530364
rs2243616_chr12_121406271_121406469_G_T_snpctr_ref	0.214766	6.50716	3.8293e-11	4.83491	6.66019e-07	0.214766	0.309842
rs11065566_chr12_121853274_121853472_T_C_snpctr_alt	0.0320868	-1.09466	0.863167	-0.813348	0.791991	0.0320868	0.0462915
rs11065566_chr12_121853274_121853472_T_C_snpctr_ref	0.202313	5.98894	1.05606e-09	4.44987	4.29611e-06	0.202313	0.291875
rs6489811_chr12_121893527_121893725_A_G_snpctr_alt	0.320002	10.8864	6.69444e-28	8.08872	3.01469e-16	0.320002	0.461666
rs6489811_chr12_121893527_121893725_A_G_snpctr_ref	0.0634921	0.212208	0.415973	0.157673	0.437357	0.0634921	0.0915997
rs10849890_chr12_121902626_121902824_T_C_snpctr_alt	0.102948	1.85407	0.0318644	1.3776	0.084163	0.102948	0.148522
rs10849890_chr12_121902626_121902824_T_C_snpctr_ref	0.0408164	-0.731395	0.767731	-0.543438	0.706586	0.0408164	0.0588856
rs937564_chr12_123477212_123477410_T_C_snpctr_ref	0.065625	0.300964	0.381721	0.223621	0.411526	0.065625	0.0946768
rs641760_chr12_123518767_123518965_T_C_snpctr_alt	0.0330578	-1.05426	0.854117	-0.783327	0.783282	0.0330578	0.0476923
rs641760_chr12_123518767_123518965_T_C_snpctr_ref	0.15476	4.01012	3.03437e-05	2.97958	0.00144322	0.15476	0.223271
rs520088_chr12_123522051_123522249_C_G_snpctr_alt	0.0262295	-1.3384	0.909617	-0.994451	0.839998	0.0262295	0.0378411
rs1790120_chr12_123613466_123613664_A_C_snpctr_alt	0.0749933	0.690808	0.244843	0.513281	0.303877	0.0749933	0.108192
rs1790120_chr12_123613466_123613664_A_C_snpctr_ref	0.0339793	-1.01591	0.845164	-0.754835	0.774826	0.0339793	0.0490217
rs2510885_chr12_123614714_123614912_G_C_snpctr_alt	0.109091	2.10971	0.0174416	1.56755	0.0584936	0.109091	0.157385
rs2510885_chr12_123614714_123614912_G_C_snpctr_ref	0.0357141	-0.943717	0.827343	-0.701196	0.75841	0.0357141	0.0515245
rs1790119_chr12_123614999_123615197_C_A_snpctr_alt	0.251735	8.04557	4.29212e-16	5.97798	1.12962e-09	0.251735	0.363177
rs1790119_chr12_123614999_123615197_C_A_snpctr_ref	0.248756	7.92158	1.17259e-15	5.88585	1.98011e-09	0.248756	0.358879
rs1616131_chr12_123619739_123619937_G_A_snpctr_ref	0.129751	2.96944	0.00149172	2.20634	0.0136802	0.129751	0.187191
rs1727318_chr12_123621111_123621309_T_C_snpctr_alt	0.032164	-1.09145	0.862462	-0.81096	0.791306	0.032164	0.0464029
rs1727318_chr12_123621111_123621309_T_C_snpctr_ref	0.0573461	-0.0435451	0.517366	-0.0323546	0.512905	0.0573461	0.0827329
rs1106240_chr12_123626883_123627081_C_T_snpctr_alt	0.0232459	-1.46256	0.928205	-1.0867	0.861415	0.0232459	0.0335368
rs1106241_chr12_123626917_123627115_T_C_snpctr_alt	0.0350876	-0.969789	0.833924	-0.720567	0.764412	0.0350876	0.0506207
rs1569068_chr12_123632177_123632375_G_A_snpctr_alt	0.0923078	1.41131	0.079076	1.04863	0.147175	0.0923078	0.133172
rs1569068_chr12_123632177_123632375_G_A_snpctr_ref	0.135294	3.2001	0.000686901	2.37772	0.00871001	0.135294	0.195188
rs1790108_chr12_123636742_123636940_A_G_snpctr_alt	0.2	5.8927	1.89971e-09	4.37836	5.97878e-06	0.2	0.288539
rs1051431_chr12_123645704_123645902_G_A_snpctr_alt	0.142661	3.50665	0.000226896	2.60549	0.00458715	0.142661	0.205816
rs1051431_chr12_123645704_123645902_G_A_snpctr_ref	0.112877	2.26725	0.0116875	1.6846	0.046033	0.112877	0.162847
rs1727296_chr12_123647626_123647824_G_C_snpctr_alt	0.118121	2.48548	0.00646885	1.84675	0.0323919	0.118121	0.170413
rs1618679_chr12_123650615_123650813_A_G_snpctr_ref	0.0779221	0.812684	0.2082	0.603836	0.272976	0.0779221	0.112418
rs1621194_chr12_123650919_123651117_T_C_snpctr_ref	0.0392157	-0.798005	0.787566	-0.592929	0.723386	0.0392157	0.0565763
rs4759409_chr12_123719486_123719684_G_C_snpctr_ref	0.0961537	1.57136	0.0580501	1.16754	0.121496	0.0961537	0.13872
rs7313483_chr12_123726735_123726933_C_T_snpctr_ref	0.215218	6.52598	3.37782e-11	4.8489	6.20736e-07	0.215218	0.310494
rs7131882_chr12_124426637_124426835_C_T_snpctr_ref	0.0400002	-0.765361	0.777972	-0.568675	0.715212	0.0400002	0.057708
rs4930726_chr12_124428232_124428430_T_C_snpctr_alt	0.276923	9.09372	4.78556e-20	6.75676	7.05543e-12	0.276923	0.399516
rs4930726_chr12_124428232_124428430_T_C_snpctr_ref	0.200001	5.89274	1.89922e-09	4.37839	5.97791e-06	0.200001	0.28854
rs2178663_chr12_124433806_124434004_C_T_snpctr_alt	0.0408162	-0.731403	0.767734	-0.543443	0.706588	0.0408162	0.0588853
rs2178663_chr12_124433806_124434004_C_T_snpctr_ref	0.0458036	-0.523862	0.699813	-0.389237	0.65145	0.0458036	0.0660807
rs34878139_chr12_124446154_124446352_T_C_snpctr_alt	0.0156249	-1.77969	0.962437	-1.32234	0.906972	0.0156249	0.0225419
rs34878139_chr12_124446154_124446352_T_C_snpctr_ref	0.142999	3.52072	0.000215188	2.61595	0.00444902	0.142999	0.206304
rs1882491_chr12_124454136_124454334_T_C_snpctr_alt	0.054054	-0.180538	0.571635	-0.134142	0.553355	0.054054	0.0779835
rs1882491_chr12_124454136_124454334_T_C_snpctr_ref	0.181159	5.10868	1.62208e-07	3.79582	7.3577e-05	0.181159	0.261357
rs4765127_chr12_124460068_124460266_G_T_snpctr_alt	0.0825161	1.00386	0.157724	0.745879	0.22787	0.0825161	0.119046
rs4765127_chr12_124460068_124460266_G_T_snpctr_ref	0.0388349	-0.813849	0.792134	-0.604702	0.727311	0.0388349	0.056027
rs12311114_chr12_124460604_124460802_C_A_snpctr_alt	0.0655736	0.298826	0.382537	0.222032	0.412145	0.0655736	0.0946027
rs952632_chr12_124469639_124469837_A_G_snpctr_alt	0.0452766	-0.545794	0.707396	-0.405533	0.657457	0.0452766	0.0653203
rs952632_chr12_124469639_124469837_A_G_snpctr_ref	0.16666	4.50533	3.31352e-06	3.34752	0.000407684	0.16666	0.240439
rs7311969_chr12_124470234_124470432_T_C_snpctr_alt	0.23676	7.4224	5.75078e-14	5.51495	1.74437e-08	0.23676	0.341572
rs7311969_chr12_124470234_124470432_T_C_snpctr_ref	0.0447756	-0.56664	0.714521	-0.421022	0.66313	0.0447756	0.0645976
rs4765562_chr12_124472472_124472670_T_C_snpctr_ref	0.101706	1.8024	0.0357409	1.33921	0.0902507	0.101706	0.146731
rs7307277_chr12_124475057_124475255_A_G_snpctr_alt	0.0517244	-0.277481	0.609295	-0.206173	0.581672	0.0517244	0.0746225
rs7311233_chr12_124475841_124476039_A_G_snpctr_alt	0.0417721	-0.691624	0.755413	-0.513887	0.696334	0.0417721	0.0602645
rs7311233_chr12_124475841_124476039_A_G_snpctr_ref	0.292236	9.73094	1.11267e-22	7.23023	2.41092e-13	0.292236	0.421608
rs12833624_chr12_124476774_124476972_C_T_snpctr_alt	0.195312	5.69764	6.07369e-09	4.23343	1.15075e-05	0.195312	0.281776
rs12833624_chr12_124476774_124476972_C_T_snpctr_ref	0.499994	18.3763	1.01612e-75	13.6539	9.56928e-43	0.499994	0.721338
rs34114498_chr12_124480274_124480472_G_C_snpctr_alt	0.0491802	-0.383352	0.649271	-0.284836	0.612115	0.0491802	0.070952
rs56041971_chr12_124480767_124480965_G_A_snpctr_alt	0.0580578	-0.0139284	0.505556	-0.010349	0.504129	0.0580578	0.0837597
rs56041971_chr12_124480767_124480965_G_A_snpctr_ref	0.212124	6.39721	7.912e-11	4.75322	1.001e-06	0.212124	0.30603
rs12303933_chr12_124482157_124482355_T_C_snpctr_alt	0.0270271	-1.30521	0.904089	-0.969789	0.833924	0.0270271	0.0389919
rs12303933_chr12_124482157_124482355_T_C_snpctr_ref	0.0207253	-1.56745	0.941495	-1.16464	0.877917	0.0207253	0.0299002
rs2130382_chr12_124484544_124484742_C_G_snpctr_ref	0.0228022	-1.48102	0.930699	-1.10042	0.864425	0.0228022	0.0328967
rs12311848_chr12_124486752_124486950_A_G_snpctr_alt	0.264209	8.56464	5.42079e-18	6.36365	9.85067e-11	0.264209	0.381173
rs11057413_chr12_124489063_124489261_A_G_snpctr_alt	0.0785259	0.83781	0.201069	0.622505	0.266805	0.0785259	0.113289
rs11057413_chr12_124489063_124489261_A_G_snpctr_ref	0.231405	7.19957	3.0201e-13	5.34939	4.41264e-08	0.231405	0.333847
rs1054852_chr12_124496217_124496415_A_G_snpctr_alt	0.0289351	-1.22581	0.889865	-0.910797	0.818799	0.0289351	0.0417445
rs1054852_chr12_124496217_124496415_A_G_snpctr_ref	0.841571	32.5904	2.80738e-233	24.2151	7.70894e-130	0.841571	1.21413
rs863750_chr12_124505345_124505543_C_T_snpctr_alt	0.125	2.77173	0.00278793	2.05944	0.0197261	0.125	0.180337
rs825452_chr12_124509078_124509276_G_A_snpctr_ref	0.0434781	-0.620633	0.73258	-0.46114	0.677651	0.0434781	0.0627256
rs11610045_chr12_133063669_133063867_G_A_snpctr_alt	0.133745	3.13563	0.000857434	2.32982	0.00990791	0.133745	0.192953
rs11147271_chr12_133079888_133080086_G_A_snpctr_alt	0.0694444	0.4599	0.322794	0.341712	0.366284	0.0694444	0.100187
rs11147271_chr12_133079888_133080086_G_A_snpctr_ref	0.0446428	-0.572168	0.716396	-0.425129	0.664629	0.0446428	0.0644059
rs36098511_chr12_133080350_133080548_A_T_snpctr_alt	0.0240095	-1.43078	0.923753	-1.06309	0.85613	0.0240095	0.0346384
rs36098511_chr12_133080350_133080548_A_T_snpctr_ref	0.194444	5.66149	7.50333e-09	4.20657	1.29639e-05	0.194444	0.280523
rs11610623_chr12_133081537_133081735_C_T_snpctr_ref	0.0555558	-0.118044	0.546984	-0.0877087	0.534946	0.0555558	0.0801501
rs3751297_chr12_133088066_133088264_G_A_snpctr_alt	0.1215	2.62609	0.00431866	1.95122	0.0255155	0.1215	0.175287
rs3751297_chr12_133088066_133088264_G_A_snpctr_ref	0.034188	-1.00722	0.843086	-0.748381	0.772885	0.034188	0.0493229
rs34238147_chr13_26776156_26776354_G_A_snpctr_alt	0.142268	3.49031	0.000241234	2.59335	0.00475233	0.142268	0.205249
rs34238147_chr13_26776156_26776354_G_A_snpctr_ref	0.0441175	-0.594025	0.723752	-0.441369	0.670527	0.0441175	0.0636481
rs34584161_chr13_26776900_26777098_A_G_snpctr_alt	0.199998	5.89263	1.90044e-09	4.37831	5.98008e-06	0.199998	0.288536
rs34584161_chr13_26776900_26777098_A_G_snpctr_ref	0.143802	3.55413	0.000189617	2.64077	0.0041359	0.143802	0.207462
rs9581587_chr13_26776984_26777182_A_C_snpctr_alt	0.193298	5.61383	9.89477e-09	4.17116	1.51528e-05	0.193298	0.27887
rs9581587_chr13_26776984_26777182_A_C_snpctr_ref	0.14815	3.73508	9.38269e-05	2.77522	0.00275821	0.14815	0.213735
rs9581588_chr13_26777200_26777398_C_G_snpctr_alt	0.156258	4.07249	2.32567e-05	3.02592	0.0012394	0.156258	0.225433
rs9581588_chr13_26777200_26777398_C_G_snpctr_ref	0.243396	7.69853	6.88184e-15	5.72012	5.32236e-09	0.243396	0.351146
rs76154673_chr13_26777389_26777587_T_C_snpctr_alt	0.104478	1.91774	0.0275718	1.42491	0.0770914	0.104478	0.15073
rs76154673_chr13_26777389_26777587_T_C_snpctr_ref	0.0389873	-0.807509	0.790313	-0.599991	0.725744	0.0389873	0.0562468
rs34897738_chr13_26777612_26777810_A_T_snpctr_alt	0.166667	4.50561	3.30912e-06	3.34773	0.000407376	0.166667	0.240449
rs4545656_chr13_26777642_26777840_A_G_snpctr_ref	0.048309	-0.419607	0.662614	-0.311774	0.622394	0.048309	0.0696951
rs4630391_chr13_26777725_26777923_C_T_snpctr_ref	0.0652167	0.283974	0.388215	0.210997	0.416445	0.0652167	0.0940878
rs9581591_chr13_26784840_26785038_T_C_snpctr_alt	0.0632542	0.20231	0.419837	0.150319	0.440256	0.0632542	0.0912566
rs9581591_chr13_26784840_26785038_T_C_snpctr_ref	0.0346323	-0.988735	0.838604	-0.734645	0.768722	0.0346323	0.0499638
rs7326283_chr13_28479586_28479784_C_T_snpctr_alt	0.192176	5.56714	1.29478e-08	4.13646	1.76349e-05	0.192176	0.277252
rs7326283_chr13_28479586_28479784_C_T_snpctr_ref	0.0428571	-0.646473	0.741014	-0.480339	0.684507	0.0428571	0.0618298
rs12429454_chr13_28481111_28481309_G_A_snpctr_ref	0.0579713	-0.0175285	0.506992	-0.0130239	0.505196	0.0579713	0.0836349
rs56209434_chr13_28482358_28482556_G_A_snpctr_alt	0.158677	4.17313	1.50223e-05	3.10069	0.000965335	0.158677	0.228922
rs56209434_chr13_28482358_28482556_G_A_snpctr_ref	0.0232556	-1.46215	0.92815	-1.0864	0.861349	0.0232556	0.0335508
rs4771189_chr13_28489029_28489227_A_C_snpctr_alt	0.377777	13.2905	1.31326e-40	9.87507	2.66978e-23	0.377777	0.545017
rs4771189_chr13_28489029_28489227_A_C_snpctr_ref	0.117253	2.44936	0.00715559	1.81991	0.0343865	0.117253	0.16916
rs3742305_chr13_31036543_31036741_C_G_snpctr_alt	0.0320525	-1.09609	0.86348	-0.81441	0.792295	0.0320525	0.0462419
rs576674_chr13_33554203_33554401_G_A_snpctr_alt	0.373802	13.1251	1.18173e-39	9.75217	9.02831e-23	0.373802	0.539283
rs2858980_chr13_33554488_33554686_G_A_snpctr_alt	0.125	2.77174	0.00278789	2.05944	0.0197259	0.125	0.180337
rs2858980_chr13_33554488_33554686_G_A_snpctr_ref	0.0886078	1.25735	0.104314	0.934228	0.175093	0.0886078	0.127834
rs533873_chr13_33555488_33555686_C_T_snpctr_alt	0.0376452	-0.863358	0.80603	-0.641487	0.739397	0.0376452	0.0543106
rs533873_chr13_33555488_33555686_C_T_snpctr_ref	0.0111343	-1.96656	0.975383	-1.46118	0.928017	0.0111343	0.0160634
rs9316500_chr13_51094015_51094213_T_G_snpctr_alt	0.0373134	-0.877165	0.809801	-0.651746	0.742718	0.0373134	0.0538319
rs9316500_chr13_51094015_51094213_T_G_snpctr_ref	0.0933334	1.45399	0.0729739	1.08034	0.139996	0.0933334	0.134652
rs9562987_chr13_51095809_51096007_G_A_snpctr_alt	0.0970579	1.60898	0.0538103	1.1955	0.115947	0.0970579	0.140025
rs9562987_chr13_51095809_51096007_G_A_snpctr_ref	0.19895	5.849	2.47271e-09	4.34589	6.93557e-06	0.19895	0.287024
rs963740_chr13_51095996_51096194_A_T_snpctr_alt	0.0460543	-0.513431	0.696175	-0.381487	0.648579	0.0460543	0.0664423
rs1215470_chr13_80706356_80706554_T_C_snpctr_alt	0.0145986	-1.8224	0.965803	-1.35407	0.912142	0.0145986	0.0210613
rs1215451_chr13_80715794_80715992_G_A_snpctr_ref	0.0526316	-0.239731	0.594731	-0.178123	0.570687	0.0526316	0.0759313
rs9515119_chr13_110409237_110409435_A_C_snpctr_alt	0.0319149	-1.10181	0.864729	-0.818664	0.793511	0.0319149	0.0460434
rs58120907_chr13_110413415_110413613_G_A_snpctr_alt	0.361702	12.6216	8.02474e-37	9.37804	3.36038e-21	0.361702	0.521826
rs58120907_chr13_110413415_110413613_G_A_snpctr_ref	0.0641028	0.237621	0.406088	0.176556	0.429929	0.0641028	0.0924808
rs1967911_chr13_110420034_110420232_G_A_snpctr_ref	0.138528	3.33468	0.000426984	2.47772	0.00661129	0.138528	0.199854
rs4547213_chr13_110424399_110424597_G_A_snpctr_alt	0.709647	27.1006	4.84036e-162	20.1362	1.77941e-90	0.709647	1.0238
rs1966662_chr13_110454603_110454801_G_T_snpctr_alt	0.27907	9.18303	2.09564e-20	6.82313	4.45404e-12	0.27907	0.402612
rs1966662_chr13_110454603_110454801_G_T_snpctr_ref	0.0576922	-0.0291442	0.511625	-0.0216545	0.508638	0.0576922	0.0832322
rs750598_chr13_111028879_111029077_G_A_snpctr_alt	0.0324906	-1.07786	0.859451	-0.800863	0.788394	0.0324906	0.046874
rs750598_chr13_111028879_111029077_G_A_snpctr_ref	0.102401	1.83131	0.0335271	1.36069	0.0868058	0.102401	0.147733
rs9521730_chr13_111031081_111031279_G_A_snpctr_ref	0.0579145	-0.0198924	0.507935	-0.0147803	0.505896	0.0579145	0.0835529
rs9555695_chr13_111033026_111033224_C_T_snpctr_alt	0.104828	1.93233	0.0266593	1.43575	0.0755366	0.104828	0.151235
rs9555695_chr13_111033026_111033224_C_T_snpctr_ref	0.150944	3.85134	5.8737e-05	2.8616	0.00210754	0.150944	0.217766
rs9521732_chr13_111033722_111033920_C_A_snpctr_ref	0.0243902	-1.41494	0.921456	-1.05132	0.853444	0.0243902	0.0351877
rs9521734_chr13_111037190_111037388_A_T_snpctr_alt	0.0185185	-1.65928	0.95147	-1.23287	0.891187	0.0185185	0.0267165
rs9521734_chr13_111037190_111037388_A_T_snpctr_ref	0.16	4.22819	1.17791e-05	3.1416	0.000840123	0.16	0.230831
rs9521735_chr13_111037229_111037427_G_C_snpctr_alt	0.0322581	-1.08753	0.861599	-0.808053	0.79047	0.0322581	0.0465385
rs9521735_chr13_111037229_111037427_G_C_snpctr_ref	0.164146	4.40072	5.39452e-06	3.2698	0.000538114	0.164146	0.236813
rs61963197_chr13_111038296_111038494_G_A_snpctr_alt	0.183681	5.21361	9.25991e-08	3.87379	5.35779e-05	0.183681	0.264995
rs61963197_chr13_111038296_111038494_G_A_snpctr_ref	0.0594049	0.0421268	0.483199	0.0313008	0.487515	0.0594049	0.0857031
rs9521739_chr13_111038704_111038902_A_G_snpctr_alt	0.0454545	-0.538391	0.704846	-0.400032	0.655434	0.0454545	0.065577
rs9521739_chr13_111038704_111038902_A_G_snpctr_ref	0.0430112	-0.640064	0.738935	-0.475577	0.682812	0.0430112	0.062052
rs76533333_chr13_113352817_113353015_A_G_snpctr_alt	0.0746884	0.678118	0.248848	0.503852	0.307183	0.0746884	0.107753
rs76533333_chr13_113352817_113353015_A_G_snpctr_ref	0.181818	5.13611	1.40242e-07	3.8162	6.77602e-05	0.181818	0.262308
rs71446622_chr13_113365381_113365579_G_A_snpctr_ref	0.051948	-0.268174	0.605717	-0.199257	0.578969	0.051948	0.0749452
rs7140110_chr13_114543925_114544123_T_C_snpctr_alt	0.263158	8.52091	7.91515e-18	6.33116	1.21661e-10	0.263158	0.379657
rs6602912_chr13_114546450_114546648_T_G_snpctr_alt	0.422116	15.1356	4.71428e-52	11.246	1.21184e-29	0.422116	0.608985
rs7400614_chr13_114551881_114552079_C_A_snpctr_alt	0.115942	2.39481	0.00831442	1.77938	0.0375887	0.115942	0.167269
rs57920839_chr14_38758605_38758803_T_C_snpctr_ref	0.0500002	-0.34923	0.636542	-0.259483	0.602369	0.0500002	0.072135
rs2183237_chr14_38803657_38803855_G_A_snpctr_alt	0.0357143	-0.94371	0.827341	-0.70119	0.758408	0.0357143	0.0515248
rs2183237_chr14_38803657_38803855_G_A_snpctr_ref	0.0786885	0.844577	0.199173	0.627533	0.265155	0.0786885	0.113524
rs17107853_chr14_38803848_38804046_C_T_snpctr_alt	0.0409101	-0.727494	0.766538	-0.540539	0.705587	0.0409101	0.0590209
rs17107853_chr14_38803848_38804046_C_T_snpctr_ref	0.309731	10.459	6.66591e-26	7.77116	3.88865e-15	0.309731	0.446848
rs7145965_chr14_38804334_38804532_G_A_snpctr_alt	0.330882	11.3391	4.19969e-30	8.42512	1.80183e-17	0.330882	0.477362
rs11851242_chr14_38811524_38811722_A_G_snpctr_alt	0.0466666	-0.487951	0.687208	-0.362555	0.641531	0.0466666	0.0673257
rs11851242_chr14_38811524_38811722_A_G_snpctr_ref	0.228421	7.07537	7.45242e-13	5.2571	7.31705e-08	0.228421	0.329541
rs12588696_chr14_38811995_38812193_T_C_snpctr_alt	0.0774194	0.791764	0.214249	0.588292	0.278168	0.0774194	0.111693
rs12588696_chr14_38811995_38812193_T_C_snpctr_ref	0.0254234	-1.37194	0.91496	-1.01938	0.845988	0.0254234	0.0366782
rs1958460_chr14_38812876_38813074_A_G_snpctr_alt	0.0246913	-1.40241	0.919603	-1.04201	0.851296	0.0246913	0.0356221
rs1958460_chr14_38812876_38813074_A_G_snpctr_ref	0.0441174	-0.59403	0.723754	-0.441373	0.670528	0.0441174	0.063648
rs17107936_chr14_38844508_38844706_T_A_snpctr_ref	0.0341879	-1.00723	0.843087	-0.748383	0.772886	0.0341879	0.0493227
rs17180532_chr14_65270619_65270817_G_A_snpctr_alt	0.265061	8.60008	3.98314e-18	6.38998	8.29523e-11	0.265061	0.382402
rs17180532_chr14_65270619_65270817_G_A_snpctr_ref	0.0259731	-1.34907	0.911343	-1.00238	0.841919	0.0259731	0.0374713
rs7156625_chr14_79942548_79942746_G_A_snpctr_alt	0.0213875	-1.53989	0.938206	-1.14416	0.873721	0.0213875	0.0308557
rs28479795_chr14_79943507_79943705_C_T_snpctr_ref	0.0607466	0.0979602	0.460982	0.0727859	0.470988	0.0607466	0.0876388
rs8003022_chr14_90038722_90038920_G_A_snpctr_alt	0.078	0.815926	0.207271	0.606245	0.272176	0.078	0.11253
rs35533056_chr14_90038956_90039154_A_G_snpctr_alt	0.229167	7.10642	5.95458e-13	5.28017	6.45307e-08	0.229167	0.330618
rs35533056_chr14_90038956_90039154_A_G_snpctr_ref	0.0563379	-0.0854994	0.534068	-0.0635273	0.525327	0.0563379	0.0812784
rs12432947_chr14_91930528_91930726_C_T_snpctr_alt	0.0459753	-0.516716	0.697323	-0.383928	0.649484	0.0459753	0.0663284
rs997169_chr14_91934204_91934402_G_A_snpctr_alt	0.096386	1.58102	0.0569365	1.17472	0.120053	0.096386	0.139056
rs12589936_chr14_91946563_91946761_G_A_snpctr_ref	0.13913	3.35974	0.000390073	2.49634	0.00627412	0.13913	0.200723
rs11628461_chr14_91947041_91947239_A_G_snpctr_alt	0.1	1.73141	0.0416894	1.28646	0.0991408	0.1	0.144269
rs11628461_chr14_91947041_91947239_A_G_snpctr_ref	0.0322581	-1.08753	0.861599	-0.808051	0.790469	0.0322581	0.0465386
rs8006780_chr14_91949887_91950085_T_C_snpctr_ref	0.0689655	0.439974	0.329978	0.326907	0.371869	0.0689655	0.0994962
rs67516930_chr14_91960124_91960322_T_C_snpctr_alt	0.112504	2.25173	0.0121696	1.67307	0.0471569	0.112504	0.162309
rs11623076_chr14_91960773_91960971_G_A_snpctr_alt	0.500002	18.3767	1.00977e-75	13.6541	9.53612e-43	0.500002	0.72135
rs11623076_chr14_91960773_91960971_G_A_snpctr_ref	0.0983596	1.66315	0.0481411	1.23575	0.108277	0.0983596	0.141903
rs11621158_chr14_91962427_91962625_T_C_snpctr_alt	0.214289	6.48733	4.36869e-11	4.82018	7.17154e-07	0.214289	0.309154
rs11621158_chr14_91962427_91962625_T_C_snpctr_ref	0.047619	-0.448317	0.673038	-0.333106	0.630473	0.047619	0.0686997
rs8010382_chr14_91963623_91963821_A_G_snpctr_alt	0.0972184	1.61566	0.053084	1.20046	0.114981	0.0972184	0.140256
rs7153849_chr14_91964584_91964782_A_G_snpctr_alt	0.119565	2.54558	0.00545487	1.8914	0.0292854	0.119565	0.172496
rs7154224_chr14_91964775_91964973_A_C_snpctr_alt	0.19178	5.55063	1.42318e-08	4.1242	1.86011e-05	0.19178	0.276679
rs7154224_chr14_91964775_91964973_A_C_snpctr_ref	0.279999	9.2217	1.46217e-20	6.85186	3.64491e-12	0.279999	0.403953
rs56129603_chr14_91970374_91970572_C_T_snpctr_alt	0.0787397	0.846707	0.198579	0.629115	0.264637	0.0787397	0.113597
rs7143394_chr14_91971166_91971364_T_C_snpctr_ref	0.134615	3.17185	0.000757354	2.35673	0.00921828	0.134615	0.194209
rs7143962_chr14_91971484_91971682_T_C_snpctr_alt	0.0576921	-0.029146	0.511626	-0.0216559	0.508639	0.0576921	0.0832321
rs7143962_chr14_91971484_91971682_T_C_snpctr_ref	0.0627905	0.183014	0.427393	0.135982	0.445918	0.0627905	0.0905876
rs10498627_chr14_91972020_91972218_A_G_snpctr_ref	0.0806451	0.925997	0.177224	0.688029	0.245717	0.0806451	0.116346
rs11627113_chr14_91972529_91972727_T_C_snpctr_ref	0.0716418	0.551341	0.2907	0.409654	0.34103	0.0716418	0.103357
rs2025067_chr14_91972653_91972851_C_T_snpctr_ref	0.0757575	0.722609	0.23496	0.536909	0.295665	0.0757575	0.109295
rs11160010_chr14_91984439_91984637_C_T_snpctr_alt	0.0563377	-0.0855057	0.53407	-0.063532	0.525329	0.0563377	0.0812782
rs11160010_chr14_91984439_91984637_C_T_snpctr_ref	0.238095	7.47797	3.77408e-14	5.55624	1.37826e-08	0.238095	0.343499
rs11627901_chr14_92013164_92013362_T_G_snpctr_alt	0.0505064	-0.328166	0.628607	-0.243832	0.59632	0.0505064	0.0728653
rs11627901_chr14_92013164_92013362_T_G_snpctr_ref	0.293193	9.77073	7.51795e-23	7.2598	1.93835e-13	0.293193	0.422988
rs12887559_chr14_100798680_100798878_C_T_snpctr_alt	0.332203	11.3941	2.23766e-30	8.46597	1.27017e-17	0.332203	0.479268
rs12887559_chr14_100798680_100798878_C_T_snpctr_ref	0.0413824	-0.707842	0.760478	-0.525937	0.700534	0.0413824	0.0597022
rs3742384_chr14_100800004_100800202_C_T_snpctr_alt	0.0904578	1.33433	0.0910475	0.991428	0.160738	0.0904578	0.130503
rs3742384_chr14_100800004_100800202_C_T_snpctr_ref	0.0382266	-0.839166	0.799312	-0.623512	0.733526	0.0382266	0.0551493
rs61990729_chr14_100828526_100828724_C_T_snpctr_alt	0.0857143	1.13694	0.127782	0.844762	0.199122	0.0857143	0.12366
rs61990729_chr14_100828526_100828724_C_T_snpctr_ref	0.0315789	-1.11579	0.867745	-0.829051	0.796462	0.0315789	0.0455588
rs12888855_chr14_100830719_100830917_C_A_snpctr_ref	0.0169487	-1.7246	0.9577	-1.2814	0.899974	0.0169487	0.0244518
rs12882934_chr14_100845358_100845556_C_A_snpctr_alt	0.500001	18.3766	1.01048e-75	13.6541	9.53986e-43	0.500001	0.721349
rs12882934_chr14_100845358_100845556_C_A_snpctr_ref	0.0434782	-0.620628	0.732578	-0.461135	0.677649	0.0434782	0.0627259
rs941576_chr14_101305946_101306144_A_G_snpctr_alt	0.0833331	1.03785	0.14967	0.771138	0.220312	0.0833331	0.120224
rs56994090_chr14_101306348_101306546_T_C_snpctr_alt	0.268316	8.73553	1.21258e-18	6.49063	4.27402e-11	0.268316	0.387098
rs56994090_chr14_101306348_101306546_T_C_snpctr_ref	0.066666	0.344284	0.365316	0.255808	0.399049	0.066666	0.0961787
rs8022656_chr14_101307443_101307641_A_G_snpctr_alt	0.197009	5.76825	4.00505e-09	4.28589	9.10042e-06	0.197009	0.284224
rs8022656_chr14_101307443_101307641_A_G_snpctr_ref	0.0388322	-0.813961	0.792166	-0.604785	0.727339	0.0388322	0.0560231
rs11624343_chr14_103859057_103859255_T_A_snpctr_alt	0.0338982	-1.01928	0.845965	-0.757341	0.775577	0.0338982	0.0489048
rs1961600_chr14_103862045_103862243_G_A_snpctr_alt	0.105263	1.95044	0.0255619	1.4492	0.0736402	0.105263	0.151863
rs1961600_chr14_103862045_103862243_G_A_snpctr_ref	0.0948275	1.51617	0.0647382	1.12654	0.129969	0.0948275	0.136807
rs2010281_chr14_103862223_103862421_G_A_snpctr_alt	0.0542107	-0.174019	0.569075	-0.129299	0.551439	0.0542107	0.0782095
rs2010281_chr14_103862223_103862421_G_A_snpctr_ref	0.0264897	-1.32757	0.90784	-0.986405	0.838033	0.0264897	0.0382166
rs11621510_chr14_103869521_103869719_T_C_snpctr_alt	0.0232558	-1.46214	0.928149	-1.08639	0.861348	0.0232558	0.033551
rs11623869_chr14_103883534_103883732_G_T_snpctr_alt	0.0577622	-0.026231	0.510463	-0.0194901	0.507775	0.0577622	0.0833332
rs11623869_chr14_103883534_103883732_G_T_snpctr_ref	0.11904	2.52373	0.00580581	1.87517	0.0303847	0.11904	0.171739
rs11624367_chr14_103892719_103892917_T_A_snpctr_alt	0.0421356	-0.676501	0.750639	-0.50265	0.692395	0.0421356	0.0607888
rs11624367_chr14_103892719_103892917_T_A_snpctr_ref	0.128876	2.93303	0.00167838	2.17928	0.0146554	0.128876	0.185929
rs62007683_chr14_103893972_103894170_G_T_snpctr_alt	0.0958702	1.55956	0.059432	1.15878	0.123274	0.0958702	0.138312
rs62007683_chr14_103893972_103894170_G_T_snpctr_ref	0.0871991	1.19873	0.115317	0.890672	0.186553	0.0871991	0.125802
rs3783395_chr14_103894921_103895119_T_C_snpctr_ref	0.0342466	-1.00479	0.8425	-0.74657	0.772338	0.0342466	0.0494073
rs2273703_chr14_103917930_103918128_C_G_snpctr_alt	0.0610341	0.109925	0.456235	0.0816755	0.467452	0.0610341	0.0880536
rs2273703_chr14_103917930_103918128_C_G_snpctr_ref	0.128049	2.8986	0.00187416	2.1537	0.0156317	0.128049	0.184735
rs7150317_chr14_103921592_103921790_C_G_snpctr_alt	0.0316901	-1.11117	0.866752	-0.825613	0.795488	0.0316901	0.0457192
rs7150317_chr14_103921592_103921790_C_G_snpctr_ref	0.0479075	-0.436313	0.668695	-0.324187	0.627102	0.0479075	0.0691159
rs10141120_chr14_103922909_103923107_T_C_snpctr_ref	0.0512817	-0.295903	0.616348	-0.219861	0.58701	0.0512817	0.0739838
rs2273699_chr14_103923376_103923574_A_G_snpctr_alt	0.0689408	0.438947	0.33035	0.326144	0.372158	0.0689408	0.0994606
rs2273699_chr14_103923376_103923574_A_G_snpctr_ref	0.186335	5.32407	5.07363e-08	3.95586	3.813e-05	0.186335	0.268825
rs7146506_chr14_103924378_103924576_A_G_snpctr_alt	0.177262	4.9465	3.77806e-07	3.67532	0.000118776	0.177262	0.255734
rs7146506_chr14_103924378_103924576_A_G_snpctr_ref	0.201596	5.95911	1.26811e-09	4.4277	4.76212e-06	0.201596	0.290841
rs56365443_chr14_103959927_103960125_A_G_snpctr_alt	0.148352	3.74347	9.07492e-05	2.78145	0.00270583	0.148352	0.214026
rs56365443_chr14_103959927_103960125_A_G_snpctr_ref	0.0305341	-1.15927	0.876828	-0.861357	0.805479	0.0305341	0.0440514
rs62006268_chr14_103961457_103961655_C_G_snpctr_alt	0.100267	1.74252	0.0407088	1.29472	0.0977088	0.100267	0.144655
rs62006268_chr14_103961457_103961655_C_G_snpctr_ref	0.0953221	1.53675	0.0621774	1.14183	0.126763	0.0953221	0.137521
rs10141433_chr14_103962460_103962658_A_G_snpctr_alt	0.172727	4.75782	9.78495e-07	3.53513	0.00020379	0.172727	0.249193
rs3783402_chr14_103967830_103968028_C_G_snpctr_ref	0.129871	2.97442	0.00146774	2.21003	0.0135514	0.129871	0.187364
rs55723020_chr14_103991302_103991500_G_A_snpctr_alt	0.0213908	-1.53975	0.93819	-1.14406	0.8737	0.0213908	0.0308604
rs55723020_chr14_103991302_103991500_G_A_snpctr_ref	0.0595072	0.0463871	0.481501	0.0344663	0.486253	0.0595072	0.0858508
rs11626787_chr14_103991650_103991848_A_G_snpctr_alt	0.178082	4.98064	3.16871e-07	3.70069	0.000107508	0.178082	0.256918
rs11626787_chr14_103991650_103991848_A_G_snpctr_ref	0.0508467	-0.314003	0.623241	-0.233309	0.592239	0.0508467	0.0733563
rs2296484_chr14_104002995_104003193_C_T_snpctr_alt	0.241547	7.62159	1.25283e-14	5.66295	7.43947e-09	0.241547	0.348478
rs2296484_chr14_104002995_104003193_C_T_snpctr_ref	0.0566044	-0.0744112	0.529658	-0.0552886	0.522046	0.0566044	0.0816628
rs10135868_chr14_104004048_104004246_T_C_snpctr_alt	0.0483889	-0.416279	0.661397	-0.309302	0.621454	0.0483889	0.0698105
rs10135868_chr14_104004048_104004246_T_C_snpctr_ref	0.0830189	1.02478	0.152734	0.761425	0.223202	0.0830189	0.119771
rs11627529_chr14_104004458_104004656_C_T_snpctr_alt	0.0842694	1.07682	0.140781	0.800089	0.21183	0.0842694	0.121575
rs11627529_chr14_104004458_104004656_C_T_snpctr_ref	0.07	0.483022	0.31454	0.358892	0.359838	0.07	0.100989
rs11623470_chr14_104004711_104004909_T_A_snpctr_alt	0.222904	6.8458	3.8024e-12	5.08653	1.82335e-07	0.222904	0.321582
rs11623470_chr14_104004711_104004909_T_A_snpctr_ref	0.174882	4.84749	6.25165e-07	3.60176	0.000158037	0.174882	0.252302
rs8043085_chr15_38828041_38828239_G_T_snpctr_alt	0.0761905	0.740625	0.22946	0.550296	0.291058	0.0761905	0.10992
rs8043085_chr15_38828041_38828239_G_T_snpctr_ref	0.0408523	-0.729903	0.767275	-0.542328	0.706204	0.0408523	0.0589374
rs72727387_chr15_38843377_38843575_G_A_snpctr_alt	0.162968	4.35171	6.75406e-06	3.23338	0.000611668	0.162968	0.235113
rs28582094_chr15_38843788_38843986_A_G_snpctr_alt	0.210526	6.33074	1.21991e-10	4.70384	1.2766e-06	0.210526	0.303725
rs28582094_chr15_38843788_38843986_A_G_snpctr_ref	0.27027	8.81686	5.88573e-19	6.55106	2.85659e-11	0.27027	0.389917
rs12593201_chr15_38844007_38844205_G_A_snpctr_ref	0.0449999	-0.557306	0.711341	-0.414086	0.660595	0.0449999	0.0649212
rs7170151_chr15_38846579_38846777_C_T_snpctr_alt	0.274746	9.00313	1.09683e-19	6.68946	1.11999e-11	0.274746	0.396375
rs7170151_chr15_38846579_38846777_C_T_snpctr_ref	0.103779	1.88866	0.0294687	1.4033	0.0802634	0.103779	0.149721
rs4924273_chr15_38846639_38846837_G_C_snpctr_alt	0.246154	7.81333	2.78493e-15	5.80541	3.21034e-09	0.246154	0.355126
rs4924273_chr15_38846639_38846837_G_C_snpctr_ref	0.0912025	1.36532	0.0860761	1.01445	0.155183	0.0912025	0.131577
rs6495979_chr15_38847260_38847458_C_T_snpctr_ref	0.0756878	0.719709	0.235852	0.534754	0.29641	0.0756878	0.109194
rs11631591_chr15_38850163_38850361_T_C_snpctr_ref	0.161537	4.29214	8.8481e-06	3.18912	0.000713533	0.161537	0.233048
rs7173565_chr15_38850231_38850429_T_C_snpctr_alt	0.0731718	0.615008	0.269275	0.45696	0.32385	0.0731718	0.105565
rs7173565_chr15_38850231_38850429_T_C_snpctr_ref	0.178174	4.98447	3.10667e-07	3.70353	0.00010631	0.178174	0.257051
rs2440376_chr15_53091771_53091969_G_A_snpctr_ref	0.0336539	-1.02945	0.848365	-0.764895	0.777833	0.0336539	0.0485523
rs2456532_chr15_53092421_53092619_G_C_snpctr_alt	0.051282	-0.295889	0.616342	-0.21985	0.587006	0.051282	0.0739843
rs2456532_chr15_53092421_53092619_G_C_snpctr_ref	0.0409091	-0.727539	0.766552	-0.540572	0.705599	0.0409091	0.0590193
rs2243790_chr15_53092521_53092719_G_A_snpctr_alt	0.122449	2.66557	0.00384286	1.98056	0.0238203	0.122449	0.176656
rs2243790_chr15_53092521_53092719_G_A_snpctr_ref	0.129442	2.95657	0.00155543	2.19677	0.0140184	0.129442	0.186745
rs12442662_chr15_57178131_57178329_A_C_snpctr_alt	0.0838922	1.06112	0.144318	0.788426	0.215224	0.0838922	0.121031
rs12442662_chr15_57178131_57178329_A_C_snpctr_ref	0.16	4.22819	1.17788e-05	3.14161	0.000840111	0.16	0.230831
rs4362334_chr15_57180595_57180793_T_A_snpctr_alt	0.0816326	0.967089	0.16675	0.718561	0.236206	0.0816326	0.117771
rs149135690_chr15_57260944_57261142_A_T_snpctr_alt	0.11265	2.25781	0.0119789	1.67758	0.0467143	0.11265	0.162519
rs149135690_chr15_57260944_57261142_A_T_snpctr_ref	0.122863	2.6828	0.00365045	1.99336	0.0231111	0.122863	0.177253
rs75350341_chr15_57262027_57262225_C_T_snpctr_alt	0.045041	-0.555597	0.710757	-0.412817	0.66013	0.045041	0.0649804
rs75350341_chr15_57262027_57262225_C_T_snpctr_ref	0.107144	2.02869	0.021245	1.50735	0.065861	0.107144	0.154576
rs75520323_chr15_57264964_57265162_C_G_snpctr_ref	0.0398407	-0.771998	0.779942	-0.573606	0.716883	0.0398407	0.0574779
rs16977201_chr15_57323092_57323290_T_C_snpctr_alt	0.0297619	-1.19141	0.883253	-0.885232	0.811984	0.0297619	0.0429373
rs16977201_chr15_57323092_57323290_T_C_snpctr_ref	0.209738	6.29792	1.50831e-10	4.67945	1.43824e-06	0.209738	0.302587
rs11854006_chr15_57326888_57327086_C_G_snpctr_ref	0.0384613	-0.829398	0.79656	-0.616255	0.731137	0.0384613	0.0554879
rs17819779_chr15_57332664_57332862_G_A_snpctr_alt	0.0440595	-0.59644	0.724559	-0.443164	0.671176	0.0440595	0.0635644
rs17819779_chr15_57332664_57332862_G_A_snpctr_ref	0.0675676	0.3818	0.351305	0.283683	0.388327	0.0675676	0.0974794
rs76209271_chr15_57349557_57349755_C_G_snpctr_alt	0.108915	2.1024	0.0177593	1.56211	0.059131	0.108915	0.157131
rs76209271_chr15_57349557_57349755_C_G_snpctr_ref	0.157668	4.13113	1.80491e-05	3.06949	0.00107212	0.157668	0.227466
rs76185826_chr15_57349656_57349854_A_C_snpctr_alt	0.199995	5.8925	1.90193e-09	4.37822	5.98272e-06	0.199995	0.288532
rs76185826_chr15_57349656_57349854_A_C_snpctr_ref	0.16188	4.30643	8.29561e-06	3.19974	0.000687761	0.16188	0.233544
rs144976670_chr15_57351039_57351237_A_C_snpctr_alt	0.0258064	-1.356	0.912451	-1.00753	0.84316	0.0258064	0.0372308
rs74576465_chr15_57354941_57355139_G_C_snpctr_alt	0.053334	-0.210499	0.583361	-0.156404	0.562143	0.053334	0.0769448
rs17239208_chr15_57383001_57383199_A_G_snpctr_alt	0.0300003	-1.18148	0.881295	-0.877859	0.80999	0.0300003	0.0432814
rs17239208_chr15_57383001_57383199_A_G_snpctr_ref	0.0238096	-1.4391	0.924939	-1.06927	0.857527	0.0238096	0.0343499
rs12438244_chr15_57403349_57403547_A_G_snpctr_ref	0.202703	6.00517	9.55662e-10	4.46193	4.06127e-06	0.202703	0.292438
rs12440116_chr15_57433597_57433795_C_T_snpctr_alt	0.126126	2.8186	0.00241169	2.09426	0.0181184	0.126126	0.181962
rs12440116_chr15_57433597_57433795_C_T_snpctr_ref	0.0903865	1.33137	0.0915343	0.989224	0.161277	0.0903865	0.1304
rs145485342_chr15_57440151_57440349_T_A_snpctr_ref	0.394522	13.9874	9.30999e-45	10.3928	1.33677e-25	0.394522	0.569175
rs75681209_chr15_57450986_57451184_T_G_snpctr_alt	0.0344819	-0.994991	0.84013	-0.739293	0.770135	0.0344819	0.0497469
rs75681209_chr15_57450986_57451184_T_G_snpctr_ref	0.0500003	-0.349224	0.636539	-0.259479	0.602367	0.0500003	0.0721352
rs12440729_chr15_57497862_57498060_T_A_snpctr_alt	0.177778	4.96798	3.38278e-07	3.69128	0.000111565	0.177778	0.256479
rs12440729_chr15_57497862_57498060_T_A_snpctr_ref	0.17687	4.9302	4.10721e-07	3.66321	0.000124536	0.17687	0.25517
rs17820119_chr15_57555699_57555897_G_A_snpctr_alt	0.130435	2.9979	0.00135925	2.22748	0.0129576	0.130435	0.188178
rs10518910_chr15_57605175_57605373_T_G_snpctr_alt	0.0611612	0.115213	0.454138	0.0856046	0.46589	0.0611612	0.088237
rs10518910_chr15_57605175_57605373_T_G_snpctr_ref	0.229007	7.09979	6.2473e-13	5.27525	6.62883e-08	0.229007	0.330388
rs1436958_chr15_62338698_62338896_G_T_snpctr_ref	0.108747	2.09542	0.0180669	1.55693	0.059744	0.108747	0.156889
rs10468026_chr15_62343751_62343949_C_T_snpctr_alt	0.0277787	-1.27393	0.898657	-0.946552	0.828066	0.0277787	0.0400761
rs4502156_chr15_62383056_62383254_T_C_snpctr_alt	0.0344831	-0.994943	0.840118	-0.739257	0.770125	0.0344831	0.0497486
rs1881415_chr15_62388431_62388629_T_C_snpctr_alt	0.137562	3.29449	0.00049301	2.44785	0.00718556	0.137562	0.19846
rs1881415_chr15_62388431_62388629_T_C_snpctr_ref	0.325472	11.114	5.36397e-29	8.25784	7.41641e-17	0.325472	0.469557
rs7167878_chr15_62396090_62396288_C_A_snpctr_alt	0.0639292	0.230399	0.408891	0.17119	0.432037	0.0639292	0.0922304
rs7167878_chr15_62396090_62396288_C_A_snpctr_ref	0.133522	3.12634	0.000884973	2.32292	0.0100918	0.133522	0.192631
rs7167932_chr15_62396179_62396377_C_T_snpctr_alt	0.0684444	0.418288	0.337868	0.310794	0.377978	0.0684444	0.0987444
rs7167932_chr15_62396179_62396377_C_T_snpctr_ref	0.0661991	0.324854	0.372646	0.241371	0.404634	0.0661991	0.0955051
rs7173964_chr15_62396843_62397041_G_A_snpctr_alt	0.115013	2.35613	0.00923317	1.75064	0.0400039	0.115013	0.165928
rs7173964_chr15_62396843_62397041_G_A_snpctr_ref	0.169049	4.60473	2.06502e-06	3.42138	0.00031152	0.169049	0.243886
rs4775467_chr15_62397299_62397497_G_A_snpctr_alt	0.0279835	-1.26541	0.897138	-0.940219	0.826447	0.0279835	0.0403716
rs4775467_chr15_62397299_62397497_G_A_snpctr_ref	0.0583657	-0.00111425	0.500445	-0.000827903	0.50033	0.0583657	0.084204
rs57932859_chr15_63800766_63800964_A_G_snpctr_alt	0.142857	3.51482	0.000220027	2.61156	0.00450649	0.142857	0.206099
rs57932859_chr15_63800766_63800964_A_G_snpctr_ref	0.189191	5.44292	2.62072e-08	4.04417	2.62546e-05	0.189191	0.272945
rs11635129_chr15_63805007_63805205_T_C_snpctr_alt	0.148343	3.7431	9.08816e-05	2.78118	0.0027081	0.148343	0.214013
rs4984296_chr15_63817616_63817814_G_C_snpctr_alt	0.0408163	-0.731398	0.767732	-0.54344	0.706586	0.0408163	0.0588855
rs4984297_chr15_63824391_63824589_G_T_snpctr_ref	0.317916	10.7996	1.72931e-27	8.02423	5.10824e-16	0.317916	0.458656
rs11071758_chr15_63886151_63886349_G_A_snpctr_alt	0.159204	4.19507	1.36394e-05	3.117	0.000913513	0.159204	0.229683
rs11071758_chr15_63886151_63886349_G_A_snpctr_ref	0.154762	4.01024	3.03292e-05	2.97966	0.00144283	0.154762	0.223275
rs12102137_chr15_63904036_63904234_G_A_snpctr_alt	0.304763	10.2522	5.78327e-25	7.61754	1.29275e-14	0.304763	0.43968
rs12102137_chr15_63904036_63904234_G_A_snpctr_ref	0.0243902	-1.41494	0.921457	-1.05132	0.853444	0.0243902	0.0351877
rs2228510_chr15_63970357_63970555_T_C_snpctr_alt	0.14902	3.77127	8.12079e-05	2.80211	0.00253846	0.14902	0.21499
rs11636758_chr15_63991389_63991587_C_T_snpctr_alt	0.210226	6.31824	1.32283e-10	4.69454	1.33602e-06	0.210226	0.303292
rs11636758_chr15_63991389_63991587_C_T_snpctr_ref	0.12931	2.95107	0.00158337	2.19269	0.0141649	0.12931	0.186554
rs28496317_chr15_64095663_64095861_T_C_snpctr_alt	0.0361446	-0.925802	0.822725	-0.687884	0.754237	0.0361446	0.0521457
rs11639412_chr15_64112535_64112733_T_A_snpctr_ref	0.0425553	-0.659035	0.745063	-0.489672	0.687817	0.0425553	0.0613943
rs8027781_chr15_66097612_66097810_C_A_snpctr_alt	0.163793	4.38603	5.77186e-06	3.25889	0.000559254	0.163793	0.236303
rs8027781_chr15_66097612_66097810_C_A_snpctr_ref	0.0263158	-1.33481	0.909031	-0.991783	0.839348	0.0263158	0.0379656
rs12442510_chr15_66099014_66099212_G_A_snpctr_alt	0.0303031	-1.16888	0.878775	-0.868498	0.807439	0.0303031	0.0437181
rs11072507_chr15_75054767_75054965_G_C_snpctr_alt	0.472133	17.217	9.90567e-67	12.7925	9.03374e-38	0.472133	0.681144
rs1378940_chr15_75083395_75083593_C_A_snpctr_alt	0.0273972	-1.28981	0.901441	-0.958345	0.831056	0.0273972	0.0395259
rs1378940_chr15_75083395_75083593_C_A_snpctr_ref	0.343744	11.8743	8.04716e-33	8.82279	5.58209e-19	0.343744	0.495917
rs12898997_chr15_75090250_75090448_C_T_snpctr_alt	0.0297028	-1.19386	0.883734	-0.887059	0.812476	0.0297028	0.0428521
rs7166737_chr15_75682414_75682612_A_G_snpctr_alt	0.0476191	-0.448316	0.673037	-0.333105	0.630473	0.0476191	0.0686998
rs7166737_chr15_75682414_75682612_A_G_snpctr_ref	0.0444404	-0.580588	0.719241	-0.431385	0.666906	0.0444404	0.064114
rs4451914_chr15_75739725_75739923_C_T_snpctr_alt	0.0215658	-1.53247	0.937297	-1.13865	0.872575	0.0215658	0.0311129
rs4451914_chr15_75739725_75739923_C_T_snpctr_ref	0.0598796	0.0618805	0.475329	0.0459781	0.481664	0.0598796	0.086388
rs11636199_chr15_75825238_75825436_A_G_snpctr_alt	0.0271481	-1.30017	0.903229	-0.966047	0.83299	0.0271481	0.0391665
rs11636199_chr15_75825238_75825436_A_G_snpctr_ref	0.0789474	0.855349	0.196179	0.635537	0.262539	0.0789474	0.113897
rs12909863_chr15_75825723_75825921_G_C_snpctr_alt	0.0706215	0.508884	0.305417	0.378108	0.352675	0.0706215	0.101885
rs12909863_chr15_75825723_75825921_G_C_snpctr_ref	0.0897436	1.30461	0.0960126	0.969345	0.166186	0.0897436	0.129473
rs8036884_chr15_75862794_75862992_T_C_snpctr_alt	0.025974	-1.34903	0.911337	-1.00235	0.841913	0.025974	0.0374726
rs8036884_chr15_75862794_75862992_T_C_snpctr_ref	0.046875	-0.47928	0.68413	-0.356112	0.639122	0.046875	0.0676263
rs7184046_chr15_75866051_75866249_G_C_snpctr_alt	0.04953	-0.368797	0.64386	-0.274021	0.607966	0.04953	0.0714567
rs8024485_chr15_77718269_77718467_C_A_snpctr_alt	0.513043	18.9194	3.9498e-80	14.0574	3.4711e-45	0.513043	0.740165
rs8024485_chr15_77718269_77718467_C_A_snpctr_ref	0.0262295	-1.3384	0.909617	-0.99445	0.839998	0.0262295	0.0378412
rs6495240_chr15_77766457_77766655_T_C_snpctr_alt	0.142012	3.47965	0.000251036	2.58543	0.00486289	0.142012	0.20488
rs6495240_chr15_77766457_77766655_T_C_snpctr_ref	0.413455	14.7752	1.05827e-49	10.9782	2.43243e-28	0.413455	0.59649
rs11857450_chr15_77802692_77802890_G_C_snpctr_alt	0.429857	15.4578	3.34405e-54	11.4853	7.81564e-31	0.429857	0.620153
rs11857450_chr15_77802692_77802890_G_C_snpctr_ref	0.0209791	-1.55688	0.940251	-1.15679	0.87632	0.0209791	0.0302665
rs12901503_chr15_77818957_77819155_A_G_snpctr_ref	0.0460829	-0.512239	0.695758	-0.380601	0.64825	0.0460829	0.0664836
rs869301_chr15_77830534_77830732_T_C_snpctr_alt	0.249992	7.973	7.74312e-16	5.92406	1.57046e-09	0.249992	0.360662
rs869301_chr15_77830534_77830732_T_C_snpctr_ref	0.161111	4.27442	9.58192e-06	3.17595	0.000746723	0.161111	0.232434
rs7496812_chr15_79222825_79223023_C_T_snpctr_alt	0.0408163	-0.7314	0.767732	-0.543441	0.706587	0.0408163	0.0588855
rs7496812_chr15_79222825_79223023_C_T_snpctr_ref	0.247614	7.87407	1.71647e-15	5.85055	2.44979e-09	0.247614	0.357231
rs11638844_chr15_79231419_79231617_A_G_snpctr_alt	0.0190476	-1.63726	0.949212	-1.21651	0.888104	0.0190476	0.0274799
rs11638844_chr15_79231419_79231617_A_G_snpctr_ref	0.106383	1.99703	0.0229111	1.48382	0.0689282	0.106383	0.153478
rs10400902_chr15_79231517_79231715_A_G_snpctr_ref	0.0447761	-0.56662	0.714514	-0.421007	0.663125	0.0447761	0.0645983
rs11072815_chr15_79232220_79232418_A_G_snpctr_ref	0.175012	4.85286	6.08456e-07	3.60575	0.000155627	0.175012	0.252488
rs11856301_chr15_79232231_79232429_T_C_snpctr_alt	0.0940172	1.48245	0.0691104	1.10148	0.135344	0.0940172	0.135638
rs11856301_chr15_79232231_79232429_T_C_snpctr_ref	0.0335194	-1.03504	0.849676	-0.769053	0.779069	0.0335194	0.0483583
rs3825932_chr15_79235347_79235545_T_C_snpctr_alt	0.0444445	-0.58042	0.719184	-0.43126	0.66686	0.0444445	0.0641198
rs3825932_chr15_79235347_79235545_T_C_snpctr_ref	0.0263147	-1.33485	0.909038	-0.991815	0.839356	0.0263147	0.0379641
rs9920775_chr15_90368174_90368372_T_C_snpctr_ref	0.0600054	0.0671181	0.473244	0.0498697	0.480113	0.0600054	0.0865695
rs12910992_chr15_90372366_90372564_C_T_snpctr_alt	0.0999998	1.7314	0.0416898	1.28646	0.0991415	0.0999998	0.144269
rs12910992_chr15_90372366_90372564_C_T_snpctr_ref	0.0302013	-1.17312	0.879626	-0.871645	0.808299	0.0302013	0.0435713
rs6496609_chr15_90379533_90379731_C_A_snpctr_alt	0.146263	3.65654	0.000127819	2.71687	0.00329517	0.146263	0.211013
rs6496609_chr15_90379533_90379731_C_A_snpctr_ref	0.028402	-1.24799	0.893983	-0.927278	0.823109	0.028402	0.0409755
rs8031576_chr15_90380115_90380313_C_A_snpctr_alt	0.29663	9.91376	1.81371e-23	7.36607	8.78681e-14	0.29663	0.427946
rs8031576_chr15_90380115_90380313_C_A_snpctr_ref	0.294922	9.84269	3.68581e-23	7.31326	1.3037e-13	0.294922	0.425482
rs748508_chr15_90381159_90381357_G_T_snpctr_alt	0.0454542	-0.538401	0.70485	-0.40004	0.655436	0.0454542	0.0655766
rs748508_chr15_90381159_90381357_G_T_snpctr_ref	0.053234	-0.214662	0.584985	-0.159497	0.563361	0.053234	0.0768004
rs893617_chr15_90381179_90381377_C_T_snpctr_alt	0.0478106	-0.440345	0.670157	-0.327183	0.628235	0.0478106	0.0689761
rs893617_chr15_90381179_90381377_C_T_snpctr_ref	0.0584799	0.00363639	0.498549	0.00270189	0.498922	0.0584799	0.0843687
rs7174477_chr15_90392561_90392759_A_G_snpctr_alt	0.0756724	0.719066	0.23605	0.534277	0.296575	0.0756724	0.109172
rs7174477_chr15_90392561_90392759_A_G_snpctr_ref	0.0293573	-1.20824	0.886523	-0.897741	0.815338	0.0293573	0.0423536
rs4932148_chr15_90394257_90394455_C_T_snpctr_alt	0.124437	2.74829	0.00299532	2.04202	0.0205747	0.124437	0.179524
rs4932148_chr15_90394257_90394455_C_T_snpctr_ref	0.0794774	0.877404	0.190134	0.651924	0.257225	0.0794774	0.114662
rs2165069_chr15_90407020_90407218_C_T_snpctr_alt	0.634922	23.9911	1.7221e-127	17.8257	2.23088e-71	0.634922	0.915998
rs2118847_chr15_90408748_90408946_C_G_snpctr_alt	0.137681	3.29944	0.000484396	2.45153	0.00711253	0.137681	0.198632
rs2118847_chr15_90408748_90408946_C_G_snpctr_ref	0.0526313	-0.239743	0.594735	-0.178132	0.57069	0.0526313	0.0759309
rs986505_chr15_90418314_90418512_T_A_snpctr_alt	0.0319634	-1.0998	0.86429	-0.817165	0.793083	0.0319634	0.0461134
rs986505_chr15_90418314_90418512_T_A_snpctr_ref	0.225	6.93304	2.05949e-12	5.15135	1.2931e-07	0.225	0.324607
rs1866476_chr15_90428444_90428642_T_C_snpctr_alt	0.0655736	0.298827	0.382536	0.222032	0.412144	0.0655736	0.0946027
rs1866476_chr15_90428444_90428642_T_C_snpctr_ref	0.205714	6.1305	4.38027e-10	4.55505	2.61868e-06	0.205714	0.296783
rs11638138_chr15_90428656_90428854_C_T_snpctr_ref	0.163743	4.38393	5.82777e-06	3.25733	0.000562335	0.163743	0.236231
rs10852123_chr15_90428795_90428993_A_C_snpctr_alt	0.0412088	-0.715067	0.762716	-0.531305	0.702396	0.0412088	0.0594517
rs2043880_chr15_90432427_90432625_G_A_snpctr_alt	0.0324653	-1.07891	0.859686	-0.801644	0.788621	0.0324653	0.0468376
rs2043880_chr15_90432427_90432625_G_A_snpctr_ref	0.0222225	-1.50514	0.933856	-1.11834	0.86829	0.0222225	0.0320603
rs11852306_chr15_90448277_90448475_T_C_snpctr_alt	0.174497	4.83145	6.77713e-07	3.58984	0.000165442	0.174497	0.251746
rs7166287_chr15_99272976_99273174_C_T_snpctr_alt	0.257924	8.30308	5.0722e-17	6.16931	3.42939e-10	0.257924	0.372105
rs7166287_chr15_99272976_99273174_C_T_snpctr_ref	0.196075	5.72937	5.04026e-09	4.257	1.03592e-05	0.196075	0.282876
rs4966019_chr15_99274227_99274425_C_T_snpctr_alt	0.0271185	-1.3014	0.90344	-0.966962	0.833219	0.0271185	0.0391238
rs4966019_chr15_99274227_99274425_C_T_snpctr_ref	0.0585374	0.00602727	0.497595	0.00447835	0.498213	0.0585374	0.0844516
rs4966021_chr15_99284957_99285155_C_T_snpctr_alt	0.0795456	0.880241	0.189364	0.654032	0.256546	0.0795456	0.11476
rs4966021_chr15_99284957_99285155_C_T_snpctr_ref	0.173617	4.79484	8.14009e-07	3.56264	0.000183573	0.173617	0.250477
rs2137683_chr15_99289539_99289737_C_G_snpctr_alt	0.0100671	-2.01096	0.977835	-1.49418	0.932435	0.0100671	0.0145238
rs2137683_chr15_99289539_99289737_C_G_snpctr_ref	0.227273	7.02762	1.05043e-12	5.22162	8.86801e-08	0.227273	0.327886
rs12898337_chr15_99294256_99294454_T_C_snpctr_alt	0.203821	6.05171	7.16604e-10	4.49651	3.45398e-06	0.203821	0.294051
rs12898337_chr15_99294256_99294454_T_C_snpctr_ref	0.34016	11.7252	4.73588e-32	8.71197	1.49322e-18	0.34016	0.490746
rs4966024_chr15_99295471_99295669_G_A_snpctr_alt	0.0784329	0.833941	0.202157	0.61963	0.267751	0.0784329	0.113155
rs4966024_chr15_99295471_99295669_G_A_snpctr_ref	0.0345228	-0.99329	0.839716	-0.738029	0.769752	0.0345228	0.0498059
rs12911273_chr15_99295551_99295749_C_T_snpctr_ref	0.165441	4.45461	4.20224e-06	3.30984	0.000466743	0.165441	0.238681
rs11248914_chr16_293463_293661_T_C_snpctr_ref	0.0943154	1.49486	0.0674759	1.1107	0.133349	0.0943154	0.136068
rs7196729_chr16_299881_300079_T_C_snpctr_alt	0.384783	13.5821	2.55833e-42	10.0917	3.00691e-24	0.384783	0.555124
rs7196729_chr16_299881_300079_T_C_snpctr_ref	0.0769231	0.771111	0.220321	0.572947	0.28334	0.0769231	0.110977
rs9934398_chr16_300597_300795_T_A_snpctr_alt	0.217501	6.62099	1.78395e-11	4.9195	4.33837e-07	0.217501	0.313788
rs9934398_chr16_300597_300795_T_A_snpctr_ref	0.072072	0.569246	0.284595	0.422958	0.336163	0.072072	0.103978
rs2239739_chr16_311754_311952_A_G_snpctr_alt	0.0473684	-0.458747	0.676792	-0.340856	0.633394	0.0473684	0.0683381
rs7193384_chr16_315458_315656_C_G_snpctr_ref	0.025	-1.38956	0.917669	-1.03246	0.849073	0.025	0.0360674
rs2531995_chr16_4013368_4013566_C_T_snpctr_alt	0.0465839	-0.491392	0.688425	-0.365111	0.642486	0.0465839	0.0672064
rs2531995_chr16_4013368_4013566_C_T_snpctr_ref	0.0493827	-0.374925	0.646142	-0.278575	0.609715	0.0493827	0.0712442
rs12925642_chr16_11171503_11171701_A_G_snpctr_alt	0.0406498	-0.738326	0.769842	-0.548587	0.708355	0.0406498	0.0586453
rs12925642_chr16_11171503_11171701_A_G_snpctr_ref	0.242718	7.67035	8.57627e-15	5.69918	6.01914e-09	0.242718	0.350169
rs12708715_chr16_11177725_11177923_C_T_snpctr_alt	0.0380485	-0.846573	0.801384	-0.629016	0.735331	0.0380485	0.0548925
rs12708715_chr16_11177725_11177923_C_T_snpctr_ref	0.114274	2.32538	0.0100259	1.72779	0.0420131	0.114274	0.164862
rs9929994_chr16_11178146_11178344_A_G_snpctr_alt	0.0258079	-1.35594	0.912441	-1.00749	0.843149	0.0258079	0.0372329
rs9929994_chr16_11178146_11178344_A_G_snpctr_ref	0.288197	9.56285	5.72793e-22	7.10534	6.00149e-13	0.288197	0.41578
rs12708716_chr16_11179774_11179972_A_G_snpctr_alt	0.222364	6.82334	4.44748e-12	5.06984	1.99076e-07	0.222364	0.320803
rs12708716_chr16_11179774_11179972_A_G_snpctr_ref	0.129668	2.96597	0.00150863	2.20376	0.0137706	0.129668	0.187071
rs12924729_chr16_11187684_11187882_G_A_snpctr_alt	0.142374	3.4947	0.000237294	2.59662	0.00470735	0.142374	0.205402
rs12924729_chr16_11187684_11187882_G_A_snpctr_ref	0.0415696	-0.700053	0.758053	-0.52015	0.69852	0.0415696	0.0599722
rs12927355_chr16_11194672_11194870_C_T_snpctr_alt	0.0348851	-0.978212	0.836015	-0.726826	0.766334	0.0348851	0.0503286
rs12927355_chr16_11194672_11194870_C_T_snpctr_ref	0.264463	8.57519	4.94608e-18	6.37149	9.35985e-11	0.264463	0.381539
rs35732840_chr16_11228256_11228454_T_G_snpctr_alt	0.167354	4.53421	2.89094e-06	3.36899	0.000377227	0.167354	0.241441
rs35732840_chr16_11228256_11228454_T_G_snpctr_ref	0.175469	4.87191	5.52632e-07	3.6199	0.00014736	0.175469	0.253148
rs2867880_chr16_11231758_11231956_G_A_snpctr_alt	0.0618268	0.142912	0.44318	0.106185	0.457718	0.0618268	0.0891973
rs2867880_chr16_11231758_11231956_G_A_snpctr_ref	0.0410769	-0.720554	0.764408	-0.535382	0.703807	0.0410769	0.0592615
rs2903692_chr16_11238684_11238882_G_A_snpctr_alt	0.0298513	-1.18769	0.882521	-0.882468	0.811238	0.0298513	0.0430663
rs2903692_chr16_11238684_11238882_G_A_snpctr_ref	0.077753	0.805648	0.210223	0.598608	0.274717	0.077753	0.112174
rs4322688_chr16_11238892_11239090_C_G_snpctr_alt	0.306122	10.3088	3.21555e-25	7.65958	9.32742e-15	0.306122	0.441641
rs4322688_chr16_11238892_11239090_C_G_snpctr_ref	0.00892863	-2.05834	0.980221	-1.52938	0.936914	0.00892863	0.0128813
rs12930373_chr16_11239500_11239698_G_A_snpctr_alt	0.0528053	-0.2325	0.591925	-0.172751	0.568576	0.0528053	0.076182
rs12930373_chr16_11239500_11239698_G_A_snpctr_ref	0.294944	9.84361	3.65208e-23	7.31395	1.29705e-13	0.294944	0.425514
rs12917893_chr16_11239879_11240077_A_T_snpctr_alt	0.235296	7.36147	9.09458e-14	5.46968	2.25422e-08	0.235296	0.33946
rs12917893_chr16_11239879_11240077_A_T_snpctr_ref	0.044033	-0.597544	0.724928	-0.443984	0.671473	0.044033	0.0635262
rs35294447_chr16_11240755_11240953_A_T_snpctr_alt	0.0248455	-1.39599	0.918641	-1.03724	0.850188	0.0248455	0.0358445
rs35294447_chr16_11240755_11240953_A_T_snpctr_ref	0.0363634	-0.916698	0.82035	-0.68112	0.752102	0.0363634	0.0524613
rs243324_chr16_11354871_11355069_A_G_snpctr_alt	0.120567	2.58728	0.00483687	1.92239	0.0272786	0.120567	0.173942
rs243324_chr16_11354871_11355069_A_G_snpctr_ref	0.117859	2.47459	0.00666943	1.83866	0.0329828	0.117859	0.170035
rs11643024_chr16_11443084_11443282_A_G_snpctr_alt	0.214314	6.48836	4.33889e-11	4.82094	7.14405e-07	0.214314	0.30919
rs11643024_chr16_11443084_11443282_A_G_snpctr_ref	0.185714	5.29823	5.84643e-08	3.93666	4.1311e-05	0.185714	0.267929
rs180743_chr16_28507545_28507743_C_G_snpctr_alt	0.198485	5.82967	2.77694e-09	4.33153	7.40396e-06	0.198485	0.286353
rs180743_chr16_28507545_28507743_C_G_snpctr_ref	0.0209974	-1.55612	0.940161	-1.15622	0.876205	0.0209974	0.0302928
rs26528_chr16_28517610_28517808_T_C_snpctr_alt	0.0357143	-0.943709	0.827341	-0.70119	0.758408	0.0357143	0.0515248
rs4788085_chr16_28534904_28535102_A_G_snpctr_alt	0.0636946	0.220636	0.412688	0.163936	0.434891	0.0636946	0.0918919
rs4788085_chr16_28534904_28535102_A_G_snpctr_ref	0.0810812	0.944143	0.172548	0.701512	0.241492	0.0810812	0.116975
rs28772958_chr16_28535206_28535404_A_G_snpctr_alt	0.0428571	-0.646475	0.741014	-0.48034	0.684507	0.0428571	0.0618298
rs28772958_chr16_28535206_28535404_A_G_snpctr_ref	0.050847	-0.313992	0.623237	-0.233301	0.592236	0.050847	0.0733567
rs62034322_chr16_28535735_28535933_G_A_snpctr_alt	0.0206897	-1.56893	0.941668	-1.16574	0.878139	0.0206897	0.0298489
rs62034322_chr16_28535735_28535933_G_A_snpctr_ref	0.0792683	0.868703	0.192505	0.645459	0.259315	0.0792683	0.11436
rs4788084_chr16_28539749_28539947_C_T_snpctr_ref	0.0198675	-1.60314	0.945548	-1.19116	0.883204	0.0198675	0.0286627
rs12446550_chr16_28543282_28543480_G_A_snpctr_alt	0.157895	4.14058	1.73212e-05	3.07651	0.00104718	0.157895	0.227794
rs1074631_chr16_28554009_28554207_G_A_snpctr_alt	0.154839	4.01341	2.99235e-05	2.98202	0.00143175	0.154839	0.223385
rs1074631_chr16_28554009_28554207_G_A_snpctr_ref	0.0819585	0.980649	0.163383	0.728636	0.233112	0.0819585	0.118241
rs4787457_chr16_28555301_28555499_A_G_snpctr_alt	0.517861	19.1199	8.62746e-82	14.2063	4.18434e-46	0.517861	0.747116
rs4787457_chr16_28555301_28555499_A_G_snpctr_ref	0.0518584	-0.271904	0.607152	-0.202029	0.580053	0.0518584	0.0748159
rs4788076_chr16_28569906_28570104_C_T_snpctr_alt	0.157025	4.10438	2.02698e-05	3.04962	0.00114567	0.157025	0.226539
rs4788076_chr16_28569906_28570104_C_T_snpctr_ref	0.130952	3.01942	0.00126628	2.24348	0.012433	0.130952	0.188924
rs11074911_chr16_28583766_28583964_C_T_snpctr_alt	0.0303799	-1.16569	0.87813	-0.866123	0.806789	0.0303799	0.043829
rs56209193_chr16_28585537_28585735_C_T_snpctr_ref	0.0158741	-1.76932	0.961579	-1.31463	0.905682	0.0158741	0.0229016
rs4149406_chr16_28606971_28607169_A_G_snpctr_ref	0.166666	4.50559	3.30942e-06	3.34772	0.000407397	0.166666	0.240449
rs35175818_chr16_28608647_28608845_A_C_snpctr_ref	0.0338983	-1.01928	0.845964	-0.757338	0.775576	0.0338983	0.0489049
rs4149398_chr16_28608839_28609037_C_G_snpctr_alt	0.0472457	-0.463852	0.678623	-0.344649	0.634821	0.0472457	0.0681611
rs4149398_chr16_28608839_28609037_C_G_snpctr_ref	0.0322583	-1.08752	0.861597	-0.808044	0.790467	0.0322583	0.046539
rs62031562_chr16_28609230_28609428_A_T_snpctr_alt	0.0595238	0.0470745	0.481227	0.0349771	0.486049	0.0595238	0.0858746
rs62031562_chr16_28609230_28609428_A_T_snpctr_ref	0.486841	17.829	2.10308e-71	13.2472	2.34073e-40	0.486841	0.702364
rs4788095_chr16_28831260_28831458_T_C_snpctr_alt	0.0625	0.170924	0.432142	0.126999	0.449471	0.0625	0.0901684
rs4788095_chr16_28831260_28831458_T_C_snpctr_ref	0.260163	8.39626	2.30469e-17	6.23854	2.20835e-10	0.260163	0.375335
rs8062405_chr16_28837807_28838005_A_G_snpctr_alt	0.038961	-0.808605	0.790629	-0.600805	0.726015	0.038961	0.0562088
rs8062405_chr16_28837807_28838005_A_G_snpctr_ref	0.0197368	-1.60858	0.946146	-1.1952	0.883995	0.0197368	0.0284742
rs7359397_chr16_28885560_28885758_C_T_snpctr_ref	0.0426136	-0.656606	0.744283	-0.487868	0.687178	0.0426136	0.0614785
rs7189927_chr16_28913688_28913886_T_C_snpctr_alt	0.0604345	0.0849718	0.466142	0.0631353	0.474829	0.0604345	0.0871885
rs7189927_chr16_28913688_28913886_T_C_snpctr_ref	0.0653595	0.289915	0.385941	0.215411	0.414723	0.0653595	0.0942938
rs7188071_chr16_28917545_28917743_T_C_snpctr_alt	0.0833306	1.03775	0.149694	0.771061	0.220335	0.0833306	0.120221
rs7184597_chr16_28921710_28921908_T_C_snpctr_alt	0.0403226	-0.751945	0.773958	-0.558706	0.711819	0.0403226	0.0581732
rs1143679_chr16_31276712_31276910_G_A_snpctr_alt	0.390002	13.7993	1.28728e-43	10.2531	5.73295e-25	0.390002	0.562654
rs13330182_chr16_53472286_53472484_G_A_snpctr_ref	0.0365905	-0.907246	0.817862	-0.674097	0.749875	0.0365905	0.052789
rs17801498_chr16_53513353_53513551_C_G_snpctr_alt	0.222222	6.81744	4.63388e-12	5.06546	2.03711e-07	0.222222	0.320599
rs17801498_chr16_53513353_53513551_C_G_snpctr_ref	0.0330404	-1.05498	0.854283	-0.783865	0.78344	0.0330404	0.0476672
rs3803657_chr16_53515860_53516058_T_C_snpctr_alt	0.0210282	-1.55484	0.940008	-1.15527	0.87601	0.0210282	0.0303373
rs3803657_chr16_53515860_53516058_T_C_snpctr_ref	0.0478631	-0.438162	0.669365	-0.32556	0.627622	0.0478631	0.0690518
rs76036961_chr16_53768911_53769109_A_G_snpctr_alt	0.0373844	-0.874212	0.808999	-0.649552	0.742009	0.0373844	0.0539342
rs76036961_chr16_53768911_53769109_A_G_snpctr_ref	0.0493326	-0.377012	0.646918	-0.280126	0.610309	0.0493326	0.0711718
rs16952479_chr16_53770479_53770677_A_T_snpctr_alt	0.232558	7.24753	2.1222e-13	5.38502	3.62182e-08	0.232558	0.33551
rs9940128_chr16_53800655_53800853_G_A_snpctr_alt	0.509384	18.7671	7.01631e-79	13.9442	1.70547e-44	0.509384	0.734886
rs9940128_chr16_53800655_53800853_G_A_snpctr_ref	0.627452	23.6802	2.88087e-124	17.5948	1.35073e-69	0.627452	0.905221
rs11642015_chr16_53802395_53802593_C_T_snpctr_alt	0.160931	4.26694	9.90872e-06	3.1704	0.000761154	0.160931	0.232175
rs11642015_chr16_53802395_53802593_C_T_snpctr_ref	0.207384	6.19999	2.82334e-10	4.60668	2.04571e-06	0.207384	0.299192
rs1558901_chr16_53803088_53803286_A_T_snpctr_ref	0.094367	1.497	0.067196	1.1123	0.133005	0.094367	0.136143
rs62048402_chr16_53803124_53803322_G_A_snpctr_alt	0.133346	3.11905	0.000907169	2.3175	0.0102382	0.133346	0.192378
rs1558902_chr16_53803475_53803673_T_A_snpctr_alt	0.0341474	-1.00891	0.843492	-0.749637	0.773263	0.0341474	0.0492643
rs56094641_chr16_53806354_53806552_A_G_snpctr_ref	0.373335	13.1057	1.52715e-39	9.73773	1.0408e-22	0.373335	0.538609
rs55872725_chr16_53809024_53809222_C_T_snpctr_alt	0.23223	7.23389	2.3468e-13	5.37488	3.8316e-08	0.23223	0.335037
rs55872725_chr16_53809024_53809222_C_T_snpctr_ref	0.19149	5.53856	1.52482e-08	4.11523	1.93394e-05	0.19149	0.276261
rs1121980_chr16_53809148_53809346_G_A_snpctr_ref	0.253676	8.12635	2.21212e-16	6.03799	7.8021e-10	0.253676	0.365978
rs7193144_chr16_53810587_53810785_T_C_snpctr_alt	0.185033	5.26989	6.82538e-08	3.9156	4.50893e-05	0.185033	0.266946
rs7193144_chr16_53810587_53810785_T_C_snpctr_ref	0.144556	3.58554	0.000168194	2.66411	0.00385967	0.144556	0.208551
rs8063057_chr16_53812334_53812532_T_C_snpctr_ref	0.116963	2.43731	0.00739845	1.81096	0.0350736	0.116963	0.168743
rs17817449_chr16_53813268_53813466_T_G_snpctr_ref	0.120247	2.57393	0.00502753	1.91247	0.0279081	0.120247	0.173479
rs8050136_chr16_53816176_53816374_C_A_snpctr_alt	0.0599185	0.0635024	0.474683	0.0471832	0.481184	0.0599185	0.0864442
rs8050136_chr16_53816176_53816374_C_A_snpctr_ref	0.0357941	-0.940387	0.82649	-0.698721	0.757637	0.0357941	0.05164
rs8051591_chr16_53816653_53816851_A_G_snpctr_alt	0.110619	2.1733	0.0148787	1.6148	0.0531773	0.110619	0.15959
rs8051591_chr16_53816653_53816851_A_G_snpctr_ref	0.138889	3.34969	0.000404516	2.48887	0.00640757	0.138889	0.200374
rs3751812_chr16_53818361_53818559_G_T_snpctr_ref	0.0612245	0.117846	0.453095	0.0875612	0.465113	0.0612245	0.0883282
rs9936385_chr16_53819070_53819268_T_C_snpctr_alt	0.0231884	-1.46495	0.928533	-1.08848	0.861808	0.0231884	0.0334537
rs9923233_chr16_53819099_53819297_G_C_snpctr_alt	0.0666674	0.344343	0.365294	0.255852	0.399033	0.0666674	0.0961808
rs9923233_chr16_53819099_53819297_G_C_snpctr_ref	0.0559294	-0.102499	0.54082	-0.0761583	0.530353	0.0559294	0.080689
rs11075990_chr16_53819794_53819992_A_G_snpctr_alt	0.378377	13.3155	9.40228e-41	9.89363	2.21823e-23	0.378377	0.545883
rs11075991_chr16_53819838_53820036_A_T_snpctr_alt	0.0373135	-0.877162	0.809801	-0.651744	0.742717	0.0373135	0.053832
rs11075991_chr16_53819838_53820036_A_T_snpctr_ref	0.0320513	-1.09614	0.863491	-0.814447	0.792306	0.0320513	0.0462402
rs11075992_chr16_53819967_53820165_T_C_snpctr_alt	0.0628343	0.184836	0.426679	0.137336	0.445383	0.0628343	0.0906508
rs11075992_chr16_53819967_53820165_T_C_snpctr_ref	0.0502713	-0.337946	0.632298	-0.251099	0.599131	0.0502713	0.0725262
rs7202296_chr16_53821591_53821789_A_G_snpctr_alt	0.0954545	1.54226	0.0615052	1.14592	0.125914	0.0954545	0.137712
rs7185735_chr16_53822552_53822750_A_G_snpctr_alt	0.0542131	-0.173917	0.569035	-0.129223	0.551409	0.0542131	0.078213
rs7185735_chr16_53822552_53822750_A_G_snpctr_ref	0.0298112	-1.18935	0.88285	-0.883707	0.811573	0.0298112	0.0430085
rs1981870_chr16_68776147_68776345_G_A_snpctr_alt	0.0352942	-0.961191	0.831772	-0.714179	0.762442	0.0352942	0.0509187
rs12921546_chr16_68779970_68780168_G_A_snpctr_ref	0.152381	3.91114	4.593e-05	2.90604	0.00183019	0.152381	0.219839
rs17772363_chr16_68788810_68789008_G_T_snpctr_ref	0.0373832	-0.874262	0.809012	-0.649589	0.742021	0.0373832	0.0539325
rs13333528_chr16_68790403_68790601_C_T_snpctr_alt	0.232142	7.23024	2.41079e-13	5.37217	3.88973e-08	0.232142	0.33491
rs13333528_chr16_68790403_68790601_C_T_snpctr_ref	0.0217385	-1.52528	0.936406	-1.13331	0.871457	0.0217385	0.031362
rs12446575_chr16_68791545_68791743_C_G_snpctr_alt	0.342857	11.8374	1.25014e-32	8.79538	7.12853e-19	0.342857	0.494638
rs12446575_chr16_68791545_68791743_C_G_snpctr_ref	0.126316	2.82648	0.0023531	2.10012	0.0178592	0.126316	0.182235
rs9928847_chr16_68797794_68797992_C_T_snpctr_alt	0.0480564	-0.430117	0.666445	-0.319583	0.625358	0.0480564	0.0693307
rs9928847_chr16_68797794_68797992_C_T_snpctr_ref	0.111111	2.19377	0.0141258	1.63001	0.0515501	0.111111	0.160299
rs9936621_chr16_68798583_68798781_A_G_snpctr_alt	0.0676468	0.3851	0.350082	0.286135	0.387387	0.0676468	0.0975938
rs9936621_chr16_68798583_68798781_A_G_snpctr_ref	0.0495899	-0.366302	0.64293	-0.272168	0.607254	0.0495899	0.0715431
rs12708889_chr16_68808184_68808382_C_T_snpctr_alt	0.0389295	-0.809916	0.791006	-0.601779	0.726339	0.0389295	0.0561633
rs17772411_chr16_68810824_68811022_T_C_snpctr_alt	0.0794227	0.875129	0.190752	0.650233	0.257771	0.0794227	0.114583
rs17772411_chr16_68810824_68811022_T_C_snpctr_ref	0.301964	10.1357	1.91745e-24	7.531	2.51772e-14	0.301964	0.435642
rs35648619_chr16_68811638_68811836_C_T_snpctr_alt	0.159837	4.22141	1.21389e-05	3.13657	0.000854685	0.159837	0.230596
rs35648619_chr16_68811638_68811836_C_T_snpctr_ref	0.0290451	-1.22123	0.889001	-0.907394	0.817901	0.0290451	0.0419032
rs12922777_chr16_68813530_68813728_A_G_snpctr_alt	0.102563	1.83805	0.0330274	1.3657	0.0860167	0.102563	0.147967
rs12922777_chr16_68813530_68813728_A_G_snpctr_ref	0.40741	14.5237	4.28937e-48	10.7913	1.89197e-27	0.40741	0.587769
rs67359183_chr16_68814105_68814303_T_C_snpctr_ref	0.208323	6.23904	2.2013e-10	4.6357	1.77867e-06	0.208323	0.300546
rs2161664_chr16_68814217_68814415_C_T_snpctr_ref	0.0865388	1.17125	0.120749	0.870255	0.192081	0.0865388	0.124849
rs12599517_chr16_68814491_68814689_T_C_snpctr_alt	0.13087	3.01599	0.00128069	2.24093	0.0125154	0.13087	0.188805
rs12599517_chr16_68814491_68814689_T_C_snpctr_ref	0.0450451	-0.555426	0.710698	-0.412689	0.660083	0.0450451	0.0649864
rs2113200_chr16_68814849_68815047_T_A_snpctr_ref	0.0285714	-1.24095	0.892687	-0.92204	0.821746	0.0285714	0.0412198
rs2059254_chr16_68817340_68817538_C_T_snpctr_alt	0.0365852	-0.907468	0.81792	-0.674262	0.749928	0.0365852	0.0527813
rs9923925_chr16_68819345_68819543_G_A_snpctr_alt	0.0341881	-1.00722	0.843085	-0.748379	0.772884	0.0341881	0.0493229
rs9923925_chr16_68819345_68819543_G_A_snpctr_ref	0.0201606	-1.59095	0.944189	-1.1821	0.881416	0.0201606	0.0290855
rs9928796_chr16_68820619_68820817_A_G_snpctr_alt	0.0760462	0.734622	0.231285	0.545835	0.29259	0.0760462	0.109711
rs9928796_chr16_68820619_68820817_A_G_snpctr_ref	0.157896	4.14066	1.73158e-05	3.07657	0.001047	0.157896	0.227796
rs9929239_chr16_68821027_68821225_C_T_snpctr_alt	0.0645156	0.254798	0.399439	0.189319	0.424921	0.0645156	0.0930763
rs9929479_chr16_68821172_68821370_G_C_snpctr_alt	0.0512822	-0.295882	0.61634	-0.219845	0.587004	0.0512822	0.0739846
rs9929479_chr16_68821172_68821370_G_C_snpctr_ref	0.032967	-1.05803	0.854979	-0.786132	0.784105	0.032967	0.0475614
rs9931853_chr16_68821791_68821989_C_G_snpctr_ref	0.0366973	-0.902802	0.816684	-0.670795	0.748824	0.0366973	0.0529431
rs12919719_chr16_68822242_68822440_C_G_snpctr_alt	0.133027	3.10578	0.000948896	2.30764	0.0105096	0.133027	0.191918
rs12919719_chr16_68822242_68822440_C_G_snpctr_ref	0.0483101	-0.41956	0.662597	-0.31174	0.622381	0.0483101	0.0696967
rs12924033_chr16_68822500_68822698_G_A_snpctr_alt	0.319999	10.8862	6.70468e-28	8.08862	3.01725e-16	0.319999	0.461661
rs12924033_chr16_68822500_68822698_G_A_snpctr_ref	0.263158	8.52088	7.91694e-18	6.33114	1.21677e-10	0.263158	0.379656
rs4552018_chr16_68822755_68822953_T_G_snpctr_ref	0.232558	7.24756	2.1217e-13	5.38504	3.62134e-08	0.232558	0.335511
rs4420522_chr16_68822872_68823070_A_G_snpctr_ref	0.051282	-0.295889	0.616342	-0.219849	0.587006	0.051282	0.0739843
rs10163398_chr16_68823025_68823223_C_G_snpctr_alt	0.111111	2.19377	0.0141259	1.63001	0.0515502	0.111111	0.160299
rs10163398_chr16_68823025_68823223_C_G_snpctr_ref	0.240437	7.57543	1.78975e-14	5.62865	9.08116e-09	0.240437	0.346878
rs12596834_chr16_68823100_68823298_T_C_snpctr_alt	0.134752	3.17754	0.000742662	2.36096	0.00911396	0.134752	0.194406
rs12596834_chr16_68823100_68823298_T_C_snpctr_ref	0.0287358	-1.2341	0.891418	-0.916957	0.820417	0.0287358	0.0414571
rs34097984_chr16_68824049_68824247_T_G_snpctr_alt	0.0459774	-0.516628	0.697292	-0.383862	0.64946	0.0459774	0.0663314
rs34097984_chr16_68824049_68824247_T_G_snpctr_ref	0.0174827	-1.70238	0.955658	-1.26489	0.897045	0.0174827	0.0252221
rs60302411_chr16_68824121_68824319_A_C_snpctr_alt	0.0721146	0.571018	0.283994	0.424274	0.335683	0.0721146	0.104039
rs60302411_chr16_68824121_68824319_A_C_snpctr_ref	0.114123	2.31911	0.0101946	1.72313	0.0424325	0.114123	0.164645
rs57688464_chr16_68826010_68826208_G_C_snpctr_alt	0.0367657	-0.899956	0.815928	-0.66868	0.74815	0.0367657	0.0530417
rs34530130_chr16_68827521_68827719_C_T_snpctr_alt	0.217822	6.63433	1.62993e-11	4.9294	4.12408e-07	0.217822	0.31425
rs34530130_chr16_68827521_68827719_C_T_snpctr_ref	0.0227235	-1.4843	0.931135	-1.10285	0.864955	0.0227235	0.032783
rs33965787_chr16_68828074_68828272_G_A_snpctr_alt	0.140351	3.41055	0.000324155	2.53409	0.00563696	0.140351	0.202484
rs33965787_chr16_68828074_68828272_G_A_snpctr_ref	0.0235288	-1.45078	0.92658	-1.07795	0.859473	0.0235288	0.0339449
rs17715762_chr16_68828151_68828349_T_G_snpctr_ref	0.102273	1.82599	0.0339257	1.35674	0.0874321	0.102273	0.147549
rs12928043_chr16_68828786_68828984_G_A_snpctr_ref	0.0219298	-1.51732	0.935407	-1.12739	0.870212	0.0219298	0.031638
rs12599393_chr16_68828922_68829120_C_T_snpctr_ref	0.0689655	0.439973	0.329978	0.326906	0.371869	0.0689655	0.0994962
rs17715799_chr16_68830412_68830610_A_T_snpctr_alt	0.0491803	-0.383346	0.649268	-0.284832	0.612113	0.0491803	0.0709522
rs17715799_chr16_68830412_68830610_A_T_snpctr_ref	0.106508	2.00222	0.0226305	1.48768	0.0684178	0.106508	0.153658
rs1075959_chr16_68832651_68832849_A_G_snpctr_alt	0.158163	4.15176	1.64963e-05	3.08482	0.00101838	0.158163	0.228181
rs1075959_chr16_68832651_68832849_A_G_snpctr_ref	0.222218	6.81728	4.63902e-12	5.06534	2.03838e-07	0.222218	0.320593
rs1862748_chr16_68832844_68833042_C_T_snpctr_ref	0.162018	4.31215	8.08383e-06	3.20399	0.00067769	0.162018	0.233742
rs12599391_chr16_69605250_69605448_T_C_snpctr_ref	0.0546448	-0.155953	0.561965	-0.115875	0.546124	0.0546448	0.0788358
rs862320_chr16_69651767_69651965_C_T_snpctr_alt	0.0363636	-0.916687	0.820347	-0.681112	0.7521	0.0363636	0.0524616
rs862320_chr16_69651767_69651965_C_T_snpctr_ref	0.06	0.0668911	0.473334	0.0497011	0.48018	0.06	0.0865617
rs12598642_chr16_69848673_69848871_A_G_snpctr_alt	0.0595235	0.0470644	0.481231	0.0349696	0.486052	0.0595235	0.0858743
rs12598642_chr16_69848673_69848871_A_G_snpctr_ref	0.0660773	0.319788	0.374565	0.237607	0.406093	0.0660773	0.0953294
rs2870463_chr16_75250618_75250816_G_A_snpctr_ref	0.328571	11.2429	1.25438e-29	8.35367	3.30868e-17	0.328571	0.474028
rs66473537_chr16_75250763_75250961_G_A_snpctr_alt	0.047619	-0.448318	0.673038	-0.333107	0.630473	0.047619	0.0686997
rs66473537_chr16_75250763_75250961_G_A_snpctr_ref	0.0162162	-1.75508	0.960377	-1.30405	0.903892	0.0162162	0.023395
rs13337017_chr16_75272268_75272466_C_T_snpctr_ref	0.0549456	-0.143435	0.557027	-0.106575	0.542437	0.0549456	0.0792698
rs8048529_chr16_75275531_75275729_C_T_snpctr_alt	0.246574	7.83081	2.42377e-15	5.8184	2.97063e-09	0.246574	0.355732
rs3826110_chr16_75277681_75277879_G_A_snpctr_alt	0.0555555	-0.118055	0.546988	-0.0877169	0.534949	0.0555555	0.0801497
rs28439846_chr16_75280279_75280477_G_A_snpctr_alt	0.013886	-1.85205	0.967991	-1.3761	0.915605	0.013886	0.0200332
rs28439846_chr16_75280279_75280477_G_A_snpctr_ref	0.153869	3.97306	3.54781e-05	2.95204	0.00157841	0.153869	0.221986
rs60879082_chr16_75282966_75283164_G_A_snpctr_alt	0.0380956	-0.844618	0.800838	-0.627563	0.734855	0.0380956	0.0549603
rs8046145_chr16_75294922_75295120_G_C_snpctr_alt	0.0381356	-0.842951	0.800372	-0.626325	0.734449	0.0381356	0.055018
rs13337397_chr16_75295540_75295738_C_A_snpctr_ref	0.0309931	-1.14017	0.872893	-0.847164	0.801548	0.0309931	0.0447136
rs6564261_chr16_75492143_75492341_C_T_snpctr_alt	0.0612245	0.117847	0.453095	0.0875617	0.465113	0.0612245	0.0883283
rs8057084_chr16_75492607_75492805_T_G_snpctr_ref	0.0370369	-0.888673	0.812911	-0.660297	0.745468	0.0370369	0.0534329
rs7195161_chr16_75495473_75495671_T_C_snpctr_alt	0.144928	3.60098	0.000158508	2.67558	0.00372997	0.144928	0.209086
rs7195161_chr16_75495473_75495671_T_C_snpctr_ref	0.749993	28.7796	1.93307e-182	21.3836	9.48813e-102	0.749993	1.08201
rs1834013_chr16_75496064_75496262_G_T_snpctr_alt	0.0399999	-0.765373	0.777975	-0.568683	0.715214	0.0399999	0.0577076
rs1834013_chr16_75496064_75496262_G_T_snpctr_ref	0.0504201	-0.331757	0.629964	-0.2465	0.597352	0.0504201	0.0727408
rs12443634_chr16_81524175_81524373_A_C_snpctr_ref	0.205479	6.12072	4.65753e-10	4.54779	2.71064e-06	0.205479	0.296444
rs56823429_chr16_81533690_81533888_C_A_snpctr_alt	0.213018	6.43444	6.19634e-11	4.78089	8.72626e-07	0.213018	0.307321
rs2925979_chr16_81534691_81534889_T_C_snpctr_alt	0.0356084	-0.948114	0.828464	-0.704463	0.759428	0.0356084	0.0513721
rs2925979_chr16_81534691_81534889_T_C_snpctr_ref	0.0408163	-0.7314	0.767732	-0.543441	0.706587	0.0408163	0.0588855
rs11076701_chr16_88774426_88774624_A_G_snpctr_alt	0.142222	3.4884	0.000242957	2.59193	0.0047719	0.142222	0.205183
rs11076701_chr16_88774426_88774624_A_G_snpctr_ref	0.0778292	0.808817	0.20931	0.600963	0.273932	0.0778292	0.112284
rs11076702_chr16_88774470_88774668_A_C_snpctr_alt	0.0446195	-0.573137	0.716724	-0.425849	0.664891	0.0446195	0.0643723
rs11076702_chr16_88774470_88774668_A_C_snpctr_ref	0.136365	3.24467	0.000587936	2.41084	0.007958	0.136365	0.196733
rs8060966_chr16_88777230_88777428_A_G_snpctr_alt	0.0808081	0.932779	0.175467	0.693068	0.244133	0.0808081	0.116581
rs8060966_chr16_88777230_88777428_A_G_snpctr_ref	0.175001	4.85241	6.09839e-07	3.60541	0.000155828	0.175001	0.252473
rs8059794_chr16_88787289_88787487_C_T_snpctr_alt	0.124843	2.7652	0.0028444	2.05458	0.0199596	0.124843	0.18011
rs8059794_chr16_88787289_88787487_C_T_snpctr_ref	0.0352941	-0.961195	0.831773	-0.714182	0.762443	0.0352941	0.0509186
rs551118_chr16_88855985_88856183_C_G_snpctr_alt	0.0762708	0.74397	0.228447	0.552781	0.290207	0.0762708	0.110036
rs551118_chr16_88855985_88856183_C_G_snpctr_ref	0.0588239	0.0179504	0.492839	0.0133374	0.494679	0.0588239	0.0848649
rs2926776_chr16_88858503_88858701_A_G_snpctr_alt	0.103862	1.89213	0.0292366	1.40588	0.0798794	0.103862	0.149842
rs2926776_chr16_88858503_88858701_A_G_snpctr_ref	0.0243506	-1.41658	0.921698	-1.05254	0.853725	0.0243506	0.0351306
rs2968478_chr16_88858547_88858745_T_G_snpctr_alt	0.0562251	-0.0901921	0.535933	-0.0670141	0.526715	0.0562251	0.0811157
rs1043246_chr17_3827987_3828185_C_G_snpctr_alt	0.0906088	1.34062	0.0900224	0.996098	0.159601	0.0906088	0.130721
rs1043246_chr17_3827987_3828185_C_G_snpctr_ref	0.261905	8.46875	1.24021e-17	6.2924	1.56293e-10	0.261905	0.377849
rs2003552_chr17_3857816_3858014_T_C_snpctr_alt	0.0645161	0.25482	0.399431	0.189335	0.424915	0.0645161	0.093077
rs1468573_chr17_3858105_3858303_A_G_snpctr_ref	0.161993	4.31114	8.12087e-06	3.20324	0.000679459	0.161993	0.233707
rs1974611_chr17_3859326_3859524_T_C_snpctr_alt	0.0872973	1.20282	0.114524	0.893709	0.185739	0.0872973	0.125943
rs3826482_chr17_3860257_3860455_A_T_snpctr_alt	0.0919536	1.39658	0.0812705	1.03768	0.14971	0.0919536	0.132661
rs9892466_chr17_3969428_3969626_T_A_snpctr_alt	0.131147	3.02754	0.00123275	2.24951	0.0122401	0.131147	0.189206
rs9892466_chr17_3969428_3969626_T_A_snpctr_ref	0.130286	2.99171	0.00138712	2.22288	0.0131119	0.130286	0.187963
rs9902846_chr17_4040675_4040873_C_T_snpctr_alt	0.255082	8.18484	1.36335e-16	6.08145	5.95487e-10	0.255082	0.368006
rs9902846_chr17_4040675_4040873_C_T_snpctr_ref	0.0438359	-0.605744	0.727658	-0.450076	0.673672	0.0438359	0.0632419
rs9914106_chr17_4066734_4066932_G_A_snpctr_alt	0.0962963	1.57729	0.0573647	1.17195	0.120609	0.0962963	0.138926
rs9914106_chr17_4066734_4066932_G_A_snpctr_ref	0.063492	0.212206	0.415973	0.157672	0.437357	0.063492	0.0915997
rs858519_chr17_7531866_7532064_T_C_snpctr_alt	0.259731	8.37829	2.68521e-17	6.22519	2.40489e-10	0.259731	0.374712
rs858519_chr17_7531866_7532064_T_C_snpctr_ref	0.0337077	-1.02721	0.847839	-0.763232	0.777337	0.0337077	0.0486299
rs858518_chr17_7532926_7533124_G_A_snpctr_ref	0.0866118	1.17429	0.12014	0.872513	0.191464	0.0866118	0.124954
rs55954208_chr17_9776058_9776256_A_C_snpctr_alt	0.131458	3.04047	0.00118106	2.25911	0.0119383	0.131458	0.189654
rs55954208_chr17_9776058_9776256_A_C_snpctr_ref	0.178754	5.00862	2.7411e-07	3.72148	9.90305e-05	0.178754	0.257888
rs79705409_chr17_9776871_9777069_T_C_snpctr_ref	0.0470588	-0.471628	0.681404	-0.350427	0.636991	0.0470588	0.0678916
rs55673552_chr17_9777494_9777692_G_A_snpctr_alt	0.0645153	0.254788	0.399443	0.189311	0.424924	0.0645153	0.0930759
rs55673552_chr17_9777494_9777692_G_A_snpctr_ref	0.0358452	-0.938262	0.825945	-0.697143	0.757143	0.0358452	0.0517137
rs56346556_chr17_9777497_9777695_G_T_snpctr_alt	0.111694	2.21804	0.0132759	1.64804	0.0496723	0.111694	0.161141
rs56346556_chr17_9777497_9777695_G_T_snpctr_ref	0.0694444	0.459901	0.322793	0.341713	0.366283	0.0694444	0.100187
rs9674498_chr17_9777742_9777940_T_G_snpctr_ref	0.0647058	0.262713	0.396386	0.1952	0.422618	0.0647058	0.0933507
rs62066057_chr17_9783948_9784146_A_G_snpctr_alt	0.0346814	-0.98669	0.838103	-0.733125	0.768259	0.0346814	0.0500347
rs62066057_chr17_9783948_9784146_A_G_snpctr_ref	0.043478	-0.620639	0.732581	-0.461144	0.677652	0.043478	0.0627255
rs62066058_chr17_9784429_9784627_A_G_snpctr_alt	0.0416667	-0.696013	0.75679	-0.517148	0.697474	0.0416667	0.0601123
rs17810453_chr17_9789367_9789565_A_G_snpctr_alt	0.121528	2.62724	0.00430401	1.95208	0.0254644	0.121528	0.175327
rs17810453_chr17_9789367_9789565_A_G_snpctr_ref	0.0852289	1.11674	0.132052	0.829756	0.203338	0.0852289	0.122959
rs55973554_chr17_9793657_9793855_G_A_snpctr_alt	0.0625	0.170924	0.432142	0.126999	0.449471	0.0625	0.0901684
rs55973554_chr17_9793657_9793855_G_A_snpctr_ref	0.0565183	-0.077993	0.531083	-0.05795	0.523106	0.0565183	0.0815386
rs2221602_chr17_17333214_17333412_A_G_snpctr_ref	0.038461	-0.82941	0.796564	-0.616264	0.73114	0.038461	0.0554875
rs8073398_chr17_17340413_17340611_T_C_snpctr_alt	0.114286	2.32589	0.0100122	1.72817	0.0419788	0.114286	0.16488
rs1880900_chr17_17344023_17344221_T_C_snpctr_ref	0.122092	2.65074	0.00401574	1.96954	0.0244455	0.122092	0.176142
rs1242504_chr17_17367116_17367314_T_C_snpctr_alt	0.254548	8.16262	1.63914e-16	6.06495	6.59983e-10	0.254548	0.367235
rs1242504_chr17_17367116_17367314_T_C_snpctr_ref	0.0454545	-0.538389	0.704846	-0.400031	0.655433	0.0454545	0.065577
rs8072971_chr17_17391344_17391542_C_G_snpctr_alt	0.179612	5.04429	2.27607e-07	3.74798	8.91324e-05	0.179612	0.259125
rs8072971_chr17_17391344_17391542_C_G_snpctr_ref	0.0450447	-0.555442	0.710704	-0.412701	0.660087	0.0450447	0.0649858
rs11653380_chr17_17403435_17403633_G_A_snpctr_alt	0.068183	0.407412	0.341853	0.302713	0.381054	0.068183	0.0983673
rs11653380_chr17_17403435_17403633_G_A_snpctr_ref	0.347826	12.0442	1.04052e-33	8.94901	1.79341e-19	0.347826	0.501807
rs4646407_chr17_17411933_17412131_G_C_snpctr_alt	0.125	2.77173	0.00278797	2.05944	0.0197263	0.125	0.180337
rs9899445_chr17_17611025_17611223_T_C_snpctr_alt	0.0303037	-1.16886	0.87877	-0.868479	0.807434	0.0303037	0.043719
rs9899445_chr17_17611025_17611223_T_C_snpctr_ref	0.0728156	0.600188	0.274191	0.445948	0.327817	0.0728156	0.105051
rs8065154_chr17_17614848_17615046_G_A_snpctr_alt	0.193967	5.64166	8.4211e-09	4.19183	1.38355e-05	0.193967	0.279835
rs8065154_chr17_17614848_17615046_G_A_snpctr_ref	0.0779215	0.812658	0.208207	0.603817	0.272983	0.0779215	0.112417
rs7224739_chr17_17632379_17632577_G_A_snpctr_alt	0.27994	9.21925	1.49596e-20	6.85004	3.69159e-12	0.27994	0.403868
rs7224739_chr17_17632379_17632577_G_A_snpctr_ref	0.0965516	1.58791	0.0561532	1.17984	0.119032	0.0965516	0.139294
rs11655029_chr17_17649073_17649271_T_C_snpctr_alt	0.0775194	0.795925	0.213038	0.591384	0.277132	0.0775194	0.111837
rs9900803_chr17_17650879_17651077_C_T_snpctr_alt	0.148148	3.735	9.38558e-05	2.77516	0.0027587	0.148148	0.213733
rs9900803_chr17_17650879_17651077_C_T_snpctr_ref	0.0283018	-1.25216	0.894745	-0.930377	0.823912	0.0283018	0.0408309
rs941448_chr17_17654443_17654641_C_G_snpctr_ref	0.0357142	-0.943712	0.827342	-0.701192	0.758408	0.0357142	0.0515247
rs4925109_chr17_17661703_17661901_A_G_snpctr_alt	0.490196	17.9686	1.71498e-72	13.351	5.84624e-41	0.490196	0.707204
rs4925109_chr17_17661703_17661901_A_G_snpctr_ref	0.126233	2.82304	0.00237853	2.09756	0.017972	0.126233	0.182116
rs9914988_chr17_27183005_27183203_G_A_snpctr_ref	0.0322581	-1.08753	0.861599	-0.808051	0.790469	0.0322581	0.0465386
rs9916866_chr17_27183056_27183254_C_G_snpctr_alt	0.0594059	0.0421706	0.483181	0.0313334	0.487502	0.0594059	0.0857046
rs9916866_chr17_27183056_27183254_C_G_snpctr_ref	0.222993	6.84952	3.70493e-12	5.08929	1.79701e-07	0.222993	0.321711
rs10908278_chr17_36099853_36100051_T_A_snpctr_alt	0.0350889	-0.969733	0.83391	-0.720525	0.764399	0.0350889	0.0506226
rs10908278_chr17_36099853_36100051_T_A_snpctr_ref	0.331477	11.3639	3.16443e-30	8.44351	1.53974e-17	0.331477	0.47822
rs12103884_chr17_38045626_38045824_C_T_snpctr_ref	0.156863	4.09764	2.08694e-05	3.0446	0.00116493	0.156863	0.226305
rs4795399_chr17_38061340_38061538_T_C_snpctr_alt	0.0420999	-0.677984	0.751109	-0.503752	0.692782	0.0420999	0.0607374
rs2305480_chr17_38062097_38062295_G_A_snpctr_alt	0.0372439	-0.880056	0.810586	-0.653894	0.74341	0.0372439	0.0537316
rs2305480_chr17_38062097_38062295_G_A_snpctr_ref	0.0306123	-1.15602	0.876163	-0.858938	0.804813	0.0306123	0.0441642
rs684214_chr17_40696816_40697014_C_T_snpctr_alt	0.203488	6.03787	7.80811e-10	4.48623	3.62481e-06	0.203488	0.293572
rs684214_chr17_40696816_40697014_C_T_snpctr_ref	0.0270759	-1.30318	0.903743	-0.96828	0.833548	0.0270759	0.0390623
rs591939_chr17_40697976_40698174_A_G_snpctr_alt	0.250002	7.97344	7.71559e-16	5.92439	1.56733e-09	0.250002	0.360677
rs591939_chr17_40697976_40698174_A_G_snpctr_ref	0.017937	-1.68347	0.953858	-1.25085	0.894505	0.017937	0.0258777
rs34855406_chr17_40731312_40731510_G_C_snpctr_alt	0.0557198	-0.111221	0.544279	-0.0826386	0.532931	0.0557198	0.0803867
rs34855406_chr17_40731312_40731510_G_C_snpctr_ref	0.0347792	-0.982622	0.837103	-0.730103	0.767336	0.0347792	0.0501757
rs2292749_chr17_40818485_40818683_C_T_snpctr_ref	0.136752	3.26077	0.000555544	2.4228	0.00770066	0.136752	0.197291
rs7405889_chr17_45571577_45571775_C_T_snpctr_alt	0.0952366	1.53319	0.0626145	1.13918	0.127313	0.0952366	0.137397
rs7405889_chr17_45571577_45571775_C_T_snpctr_ref	0.0388349	-0.81385	0.792135	-0.604703	0.727312	0.0388349	0.0560269
rs8065669_chr17_45724897_45725095_G_A_snpctr_alt	0.132911	3.10095	0.000964515	2.30405	0.01061	0.132911	0.19175
rs2317826_chr17_45730800_45730998_C_T_snpctr_alt	0.113619	2.29813	0.0107773	1.70754	0.0438607	0.113619	0.163917
rs2317826_chr17_45730800_45730998_C_T_snpctr_ref	0.0265927	-1.32328	0.90713	-0.98322	0.83725	0.0265927	0.0383652
rs4794048_chr17_45762974_45763172_A_C_snpctr_ref	0.0820512	0.984506	0.162433	0.731502	0.232236	0.0820512	0.118375
rs9902779_chr17_57496318_57496516_G_A_snpctr_alt	0.0589964	0.0251308	0.489975	0.0186725	0.492551	0.0589964	0.0851139
rs9895429_chr17_57496871_57497069_A_C_snpctr_alt	0.12755	2.87786	0.00200191	2.13829	0.0162465	0.12755	0.184016
rs9895429_chr17_57496871_57497069_A_C_snpctr_ref	0.0285714	-1.24094	0.892687	-0.92204	0.821746	0.0285714	0.0412199
rs16943520_chr17_57499684_57499882_C_T_snpctr_alt	0.421055	15.0915	9.21666e-52	11.2132	1.75688e-29	0.421055	0.607454
rs16943520_chr17_57499684_57499882_C_T_snpctr_ref	0.135136	3.19351	0.000702775	2.37282	0.00882635	0.135136	0.194959
rs12600858_chr17_57504821_57505019_G_A_snpctr_alt	0.340122	11.7236	4.82411e-32	8.71081	1.5086e-18	0.340122	0.490692
rs12600858_chr17_57504821_57505019_G_A_snpctr_ref	0.0327912	-1.06535	0.85664	-0.791568	0.785694	0.0327912	0.0473077
rs2060779_chr17_57505993_57506191_G_A_snpctr_alt	0.0285708	-1.24097	0.892691	-0.922058	0.821751	0.0285708	0.041219
rs2060779_chr17_57505993_57506191_G_A_snpctr_ref	0.118428	2.49825	0.00624043	1.85624	0.03171	0.118428	0.170855
rs8075971_chr17_57516287_57516485_T_C_snpctr_ref	0.0995807	1.71396	0.0432678	1.2735	0.101421	0.0995807	0.143665
rs57676627_chr17_62203029_62203227_C_T_snpctr_alt	0.2	5.8927	1.89964e-09	4.37836	5.97865e-06	0.2	0.288539
rs887747_chr17_65647895_65648093_G_A_snpctr_ref	0.275	9.01368	9.9627e-20	6.6973	1.06155e-11	0.275	0.396741
rs11657492_chr17_65648328_65648526_T_G_snpctr_alt	0.228929	7.09652	6.39676e-13	5.27282	6.71718e-08	0.228929	0.330274
rs11657492_chr17_65648328_65648526_T_G_snpctr_ref	0.269234	8.77372	8.64263e-19	6.519	3.53877e-11	0.269234	0.388422
rs9915591_chr17_65825991_65826189_C_G_snpctr_ref	0.0290144	-1.22251	0.889243	-0.908344	0.818152	0.0290144	0.0418589
rs12602556_chr17_65826762_65826960_A_G_snpctr_alt	0.0489099	-0.394602	0.653432	-0.293195	0.615313	0.0489099	0.070562
rs12602556_chr17_65826762_65826960_A_G_snpctr_ref	0.0499996	-0.349256	0.636551	-0.259502	0.602376	0.0499996	0.0721341
rs62084208_chr17_65827344_65827542_C_T_snpctr_alt	0.220243	6.73509	8.19133e-12	5.00427	2.80369e-07	0.220243	0.317744
rs62084208_chr17_65827344_65827542_C_T_snpctr_ref	0.106669	2.00891	0.0222734	1.49265	0.0677646	0.106669	0.15389
rs7221651_chr17_65832291_65832489_G_A_snpctr_alt	0.037037	-0.888667	0.812909	-0.660293	0.745467	0.037037	0.0534331
rs1976053_chr17_65832903_65833101_C_G_snpctr_alt	0.050992	-0.307959	0.620943	-0.228818	0.590495	0.050992	0.0735659
rs1976053_chr17_65832903_65833101_C_G_snpctr_ref	0.0451088	-0.552776	0.709792	-0.410721	0.659361	0.0451088	0.0650782
rs7208909_chr17_65833447_65833645_T_C_snpctr_alt	0.261435	8.44921	1.46642e-17	6.27789	1.71605e-10	0.261435	0.377171
rs2052187_chr17_65834638_65834836_T_C_snpctr_ref	0.175344	4.86669	5.67401e-07	3.61602	0.000149581	0.175344	0.252968
rs7224923_chr17_65842166_65842364_T_G_snpctr_ref	0.22344	6.86813	3.25255e-12	5.10312	1.67052e-07	0.22344	0.322356
rs62084214_chr17_65843226_65843424_C_G_snpctr_ref	0.0305345	-1.15926	0.876824	-0.861345	0.805476	0.0305345	0.0440519
rs8081517_chr17_65845598_65845796_A_T_snpctr_ref	0.0809857	0.940168	0.173566	0.698558	0.242414	0.0809857	0.116838
rs2086744_chr17_65849176_65849374_C_G_snpctr_alt	0.102263	1.82559	0.0339561	1.35644	0.0874797	0.102263	0.147535
rs2086744_chr17_65849176_65849374_C_G_snpctr_ref	0.0291976	-1.21489	0.887795	-0.902678	0.816652	0.0291976	0.0421233
rs4791046_chr17_65851874_65852072_G_A_snpctr_alt	0.0467838	-0.483074	0.685478	-0.358931	0.640177	0.0467838	0.0674948
rs4791046_chr17_65851874_65852072_G_A_snpctr_ref	0.0337855	-1.02397	0.847076	-0.760826	0.77662	0.0337855	0.0487422
rs28609796_chr17_65855005_65855203_T_A_snpctr_alt	0.245201	7.77366	3.81253e-15	5.77594	3.82618e-09	0.245201	0.35375
rs28609796_chr17_65855005_65855203_T_A_snpctr_ref	0.0480914	-0.428661	0.665915	-0.318501	0.624948	0.0480914	0.0693812
rs12450907_chr17_65870545_65870743_T_G_snpctr_ref	0.0791667	0.864474	0.193664	0.642317	0.260334	0.0791667	0.114213
rs8079754_chr17_65887797_65887995_A_G_snpctr_alt	0.0286397	-1.23811	0.892161	-0.91993	0.821195	0.0286397	0.0413183
rs8079754_chr17_65887797_65887995_A_G_snpctr_ref	0.0266667	-1.32021	0.906617	-0.980934	0.836687	0.0266667	0.0384718
rs61676547_chr17_65892408_65892606_G_C_snpctr_alt	0.0323478	-1.0838	0.860773	-0.80528	0.789671	0.0323478	0.0466679
rs61676547_chr17_65892408_65892606_G_C_snpctr_ref	0.456984	16.5866	4.35774e-62	12.3241	3.36093e-35	0.456984	0.659288
rs56148300_chr17_65892653_65892851_T_C_snpctr_alt	0.0512827	-0.295861	0.616332	-0.219829	0.586998	0.0512827	0.0739853
rs56148300_chr17_65892653_65892851_T_C_snpctr_ref	0.0359313	-0.934678	0.825023	-0.69448	0.756309	0.0359313	0.0518379
rs3206817_chr17_65892735_65892933_A_G_snpctr_ref	0.240967	7.59747	1.50993e-14	5.64503	8.25773e-09	0.240967	0.347642
rs12600941_chr17_65918708_65918906_A_G_snpctr_ref	0.357157	12.4325	8.70719e-36	9.23751	1.26144e-20	0.357157	0.515269
rs7216058_chr17_80696523_80696721_A_C_snpctr_alt	0.0293376	-1.20906	0.88668	-0.898349	0.8155	0.0293376	0.0423253
rs7216058_chr17_80696523_80696721_A_C_snpctr_ref	0.144292	3.57455	0.000175416	2.65594	0.00395436	0.144292	0.20817
rs7208565_chr17_80696593_80696791_C_T_snpctr_ref	0.142857	3.51482	0.000220023	2.61157	0.00450643	0.142857	0.206099
rs9892459_chr17_80729482_80729680_C_T_snpctr_ref	0.0379747	-0.849648	0.802239	-0.631301	0.736078	0.0379747	0.0547859
rs11659412_chr18_7063433_7063631_G_A_snpctr_alt	0.0714307	0.542559	0.293717	0.403129	0.343427	0.0714307	0.103053
rs11659412_chr18_7063433_7063631_G_A_snpctr_ref	0.0672618	0.369078	0.356035	0.274231	0.391954	0.0672618	0.0970383
rs11663691_chr18_7063509_7063707_T_A_snpctr_ref	0.0576927	-0.0291232	0.511617	-0.021639	0.508632	0.0576927	0.0832329
rs1462783_chr18_7063577_7063775_A_C_snpctr_alt	0.0265761	-1.32398	0.907245	-0.983735	0.837377	0.0265761	0.0383411
rs1462783_chr18_7063577_7063775_A_C_snpctr_ref	0.0252631	-1.37861	0.915993	-1.02433	0.84716	0.0252631	0.036447
rs75221148_chr18_52614984_52615182_G_C_snpctr_alt	0.19091	5.51443	1.7496e-08	4.0973	2.08999e-05	0.19091	0.275424
rs75221148_chr18_52614984_52615182_G_C_snpctr_ref	0.0534185	-0.206985	0.581989	-0.153793	0.561114	0.0534185	0.0770666
rs10469129_chr18_54654099_54654297_G_T_snpctr_ref	0.164063	4.39724	5.48171e-06	3.26722	0.000543053	0.164063	0.236692
rs1620012_chr18_54661735_54661933_T_C_snpctr_alt	0.0381818	-0.841028	0.799834	-0.624896	0.73398	0.0381818	0.0550847
rs17683985_chr18_54669954_54670152_T_C_snpctr_ref	0.141176	3.44489	0.000285651	2.5596	0.00523963	0.141176	0.203675
rs56058728_chr19_7241606_7241804_G_A_snpctr_alt	0.0491502	-0.384599	0.649733	-0.285762	0.61247	0.0491502	0.0709088
rs56058728_chr19_7241606_7241804_G_A_snpctr_ref	0.0781308	0.821368	0.205718	0.610288	0.270835	0.0781308	0.112719
rs112132305_chr19_7242367_7242565_G_T_snpctr_ref	0.0501792	-0.341781	0.633742	-0.253948	0.600232	0.0501792	0.0723933
rs141152627_chr19_7242506_7242704_C_T_snpctr_alt	0.108791	2.09723	0.0179868	1.55827	0.0595847	0.108791	0.156952
rs59011698_chr19_7242849_7243047_A_G_snpctr_ref	0.0212766	-1.5445	0.938767	-1.14759	0.874431	0.0212766	0.0306956
rs1366246_chr19_7244173_7244371_A_G_snpctr_alt	0.0263403	-1.33379	0.908863	-0.991025	0.839163	0.0263403	0.038001
rs1366246_chr19_7244173_7244371_A_G_snpctr_ref	0.0481919	-0.424477	0.664391	-0.315393	0.623768	0.0481919	0.0695262
rs75909646_chr19_7244306_7244504_A_T_snpctr_alt	0.0294128	-1.20593	0.886079	-0.896027	0.814881	0.0294128	0.0424336
rs75909646_chr19_7244306_7244504_A_T_snpctr_ref	0.0313808	-1.12404	0.869502	-0.835178	0.798191	0.0313808	0.0452729
rs8102376_chr19_7244900_7245098_T_G_snpctr_alt	0.686873	26.153	4.56011e-151	19.432	2.06835e-84	0.686873	0.990949
rs8105456_chr19_7245094_7245292_T_C_snpctr_ref	0.0505048	-0.32823	0.628631	-0.243879	0.596338	0.0505048	0.0728631
rs55649559_chr19_7245392_7245590_C_T_snpctr_alt	0.0588235	0.0179346	0.492846	0.0133257	0.494684	0.0588235	0.0848644
rs8106080_chr19_7245557_7245755_T_C_snpctr_alt	0.0266667	-1.32021	0.906617	-0.980933	0.836687	0.0266667	0.0384719
rs2900660_chr19_13022760_13022958_C_A_snpctr_alt	0.0271495	-1.30012	0.903219	-0.966005	0.832979	0.0271495	0.0391684
rs2900660_chr19_13022760_13022958_C_A_snpctr_ref	0.0589889	0.0248161	0.490101	0.0184387	0.492644	0.0589889	0.085103
rs2974751_chr19_13052935_13053133_A_C_snpctr_alt	0.215385	6.53292	3.22506e-11	4.85405	6.0482e-07	0.215385	0.310735
rs2974755_chr19_13062564_13062762_C_T_snpctr_alt	0.0194173	-1.62187	0.947585	-1.20508	0.885913	0.0194173	0.0280133
rs58542926_chr19_19379450_19379648_C_T_snpctr_alt	0.0289356	-1.22579	0.889861	-0.910779	0.818794	0.0289356	0.0417453
rs58542926_chr19_19379450_19379648_C_T_snpctr_ref	0.0409133	-0.727361	0.766498	-0.54044	0.705553	0.0409133	0.0590255
rs8107974_chr19_19388401_19388599_A_T_snpctr_ref	0.0487805	-0.399986	0.655416	-0.297195	0.616841	0.0487805	0.0703754
rs10401969_chr19_19407619_19407817_T_C_snpctr_alt	0.0289735	-1.22421	0.889564	-0.909607	0.818485	0.0289735	0.0418
rs10401969_chr19_19407619_19407817_T_C_snpctr_ref	0.159184	4.19422	1.36907e-05	3.11637	0.000915476	0.159184	0.229653
rs7250869_chr19_33887306_33887504_T_C_snpctr_alt	0.176842	4.92902	4.13219e-07	3.66233	0.000124965	0.176842	0.255128
rs7250869_chr19_33887306_33887504_T_C_snpctr_ref	0.395833	14.0419	4.31893e-45	10.4333	8.73301e-26	0.395833	0.571066
rs7256564_chr19_33889494_33889692_A_G_snpctr_alt	0.0473482	-0.459587	0.677094	-0.34148	0.633629	0.0473482	0.068309
rs7256564_chr19_33889494_33889692_A_G_snpctr_ref	0.0486613	-0.404945	0.657241	-0.30088	0.618247	0.0486613	0.0702034
rs889138_chr19_33892310_33892508_C_T_snpctr_alt	0.0366491	-0.90481	0.817217	-0.672287	0.7493	0.0366491	0.0528734
rs889138_chr19_33892310_33892508_C_T_snpctr_ref	0.0961574	1.57151	0.0580322	1.16765	0.121473	0.0961574	0.138726
rs10422861_chr19_33894747_33894945_C_T_snpctr_alt	0.0405406	-0.742872	0.77122	-0.551965	0.709514	0.0405406	0.0584877
rs10422861_chr19_33894747_33894945_C_T_snpctr_ref	0.138889	3.3497	0.000404493	2.48888	0.00640736	0.138889	0.200375
rs4805881_chr19_33896333_33896531_A_C_snpctr_alt	0.127907	2.89271	0.00190968	2.14932	0.0158044	0.127907	0.184531
rs4805881_chr19_33896333_33896531_A_C_snpctr_ref	0.202404	5.99275	1.03161e-09	4.4527	4.23984e-06	0.202404	0.292007
rs731839_chr19_33898966_33899164_G_A_snpctr_alt	0.0904074	1.33223	0.0913916	0.98987	0.161119	0.0904074	0.13043
rs731839_chr19_33898966_33899164_G_A_snpctr_ref	0.023148	-1.46663	0.928762	-1.08973	0.862083	0.023148	0.0333955
rs11670462_chr19_46148287_46148485_C_T_snpctr_alt	0.261902	8.46865	1.24132e-17	6.29233	1.56371e-10	0.261902	0.377845
rs11670462_chr19_46148287_46148485_C_T_snpctr_ref	0.0408156	-0.731429	0.767742	-0.543463	0.706594	0.0408156	0.0588844
rs10408179_chr19_46156905_46157103_T_C_snpctr_ref	0.0860102	1.14926	0.125225	0.853914	0.196576	0.0860102	0.124087
rs10406431_chr19_46156920_46157118_A_G_snpctr_alt	0.0270259	-1.30526	0.904098	-0.969826	0.833933	0.0270259	0.0389902
rs10406431_chr19_46156920_46157118_A_G_snpctr_ref	0.365386	12.7749	1.13199e-37	9.49195	1.13379e-21	0.365386	0.527141
rs10407429_chr19_46157138_46157336_G_A_snpctr_alt	0.104592	1.9225	0.0272713	1.42845	0.0765815	0.104592	0.150895
rs10407429_chr19_46157138_46157336_G_A_snpctr_ref	0.0249996	-1.38958	0.917672	-1.03248	0.849076	0.0249996	0.0360667
rs6509231_chr19_46158194_46158392_A_G_snpctr_alt	0.121624	2.63123	0.00425381	1.95504	0.025289	0.121624	0.175466
rs10415769_chr19_46158544_46158742_G_T_snpctr_ref	0.0548272	-0.148362	0.558971	-0.110235	0.543888	0.0548272	0.079099
rs10421206_chr19_46158687_46158885_G_A_snpctr_ref	0.147059	3.68966	0.000112276	2.74147	0.00305822	0.147059	0.212161
rs10420680_chr19_46158729_46158927_A_G_snpctr_alt	0.208332	6.23941	2.19613e-10	4.63597	1.77632e-06	0.208332	0.300559
rs10420680_chr19_46158729_46158927_A_G_snpctr_ref	0.11506	2.35812	0.00918393	1.75212	0.0398769	0.11506	0.165997
rs10421259_chr19_46158761_46158959_G_A_snpctr_alt	0.253126	8.10343	2.67145e-16	6.02097	8.66875e-10	0.253126	0.365183
rs10421259_chr19_46158761_46158959_G_A_snpctr_ref	0.215831	6.5515	2.84809e-11	4.86786	5.64064e-07	0.215831	0.311379
rs10421566_chr19_46159024_46159222_C_T_snpctr_alt	0.0722891	0.57828	0.281538	0.42967	0.333718	0.0722891	0.104291
rs10421566_chr19_46159024_46159222_C_T_snpctr_ref	0.030303	-1.16889	0.878776	-0.868503	0.80744	0.030303	0.0437179
rs10422601_chr19_46159315_46159513_G_C_snpctr_alt	0.125001	2.77176	0.00278773	2.05946	0.0197253	0.125001	0.180338
rs55698417_chr19_46160039_46160237_C_T_snpctr_alt	0.0690632	0.444039	0.328507	0.329927	0.370727	0.0690632	0.0996371
rs55698417_chr19_46160039_46160237_C_T_snpctr_ref	0.0390509	-0.804864	0.789551	-0.598025	0.725089	0.0390509	0.0563385
rs58069157_chr19_46160069_46160267_A_G_snpctr_alt	0.157576	4.12731	1.83514e-05	3.06665	0.00108235	0.157576	0.227334
rs55864746_chr19_46160147_46160345_G_A_snpctr_alt	0.0976744	1.63463	0.0510629	1.21456	0.112268	0.0976744	0.140914
rs55864746_chr19_46160147_46160345_G_A_snpctr_ref	0.0273984	-1.28976	0.901433	-0.95831	0.831047	0.0273984	0.0395275
rs10403962_chr19_46160539_46160737_C_A_snpctr_alt	0.0757575	0.72261	0.23496	0.53691	0.295665	0.0757575	0.109295
rs10403772_chr19_46160560_46160758_A_C_snpctr_ref	0.0416677	-0.695971	0.756776	-0.517116	0.697462	0.0416677	0.0601138
rs10404527_chr19_46160604_46160802_G_A_snpctr_alt	0.045977	-0.516647	0.697299	-0.383876	0.649465	0.045977	0.0663308
rs10404527_chr19_46160604_46160802_G_A_snpctr_ref	0.0325201	-1.07663	0.859177	-0.79995	0.78813	0.0325201	0.0469166
rs8104845_chr19_46161227_46161425_A_G_snpctr_alt	0.138155	3.31916	0.000451443	2.46618	0.00682805	0.138155	0.199316
rs8104845_chr19_46161227_46161425_A_G_snpctr_ref	0.338983	11.6762	8.43145e-32	8.6756	2.05685e-18	0.338983	0.48905
rs8107376_chr19_46163670_46163868_T_C_snpctr_alt	0.358977	12.5082	3.36682e-36	9.29377	7.44577e-21	0.358977	0.517894
rs8109244_chr19_46163697_46163895_A_C_snpctr_alt	0.0281689	-1.25769	0.895749	-0.934485	0.824973	0.0281689	0.0406392
rs2238691_chr19_46178944_46179142_G_A_snpctr_alt	0.109374	2.12149	0.0169403	1.5763	0.0574785	0.109374	0.157793
rs2238691_chr19_46178944_46179142_G_A_snpctr_ref	0.0312498	-1.12949	0.870654	-0.839226	0.799329	0.0312498	0.045084
rs1800437_chr19_46181293_46181491_G_C_snpctr_alt	0.0913043	1.36956	0.0854126	1.0176	0.154434	0.0913043	0.131724
rs1800437_chr19_46181293_46181491_G_C_snpctr_ref	0.20392	6.05581	6.98547e-10	4.49956	3.40474e-06	0.20392	0.294194
rs313839_chr19_47221458_47221656_C_G_snpctr_alt	0.224499	6.91219	2.38612e-12	5.13586	1.40429e-07	0.224499	0.323884
rs313839_chr19_47221458_47221656_C_G_snpctr_ref	0.0854699	1.12677	0.12992	0.837206	0.201238	0.0854699	0.123307
rs10415551_chr19_47577153_47577351_A_G_snpctr_alt	0.0325217	-1.07656	0.859162	-0.7999	0.788116	0.0325217	0.0469189
rs10415551_chr19_47577153_47577351_A_G_snpctr_ref	0.037037	-0.888666	0.812909	-0.660292	0.745467	0.037037	0.0534331
rs10415740_chr19_47577166_47577364_C_G_snpctr_alt	0.044776	-0.566625	0.714515	-0.42101	0.663126	0.044776	0.0645981
rs10415740_chr19_47577166_47577364_C_G_snpctr_ref	0.147515	3.70864	0.000104187	2.75557	0.00292946	0.147515	0.212819
rs11667244_chr19_47580086_47580284_A_G_snpctr_alt	0.0810808	0.944126	0.172553	0.701499	0.241496	0.0810808	0.116975
rs11667244_chr19_47580086_47580284_A_G_snpctr_ref	0.111732	2.2196	0.0132231	1.64919	0.0495542	0.111732	0.161195
rs10408163_chr19_47597003_47597201_T_C_snpctr_alt	0.119387	2.53817	0.00557169	1.8859	0.0296544	0.119387	0.172239
rs10408163_chr19_47597003_47597201_T_C_snpctr_ref	0.0266667	-1.32021	0.906617	-0.980934	0.836687	0.0266667	0.0384719
rs4804024_chr19_47609113_47609311_C_T_snpctr_alt	0.0454554	-0.538351	0.704833	-0.400003	0.655423	0.0454554	0.0655783
rs4804025_chr19_47609124_47609322_G_A_snpctr_alt	0.094382	1.49763	0.0671148	1.11276	0.132906	0.094382	0.136164
rs4804026_chr19_47610280_47610478_A_G_snpctr_alt	0.0478464	-0.438855	0.669617	-0.326076	0.627816	0.0478464	0.0690278
rs11680058_chr2_16574570_16574768_G_A_snpctr_alt	0.190961	5.51659	1.72824e-08	4.0989	2.07556e-05	0.190961	0.275499
rs11680058_chr2_16574570_16574768_G_A_snpctr_ref	0.0446111	-0.573484	0.716842	-0.426107	0.664985	0.0446111	0.0643603
rs72794281_chr2_23893166_23893364_G_A_snpctr_ref	0.253573	8.12203	2.29223e-16	6.03479	7.9586e-10	0.253573	0.365828
rs55801864_chr2_23922226_23922424_C_T_snpctr_alt	0.137501	3.29192	0.000497521	2.44595	0.00722359	0.137501	0.198371
rs55801864_chr2_23922226_23922424_C_T_snpctr_ref	0.0909091	1.35311	0.0880102	1.00538	0.157357	0.0909091	0.131154
rs72796158_chr2_23935628_23935826_T_C_snpctr_alt	0.103825	1.89059	0.0293397	1.40473	0.0800501	0.103825	0.149788
rs72796158_chr2_23935628_23935826_T_C_snpctr_ref	0.246478	7.8268	2.50223e-15	5.81543	3.02398e-09	0.246478	0.355593
rs72796171_chr2_23942568_23942766_G_C_snpctr_ref	0.1	1.73141	0.0416893	1.28646	0.0991408	0.1	0.144269
rs17508218_chr2_23976437_23976635_C_T_snpctr_alt	0.0588234	0.0179281	0.492848	0.0133209	0.494686	0.0588234	0.0848642
rs17508218_chr2_23976437_23976635_C_T_snpctr_ref	0.0505051	-0.32822	0.628627	-0.243872	0.596335	0.0505051	0.0728634
rs72798057_chr2_23976632_23976830_T_C_snpctr_alt	0.0317464	-1.10883	0.866247	-0.823874	0.794994	0.0317464	0.0458003
rs72782113_chr2_24024853_24025051_G_C_snpctr_alt	0.0925941	1.42323	0.0773348	1.05748	0.145146	0.0925941	0.133585
rs72782113_chr2_24024853_24025051_G_C_snpctr_ref	0.0263155	-1.33482	0.909033	-0.991792	0.839351	0.0263155	0.0379652
rs17462670_chr2_24026480_24026678_T_C_snpctr_ref	0.0625	0.170924	0.432142	0.126999	0.449471	0.0625	0.0901684
rs72782117_chr2_24026822_24027020_G_A_snpctr_alt	0.233332	7.27977	1.67192e-13	5.40898	3.16928e-08	0.233332	0.336628
rs72782117_chr2_24026822_24027020_G_A_snpctr_ref	0.0451128	-0.552611	0.709735	-0.410598	0.659316	0.0451128	0.065084
rs72786270_chr2_24058950_24059148_G_A_snpctr_alt	0.042328	-0.668492	0.74809	-0.496699	0.690299	0.042328	0.0610664
rs72786270_chr2_24058950_24059148_G_A_snpctr_ref	0.0833335	1.03787	0.149666	0.771151	0.220309	0.0833335	0.120225
rs17711825_chr2_24124479_24124677_T_C_snpctr_alt	0.0246915	-1.4024	0.919602	-1.042	0.851295	0.0246915	0.0356223
rs17711825_chr2_24124479_24124677_T_C_snpctr_ref	0.103896	1.89354	0.0291432	1.40693	0.0797246	0.103896	0.14989
rs4665248_chr2_24167652_24167850_C_A_snpctr_alt	0.0249228	-1.39278	0.918156	-1.03485	0.849631	0.0249228	0.035956
rs4665248_chr2_24167652_24167850_C_A_snpctr_ref	0.0403226	-0.751944	0.773958	-0.558705	0.711819	0.0403226	0.0581732
rs483428_chr2_25305037_25305235_C_T_snpctr_alt	0.118421	2.49796	0.00624544	1.85602	0.0317251	0.118421	0.170845
rs483428_chr2_25305037_25305235_C_T_snpctr_ref	0.0412354	-0.71396	0.762374	-0.530483	0.702111	0.0412354	0.0594901
rs1530016_chr2_25305657_25305855_C_T_snpctr_alt	0.0180704	-1.67793	0.953319	-1.24672	0.89375	0.0180704	0.02607
rs1530016_chr2_25305657_25305855_C_T_snpctr_ref	0.158621	4.17079	1.51774e-05	3.09896	0.000971017	0.158621	0.228841
rs71439176_chr2_25641329_25641527_T_C_snpctr_alt	0.0404029	-0.748601	0.772951	-0.556222	0.71097	0.0404029	0.0582891
rs71439176_chr2_25641329_25641527_T_C_snpctr_ref	0.0279034	-1.26875	0.897734	-0.942696	0.827082	0.0279034	0.040256
rs17745923_chr2_25643845_25644043_A_G_snpctr_alt	0.0862067	1.15743	0.123548	0.859989	0.194898	0.0862067	0.12437
rs17745923_chr2_25643845_25644043_A_G_snpctr_ref	0.301855	10.1312	2.00878e-24	7.52762	2.58373e-14	0.301855	0.435484
rs34104763_chr2_25644100_25644298_T_C_snpctr_alt	0.147826	3.72159	9.89877e-05	2.76519	0.00284446	0.147826	0.213268
rs34104763_chr2_25644100_25644298_T_C_snpctr_ref	0.223266	6.86086	3.42245e-12	5.09772	1.71888e-07	0.223266	0.322104
rs6749855_chr2_26255164_26255362_A_G_snpctr_alt	0.0433881	-0.624379	0.733811	-0.463922	0.678648	0.0433881	0.0625958
rs6749855_chr2_26255164_26255362_A_G_snpctr_ref	0.310344	10.4845	5.09136e-26	7.79011	3.34766e-15	0.310344	0.447732
rs6546715_chr2_26261421_26261619_G_A_snpctr_alt	0.722142	27.6206	3.15013e-168	20.5225	6.77946e-94	0.722142	1.04183
rs6546715_chr2_26261421_26261619_G_A_snpctr_ref	0.0500021	-0.349151	0.636512	-0.259424	0.602346	0.0500021	0.0721378
rs4665812_chr2_26262189_26262387_C_A_snpctr_alt	0.165216	4.44526	4.38932e-06	3.30289	0.000478467	0.165216	0.238357
rs4665812_chr2_26262189_26262387_C_A_snpctr_ref	0.118367	2.49572	0.00628515	1.85435	0.0318443	0.118367	0.170767
rs1550382_chr2_26266778_26266976_T_G_snpctr_alt	0.0338162	-1.0227	0.846774	-0.759877	0.776336	0.0338162	0.0487864
rs1550382_chr2_26266778_26266976_T_G_snpctr_ref	0.121479	2.62521	0.00432977	1.95057	0.0255541	0.121479	0.175257
rs1550381_chr2_26266847_26267045_A_G_snpctr_ref	0.0714409	0.54298	0.293572	0.403442	0.343312	0.0714409	0.103067
rs4665814_chr2_26273588_26273786_G_T_snpctr_alt	0.111111	2.19378	0.0141258	1.63001	0.05155	0.111111	0.160299
rs10202478_chr2_26275950_26276148_T_C_snpctr_ref	0.356437	12.4025	1.26588e-35	9.21527	1.55253e-20	0.356437	0.514231
rs7588802_chr2_26277690_26277888_A_G_snpctr_alt	0.0947368	1.51239	0.0652167	1.12373	0.130563	0.0947368	0.136676
rs7588802_chr2_26277690_26277888_A_G_snpctr_ref	0.0423734	-0.666605	0.747488	-0.495297	0.689805	0.0423734	0.0611318
rs7599132_chr2_26279711_26279909_T_A_snpctr_alt	0.280702	9.25095	1.11254e-20	6.87359	3.1303e-12	0.280702	0.404967
rs7599132_chr2_26279711_26279909_T_A_snpctr_ref	0.0717956	0.557743	0.28851	0.414411	0.339286	0.0717956	0.103579
rs1560868_chr2_26281360_26281558_A_T_snpctr_ref	0.0526316	-0.239731	0.594731	-0.178124	0.570687	0.0526316	0.0759313
rs3910272_chr2_26287743_26287941_T_A_snpctr_alt	0.0357121	-0.943798	0.827364	-0.701256	0.758428	0.0357121	0.0515217
rs3910272_chr2_26287743_26287941_T_A_snpctr_ref	0.0513119	-0.294645	0.615867	-0.218925	0.586646	0.0513119	0.0740275
rs3955310_chr2_26290729_26290927_T_G_snpctr_alt	0.0684949	0.42039	0.3371	0.312356	0.377385	0.0684949	0.0988173
rs3955310_chr2_26290729_26290927_T_G_snpctr_ref	0.147886	3.72408	9.80152e-05	2.76704	0.00282835	0.147886	0.213354
rs2384322_chr2_26291047_26291245_C_G_snpctr_alt	0.115942	2.39482	0.0083143	1.77939	0.0375883	0.115942	0.167269
rs2384322_chr2_26291047_26291245_C_G_snpctr_ref	0.0297029	-1.19386	0.883734	-0.887056	0.812476	0.0297029	0.0428522
rs4233709_chr2_26291394_26291592_T_C_snpctr_alt	0.0692641	0.4524	0.32549	0.33614	0.368383	0.0692641	0.099927
rs4233709_chr2_26291394_26291592_T_C_snpctr_ref	0.0348838	-0.978269	0.836029	-0.726868	0.766347	0.0348838	0.0503267
rs4233710_chr2_26291466_26291664_G_A_snpctr_alt	0.226389	6.99084	1.36624e-12	5.1943	1.02748e-07	0.226389	0.32661
rs4233710_chr2_26291466_26291664_G_A_snpctr_ref	0.18252	5.16532	1.20016e-07	3.83791	6.2044e-05	0.18252	0.263321
rs7565843_chr2_26292813_26293011_G_C_snpctr_alt	0.0631599	0.198383	0.421373	0.147401	0.441408	0.0631599	0.0911204
rs7565843_chr2_26292813_26293011_G_C_snpctr_ref	0.0609452	0.106226	0.457702	0.0789274	0.468545	0.0609452	0.0879254
rs4665819_chr2_26308974_26309172_A_G_snpctr_ref	0.0526341	-0.239626	0.59469	-0.178046	0.570656	0.0526341	0.0759349
rs4665820_chr2_26309051_26309249_T_C_snpctr_alt	0.0384622	-0.829361	0.79655	-0.616227	0.731128	0.0384622	0.0554892
rs4665820_chr2_26309051_26309249_T_C_snpctr_ref	0.316049	10.7218	4.01942e-27	7.96648	8.16268e-16	0.316049	0.455962
rs1470096_chr2_26311383_26311581_T_C_snpctr_alt	0.0555555	-0.118056	0.546988	-0.0877174	0.534949	0.0555555	0.0801497
rs1470096_chr2_26311383_26311581_T_C_snpctr_ref	0.0365818	-0.907611	0.817958	-0.674368	0.749961	0.0365818	0.0527763
rs11126364_chr2_26314416_26314614_A_G_snpctr_alt	0.0673396	0.372316	0.354829	0.276636	0.39103	0.0673396	0.0971506
rs11126364_chr2_26314416_26314614_A_G_snpctr_ref	0.0509556	-0.309471	0.621519	-0.229942	0.590931	0.0509556	0.0735134
rs13030858_chr2_26315352_26315550_G_A_snpctr_alt	0.0288819	-1.22803	0.890281	-0.912442	0.819232	0.0288819	0.0416677
rs13030858_chr2_26315352_26315550_G_A_snpctr_ref	0.025974	-1.34903	0.911337	-1.00235	0.841913	0.025974	0.0374726
rs10048648_chr2_26320216_26320414_T_C_snpctr_alt	0.0243529	-1.41649	0.921684	-1.05247	0.853709	0.0243529	0.0351338
rs10048648_chr2_26320216_26320414_T_C_snpctr_ref	0.0195312	-1.61713	0.947075	-1.20155	0.885232	0.0195312	0.0281776
rs10048683_chr2_26320420_26320618_G_A_snpctr_alt	0.0232557	-1.46215	0.92815	-1.0864	0.861348	0.0232557	0.0335509
rs6758545_chr2_26322516_26322714_A_G_snpctr_alt	0.0337838	-1.02404	0.847093	-0.76088	0.776635	0.0337838	0.0487397
rs6758545_chr2_26322516_26322714_A_G_snpctr_ref	0.0310077	-1.13957	0.872766	-0.846714	0.801423	0.0310077	0.0447346
rs2117279_chr2_26325429_26325627_C_G_snpctr_alt	0.0970874	1.61021	0.0536762	1.19641	0.115769	0.0970874	0.140067
rs2117279_chr2_26325429_26325627_C_G_snpctr_ref	0.022792	-1.48144	0.930756	-1.10073	0.864494	0.022792	0.0328819
rs2117280_chr2_26325476_26325674_A_G_snpctr_ref	0.0789459	0.855287	0.196196	0.635491	0.262554	0.0789459	0.113895
rs6704930_chr2_26325606_26325804_G_A_snpctr_alt	0.0410959	-0.719764	0.764165	-0.534795	0.703604	0.0410959	0.0592889
rs6742226_chr2_26342438_26342636_T_C_snpctr_alt	0.021978	-1.51532	0.935154	-1.1259	0.869897	0.021978	0.0317076
rs6729191_chr2_26343906_26344104_C_T_snpctr_alt	0.0294162	-1.20579	0.886051	-0.89592	0.814852	0.0294162	0.0424386
rs6729191_chr2_26343906_26344104_C_T_snpctr_ref	0.333333	11.4411	1.30273e-30	8.50091	9.40567e-18	0.333333	0.480898
rs11126375_chr2_26344688_26344886_G_A_snpctr_alt	0.0388349	-0.813851	0.792135	-0.604703	0.727312	0.0388349	0.0560269
rs11126375_chr2_26344688_26344886_G_A_snpctr_ref	0.0327867	-1.06553	0.856683	-0.791706	0.785734	0.0327867	0.0473013
rs2289022_chr2_26350037_26350235_G_T_snpctr_alt	0.0526317	-0.239725	0.594728	-0.178119	0.570685	0.0526317	0.0759315
rs2289022_chr2_26350037_26350235_G_T_snpctr_ref	0.0461539	-0.509287	0.694724	-0.378408	0.647436	0.0461539	0.066586
rs13007198_chr2_26351931_26352129_T_C_snpctr_ref	0.157262	4.11427	1.94203e-05	3.05696	0.00111796	0.157262	0.226882
rs28699126_chr2_26357195_26357393_C_T_snpctr_alt	0.172651	4.75464	9.94003e-07	3.53277	0.000205618	0.172651	0.249083
rs28699126_chr2_26357195_26357393_C_T_snpctr_ref	0.262294	8.48494	1.07911e-17	6.30444	1.44621e-10	0.262294	0.37841
rs2289021_chr2_26362416_26362614_G_T_snpctr_alt	0.051282	-0.295889	0.616342	-0.219849	0.587006	0.051282	0.0739843
rs2289021_chr2_26362416_26362614_G_T_snpctr_ref	0.287033	9.51441	9.13711e-22	7.06935	7.7832e-13	0.287033	0.414101
rs877273_chr2_27139923_27140121_C_T_snpctr_alt	0.171233	4.69562	1.32901e-06	3.48891	0.000242495	0.171233	0.247037
rs877273_chr2_27139923_27140121_C_T_snpctr_ref	0.173336	4.78313	8.62922e-07	3.55394	0.000189755	0.173336	0.250071
rs4316900_chr2_27140243_27140441_C_T_snpctr_alt	0.0324675	-1.07882	0.859666	-0.801578	0.788602	0.0324675	0.0468406
rs4316900_chr2_27140243_27140441_C_T_snpctr_ref	0.115605	2.38078	0.00863796	1.76896	0.0384506	0.115605	0.166783
rs12615303_chr2_27140474_27140672_C_T_snpctr_alt	0.137519	3.29267	0.000496205	2.4465	0.0072125	0.137519	0.198397
rs12615303_chr2_27140474_27140672_C_T_snpctr_ref	0.0217391	-1.52526	0.936403	-1.13329	0.871453	0.0217391	0.0313629
rs1866655_chr2_27208768_27208966_T_A_snpctr_alt	0.318621	10.8289	1.25605e-27	8.04602	4.27666e-16	0.318621	0.459673
rs1866655_chr2_27208768_27208966_T_A_snpctr_ref	0.265039	8.59918	4.01454e-18	6.38931	8.33164e-11	0.265039	0.38237
rs4665934_chr2_27229792_27229990_T_A_snpctr_alt	0.0574719	-0.0383119	0.51528	-0.0284663	0.511355	0.0574719	0.0829144
rs4665934_chr2_27229792_27229990_T_A_snpctr_ref	0.107142	2.02859	0.02125	1.50727	0.0658704	0.107142	0.154573
rs4665935_chr2_27229793_27229991_C_A_snpctr_alt	0.1	1.73141	0.0416893	1.28646	0.0991407	0.1	0.144269
rs4665935_chr2_27229793_27229991_C_A_snpctr_ref	0.0522876	-0.254044	0.600269	-0.188758	0.574859	0.0522876	0.0754351
rs780093_chr2_27742504_27742702_T_C_snpctr_ref	0.32	10.8863	6.70135e-28	8.08865	3.01642e-16	0.32	0.461662
rs71441090_chr2_27927869_27928067_G_A_snpctr_alt	0.0318483	-1.10458	0.86533	-0.820721	0.794098	0.0318483	0.0459474
rs71441090_chr2_27927869_27928067_G_A_snpctr_ref	0.0289171	-1.22656	0.890006	-0.911352	0.818945	0.0289171	0.0417185
rs751490_chr2_42081023_42081221_A_T_snpctr_alt	0.054054	-0.180537	0.571634	-0.134142	0.553355	0.054054	0.0779835
rs921069_chr2_43206823_43207021_A_G_snpctr_alt	0.0727271	0.596504	0.275419	0.443211	0.328807	0.0727271	0.104923
rs921069_chr2_43206823_43207021_A_G_snpctr_ref	0.0363636	-0.916689	0.820347	-0.681113	0.7521	0.0363636	0.0524616
rs28525376_chr2_43207773_43207971_G_T_snpctr_alt	0.183544	5.20795	9.54715e-08	3.86958	5.45116e-05	0.183544	0.264799
rs28525376_chr2_43207773_43207971_G_T_snpctr_ref	0.0333333	-1.04279	0.851477	-0.774807	0.780773	0.0333333	0.0480898
rs7573628_chr2_43208942_43209140_G_A_snpctr_alt	0.0285714	-1.24095	0.892687	-0.92204	0.821746	0.0285714	0.0412198
rs7573628_chr2_43208942_43209140_G_A_snpctr_ref	0.0215304	-1.53394	0.937478	-1.13974	0.872803	0.0215304	0.0310618
rs10168092_chr2_43208974_43209172_A_G_snpctr_alt	0.0333335	-1.04278	0.851475	-0.7748	0.780771	0.0333335	0.0480901
rs3953604_chr2_43426654_43426852_G_C_snpctr_ref	0.456112	16.5503	7.96832e-62	12.2971	4.69437e-35	0.456112	0.65803
rs2052927_chr2_43436655_43436853_G_A_snpctr_alt	0.0200002	-1.59762	0.944936	-1.18705	0.882397	0.0200002	0.0288542
rs2052927_chr2_43436655_43436853_G_A_snpctr_ref	0.265304	8.61022	3.64616e-18	6.39752	7.89625e-11	0.265304	0.382753
rs13407351_chr2_43456635_43456833_A_G_snpctr_ref	0.0361446	-0.925803	0.822726	-0.687885	0.754237	0.0361446	0.0521456
rs6754453_chr2_43492950_43493148_C_T_snpctr_alt	0.040404	-0.748554	0.772937	-0.556187	0.710958	0.040404	0.0582907
rs13402198_chr2_43495009_43495207_A_T_snpctr_alt	0.344086	11.8886	6.78672e-33	8.83337	5.07842e-19	0.344086	0.496411
rs13402198_chr2_43495009_43495207_A_T_snpctr_ref	0.0254237	-1.37193	0.914957	-1.01936	0.845985	0.0254237	0.0366787
rs13394059_chr2_43505116_43505314_G_A_snpctr_alt	0.0291968	-1.21492	0.887802	-0.902703	0.816658	0.0291968	0.0421221
rs13394059_chr2_43505116_43505314_G_A_snpctr_ref	0.115942	2.39482	0.00831425	1.77939	0.0375882	0.115942	0.167269
rs35720761_chr2_43519878_43520076_C_T_snpctr_alt	0.0608108	0.10063	0.459922	0.0747697	0.470199	0.0608108	0.0877314
rs35720761_chr2_43519878_43520076_C_T_snpctr_ref	0.0384609	-0.829415	0.796565	-0.616268	0.731141	0.0384609	0.0554873
rs10190311_chr2_43527637_43527835_A_T_snpctr_alt	0.365297	12.7712	1.18728e-37	9.48919	1.16418e-21	0.365297	0.527012
rs10190311_chr2_43527637_43527835_A_T_snpctr_ref	0.0576923	-0.0291402	0.511624	-0.0216516	0.508637	0.0576923	0.0832323
rs74382177_chr2_43527958_43528156_C_A_snpctr_alt	0.0434781	-0.620635	0.73258	-0.461141	0.677651	0.0434781	0.0627256
rs74382177_chr2_43527958_43528156_C_A_snpctr_ref	0.2	5.89271	1.89961e-09	4.37837	5.97861e-06	0.2	0.288539
rs6756560_chr2_43528379_43528577_C_T_snpctr_ref	0.0499998	-0.349246	0.636548	-0.259495	0.602373	0.0499998	0.0721345
rs10173636_chr2_43529820_43530018_C_G_snpctr_alt	0.0277777	-1.27397	0.898664	-0.946581	0.828074	0.0277777	0.0400748
rs10195132_chr2_43537793_43537991_T_C_snpctr_ref	0.0491804	-0.383343	0.649267	-0.284829	0.612113	0.0491804	0.0709524
rs13405434_chr2_43538720_43538918_G_T_snpctr_ref	0.277543	9.1195	3.77347e-20	6.77592	6.18068e-12	0.277543	0.40041
rs17406174_chr2_43557385_43557583_C_G_snpctr_alt	0.0283692	-1.24936	0.894233	-0.928293	0.823372	0.0283692	0.0409281
rs17406174_chr2_43557385_43557583_C_G_snpctr_ref	0.0527407	-0.23519	0.592969	-0.17475	0.569362	0.0527407	0.0760887
rs55877805_chr2_43557498_43557696_G_C_snpctr_alt	0.295698	9.87498	2.6721e-23	7.33726	1.09008e-13	0.295698	0.426602
rs55877805_chr2_43557498_43557696_G_C_snpctr_ref	0.054156	-0.176293	0.569968	-0.130988	0.552108	0.054156	0.0781306
rs13411629_chr2_43566891_43567089_T_C_snpctr_alt	0.146739	3.67637	0.00011829	2.73159	0.00315144	0.146739	0.2117
rs13411629_chr2_43566891_43567089_T_C_snpctr_ref	0.264262	8.56685	5.3179e-18	6.36529	9.74596e-11	0.264262	0.38125
rs13414381_chr2_43567119_43567317_T_C_snpctr_alt	0.0865393	1.17127	0.120745	0.870272	0.192076	0.0865393	0.12485
rs72790907_chr2_43575096_43575294_C_T_snpctr_alt	0.034479	-0.995114	0.84016	-0.739384	0.770163	0.034479	0.0497426
rs72790907_chr2_43575096_43575294_C_T_snpctr_ref	0.242425	7.65813	9.43314e-15	5.6901	6.34822e-09	0.242425	0.349745
rs13411485_chr2_43575885_43576083_C_G_snpctr_ref	0.0388747	-0.812194	0.79166	-0.603472	0.726903	0.0388747	0.0560844
rs6743071_chr2_43586188_43586386_T_G_snpctr_alt	0.0243902	-1.41494	0.921456	-1.05132	0.853444	0.0243902	0.0351877
rs6743071_chr2_43586188_43586386_T_G_snpctr_ref	0.139571	3.37806	0.000364996	2.50995	0.00603745	0.139571	0.201358
rs78681698_chr2_43598061_43598259_A_G_snpctr_alt	0.0508476	-0.313969	0.623228	-0.233283	0.592229	0.0508476	0.0733575
rs112972772_chr2_43600622_43600820_T_A_snpctr_ref	0.0746674	0.677247	0.249125	0.503204	0.30741	0.0746674	0.107722
rs79629200_chr2_43602833_43603031_T_G_snpctr_alt	0.0449439	-0.559639	0.712137	-0.41582	0.661229	0.0449439	0.0648403
rs79629200_chr2_43602833_43603031_T_G_snpctr_ref	0.0277778	-1.27397	0.898663	-0.946579	0.828073	0.0277778	0.0400749
rs74469180_chr2_43603268_43603466_C_G_snpctr_alt	0.0327869	-1.06553	0.856681	-0.791703	0.785733	0.0327869	0.0473015
rs57381820_chr2_43626569_43626767_G_T_snpctr_ref	0.0705885	0.507511	0.305898	0.377088	0.353054	0.0705885	0.101838
rs17039131_chr2_43652299_43652497_A_C_snpctr_alt	0.0454542	-0.538403	0.70485	-0.400041	0.655437	0.0454542	0.0655765
rs17039131_chr2_43652299_43652497_A_C_snpctr_ref	0.200717	5.92255	1.58493e-09	4.40054	5.39905e-06	0.200717	0.289574
rs78886764_chr2_43653400_43653598_C_A_snpctr_alt	0.05	-0.34924	0.636545	-0.25949	0.602371	0.05	0.0721347
rs78886764_chr2_43653400_43653598_C_A_snpctr_ref	0.0540539	-0.180544	0.571637	-0.134147	0.553357	0.0540539	0.0779833
rs28700209_chr2_43667366_43667564_T_C_snpctr_ref	0.49072	17.9904	1.1575e-72	13.3672	4.70311e-41	0.49072	0.70796
rs7581586_chr2_43668077_43668275_T_C_snpctr_ref	0.220339	6.73909	7.96935e-12	5.00724	2.76082e-07	0.220339	0.317882
rs7586101_chr2_43669752_43669950_T_C_snpctr_alt	0.0517242	-0.277488	0.609297	-0.206178	0.581674	0.0517242	0.0746223
rs7586101_chr2_43669752_43669950_T_C_snpctr_ref	0.0303031	-1.16888	0.878775	-0.868498	0.807439	0.0303031	0.0437181
rs7609256_chr2_43672400_43672598_A_C_snpctr_ref	0.333333	11.4411	1.30281e-30	8.5009	9.40599e-18	0.333333	0.480898
rs7556744_chr2_43672696_43672894_A_G_snpctr_alt	0.0543478	-0.168313	0.566831	-0.125059	0.549761	0.0543478	0.0784073
rs7556744_chr2_43672696_43672894_A_G_snpctr_ref	0.130115	2.9846	0.00141974	2.2176	0.013291	0.130115	0.187717
rs12105710_chr2_43679040_43679238_G_A_snpctr_alt	0.578317	21.6356	4.15195e-104	16.0756	1.8923e-58	0.578317	0.834335
rs17030818_chr2_43680219_43680417_C_T_snpctr_alt	0.0165024	-1.74317	0.959348	-1.2952	0.902375	0.0165024	0.023808
rs17030818_chr2_43680219_43680417_C_T_snpctr_ref	0.028703	-1.23547	0.891672	-0.91797	0.820683	0.028703	0.0414097
rs6752448_chr2_43682497_43682695_G_C_snpctr_alt	0.0655737	0.298831	0.382535	0.222036	0.412143	0.0655737	0.0946029
rs76282560_chr2_43682536_43682734_G_A_snpctr_alt	0.0429684	-0.641843	0.739513	-0.476899	0.683283	0.0429684	0.0619903
rs7599799_chr2_43685394_43685592_A_G_snpctr_alt	0.0347226	-0.984977	0.837682	-0.731852	0.767871	0.0347226	0.0500941
rs7599799_chr2_43685394_43685592_A_G_snpctr_ref	0.0729927	0.607556	0.271741	0.451423	0.325842	0.0729927	0.105306
rs7573500_chr2_43685526_43685724_C_T_snpctr_ref	0.0181818	-1.67329	0.952865	-1.24328	0.893117	0.0181818	0.0262308
rs79955955_chr2_43686886_43687084_A_T_snpctr_ref	0.0268292	-1.31345	0.905483	-0.975909	0.835445	0.0268292	0.0387063
rs6746058_chr2_43687443_43687641_T_C_snpctr_alt	0.0229885	-1.47327	0.92966	-1.09466	0.863167	0.0229885	0.0331654
rs6746058_chr2_43687443_43687641_T_C_snpctr_ref	0.286582	9.49564	1.09436e-21	7.0554	8.60552e-13	0.286582	0.41345
rs17030845_chr2_43687780_43687978_C_T_snpctr_alt	0.233052	7.26811	1.82276e-13	5.40031	3.32626e-08	0.233052	0.336223
rs17030845_chr2_43687780_43687978_C_T_snpctr_ref	0.019608	-1.61394	0.94673	-1.19918	0.884771	0.019608	0.0282883
rs17030855_chr2_43689265_43689463_C_A_snpctr_ref	0.0232558	-1.46214	0.928149	-1.08639	0.861348	0.0232558	0.033551
rs17030859_chr2_43689805_43690003_G_A_snpctr_alt	0.0463917	-0.499389	0.691247	-0.371053	0.644701	0.0463917	0.0669291
rs17039133_chr2_43694471_43694669_A_G_snpctr_ref	0.0961538	1.57136	0.0580495	1.16754	0.121495	0.0961538	0.138721
rs6747229_chr2_43712511_43712709_T_A_snpctr_alt	0.240741	7.58805	1.62383e-14	5.63803	8.60037e-09	0.240741	0.347315
rs13405776_chr2_43739022_43739220_C_T_snpctr_alt	0.0715593	0.547908	0.291877	0.407104	0.341966	0.0715593	0.103238
rs13405776_chr2_43739022_43739220_C_T_snpctr_ref	0.0322578	-1.08754	0.861601	-0.80806	0.790472	0.0322578	0.0465382
rs7597135_chr2_43739638_43739836_A_G_snpctr_ref	0.0863641	1.16398	0.122216	0.864855	0.193559	0.0863641	0.124597
rs7570748_chr2_43739662_43739860_C_A_snpctr_alt	0.0294124	-1.20595	0.886081	-0.896037	0.814883	0.0294124	0.0424332
rs10189235_chr2_43745421_43745619_C_G_snpctr_ref	0.0291971	-1.21491	0.8878	-0.902696	0.816656	0.0291971	0.0421225
rs76851696_chr2_43745963_43746161_T_C_snpctr_ref	0.259259	8.35865	3.17207e-17	6.2106	2.63919e-10	0.259259	0.374031
rs79271345_chr2_43745995_43746193_C_T_snpctr_alt	0.104667	1.92563	0.0270752	1.43077	0.0762478	0.104667	0.151003
rs6726643_chr2_43753647_43753845_A_C_snpctr_ref	0.437499	15.7758	2.28437e-56	11.7216	4.93832e-32	0.437499	0.631178
rs57131168_chr2_48545012_48545210_A_G_snpctr_ref	0.0642857	0.245233	0.403138	0.182212	0.427708	0.0642857	0.0927447
rs11690845_chr2_48584727_48584925_C_T_snpctr_alt	0.144379	3.57817	0.000173005	2.65863	0.00392293	0.144379	0.208295
rs11690845_chr2_48584727_48584925_C_T_snpctr_ref	0.0314465	-1.1213	0.86892	-0.833144	0.797618	0.0314465	0.0453678
rs6545427_chr2_54771626_54771824_T_C_snpctr_alt	0.0576921	-0.0291461	0.511626	-0.0216559	0.508639	0.0576921	0.0832321
rs11892788_chr2_54784009_54784207_T_C_snpctr_alt	0.142688	3.50779	0.000225919	2.60634	0.00457575	0.142688	0.205856
rs11892788_chr2_54784009_54784207_T_C_snpctr_ref	0.120966	2.60388	0.0046087	1.93472	0.0265121	0.120966	0.174518
rs4455199_chr2_54792011_54792209_T_C_snpctr_ref	0.040816	-0.731412	0.767736	-0.54345	0.70659	0.040816	0.058885
rs7607451_chr2_54814116_54814314_C_T_snpctr_alt	0.0909112	1.3532	0.0879962	1.00545	0.157341	0.0909112	0.131157
rs7607451_chr2_54814116_54814314_C_T_snpctr_ref	0.0220589	-1.51195	0.934727	-1.1234	0.869367	0.0220589	0.0318242
rs6731661_chr2_54821605_54821803_G_T_snpctr_alt	0.2	5.89272	1.8995e-09	4.37837	5.97841e-06	0.2	0.288539
rs6731661_chr2_54821605_54821803_G_T_snpctr_ref	0.0388359	-0.81381	0.792123	-0.604672	0.727302	0.0388359	0.0560284
rs6735813_chr2_54822819_54823017_G_C_snpctr_alt	0.0185185	-1.65928	0.95147	-1.23287	0.891187	0.0185185	0.0267166
rs4530405_chr2_54830586_54830784_T_C_snpctr_alt	0.0801277	0.904464	0.182875	0.67203	0.250782	0.0801277	0.1156
rs4519562_chr2_54841110_54841308_G_A_snpctr_alt	0.0900657	1.31802	0.0937492	0.979305	0.163715	0.0900657	0.129937
rs2941595_chr2_54844323_54844521_A_G_snpctr_alt	0.026056	-1.34562	0.910787	-0.999813	0.8413	0.026056	0.0375909
rs2941595_chr2_54844323_54844521_A_G_snpctr_ref	0.197531	5.78996	3.52018e-09	4.30202	8.46224e-06	0.197531	0.284977
rs2971887_chr2_54855038_54855236_T_C_snpctr_alt	0.013378	-1.87319	0.969479	-1.39181	0.918009	0.013378	0.0193004
rs2941586_chr2_54885215_54885413_A_T_snpctr_alt	0.160394	4.24457	1.09509e-05	3.15377	0.00080587	0.160394	0.231399
rs2941586_chr2_54885215_54885413_A_T_snpctr_ref	0.314311	10.6495	8.76242e-27	7.91276	1.25876e-15	0.314311	0.453455
rs2941591_chr2_54907945_54908143_C_A_snpctr_alt	0.030303	-1.16889	0.878776	-0.868503	0.80744	0.030303	0.0437179
rs2941591_chr2_54907945_54908143_C_A_snpctr_ref	0.154765	4.01035	3.03142e-05	2.97975	0.00144242	0.154765	0.223279
rs243018_chr2_60586608_60586806_C_G_snpctr_alt	0.0588233	0.0179239	0.49285	0.0133177	0.494687	0.0588233	0.084864
rs243018_chr2_60586608_60586806_C_G_snpctr_ref	0.296295	9.89982	2.08503e-23	7.35571	9.49546e-14	0.296295	0.427463
rs2249105_chr2_65287797_65287995_A_G_snpctr_alt	0.0761307	0.738137	0.230216	0.548447	0.291693	0.0761307	0.109833
rs2249105_chr2_65287797_65287995_A_G_snpctr_ref	0.0511841	-0.299965	0.617898	-0.222878	0.588185	0.0511841	0.073843
rs2540945_chr2_65289726_65289924_A_G_snpctr_alt	0.117657	2.46617	0.00682833	1.8324	0.0334459	0.117657	0.169743
rs2540945_chr2_65289726_65289924_A_G_snpctr_ref	0.0542372	-0.172917	0.568642	-0.12848	0.551116	0.0542372	0.0782477
rs2252867_chr2_65296181_65296379_T_C_snpctr_alt	0.213111	6.4383	6.04089e-11	4.78375	8.60265e-07	0.213111	0.307454
rs2252867_chr2_65296181_65296379_T_C_snpctr_ref	0.199092	5.85492	2.38622e-09	4.35029	6.79788e-06	0.199092	0.287229
rs2723085_chr2_65297260_65297458_C_G_snpctr_alt	0.0361445	-0.925807	0.822727	-0.687888	0.754238	0.0361445	0.0521455
rs2723085_chr2_65297260_65297458_C_G_snpctr_ref	0.359802	12.5425	2.1837e-36	9.31929	5.85585e-21	0.359802	0.519085
rs2723086_chr2_65297587_65297785_C_T_snpctr_alt	0.0391059	-0.802574	0.78889	-0.596324	0.724521	0.0391059	0.0564179
rs2723087_chr2_65298183_65298381_T_A_snpctr_ref	0.0989907	1.68941	0.0455705	1.25526	0.104693	0.0989907	0.142813
rs6546123_chr2_65303483_65303681_T_C_snpctr_alt	0.0470631	-0.471452	0.681341	-0.350296	0.636942	0.0470631	0.0678977
rs6546123_chr2_65303483_65303681_T_C_snpctr_ref	0.0599989	0.0668444	0.473353	0.0496664	0.480194	0.0599989	0.0865601
rs6741255_chr2_65306806_65307004_C_T_snpctr_alt	0.170825	4.67866	1.44379e-06	3.47631	0.000254181	0.170825	0.246449
rs6741255_chr2_65306806_65307004_C_T_snpctr_ref	0.0188678	-1.64474	0.949988	-1.22207	0.889159	0.0188678	0.0272205
rs1420184_chr2_65315781_65315979_G_C_snpctr_alt	0.034969	-0.974722	0.835151	-0.724233	0.765539	0.034969	0.0504496
rs1420184_chr2_65315781_65315979_G_C_snpctr_ref	0.0853601	1.1222	0.130888	0.833812	0.202193	0.0853601	0.123149
rs1420185_chr2_65315804_65316002_G_A_snpctr_alt	0.037037	-0.888667	0.812909	-0.660293	0.745467	0.037037	0.0534331
rs1420185_chr2_65315804_65316002_G_A_snpctr_ref	0.0564036	-0.0827661	0.532981	-0.0614964	0.524518	0.0564036	0.0813732
rs6713746_chr2_65324393_65324591_G_C_snpctr_alt	0.0355563	-0.950282	0.829016	-0.706073	0.759929	0.0355563	0.0512969
rs6713746_chr2_65324393_65324591_G_C_snpctr_ref	0.0342947	-1.00278	0.842017	-0.745083	0.771889	0.0342947	0.0494768
rs17040050_chr2_65326943_65327141_G_A_snpctr_alt	0.105	1.93948	0.0262217	1.44106	0.074784	0.105	0.151483
rs17040050_chr2_65326943_65327141_G_A_snpctr_ref	0.234349	7.32208	1.2208e-13	5.44041	2.65789e-08	0.234349	0.338094
rs12472718_chr2_65327521_65327719_G_A_snpctr_ref	0.0975609	1.62991	0.0515598	1.21105	0.112938	0.0975609	0.140751
rs7579489_chr2_65327973_65328171_G_C_snpctr_alt	0.0357128	-0.943772	0.827357	-0.701236	0.758422	0.0357128	0.0515226
rs7563866_chr2_65330979_65331177_A_G_snpctr_alt	0.0347217	-0.985012	0.837691	-0.731879	0.767879	0.0347217	0.0500929
rs7563866_chr2_65330979_65331177_A_G_snpctr_ref	0.0825455	1.00508	0.15743	0.746786	0.227596	0.0825455	0.119088
rs7590690_chr2_65331035_65331233_G_A_snpctr_alt	0.325906	11.132	4.38151e-29	8.27125	6.62805e-17	0.325906	0.470182
rs7590690_chr2_65331035_65331233_G_A_snpctr_ref	0.0745342	0.671702	0.250887	0.499085	0.30886	0.0745342	0.10753
rs13005414_chr2_65334035_65334233_G_A_snpctr_alt	0.0260854	-1.3444	0.91059	-0.998906	0.84108	0.0260854	0.0376333
rs13005414_chr2_65334035_65334233_G_A_snpctr_ref	0.05	-0.34924	0.636545	-0.25949	0.602371	0.05	0.0721347
rs6736982_chr2_65335670_65335868_C_T_snpctr_alt	0.0549998	-0.14118	0.556136	-0.104899	0.541772	0.0549998	0.079348
rs6736982_chr2_65335670_65335868_C_T_snpctr_ref	0.100448	1.75005	0.0400546	1.30031	0.0967466	0.100448	0.144916
rs13421845_chr2_65335934_65336132_G_A_snpctr_alt	0.0217386	-1.52528	0.936405	-1.13331	0.871457	0.0217386	0.0313621
rs9797989_chr2_65336430_65336628_T_C_snpctr_alt	0.19255	5.58271	1.18399e-08	4.14804	1.6767e-05	0.19255	0.277792
rs4671116_chr2_65337215_65337413_G_A_snpctr_alt	0.0700581	0.485438	0.313683	0.360688	0.359166	0.0700581	0.101072
rs11126029_chr2_65338165_65338363_C_T_snpctr_alt	0.0769167	0.770845	0.220399	0.572749	0.283407	0.0769167	0.110967
rs11126029_chr2_65338165_65338363_C_T_snpctr_ref	0.378	13.2998	1.16019e-40	9.88196	2.49247e-23	0.378	0.545339
rs60136636_chr2_65338323_65338521_G_A_snpctr_ref	0.218751	6.67298	1.2533e-11	4.95812	3.5589e-07	0.218751	0.31559
rs12465024_chr2_65345632_65345830_C_G_snpctr_alt	0.0347226	-0.984975	0.837682	-0.731851	0.76787	0.0347226	0.0500941
rs12465024_chr2_65345632_65345830_C_G_snpctr_ref	0.0877184	1.22034	0.111168	0.906729	0.182275	0.0877184	0.126551
rs2422436_chr2_65346270_65346468_G_A_snpctr_alt	0.0278643	-1.27037	0.898024	-0.943905	0.827391	0.0278643	0.0401996
rs2422436_chr2_65346270_65346468_G_A_snpctr_ref	0.165468	4.45572	4.18067e-06	3.31066	0.000465377	0.165468	0.238719
rs4494728_chr2_65589414_65589612_C_T_snpctr_alt	0.0663266	0.330159	0.37064	0.245313	0.403107	0.0663266	0.095689
rs4494728_chr2_65589414_65589612_C_T_snpctr_ref	0.0241935	-1.42312	0.92265	-1.0574	0.854836	0.0241935	0.0349039
rs7557569_chr2_65644462_65644660_T_C_snpctr_alt	0.0431046	-0.636175	0.737669	-0.472688	0.681782	0.0431046	0.0621868
rs7557569_chr2_65644462_65644660_T_C_snpctr_ref	0.111486	2.20937	0.0135745	1.64159	0.0503372	0.111486	0.16084
rs62141075_chr2_65644517_65644715_C_T_snpctr_alt	0.144928	3.60101	0.000158489	2.67561	0.00372971	0.144928	0.209087
rs10153675_chr2_65649481_65649679_G_A_snpctr_alt	0.03096	-1.14155	0.873179	-0.848187	0.801833	0.03096	0.0446658
rs10153675_chr2_65649481_65649679_G_A_snpctr_ref	0.124998	2.77164	0.00278875	2.05937	0.0197295	0.124998	0.180333
rs55792977_chr2_65650765_65650963_G_T_snpctr_alt	0.0722223	0.575497	0.282478	0.427602	0.33447	0.0722223	0.104195
rs12470883_chr2_65651752_65651950_G_A_snpctr_alt	0.0439698	-0.600172	0.725804	-0.445936	0.672178	0.0439698	0.063435
rs7572922_chr2_65652057_65652255_C_T_snpctr_alt	0.0372673	-0.879083	0.810322	-0.653172	0.743177	0.0372673	0.0537654
rs12185610_chr2_65661369_65661567_A_C_snpctr_ref	0.0298716	-1.18684	0.882355	-0.881839	0.811068	0.0298716	0.0430956
rs12469728_chr2_68942439_68942637_A_C_snpctr_alt	0.0666708	0.344482	0.365242	0.255955	0.398993	0.0666708	0.0961856
rs12469728_chr2_68942439_68942637_A_C_snpctr_ref	0.0618542	0.144052	0.44273	0.107033	0.457382	0.0618542	0.0892368
rs7593224_chr2_68942556_68942754_C_A_snpctr_alt	0.095	1.52334	0.0638363	1.13187	0.128845	0.095	0.137056
rs7593224_chr2_68942556_68942754_C_A_snpctr_ref	0.224609	6.91677	2.31021e-12	5.13926	1.37908e-07	0.224609	0.324043
rs79046683_chr2_96913819_96914017_G_T_snpctr_alt	0.125	2.77173	0.00278793	2.05944	0.0197261	0.125	0.180337
rs11676922_chr2_100806841_100807039_T_A_snpctr_ref	0.141791	3.47046	0.000259783	2.5786	0.00496003	0.141791	0.204561
rs1160542_chr2_100832056_100832254_G_A_snpctr_alt	0.0194172	-1.62188	0.947586	-1.20508	0.885914	0.0194172	0.0280131
rs1160542_chr2_100832056_100832254_G_A_snpctr_ref	0.101911	1.81094	0.0350748	1.34556	0.0892227	0.101911	0.147027
rs11122800_chr2_121305505_121305703_A_G_snpctr_ref	0.207603	6.20908	2.66475e-10	4.61344	1.98031e-06	0.207603	0.299507
rs55914566_chr2_121309409_121309607_C_T_snpctr_alt	0.0449438	-0.55964	0.712138	-0.415821	0.661229	0.0449438	0.0648402
rs58884021_chr2_121317238_121317436_T_G_snpctr_alt	0.16233	4.32514	7.62178e-06	3.21364	0.000655316	0.16233	0.234192
rs58884021_chr2_121317238_121317436_T_G_snpctr_ref	0.135595	3.21263	0.000657618	2.38703	0.00849245	0.135595	0.195623
rs7595497_chr2_121323975_121324173_G_T_snpctr_ref	0.209862	6.30311	1.45867e-10	4.6833	1.41145e-06	0.209862	0.302767
rs9784137_chr2_121325809_121326007_G_A_snpctr_alt	0.088816	1.26601	0.102755	0.940664	0.173439	0.088816	0.128134
rs9784137_chr2_121325809_121326007_G_A_snpctr_ref	0.104839	1.93276	0.0266329	1.43607	0.0754914	0.104839	0.15125
rs11688682_chr2_121347513_121347711_G_C_snpctr_ref	0.0315795	-1.11577	0.86774	-0.829033	0.796457	0.0315795	0.0455596
rs72611964_chr2_121364108_121364306_C_A_snpctr_alt	0.218905	6.67942	1.19945e-11	4.96291	3.4723e-07	0.218905	0.315814
rs79658787_chr2_121364466_121364664_C_T_snpctr_alt	0.0452831	-0.545524	0.707303	-0.405332	0.657383	0.0452831	0.0653296
rs79658787_chr2_121364466_121364664_C_T_snpctr_ref	0.0631769	0.19909	0.421096	0.147927	0.4412	0.0631769	0.0911449
rs66708965_chr2_121369088_121369286_C_T_snpctr_alt	0.269881	8.80068	6.79943e-19	6.53903	3.09587e-11	0.269881	0.389356
rs66708965_chr2_121369088_121369286_C_T_snpctr_ref	0.249998	7.97329	7.72496e-16	5.92427	1.5684e-09	0.249998	0.360672
rs6430148_chr2_147841693_147841891_C_T_snpctr_alt	0.20802	6.22643	2.38592e-10	4.62633	1.86103e-06	0.20802	0.300109
rs6430148_chr2_147841693_147841891_C_T_snpctr_ref	0.0597017	0.0544785	0.478277	0.0404783	0.483856	0.0597017	0.0861313
rs6704803_chr2_158349452_158349650_C_T_snpctr_alt	0.0981148	1.65296	0.0491691	1.22818	0.10969	0.0981148	0.14155
rs6704803_chr2_158349452_158349650_C_T_snpctr_ref	0.107365	2.03788	0.020781	1.51417	0.0649908	0.107365	0.154895
rs6709864_chr2_158360763_158360961_C_G_snpctr_alt	0.0318476	-1.10461	0.865336	-0.820744	0.794104	0.0318476	0.0459464
rs6709864_chr2_158360763_158360961_C_G_snpctr_ref	0.0517242	-0.277487	0.609297	-0.206177	0.581674	0.0517242	0.0746223
rs10181181_chr2_161087312_161087510_T_C_snpctr_alt	0.0280699	-1.26182	0.896492	-0.937548	0.825762	0.0280699	0.0404963
rs10181181_chr2_161087312_161087510_T_C_snpctr_ref	0.0387071	-0.819171	0.793655	-0.608656	0.728624	0.0387071	0.0558425
rs7583157_chr2_161114453_161114651_A_G_snpctr_ref	0.813966	31.4416	2.73005e-217	23.3616	5.25256e-121	0.813966	1.1743
rs10170600_chr2_161118588_161118786_T_C_snpctr_alt	0.0609139	0.104923	0.458218	0.0779593	0.46893	0.0609139	0.0878802
rs3772070_chr2_161133372_161133570_T_C_snpctr_alt	0.149289	3.78249	7.76351e-05	2.81044	0.00247368	0.149289	0.215379
rs7572970_chr2_161136557_161136755_A_G_snpctr_alt	0.0747256	0.679667	0.248358	0.505002	0.306779	0.0747256	0.107806
rs7572970_chr2_161136557_161136755_A_G_snpctr_ref	0.162736	4.34203	7.05854e-06	3.22619	0.000627243	0.162736	0.234778
rs4664013_chr2_161184065_161184263_G_C_snpctr_ref	0.0648148	0.267251	0.394638	0.198571	0.421299	0.0648148	0.093508
rs1128249_chr2_165528525_165528723_G_T_snpctr_alt	0.0319999	-1.09828	0.863958	-0.816035	0.79276	0.0319999	0.0461661
rs1128249_chr2_165528525_165528723_G_T_snpctr_ref	0.273528	8.95242	1.7389e-19	6.65178	1.44787e-11	0.273528	0.394617
rs10187501_chr2_165532355_165532553_A_G_snpctr_alt	0.0537634	-0.19263	0.576376	-0.143127	0.556905	0.0537634	0.0775643
rs13024606_chr2_165573095_165573293_C_T_snpctr_ref	0.0374999	-0.869403	0.807687	-0.645979	0.740854	0.0374999	0.054101
rs573225_chr2_169757442_169757640_G_A_snpctr_alt	0.27451	8.99327	1.19987e-19	6.68213	1.17744e-11	0.27451	0.396034
rs573225_chr2_169757442_169757640_G_A_snpctr_ref	0.306786	10.3364	2.41208e-25	7.68008	7.94938e-15	0.306786	0.442598
rs184170328_chr2_169770392_169770590_A_G_snpctr_alt	0.0476192	-0.448311	0.673036	-0.333102	0.630471	0.0476192	0.0686999
rs184170328_chr2_169770392_169770590_A_G_snpctr_ref	0.269231	8.77361	8.65145e-19	6.51892	3.54078e-11	0.269231	0.388418
rs78446348_chr2_169773342_169773540_T_A_snpctr_ref	0.048485	-0.412283	0.659934	-0.306333	0.620324	0.048485	0.069949
rs3755158_chr2_169792089_169792287_C_G_snpctr_alt	0.0869576	1.18868	0.117284	0.883204	0.188563	0.0869576	0.125453
rs3755158_chr2_169792089_169792287_C_G_snpctr_ref	0.154284	3.99035	3.29884e-05	2.96489	0.00151398	0.154284	0.222585
rs1349498_chr2_173592507_173592705_C_T_snpctr_alt	0.0396255	-0.780953	0.782585	-0.580259	0.71913	0.0396255	0.0571675
rs1349498_chr2_173592507_173592705_C_T_snpctr_ref	0.101266	1.78409	0.0372047	1.3256	0.0924856	0.101266	0.146096
rs3813815_chr2_173599272_173599470_A_T_snpctr_alt	0.0357143	-0.943709	0.827341	-0.70119	0.758408	0.0357143	0.0515248
rs3813815_chr2_173599272_173599470_A_T_snpctr_ref	0.0682058	0.408358	0.341505	0.303416	0.380786	0.0682058	0.0984001
rs6738161_chr2_175290721_175290919_G_A_snpctr_alt	0.0194179	-1.62185	0.947582	-1.20506	0.88591	0.0194179	0.0280141
rs17256082_chr2_175292265_175292463_T_C_snpctr_alt	0.0496776	-0.362656	0.641569	-0.269459	0.606212	0.0496776	0.0716696
rs17256082_chr2_175292265_175292463_T_C_snpctr_ref	0.14754	3.70969	0.000103758	2.75635	0.00292252	0.14754	0.212855
rs10930661_chr2_175294808_175295006_C_T_snpctr_alt	0.130305	2.99251	0.00138346	2.22348	0.0130917	0.130305	0.187991
rs10930661_chr2_175294808_175295006_C_T_snpctr_ref	0.183333	5.19914	1.00104e-07	3.86304	5.59924e-05	0.183333	0.264494
rs12995528_chr2_175303146_175303344_G_C_snpctr_alt	0.232759	7.25592	1.99465e-13	5.39126	3.49832e-08	0.232759	0.335801
rs12995528_chr2_175303146_175303344_G_C_snpctr_ref	0.0605792	0.0909958	0.463748	0.0676112	0.473048	0.0605792	0.0873974
rs6708908_chr2_175303535_175303733_G_A_snpctr_alt	0.0303028	-1.1689	0.878777	-0.868508	0.807442	0.0303028	0.0437177
rs6708908_chr2_175303535_175303733_G_A_snpctr_ref	0.325592	11.1189	5.0731e-29	8.26154	7.19024e-17	0.325592	0.469729
rs4274624_chr2_191958557_191958755_C_T_snpctr_alt	0.192001	5.55983	1.35018e-08	4.13104	1.80567e-05	0.192001	0.276998
rs11571297_chr2_204744904_204745102_T_C_snpctr_alt	0.0236965	-1.44381	0.925603	-1.07277	0.858313	0.0236965	0.0341868
rs11571297_chr2_204744904_204745102_T_C_snpctr_ref	0.0583341	-0.00243223	0.50097	-0.00180718	0.500721	0.0583341	0.0841583
rs4674276_chr2_219122681_219122879_A_T_snpctr_ref	0.245902	7.80281	3.02721e-15	5.7976	3.36352e-09	0.245902	0.354761
rs4674277_chr2_219122682_219122880_G_T_snpctr_alt	0.321435	10.946	3.47286e-28	8.13303	2.09349e-16	0.321435	0.463733
rs4674277_chr2_219122682_219122880_G_T_snpctr_ref	0.0996836	1.71824	0.0428761	1.27668	0.100858	0.0996836	0.143813
rs6758540_chr2_219138526_219138724_A_G_snpctr_alt	0.0384615	-0.829388	0.796558	-0.616247	0.731134	0.0384615	0.0554883
rs6758540_chr2_219138526_219138724_A_G_snpctr_ref	0.0425533	-0.659118	0.74509	-0.489734	0.687839	0.0425533	0.0613914
rs2292550_chr2_219140189_219140387_G_C_snpctr_ref	0.0422535	-0.671592	0.749078	-0.499003	0.691111	0.0422535	0.0609589
rs3817266_chr2_219142495_219142693_C_T_snpctr_alt	0.233761	7.2976	1.46476e-13	5.42222	2.94314e-08	0.233761	0.337246
rs3817266_chr2_219142495_219142693_C_T_snpctr_ref	0.0327842	-1.06564	0.856706	-0.791784	0.785757	0.0327842	0.0472976
rs2292551_chr2_219143130_219143328_G_A_snpctr_alt	0.0588234	0.017931	0.492847	0.013323	0.494685	0.0588234	0.0848643
rs2292552_chr2_219143228_219143426_T_C_snpctr_alt	0.0629372	0.189119	0.425	0.140519	0.444125	0.0629372	0.0907993
rs2292552_chr2_219143228_219143426_T_C_snpctr_ref	0.0594771	0.0451312	0.482001	0.0335331	0.486625	0.0594771	0.0858073
rs12987180_chr2_219143990_219144188_G_A_snpctr_alt	0.0441176	-0.594021	0.723751	-0.441366	0.670526	0.0441176	0.0636483
rs12987180_chr2_219143990_219144188_G_A_snpctr_ref	0.0303031	-1.16889	0.878775	-0.868499	0.807439	0.0303031	0.0437181
rs12987219_chr2_219144050_219144248_G_A_snpctr_alt	0.0204079	-1.58065	0.943021	-1.17445	0.879892	0.0204079	0.0294423
rs12987219_chr2_219144050_219144248_G_A_snpctr_ref	0.0211268	-1.55074	0.939518	-1.15222	0.875385	0.0211268	0.0304795
rs4674282_chr2_219144131_219144329_A_T_snpctr_ref	0.0800001	0.899154	0.184285	0.668084	0.25204	0.0800001	0.115416
rs4674283_chr2_219144155_219144353_G_A_snpctr_ref	0.104478	1.91775	0.0275712	1.42492	0.0770905	0.104478	0.15073
rs6729058_chr2_219148270_219148468_G_A_snpctr_alt	0.0734195	0.625316	0.265882	0.464619	0.321102	0.0734195	0.105922
rs6729058_chr2_219148270_219148468_G_A_snpctr_ref	0.070796	0.516144	0.302877	0.383502	0.350674	0.070796	0.102137
rs4672882_chr2_219149540_219149738_C_T_snpctr_alt	0.0214285	-1.53818	0.937998	-1.14289	0.873458	0.0214285	0.0309148
rs4672882_chr2_219149540_219149738_C_T_snpctr_ref	0.0959291	1.56201	0.0591431	1.16059	0.122903	0.0959291	0.138396
rs113414093_chr2_219859072_219859270_G_A_snpctr_ref	0.251599	8.03991	4.4954e-16	5.97377	1.15918e-09	0.251599	0.362981
rs1515104_chr2_227092306_227092504_T_A_snpctr_alt	0.0454544	-0.538393	0.704847	-0.400034	0.655434	0.0454544	0.0655769
rs1515104_chr2_227092306_227092504_T_A_snpctr_ref	0.0240559	-1.42885	0.923476	-1.06166	0.855804	0.0240559	0.0347053
rs2713560_chr2_227164338_227164536_C_T_snpctr_ref	0.063492	0.212205	0.415974	0.157671	0.437358	0.063492	0.0915996
rs2713559_chr2_227164405_227164603_C_G_snpctr_alt	0.0408163	-0.731399	0.767732	-0.54344	0.706587	0.0408163	0.0588855
rs2673136_chr2_227164554_227164752_G_A_snpctr_alt	0.236489	7.41114	6.26114e-14	5.50658	1.82934e-08	0.236489	0.341182
rs16822638_chr2_227647684_227647882_A_G_snpctr_alt	0.0957137	1.55305	0.0602059	1.15394	0.124263	0.0957137	0.138086
rs16822638_chr2_227647684_227647882_A_G_snpctr_ref	0.0322573	-1.08756	0.861606	-0.808076	0.790477	0.0322573	0.0465375
rs16822640_chr2_227647808_227648006_G_T_snpctr_alt	0.0833333	1.03786	0.149667	0.771146	0.22031	0.0833333	0.120225
rs16822640_chr2_227647808_227648006_G_T_snpctr_ref	0.155063	4.02273	2.87632e-05	2.98895	0.00139969	0.155063	0.223708
rs6054392_chr20_6594344_6594542_T_C_snpctr_alt	0.134922	3.18462	0.000724721	2.36622	0.0089854	0.134922	0.194651
rs1407038_chr20_6603721_6603919_A_G_snpctr_alt	0.0555584	-0.117936	0.546941	-0.0876281	0.534914	0.0555584	0.0801538
rs1407038_chr20_6603721_6603919_A_G_snpctr_ref	0.114286	2.32588	0.0100124	1.72817	0.0419792	0.114286	0.16488
rs2145271_chr20_6626041_6626239_T_A_snpctr_alt	0.0536412	-0.197717	0.578367	-0.146906	0.558397	0.0536412	0.0773879
rs2145272_chr20_6626119_6626317_G_A_snpctr_alt	0.0412955	-0.711459	0.7616	-0.528625	0.701467	0.0412955	0.0595768
rs2145272_chr20_6626119_6626317_G_A_snpctr_ref	0.2234	6.86644	3.29118e-12	5.10187	1.68161e-07	0.2234	0.322298
rs809221_chr20_21454087_21454285_C_T_snpctr_alt	0.213334	6.44756	5.68314e-11	4.79063	8.31278e-07	0.213334	0.307775
rs6083736_chr20_25057721_25057919_G_A_snpctr_alt	0.0760767	0.735891	0.230899	0.546778	0.292266	0.0760767	0.109755
rs6083736_chr20_25057721_25057919_G_A_snpctr_ref	0.0599114	0.0632041	0.474802	0.0469615	0.481272	0.0599114	0.0864338
rs7263632_chr20_25058036_25058234_T_C_snpctr_alt	0.157248	4.11365	1.94725e-05	3.0565	0.00111968	0.157248	0.22686
rs4911375_chr20_32515923_32516121_C_A_snpctr_ref	0.0273973	-1.28981	0.901441	-0.958344	0.831055	0.0273973	0.0395259
rs2284377_chr20_32586583_32586781_T_C_snpctr_alt	0.0689647	0.439939	0.329991	0.326881	0.371879	0.0689647	0.099495
rs2284377_chr20_32586583_32586781_T_C_snpctr_ref	0.151785	3.88635	5.08808e-05	2.88762	0.00194086	0.151785	0.21898
rs2284379_chr20_32594543_32594741_T_C_snpctr_alt	0.137933	3.30992	0.000466611	2.45932	0.00696003	0.137933	0.198995
rs2284379_chr20_32594543_32594741_T_C_snpctr_ref	0.153006	3.93713	4.12308e-05	2.92535	0.00172037	0.153006	0.22074
rs2268078_chr20_32596605_32596803_G_A_snpctr_alt	0.154479	3.99843	3.18825e-05	2.97089	0.00148469	0.154479	0.222865
rs2268078_chr20_32596605_32596803_G_A_snpctr_ref	0.0500004	-0.349222	0.636539	-0.259477	0.602366	0.0500004	0.0721353
rs1055857_chr20_32613774_32613972_A_G_snpctr_alt	0.0655736	0.298827	0.382536	0.222033	0.412144	0.0655736	0.0946027
rs1055857_chr20_32613774_32613972_A_G_snpctr_ref	0.152151	3.90155	4.77894e-05	2.89891	0.00187232	0.152151	0.219507
rs1883524_chr20_32626008_32626206_G_A_snpctr_alt	0.116075	2.40033	0.00819023	1.78348	0.0372543	0.116075	0.16746
rs1883524_chr20_32626008_32626206_G_A_snpctr_ref	0.195851	5.72006	5.32437e-09	4.25009	1.06844e-05	0.195851	0.282553
rs4911146_chr20_32639948_32640146_C_G_snpctr_alt	0.142077	3.48234	0.000248523	2.58743	0.00483471	0.142077	0.204973
rs4911146_chr20_32639948_32640146_C_G_snpctr_ref	0.0393136	-0.793931	0.786382	-0.589902	0.722372	0.0393136	0.0567175
rs3787230_chr20_32640173_32640371_A_G_snpctr_alt	0.0684949	0.42039	0.3371	0.312356	0.377385	0.0684949	0.0988172
rs3787230_chr20_32640173_32640371_A_G_snpctr_ref	0.0487805	-0.399987	0.655417	-0.297196	0.616842	0.0487805	0.0703753
rs2268088_chr20_32648965_32649163_G_T_snpctr_ref	0.117216	2.44782	0.00718608	1.81877	0.0344733	0.117216	0.169107
rs2284389_chr20_32656742_32656940_C_G_snpctr_alt	0.0506329	-0.322902	0.626615	-0.239921	0.594804	0.0506329	0.0730478
rs2284389_chr20_32656742_32656940_C_G_snpctr_ref	0.175002	4.85247	6.09663e-07	3.60546	0.000155802	0.175002	0.252475
rs190789_chr20_42349885_42350083_C_T_snpctr_alt	0.0224718	-1.49477	0.932512	-1.11063	0.866637	0.0224718	0.03242
rs4810426_chr20_43001622_43001820_C_T_snpctr_alt	0.0596325	0.0515993	0.479424	0.038339	0.484709	0.0596325	0.0860315
rs191304120_chr20_43013962_43014160_G_A_snpctr_alt	0.0462577	-0.504966	0.693209	-0.375197	0.646243	0.0462577	0.0667358
rs191304120_chr20_43013962_43014160_G_A_snpctr_ref	0.0579149	-0.0198755	0.507929	-0.0147678	0.505891	0.0579149	0.0835535
rs1800961_chr20_43042265_43042463_C_T_snpctr_ref	0.0152668	-1.79459	0.96364	-1.33341	0.908801	0.0152668	0.0220254
rs1569723_chr20_44741965_44742163_C_A_snpctr_alt	0.0384616	-0.829383	0.796556	-0.616244	0.731133	0.0384616	0.0554884
rs1569723_chr20_44741965_44742163_C_A_snpctr_ref	0.0239235	-1.43436	0.924265	-1.06575	0.856732	0.0239235	0.0345143
rs4239702_chr20_44749152_44749350_T_C_snpctr_alt	0.0557337	-0.11064	0.544049	-0.0822071	0.532759	0.0557337	0.0804068
rs4239702_chr20_44749152_44749350_T_C_snpctr_ref	0.0304059	-1.16461	0.877911	-0.86532	0.806568	0.0304059	0.0438664
rs6091115_chr20_48831921_48832119_T_C_snpctr_alt	0.0666661	0.344289	0.365315	0.255811	0.399048	0.0666661	0.0961789
rs6091115_chr20_48831921_48832119_T_C_snpctr_ref	0.277779	9.12934	3.44579e-20	6.78324	5.87569e-12	0.277779	0.400751
rs11699802_chr20_48832036_48832234_C_T_snpctr_alt	0.119051	2.52416	0.00579872	1.87549	0.0303627	0.119051	0.171754
rs11699802_chr20_48832036_48832234_C_T_snpctr_ref	0.108699	2.0934	0.0181569	1.55542	0.0599226	0.108699	0.156819
rs35173765_chr20_48832764_48832962_G_A_snpctr_ref	0.251855	8.05053	4.12169e-16	5.98166	1.10435e-09	0.251855	0.363349
rs6122889_chr20_48833124_48833322_T_A_snpctr_alt	0.309214	10.4374	8.36506e-26	7.75515	4.41185e-15	0.309214	0.446101
rs6122889_chr20_48833124_48833322_T_A_snpctr_ref	0.231885	7.21953	2.60844e-13	5.36421	4.06513e-08	0.231885	0.334539
rs867489_chr20_48833858_48834056_C_T_snpctr_alt	0.149997	3.81192	6.89446e-05	2.83232	0.00231061	0.149997	0.2164
rs867489_chr20_48833858_48834056_C_T_snpctr_ref	0.0547945	-0.149724	0.559509	-0.111247	0.54429	0.0547945	0.0790518
rs2869963_chr20_48834962_48835160_T_C_snpctr_alt	0.0460526	-0.5135	0.696199	-0.381538	0.648598	0.0460526	0.0664399
rs8183283_chr20_51236874_51237072_G_A_snpctr_alt	0.0410156	-0.723105	0.765192	-0.537278	0.704462	0.0410156	0.059173
rs8183283_chr20_51236874_51237072_G_A_snpctr_ref	0.26923	8.77356	8.65505e-19	6.51888	3.5416e-11	0.26923	0.388416
rs6123193_chr20_51237804_51238002_C_T_snpctr_alt	0.157283	4.11512	1.93492e-05	3.05759	0.00111562	0.157283	0.226911
rs6123193_chr20_51237804_51238002_C_T_snpctr_ref	0.182598	5.16855	1.17959e-07	3.84031	6.14402e-05	0.182598	0.263433
rs6064709_chr20_57379751_57379949_G_A_snpctr_alt	0.466136	16.9674	7.15471e-65	12.607	9.65591e-37	0.466136	0.672492
rs6064709_chr20_57379751_57379949_G_A_snpctr_ref	0.0641025	0.237608	0.406093	0.176546	0.429932	0.0641025	0.0924803
rs6015379_chr20_57386540_57386738_A_G_snpctr_alt	0.21923	6.69295	1.09361e-11	4.97296	3.29697e-07	0.21923	0.316283
rs6026536_chr20_57386691_57386889_C_G_snpctr_alt	0.164063	4.39726	5.48136e-06	3.26723	0.000543034	0.164063	0.236693
rs736266_chr20_57387253_57387451_A_T_snpctr_alt	0.0312478	-1.12957	0.870672	-0.839288	0.799346	0.0312478	0.0450811
rs736266_chr20_57387253_57387451_A_T_snpctr_ref	0.216108	6.56302	2.63649e-11	4.87642	5.40149e-07	0.216108	0.311778
rs911301_chr20_57387259_57387457_C_G_snpctr_alt	0.0519482	-0.26817	0.605716	-0.199254	0.578968	0.0519482	0.0749453
rs911301_chr20_57387259_57387457_C_G_snpctr_ref	0.12875	2.92781	0.00170682	2.1754	0.0148	0.12875	0.185748
rs911302_chr20_57387335_57387533_T_C_snpctr_alt	0.219296	6.69566	1.07352e-11	4.97497	3.26286e-07	0.219296	0.316377
rs911302_chr20_57387335_57387533_T_C_snpctr_ref	0.194915	5.68112	6.69084e-09	4.22115	1.21527e-05	0.194915	0.281203
rs911303_chr20_57387788_57387986_G_A_snpctr_alt	0.603174	22.67	4.43163e-114	16.8441	5.79336e-64	0.603174	0.870196
rs911303_chr20_57387788_57387986_G_A_snpctr_ref	0.0204085	-1.58063	0.943018	-1.17443	0.879888	0.0204085	0.0294433
rs4810144_chr20_57391834_57392032_T_C_snpctr_alt	0.121327	2.61891	0.00441054	1.94589	0.025834	0.121327	0.175039
rs4810144_chr20_57391834_57392032_T_C_snpctr_ref	0.0994476	1.70842	0.0437788	1.26938	0.102152	0.0994476	0.143473
rs3746709_chr20_57393842_57394040_C_T_snpctr_alt	0.324679	11.081	7.75989e-29	8.23332	9.10507e-17	0.324679	0.468412
rs3746709_chr20_57393842_57394040_C_T_snpctr_ref	0.054054	-0.180538	0.571635	-0.134143	0.553355	0.054054	0.0779835
rs6026544_chr20_57394321_57394519_C_T_snpctr_alt	0.114454	2.33288	0.00982718	1.73337	0.0415154	0.114454	0.165122
rs6026544_chr20_57394321_57394519_C_T_snpctr_ref	0.206895	6.17961	3.21293e-10	4.59154	2.1999e-06	0.206895	0.298486
rs6070625_chr20_57394529_57394727_C_G_snpctr_alt	0.295082	9.84934	3.4498e-23	7.3182	1.25657e-13	0.295082	0.425713
rs6026545_chr20_57395031_57395229_T_A_snpctr_alt	0.0340909	-1.01126	0.844055	-0.751384	0.773789	0.0340909	0.0491827
rs6026545_chr20_57395031_57395229_T_A_snpctr_ref	0.0519483	-0.268164	0.605714	-0.19925	0.578966	0.0519483	0.0749455
rs4810146_chr20_57396457_57396655_T_A_snpctr_ref	0.0217391	-1.52526	0.936403	-1.13329	0.871454	0.0217391	0.0313628
rs6011155_chr20_62450565_62450763_T_C_snpctr_alt	0.0713649	0.53982	0.294661	0.401094	0.344176	0.0713649	0.102958
rs6011155_chr20_62450565_62450763_T_C_snpctr_ref	0.0499998	-0.349245	0.636547	-0.259494	0.602373	0.0499998	0.0721345
rs6062546_chr20_62459072_62459270_C_T_snpctr_ref	0.20792	6.22228	2.44984e-10	4.62325	1.88889e-06	0.20792	0.299965
rs57642905_chr20_62693279_62693477_C_T_snpctr_alt	0.169231	4.61231	1.99111e-06	3.42701	0.000305131	0.169231	0.244148
rs61655723_chr20_62696247_62696445_T_A_snpctr_ref	0.0307692	-1.14949	0.874823	-0.854087	0.803472	0.0307692	0.0443906
rs58269830_chr20_62696387_62696585_G_T_snpctr_alt	0.0375962	-0.865397	0.806589	-0.643002	0.739889	0.0375962	0.0542399
rs58269830_chr20_62696387_62696585_G_T_snpctr_ref	0.0465117	-0.494398	0.689487	-0.367345	0.643319	0.0465117	0.0671022
rs28638160_chr20_62696901_62697099_C_A_snpctr_alt	0.222213	6.81708	4.64556e-12	5.06519	2.03999e-07	0.222213	0.320586
rs79282051_chr22_30150296_30150494_G_T_snpctr_alt	0.0958946	1.56057	0.0593124	1.15953	0.123121	0.0958946	0.138347
rs79282051_chr22_30150296_30150494_G_T_snpctr_ref	0.162059	4.31388	8.0208e-06	3.20527	0.00067467	0.162059	0.233802
rs116315292_chr22_30160758_30160956_C_G_snpctr_ref	0.0155589	-1.78243	0.962661	-1.32437	0.907311	0.0155589	0.0224468
rs73883310_chr22_30168370_30168568_T_C_snpctr_alt	0.0588235	0.0179349	0.492845	0.0133259	0.494684	0.0588235	0.0848644
rs73883310_chr22_30168370_30168568_T_C_snpctr_ref	0.205125	6.10597	5.10899e-10	4.53682	2.8554e-06	0.205125	0.295933
rs77302496_chr22_30178051_30178249_C_A_snpctr_alt	0.0754719	0.710725	0.238627	0.528079	0.298722	0.0754719	0.108883
rs77302496_chr22_30178051_30178249_C_A_snpctr_ref	0.0343382	-1.00097	0.84158	-0.743737	0.771482	0.0343382	0.0495395
rs140147_chr22_30184500_30184698_G_A_snpctr_alt	0.0546736	-0.154754	0.561492	-0.114984	0.545771	0.0546736	0.0788774
rs140147_chr22_30184500_30184698_G_A_snpctr_ref	0.0792451	0.867737	0.192769	0.644741	0.259548	0.0792451	0.114326
rs140149_chr22_30185514_30185712_C_T_snpctr_alt	0.156028	4.06292	2.42318e-05	3.01881	0.00126887	0.156028	0.225101
rs74769023_chr22_30191822_30192020_A_G_snpctr_alt	0.174999	4.85236	6.1001e-07	3.60537	0.000155853	0.174999	0.252471
rs73392888_chr22_30192593_30192791_G_C_snpctr_alt	0.205883	6.13752	4.19095e-10	4.56027	2.55442e-06	0.205883	0.297026
rs73392888_chr22_30192593_30192791_G_C_snpctr_ref	0.0218652	-1.52001	0.935746	-1.12939	0.870633	0.0218652	0.0315449
rs740041_chr22_30200000_30200198_A_G_snpctr_alt	0.185185	5.27622	6.59362e-08	3.92031	4.42172e-05	0.185185	0.267166
rs740041_chr22_30200000_30200198_A_G_snpctr_ref	0.0366973	-0.902804	0.816685	-0.670797	0.748825	0.0366973	0.052943
rs5997530_chr22_30203500_30203698_C_G_snpctr_alt	0.0444443	-0.580426	0.719186	-0.431265	0.666862	0.0444443	0.0641196
rs5997530_chr22_30203500_30203698_C_G_snpctr_ref	0.0555556	-0.118052	0.546987	-0.0877147	0.534948	0.0555556	0.0801498
rs2074707_chr22_30210257_30210455_G_A_snpctr_ref	0.0606061	0.0921121	0.463305	0.0684406	0.472717	0.0606061	0.0874361
rs713657_chr22_30211777_30211975_A_G_snpctr_alt	0.0373974	-0.873668	0.80885	-0.649148	0.741879	0.0373974	0.0539531
rs5763512_chr22_30212267_30212465_C_T_snpctr_alt	0.791667	30.5137	8.56742e-205	22.6721	4.21906e-114	0.791667	1.14213
rs17711377_chr22_30212887_30213085_C_T_snpctr_alt	0.04611	-0.511114	0.695364	-0.379765	0.64794	0.04611	0.0665226
rs17711377_chr22_30212887_30213085_C_T_snpctr_ref	0.0217384	-1.52529	0.936406	-1.13331	0.871458	0.0217384	0.0313618
rs2057882_chr22_30217728_30217926_A_T_snpctr_ref	0.232146	7.23039	2.40802e-13	5.37229	3.88723e-08	0.232146	0.334916
rs11549795_chr22_30221021_30221219_C_T_snpctr_alt	0.219697	6.71236	9.5752e-12	4.98738	3.06018e-07	0.219697	0.316956
rs56332559_chr22_30229542_30229740_C_T_snpctr_alt	0.0338977	-1.0193	0.84597	-0.757356	0.775582	0.0338977	0.0489041
rs76177778_chr22_30232112_30232310_G_A_snpctr_alt	0.0645161	0.25482	0.399431	0.189335	0.424915	0.0645161	0.093077
rs5997539_chr22_30237607_30237805_G_A_snpctr_alt	0.119658	2.54944	0.0053948	1.89427	0.0290945	0.119658	0.17263
rs3958027_chr22_30244736_30244934_A_T_snpctr_alt	0.283615	9.37217	3.55279e-21	6.96366	1.65772e-12	0.283615	0.40917
rs3958027_chr22_30244736_30244934_A_T_snpctr_ref	0.047369	-0.458723	0.676783	-0.340838	0.633387	0.047369	0.068339
rs9614077_chr22_30244850_30245048_C_T_snpctr_alt	0.105263	1.95043	0.0255622	1.4492	0.0736407	0.105263	0.151863
rs9614077_chr22_30244850_30245048_C_T_snpctr_ref	0.150454	3.83095	6.3825e-05	2.84645	0.00221048	0.150454	0.217059
rs7287434_chr22_30256839_30257037_G_A_snpctr_ref	0.0373041	-0.877554	0.809907	-0.652035	0.742811	0.0373041	0.0538184
rs4630869_chr22_30256934_30257132_C_G_snpctr_alt	0.149701	3.7996	7.24641e-05	2.82316	0.00237764	0.149701	0.215972
rs4630869_chr22_30256934_30257132_C_G_snpctr_ref	0.300972	10.0944	2.92298e-24	7.50032	3.18307e-14	0.300972	0.434211
rs2349227_chr22_30256990_30257188_C_T_snpctr_alt	0.0634919	0.212199	0.415976	0.157667	0.43736	0.0634919	0.0915994
rs2349227_chr22_30256990_30257188_C_T_snpctr_ref	0.390021	13.8	1.27347e-43	10.2536	5.69877e-25	0.390021	0.562681
rs5763559_chr22_30258258_30258456_A_G_snpctr_alt	0.134231	3.15586	0.000800135	2.34485	0.00951741	0.134231	0.193654
rs5763559_chr22_30258258_30258456_A_G_snpctr_ref	0.0315789	-1.11579	0.867745	-0.829051	0.796462	0.0315789	0.0455588
rs5752973_chr22_30264175_30264373_G_A_snpctr_alt	0.054545	-0.160105	0.563601	-0.11896	0.547347	0.054545	0.0786919
rs5752977_chr22_30285483_30285681_G_A_snpctr_alt	0.0243308	-1.41741	0.921819	-1.05316	0.853866	0.0243308	0.0351019
rs6006300_chr22_30302054_30302252_G_A_snpctr_alt	0.0443037	-0.586277	0.721155	-0.435612	0.668441	0.0443037	0.0639168
rs5763595_chr22_30305655_30305853_A_G_snpctr_alt	0.153849	3.97224	3.56003e-05	2.95143	0.00158153	0.153849	0.221958
rs1544429_chr22_30307319_30307517_A_G_snpctr_ref	0.0578314	-0.0233518	0.509315	-0.0173507	0.506922	0.0578314	0.083433
rs4287865_chr22_30307459_30307657_A_T_snpctr_ref	0.0306125	-1.15601	0.876162	-0.858933	0.804811	0.0306125	0.0441645
rs1544433_chr22_30308093_30308291_T_C_snpctr_alt	0.249084	7.93522	1.05058e-15	5.89599	1.86224e-09	0.249084	0.359352
rs2107674_chr22_30309787_30309985_T_G_snpctr_alt	0.0360361	-0.930319	0.823897	-0.69124	0.755293	0.0360361	0.0519891
rs2107674_chr22_30309787_30309985_T_G_snpctr_ref	0.103922	1.89463	0.0290708	1.40774	0.0796045	0.103922	0.149928
rs737938_chr22_30313153_30313351_G_A_snpctr_alt	0.0295275	-1.20116	0.885155	-0.892478	0.813932	0.0295275	0.0425992
rs36608_chr22_30342092_30342290_A_G_snpctr_alt	0.0525635	-0.242562	0.595828	-0.180227	0.571513	0.0525635	0.0758331
rs36608_chr22_30342092_30342290_A_G_snpctr_ref	0.126731	2.84376	0.00222925	2.11295	0.0173024	0.126731	0.182834
rs76113237_chr22_30347936_30348134_G_A_snpctr_alt	0.0350874	-0.969797	0.833926	-0.720574	0.764414	0.0350874	0.0506204
rs76113237_chr22_30347936_30348134_G_A_snpctr_ref	0.111111	2.19379	0.0141254	1.63002	0.0515492	0.111111	0.1603
rs5763645_chr22_30357702_30357900_A_G_snpctr_alt	0.0259741	-1.34903	0.911336	-1.00235	0.841912	0.0259741	0.0374727
rs5763645_chr22_30357702_30357900_A_G_snpctr_ref	0.138364	3.32783	0.000437623	2.47263	0.00670619	0.138364	0.199616
rs5763649_chr22_30361286_30361484_C_T_snpctr_ref	0.047619	-0.448317	0.673038	-0.333106	0.630473	0.047619	0.0686997
rs74611026_chr22_30361500_30361698_G_C_snpctr_alt	0.164502	4.41554	5.03794e-06	3.28081	0.000517548	0.164502	0.237326
rs74611026_chr22_30361500_30361698_G_C_snpctr_ref	0.0178572	-1.6868	0.954179	-1.25331	0.894954	0.0178572	0.0257625
rs5763650_chr22_30364125_30364323_T_C_snpctr_ref	0.179487	5.03911	2.33847e-07	3.74413	9.05082e-05	0.179487	0.258945
rs73883349_chr22_30366176_30366374_A_G_snpctr_alt	0.0370371	-0.888664	0.812908	-0.66029	0.745466	0.0370371	0.0534332
rs73883349_chr22_30366176_30366374_A_G_snpctr_ref	0.0428572	-0.64647	0.741013	-0.480337	0.684506	0.0428572	0.0618299
rs3747149_chr22_30369677_30369875_C_T_snpctr_alt	0.06	0.0668921	0.473334	0.0497018	0.48018	0.06	0.0865617
rs3747149_chr22_30369677_30369875_C_T_snpctr_ref	0.0774193	0.791762	0.21425	0.588291	0.278168	0.0774193	0.111692
rs3747150_chr22_30369709_30369907_G_A_snpctr_alt	0.0205129	-1.57628	0.94252	-1.1712	0.879241	0.0205129	0.0295939
rs3747150_chr22_30369709_30369907_G_A_snpctr_ref	0.0634925	0.212224	0.415966	0.157685	0.437352	0.0634925	0.0916003
rs3788420_chr22_30376820_30377018_T_G_snpctr_ref	0.0547455	-0.151762	0.560313	-0.112761	0.54489	0.0547455	0.0789811
rs5763670_chr22_30383659_30383857_C_G_snpctr_alt	0.0322566	-1.0876	0.861613	-0.808099	0.790483	0.0322566	0.0465364
rs5763670_chr22_30383659_30383857_C_G_snpctr_ref	0.175204	4.86089	5.84309e-07	3.61171	0.000152093	0.175204	0.252766
rs7284951_chr22_30383993_30384191_T_G_snpctr_alt	0.0829786	1.0231	0.153131	0.760177	0.223574	0.0829786	0.119713
rs5763671_chr22_30384473_30384671_G_A_snpctr_alt	0.343751	11.8746	8.01984e-33	8.823	5.57156e-19	0.343751	0.495927
rs5763671_chr22_30384473_30384671_G_A_snpctr_ref	0.0624999	0.170921	0.432143	0.126997	0.449472	0.0624999	0.0901683
rs41281623_chr22_30424157_30424355_G_A_snpctr_alt	0.218182	6.6493	1.47246e-11	4.94053	3.89559e-07	0.218182	0.31477
rs41281623_chr22_30424157_30424355_G_A_snpctr_ref	0.168068	4.56391	2.51054e-06	3.39105	0.000348129	0.168068	0.24247
rs11552852_chr22_30424278_30424476_C_T_snpctr_alt	0.049999	-0.349279	0.63656	-0.259519	0.602383	0.049999	0.0721333
rs11552852_chr22_30424278_30424476_C_T_snpctr_ref	0.0888789	1.26863	0.102287	0.942609	0.17294	0.0888789	0.128225
rs1807726_chr22_30430436_30430634_G_A_snpctr_ref	0.0521739	-0.258775	0.602096	-0.192274	0.576236	0.0521739	0.075271
rs117611497_chr22_30451414_30451612_G_A_snpctr_alt	0.124988	2.77124	0.00279219	2.05907	0.0197438	0.124988	0.18032
rs117611497_chr22_30451414_30451612_G_A_snpctr_ref	0.051967	-0.267385	0.605414	-0.198671	0.57874	0.051967	0.0749725
rs5763855_chr22_30578865_30579063_G_A_snpctr_alt	0.0714298	0.54252	0.29373	0.403101	0.343437	0.0714298	0.103051
rs4823078_chr22_30583790_30583988_T_C_snpctr_ref	0.121053	2.60747	0.00456069	1.93739	0.0263489	0.121053	0.174642
rs73164755_chr22_30589916_30590114_A_G_snpctr_ref	0.100358	1.74631	0.0403787	1.29753	0.0972241	0.100358	0.144786
rs713916_chr22_30593553_30593751_T_G_snpctr_ref	0.239318	7.52884	2.55959e-14	5.59404	1.10923e-08	0.239318	0.345263
rs2412981_chr22_30599966_30600164_G_C_snpctr_alt	0.0190476	-1.63726	0.949212	-1.21651	0.888104	0.0190476	0.0274799
rs2412981_chr22_30599966_30600164_G_C_snpctr_ref	0.0710903	0.528394	0.298613	0.392604	0.347306	0.0710903	0.102562
rs6518681_chr22_30609455_30609653_A_G_snpctr_alt	0.26515	8.60381	3.85556e-18	6.39276	8.14601e-11	0.26515	0.382531
rs6518681_chr22_30609455_30609653_A_G_snpctr_ref	0.155556	4.04324	2.63586e-05	3.00419	0.00133145	0.155556	0.224419
rs5763923_chr22_30675118_30675316_A_C_snpctr_alt	0.0564715	-0.0799377	0.531857	-0.0593949	0.523681	0.0564715	0.0814712
rs5763923_chr22_30675118_30675316_A_C_snpctr_ref	0.0734228	0.625456	0.265836	0.464723	0.321065	0.0734228	0.105927
rs2108093_chr22_30679288_30679486_A_G_snpctr_alt	0.306255	10.3143	3.03623e-25	7.66367	9.03451e-15	0.306255	0.441833
rs2108093_chr22_30679288_30679486_A_G_snpctr_ref	0.0401783	-0.757949	0.775759	-0.563167	0.71334	0.0401783	0.057965
rs4820831_chr22_30711344_30711542_A_G_snpctr_ref	0.018416	-1.66354	0.951898	-1.23604	0.891778	0.018416	0.0265686
rs4339043_chr22_30735809_30736007_A_G_snpctr_alt	0.169981	4.64351	1.7127e-06	3.4502	0.00028009	0.169981	0.24523
rs4339043_chr22_30735809_30736007_A_G_snpctr_ref	0.032787	-1.06552	0.85668	-0.791697	0.785731	0.032787	0.0473017
rs5749066_chr22_30736812_30737010_G_A_snpctr_alt	0.0430105	-0.64009	0.738943	-0.475596	0.682819	0.0430105	0.0620511
rs4821001_chr22_32344304_32344502_T_C_snpctr_alt	0.0799998	0.899144	0.184288	0.668077	0.252042	0.0799998	0.115415
rs4820058_chr22_32345634_32345832_A_G_snpctr_alt	0.175325	4.86589	5.69707e-07	3.61543	0.000149925	0.175325	0.25294
rs117001013_chr22_32348742_32348940_C_T_snpctr_alt	0.169741	4.63355	1.7972e-06	3.4428	0.000287864	0.169741	0.244885
rs117001013_chr22_32348742_32348940_C_T_snpctr_ref	0.0349852	-0.974049	0.834984	-0.723733	0.765385	0.0349852	0.050473
rs1883126_chr22_32363726_32363924_C_T_snpctr_alt	0.0375591	-0.866941	0.807013	-0.64415	0.740261	0.0375591	0.0541863
rs1883126_chr22_32363726_32363924_C_T_snpctr_ref	0.149774	3.80264	7.15809e-05	2.82542	0.00236095	0.149774	0.216078
rs137892006_chr22_32364562_32364760_T_C_snpctr_alt	0.519229	19.1768	2.89239e-82	14.2486	2.28576e-46	0.519229	0.749089
rs61742196_chr22_32369336_32369534_C_T_snpctr_ref	0.0342857	-1.00316	0.842107	-0.745359	0.771973	0.0342857	0.0494639
rs78078590_chr22_32370388_32370586_G_A_snpctr_alt	0.0485155	-0.411012	0.659468	-0.305388	0.619965	0.0485155	0.0699931
rs78078590_chr22_32370388_32370586_G_A_snpctr_ref	0.145466	3.62339	0.000145382	2.69223	0.00354877	0.145466	0.209863
rs149794442_chr22_32372804_32373002_A_G_snpctr_ref	0.0130719	-1.88593	0.970348	-1.40127	0.919433	0.0130719	0.0188588
rs142944126_chr22_32373096_32373294_A_G_snpctr_alt	0.116197	2.40543	0.00807677	1.78727	0.0369471	0.116197	0.167637
rs142944126_chr22_32373096_32373294_A_G_snpctr_ref	0.0240964	-1.42716	0.923234	-1.0604	0.855519	0.0240964	0.0347638
rs117959136_chr22_32373126_32373324_T_C_snpctr_alt	0.0566502	-0.0725037	0.528899	-0.0538713	0.521481	0.0566502	0.0817289
rs117959136_chr22_32373126_32373324_T_C_snpctr_ref	0.191178	5.52561	1.64174e-08	4.10561	2.01627e-05	0.191178	0.275812
rs117535757_chr22_32373338_32373536_A_G_snpctr_alt	0.147817	3.72121	9.9137e-05	2.76491	0.00284692	0.147817	0.213254
rs117535757_chr22_32373338_32373536_A_G_snpctr_ref	0.127432	2.87292	0.0020335	2.13462	0.016396	0.127432	0.183845
rs75074953_chr22_32374215_32374413_C_A_snpctr_alt	0.146793	3.67859	0.000117263	2.73325	0.00313567	0.146793	0.211777
rs75074953_chr22_32374215_32374413_C_A_snpctr_ref	0.0626739	0.178162	0.429298	0.132377	0.447343	0.0626739	0.0904193
rs117358438_chr22_32374433_32374631_A_G_snpctr_alt	0.0393258	-0.793422	0.786234	-0.589524	0.722245	0.0393258	0.0567352
rs117358438_chr22_32374433_32374631_A_G_snpctr_ref	0.0384626	-0.829342	0.796545	-0.616214	0.731123	0.0384626	0.0554898
rs138005336_chr22_32375021_32375219_C_T_snpctr_alt	0.0620779	0.153361	0.439057	0.11395	0.454639	0.0620779	0.0895595
rs138005336_chr22_32375021_32375219_C_T_snpctr_ref	0.0422535	-0.671592	0.749078	-0.499003	0.691111	0.0422535	0.0609589
rs149062295_chr22_32375028_32375226_T_C_snpctr_alt	0.433736	15.6192	2.69528e-55	11.6053	1.93734e-31	0.433736	0.625749
rs149062295_chr22_32375028_32375226_T_C_snpctr_ref	0.0993096	1.70268	0.0443137	1.26512	0.102914	0.0993096	0.143274
rs117303909_chr22_32377515_32377713_G_A_snpctr_ref	0.0221893	-1.50652	0.934033	-1.11937	0.868508	0.0221893	0.0320124
rs140936892_chr22_32378035_32378233_C_T_snpctr_alt	0.0788863	0.852809	0.196883	0.633649	0.263155	0.0788863	0.113809
rs140936892_chr22_32378035_32378233_C_T_snpctr_ref	0.0562861	-0.087653	0.534924	-0.0651275	0.525964	0.0562861	0.0812037
rs146721300_chr22_32379297_32379495_G_A_snpctr_alt	0.0632881	0.203718	0.419287	0.151366	0.439844	0.0632881	0.0913054
rs146721300_chr22_32379297_32379495_G_A_snpctr_ref	0.0470588	-0.47163	0.681405	-0.350428	0.636991	0.0470588	0.0678915
rs117792024_chr22_32379345_32379543_G_A_snpctr_alt	0.0568201	-0.0654344	0.526086	-0.0486187	0.519388	0.0568201	0.081974
rs117792024_chr22_32379345_32379543_G_A_snpctr_ref	0.0651173	0.279838	0.389801	0.207923	0.417644	0.0651173	0.0939444
rs80342684_chr22_32380395_32380593_G_A_snpctr_alt	0.179346	5.03325	2.41119e-07	3.73978	9.20917e-05	0.179346	0.258742
rs80342684_chr22_32380395_32380593_G_A_snpctr_ref	0.0833339	1.03788	0.149662	0.771163	0.220305	0.0833339	0.120225
rs77418985_chr22_32380820_32381018_C_G_snpctr_alt	0.163845	4.38821	5.71442e-06	3.2605	0.000556075	0.163845	0.236379
rs77418985_chr22_32380820_32381018_C_G_snpctr_ref	0.116386	2.41326	0.00790518	1.79309	0.0364792	0.116386	0.167909
rs74928243_chr22_32439582_32439780_C_T_snpctr_alt	0.0304182	-1.16409	0.877807	-0.864939	0.806464	0.0304182	0.0438842
[truncated: 30,275 more rows]
