# Supplementary material for: Using a modular massively parallel reporter assay to discover context-dependent regulatory activity in type 2 diabetes-linked noncoding regions
Source: HGG Adv. 2026 Apr 7;7(3):100606. doi: 10.1016/j.xhgg.2026.100606 (PMC13125165; doi:10.1016/j.xhgg.2026.100606)
Supplement: Table S7. MPRAnalyze-estimated enhancer activity for plasmic construct with fragments placed downstream of the SCP1 promoter [file mmc8.xlsx]

## Sheet: Table_S7_Legend
Table S7. MPRAnalyze estimated enhancer activity for plasmid construct with fragments placed downstream of the SCP1 promoter.
Results from MPRAnalyze activity testing focused on fragments tested downstream of the SCP1 promoter. Alpha_original refers to the alpha (activity) scores estimated by MPRAnalyze, which are reported on a natural log scale. We converted these scores to those on a binary log scale (Alpha_corrected), which is what is conventionally reported. Fragment names contain this information, in order: rsID, c…

## Sheet: Table_S7
Table S7. MPRAnalyze estimated enhancer activity for plasmid construct with fragments placed downstream of the SCP1 promoter.
Fragment	Statistic	Z-score	Z-score p-value	Median Absolute Deviation (MAD)	MAD p-value	Alpha_original	Alpha_corrected
rs7513053_chr1_3709388_3709586_A_G_snpctr_alt	0.188889	7.77423	3.79537e-15	6.27019	1.80306e-10	0.188889	0.272509
rs7513053_chr1_3709388_3709586_A_G_snpctr_ref	0.03125	-1.11225	0.866984	-0.897066	0.815158	0.03125	0.0450842
rs17513135_chr1_40035587_40035785_C_T_snpctr_alt	0.024752	-1.47855	0.93037	-1.1925	0.883468	0.024752	0.0357096
rs3768321_chr1_40035829_40036027_G_T_snpctr_ref	0.166677	6.52212	3.46593e-11	5.26032	7.19021e-08	0.166677	0.240465
rs2068663_chr1_40038472_40038670_C_T_snpctr_alt	0.0313717	-1.10539	0.865504	-0.891533	0.813678	0.0313717	0.0452598
rs2068663_chr1_40038472_40038670_C_T_snpctr_ref	0.0645156	0.763013	0.222728	0.615396	0.269146	0.0645156	0.0930763
rs2301054_chr1_64106929_64107127_A_G_snpctr_alt	0.0379747	-0.733161	0.76827	-0.59132	0.722847	0.0379747	0.0547859
rs2301054_chr1_64106929_64107127_A_G_snpctr_ref	0.106938	3.15448	0.000803916	2.5442	0.00547642	0.106938	0.154279
rs2269247_chr1_64107185_64107383_C_T_snpctr_alt	0.123626	4.09523	2.10877e-05	3.30294	0.000478378	0.123626	0.178355
rs2269245_chr1_64107794_64107992_G_A_snpctr_alt	0.120606	3.92495	4.33736e-05	3.16561	0.000773789	0.120606	0.173997
rs2269242_chr1_64108583_64108781_G_A_snpctr_alt	0.0453897	-0.315159	0.623679	-0.254186	0.600324	0.0453897	0.0654835
rs2269241_chr1_64108672_64108870_T_C_snpctr_ref	0.0496684	-0.0739567	0.529478	-0.0596486	0.523782	0.0496684	0.0716564
rs3790858_chr1_64111449_64111647_A_G_snpctr_alt	0.562499	28.8355	3.84851e-183	23.2569	6.06294e-120	0.562499	0.811514
rs3790858_chr1_64111449_64111647_A_G_snpctr_ref	0.212389	9.09901	4.55782e-20	7.33867	1.07862e-13	0.212389	0.306413
rs3790857_chr1_64111767_64111965_C_T_snpctr_alt	0.0335556	-0.982277	0.837018	-0.792241	0.78589	0.0335556	0.0484104
rs3790857_chr1_64111767_64111965_C_T_snpctr_ref	0.0183792	-1.8378	0.966954	-1.48225	0.930864	0.0183792	0.0265156
rs12122838_chr1_64112070_64112268_A_C_snpctr_alt	0.249999	11.2191	1.64223e-29	9.04863	7.23876e-20	0.249999	0.360672
rs10889435_chr1_64113857_64114055_A_T_snpctr_alt	0.241525	10.7415	3.24953e-27	8.66338	2.28984e-18	0.241525	0.348448
rs10889435_chr1_64113857_64114055_A_T_snpctr_ref	0.160494	6.17353	3.33899e-10	4.97917	3.19285e-07	0.160494	0.231544
rs11208257_chr1_64114202_64114400_T_C_snpctr_alt	0.219259	9.4863	1.19695e-21	7.65103	9.9689e-15	0.219259	0.316325
rs11208257_chr1_64114202_64114400_T_C_snpctr_ref	0.110924	3.37919	0.000363502	2.72543	0.00321086	0.110924	0.16003
rs12085272_chr1_100830380_100830578_T_C_snpctr_alt	0.132347	4.58686	2.24981e-06	3.69946	0.000108028	0.132347	0.190937
rs28538037_chr1_100855199_100855397_T_C_snpctr_alt	0.0675676	0.935064	0.174878	0.754162	0.225376	0.0675676	0.0974795
rs12088271_chr1_100877610_100877808_C_T_snpctr_alt	0.0476191	-0.189482	0.575143	-0.152824	0.560732	0.0476191	0.0686998
rs12088271_chr1_100877610_100877808_C_T_snpctr_ref	0.0830771	1.80937	0.0351968	1.45932	0.0722386	0.0830771	0.119855
rs11166448_chr1_100883068_100883266_T_C_snpctr_alt	0.499999	25.3123	1.17005e-141	20.4152	6.12211e-93	0.499999	0.721347
rs9970674_chr1_100884961_100885159_C_T_snpctr_ref	0.0754717	1.38064	0.0836956	1.11353	0.13274	0.0754717	0.108883
rs11166451_chr1_100885129_100885327_C_T_snpctr_alt	0.0277778	-1.30799	0.904561	-1.05494	0.854273	0.0277778	0.0400748
rs11166451_chr1_100885129_100885327_C_T_snpctr_ref	0.0999999	2.76335	0.00286057	2.22874	0.0129157	0.0999999	0.144269
rs6577171_chr1_100886871_100887069_G_A_snpctr_alt	0.0299066	-1.18798	0.882579	-0.958147	0.831006	0.0299066	0.043146
rs6577171_chr1_100886871_100887069_G_A_snpctr_ref	0.196433	8.19949	1.20703e-16	6.61318	1.8808e-11	0.196433	0.283392
rs17122526_chr1_100913434_100913632_G_A_snpctr_ref	0.332215	15.8539	6.60828e-57	12.7867	9.72725e-38	0.332215	0.479285
rs11166455_chr1_100914522_100914720_T_C_snpctr_alt	0.0850377	1.91989	0.0274358	1.54846	0.0607558	0.0850377	0.122683
rs17422332_chr1_100915659_100915857_G_C_snpctr_ref	0.285315	13.21	3.83997e-40	10.6543	8.32052e-27	0.285315	0.411623
rs2026791_chr1_100915914_100916112_T_C_snpctr_alt	0.128572	4.37403	6.09872e-06	3.52781	0.000209509	0.128572	0.18549
rs2026791_chr1_100915914_100916112_T_C_snpctr_ref	0.0652174	0.802577	0.21111	0.647306	0.258717	0.0652174	0.0940888
rs78778055_chr1_100916577_100916775_C_T_snpctr_alt	0.238298	10.5595	2.29452e-26	8.51664	8.21261e-18	0.238298	0.343791
rs6687613_chr1_100917529_100917727_C_T_snpctr_ref	0.0807691	1.67926	0.0465504	1.35438	0.087807	0.0807691	0.116525
rs6662969_chr1_100917894_100918092_G_A_snpctr_alt	0.270176	12.3566	2.24421e-35	9.96601	1.07336e-23	0.270176	0.389782
rs6662969_chr1_100917894_100918092_G_A_snpctr_ref	0.161905	6.25309	2.01202e-10	5.04334	2.28741e-07	0.161905	0.23358
rs6700552_chr1_100917973_100918171_A_T_snpctr_ref	0.0864197	1.9978	0.0228692	1.6113	0.0535577	0.0864197	0.124677
rs6703191_chr1_100918025_100918223_T_C_snpctr_alt	0.292203	13.5983	2.04869e-42	10.9675	2.73769e-28	0.292203	0.42156
rs6703191_chr1_100918025_100918223_T_C_snpctr_ref	0.0526313	0.0930662	0.462925	0.0750611	0.470083	0.0526313	0.0759309
rs78981310_chr1_100924468_100924666_G_A_snpctr_alt	0.115384	3.6306	0.000141381	2.92821	0.00170461	0.115384	0.166464
rs78981310_chr1_100924468_100924666_G_A_snpctr_ref	0.115543	3.63957	0.000136546	2.93544	0.00166537	0.115543	0.166694
rs28364877_chr1_100926802_100927000_C_T_snpctr_alt	0.0500001	-0.0552588	0.522034	-0.0445682	0.517774	0.0500001	0.0721349
rs28364877_chr1_100926802_100927000_C_T_snpctr_ref	0.114607	3.58679	0.00016739	2.89287	0.00190871	0.114607	0.165343
rs13951_chr1_117531521_117531719_G_A_snpctr_ref	0.100625	2.79859	0.0025663	2.25716	0.011999	0.100625	0.145171
rs1127215_chr1_117532691_117532889_C_T_snpctr_ref	0.234568	10.3493	2.10841e-25	8.34705	3.49949e-17	0.234568	0.33841
rs699779_chr1_120455211_120455409_A_G_snpctr_ref	0.148149	5.47763	2.15531e-08	4.4179	4.98324e-06	0.148149	0.213734
rs835576_chr1_120455487_120455685_T_C_snpctr_alt	0.125219	4.18499	1.42589e-05	3.37534	0.000368622	0.125219	0.180652
rs835575_chr1_120456464_120456662_G_T_snpctr_alt	0.0333333	-0.994805	0.840084	-0.802345	0.788823	0.0333333	0.0480898
rs2493415_chr1_120492101_120492299_G_A_snpctr_alt	0.0384615	-0.705716	0.759818	-0.569184	0.715385	0.0384615	0.0554883
rs7534585_chr1_120496020_120496218_A_T_snpctr_alt	0.439995	21.9297	6.76984e-107	17.687	2.63848e-70	0.439995	0.634778
rs7534585_chr1_120496020_120496218_A_T_snpctr_ref	0.147197	5.42398	2.91433e-08	4.37463	6.08197e-06	0.147197	0.212361
rs7534586_chr1_120496028_120496226_A_C_snpctr_alt	0.0799999	1.6359	0.0509298	1.31941	0.0935154	0.0799999	0.115416
rs7534586_chr1_120496028_120496226_A_C_snpctr_ref	0.0314468	-1.10115	0.864585	-0.888119	0.812762	0.0314468	0.0453681
rs10127888_chr1_120498151_120498349_C_G_snpctr_alt	0.0245101	-1.49219	0.932175	-1.2035	0.885609	0.0245101	0.0353606
rs2934381_chr1_120506009_120506207_G_A_snpctr_alt	0.0462964	-0.264048	0.604128	-0.212964	0.584322	0.0462964	0.0667915
rs2934381_chr1_120506009_120506207_G_A_snpctr_ref	0.104651	3.02556	0.00124086	2.44022	0.00733913	0.104651	0.15098
rs2641317_chr1_120516519_120516717_C_T_snpctr_ref	0.0695662	1.04773	0.147382	0.845029	0.199047	0.0695662	0.100363
rs10923931_chr1_120517860_120518058_G_T_snpctr_alt	0.0342859	-0.941108	0.826675	-0.759036	0.776085	0.0342859	0.0494641
rs10923931_chr1_120517860_120518058_G_T_snpctr_ref	0.186664	7.64882	1.01412e-14	6.16904	3.4352e-10	0.186664	0.2693
rs10494235_chr1_120520616_120520814_T_A_snpctr_alt	0.358929	17.3598	8.3163e-68	14.0013	7.65464e-45	0.358929	0.517825
rs10494235_chr1_120520616_120520814_T_A_snpctr_ref	0.216157	9.31143	6.30631e-21	7.50999	2.95657e-14	0.216157	0.311849
rs1493694_chr1_120526883_120527081_C_T_snpctr_alt	0.114752	3.59496	0.000162223	2.89946	0.00186904	0.114752	0.165552
rs41463147_chr1_120554035_120554233_T_G_snpctr_alt	0.025974	-1.40967	0.920681	-1.13695	0.87222	0.025974	0.0374725
rs78132593_chr1_150868003_150868201_C_A_snpctr_ref	0.0979381	2.64712	0.00405903	2.13499	0.0163807	0.0979381	0.141295
rs267738_chr1_150940526_150940724_T_G_snpctr_alt	0.0342858	-0.941114	0.826677	-0.759042	0.776086	0.0342858	0.0494639
rs267738_chr1_150940526_150940724_T_G_snpctr_ref	0.0573252	0.357673	0.360294	0.288476	0.386491	0.0573252	0.0827028
rs670323_chr1_177868891_177869089_G_A_snpctr_alt	0.0612249	0.577508	0.281798	0.46578	0.320686	0.0612249	0.0883288
rs670323_chr1_177868891_177869089_G_A_snpctr_ref	0.119501	3.86267	5.60776e-05	3.11538	0.00091855	0.119501	0.172403
rs7546390_chr1_203649324_203649522_T_C_snpctr_alt	0.184467	7.52497	2.63668e-14	6.06915	6.42951e-10	0.184467	0.26613
rs7546390_chr1_203649324_203649522_T_C_snpctr_ref	0.0666663	0.884255	0.188279	0.713182	0.237866	0.0666663	0.0961791
rs12035565_chr1_203649779_203649977_C_T_snpctr_ref	0.0616438	0.601126	0.273878	0.484829	0.313899	0.0616438	0.0889332
rs11240733_chr1_203650493_203650691_C_T_snpctr_alt	0.141936	5.12738	1.469e-07	4.13541	1.77159e-05	0.141936	0.20477
rs11240733_chr1_203650493_203650691_C_T_snpctr_ref	0.0764365	1.43502	0.0756402	1.1574	0.123555	0.0764365	0.110275
rs10751449_chr1_203650685_203650883_T_A_snpctr_alt	0.048387	-0.146194	0.558116	-0.117911	0.546931	0.048387	0.0698077
rs10751449_chr1_203650685_203650883_T_A_snpctr_ref	0.301829	14.141	1.06179e-45	11.4052	1.9698e-30	0.301829	0.435448
rs11240734_chr1_203651725_203651923_C_T_snpctr_ref	0.0526323	0.093123	0.462903	0.0751069	0.470065	0.0526323	0.0759323
rs1541255_chr1_203652042_203652240_G_A_snpctr_ref	0.154891	5.8577	2.34654e-09	4.72444	1.15373e-06	0.154891	0.223461
rs1419114_chr1_203652345_203652543_A_G_snpctr_alt	0.0311231	-1.1194	0.868516	-0.902836	0.816694	0.0311231	0.0449011
rs1419114_chr1_203652345_203652543_A_G_snpctr_ref	0.0382774	-0.716095	0.763034	-0.577555	0.718218	0.0382774	0.0552226
rs4951371_chr1_203652847_203653045_T_C_snpctr_alt	0.164999	6.42753	6.48462e-11	5.18403	1.08572e-07	0.164999	0.238044
rs7547793_chr1_203653445_203653643_A_C_snpctr_ref	0.0344037	-0.934467	0.824968	-0.75368	0.774479	0.0344037	0.049634
rs7555703_chr1_203653591_203653789_G_T_snpctr_alt	0.0735707	1.27347	0.101425	1.0271	0.152187	0.0735707	0.10614
rs7555703_chr1_203653591_203653789_G_T_snpctr_ref	0.253519	11.4176	1.70803e-30	9.20868	1.65082e-20	0.253519	0.36575
rs10900586_chr1_203653986_203654184_G_A_snpctr_alt	0.224494	9.78138	6.7678e-23	7.88902	1.52282e-15	0.224494	0.323876
rs10793762_chr1_203653999_203654197_T_C_snpctr_alt	0.0294123	-1.21584	0.887977	-0.980618	0.836609	0.0294123	0.042433
rs10793762_chr1_203653999_203654197_T_C_snpctr_ref	0.177248	7.11798	5.47589e-13	5.7409	4.70869e-09	0.177248	0.255714
rs6658130_chr1_203654469_203654667_G_A_snpctr_alt	0.115386	3.63072	0.000141314	2.92831	0.00170407	0.115386	0.166467
rs6594006_chr1_203654639_203654837_A_G_snpctr_alt	0.0646698	0.771708	0.220144	0.62241	0.266836	0.0646698	0.0932988
rs6594006_chr1_203654639_203654837_A_G_snpctr_ref	0.142857	5.1793	1.11359e-07	4.17729	1.47503e-05	0.142857	0.206099
rs6594007_chr1_203654673_203654871_A_G_snpctr_alt	0.316667	14.9774	5.16122e-51	12.0798	6.75483e-34	0.316667	0.456853
rs6594011_chr1_203655856_203656054_A_G_snpctr_ref	0.127779	4.3293	7.47926e-06	3.49173	0.000239951	0.127779	0.184345
rs4347266_chr1_203656079_203656277_A_G_snpctr_alt	0.1	2.76336	0.00286048	2.22875	0.0129154	0.1	0.14427
rs10900588_chr1_203656715_203656913_G_A_snpctr_alt	0.525252	26.7358	9.02909e-158	21.5634	1.98363e-103	0.525252	0.757778
rs2365859_chr1_203657589_203657787_C_A_snpctr_alt	0.259259	11.7412	3.9201e-32	9.46966	1.40382e-21	0.259259	0.374032
rs2365859_chr1_203657589_203657787_C_A_snpctr_ref	0.037433	-0.763695	0.777476	-0.615947	0.731035	0.037433	0.0540044
rs4951074_chr1_203660682_203660880_A_G_snpctr_alt	0.0620448	0.623728	0.266403	0.503058	0.307462	0.0620448	0.0895117
rs4951381_chr1_203660739_203660937_A_G_snpctr_ref	0.0363636	-0.823981	0.795025	-0.66457	0.746837	0.0363636	0.0524616
rs12048743_chr1_205114774_205114972_C_G_snpctr_alt	0.181821	7.37583	8.16632e-14	5.94886	1.35006e-09	0.181821	0.262313
rs12048743_chr1_205114774_205114972_C_G_snpctr_ref	0.0873006	2.04746	0.0203064	1.65135	0.0493336	0.0873006	0.125948
rs2336938_chr1_206618700_206618898_A_C_snpctr_ref	0.104574	3.02118	0.00125896	2.43669	0.00741127	0.104574	0.150868
rs3024495_chr1_206942314_206942512_C_T_snpctr_alt	0.0405422	-0.588423	0.721876	-0.474583	0.682458	0.0405422	0.0584901
rs3024495_chr1_206942314_206942512_C_T_snpctr_ref	0.0624997	0.649375	0.258048	0.523744	0.300228	0.0624997	0.0901681
rs340882_chr1_214145632_214145830_C_G_snpctr_alt	0.0617284	0.605892	0.272293	0.488673	0.312537	0.0617284	0.0890552
rs17712208_chr1_214150346_214150544_T_A_snpctr_alt	0.149986	5.58116	1.1946e-08	4.5014	3.37537e-06	0.149986	0.216383
rs17712208_chr1_214150346_214150544_T_A_snpctr_ref	0.099248	2.72096	0.0032546	2.19455	0.0140979	0.099248	0.143185
rs2075423_chr1_214154620_214154818_G_T_snpctr_ref	0.240506	10.684	6.04486e-27	8.61705	3.43509e-18	0.240506	0.346977
rs74640849_chr1_214192600_214192798_A_G_snpctr_ref	0.12	3.89078	4.99606e-05	3.13805	0.000850373	0.12	0.173123
rs79768439_chr1_214193707_214193905_C_A_snpctr_ref	0.277776	12.785	9.942e-38	10.3116	3.12407e-25	0.277776	0.400746
rs76991740_chr1_214195208_214195406_T_C_snpctr_alt	0.2175	9.38712	3.08312e-21	7.57104	1.85122e-14	0.2175	0.313786
rs76991740_chr1_214195208_214195406_T_C_snpctr_ref	0.05	-0.0552656	0.522037	-0.0445736	0.517776	0.05	0.0721347
rs116126105_chr1_214197289_214197487_G_T_snpctr_alt	0.145948	5.35355	4.3123e-08	4.31782	7.87877e-06	0.145948	0.210558
rs116126105_chr1_214197289_214197487_G_T_snpctr_ref	0.0753012	1.37102	0.0851837	1.10578	0.134411	0.0753012	0.108637
rs12092859_chr1_214198496_214198694_C_G_snpctr_alt	0.0797871	1.6239	0.0521982	1.30974	0.0951427	0.0797871	0.115108
rs114956890_chr1_214199047_214199245_G_A_snpctr_ref	0.0530303	0.11556	0.454001	0.0932028	0.462871	0.0530303	0.0765065
rs11120242_chr1_214202588_214202786_A_C_snpctr_alt	0.129158	4.40709	5.23845e-06	3.55447	0.00018937	0.129158	0.186336
rs114456081_chr1_214205913_214206111_T_C_snpctr_alt	0.0584398	0.42051	0.337057	0.339156	0.367246	0.0584398	0.0843109
rs114456081_chr1_214205913_214206111_T_C_snpctr_ref	0.127634	4.32116	7.76038e-06	3.48517	0.000245912	0.127634	0.184137
rs75724905_chr1_214206481_214206679_A_C_snpctr_ref	0.0838096	1.85066	0.032109	1.49262	0.0677677	0.0838096	0.120912
rs75626032_chr1_214210904_214211102_G_T_snpctr_ref	0.0807019	1.67548	0.0469203	1.35133	0.0882947	0.0807019	0.116428
rs12091447_chr1_214213033_214213231_A_G_snpctr_ref	0.2625	11.9239	4.44407e-33	9.61702	3.38837e-22	0.2625	0.378707
rs117745491_chr1_214218481_214218679_C_T_snpctr_alt	0.116454	3.69088	0.000111738	2.97683	0.00145624	0.116454	0.168007
rs117745491_chr1_214218481_214218679_C_T_snpctr_ref	0.358697	17.3467	1.04386e-67	13.9907	8.87665e-45	0.358697	0.517491
rs74139096_chr1_214219120_214219318_C_A_snpctr_alt	0.0650425	0.792719	0.213971	0.639355	0.261296	0.0650425	0.0938365
rs74139096_chr1_214219120_214219318_C_A_snpctr_ref	0.0620678	0.625028	0.265976	0.504107	0.307093	0.0620678	0.0895449
rs11120247_chr1_214222920_214223118_C_G_snpctr_ref	0.0961549	2.5466	0.00543896	2.05392	0.0199918	0.0961549	0.138722
rs11120248_chr1_214223077_214223275_A_G_snpctr_alt	0.0466104	-0.246344	0.597292	-0.198685	0.578745	0.0466104	0.0672446
rs11120248_chr1_214223077_214223275_A_G_snpctr_ref	0.0257947	-1.41978	0.922164	-1.1451	0.873916	0.0257947	0.0372139
rs12062203_chr1_214223680_214223878_G_A_snpctr_alt	0.0493832	-0.0900354	0.53587	-0.0726167	0.528944	0.0493832	0.0712449
rs12062203_chr1_214223680_214223878_G_A_snpctr_ref	0.224592	9.78691	6.40744e-23	7.89349	1.46929e-15	0.224592	0.324018
rs77608693_chr1_214224931_214225129_G_A_snpctr_ref	0.0357147	-0.860562	0.80526	-0.694073	0.756182	0.0357147	0.0515254
rs75031258_chr1_214225299_214225497_G_C_snpctr_alt	0.0719623	1.1828	0.118444	0.953972	0.170049	0.0719623	0.10382
rs75031258_chr1_214225299_214225497_G_C_snpctr_ref	0.0821917	1.75946	0.0392496	1.41907	0.0779398	0.0821917	0.118578
rs114014395_chr1_214225385_214225583_C_T_snpctr_alt	0.0277777	-1.30799	0.904562	-1.05494	0.854273	0.0277777	0.0400747
rs114014395_chr1_214225385_214225583_C_T_snpctr_ref	0.309519	14.5745	2.04179e-48	11.7548	3.33561e-32	0.309519	0.446542
rs77746383_chr1_214225462_214225660_A_C_snpctr_ref	0.0390071	-0.674962	0.75015	-0.54438	0.70691	0.0390071	0.0562753
rs76970768_chr1_214225466_214225664_T_C_snpctr_alt	0.0171431	-1.90749	0.971771	-1.53845	0.938031	0.0171431	0.0247323
rs76970768_chr1_214225466_214225664_T_C_snpctr_ref	0.318181	15.0627	1.42378e-51	12.1486	2.91703e-34	0.318181	0.459038
rs150426409_chr1_214226204_214226402_C_A_snpctr_alt	0.0425171	-0.477094	0.683352	-0.384793	0.649805	0.0425171	0.0613392
rs150426409_chr1_214226204_214226402_C_A_snpctr_ref	0.246913	11.0452	1.1566e-28	8.90832	2.59063e-19	0.246913	0.35622
rs75863191_chr1_214236925_214237123_A_C_snpctr_alt	0.0408164	-0.572966	0.716666	-0.462117	0.678001	0.0408164	0.0588856
rs75863191_chr1_214236925_214237123_A_C_snpctr_ref	0.153146	5.75932	4.22259e-09	4.6451	1.6996e-06	0.153146	0.220943
rs78647597_chr1_214240586_214240784_T_G_snpctr_alt	0.0188679	-1.81025	0.964872	-1.46003	0.927859	0.0188679	0.0272207
rs78647597_chr1_214240586_214240784_T_G_snpctr_ref	0.366667	17.796	3.79557e-71	14.3531	5.09481e-47	0.366667	0.528988
rs114241512_chr1_214240832_214241030_A_G_snpctr_alt	0.0231014	-1.5716	0.941978	-1.26755	0.897521	0.0231014	0.0333283
rs114241512_chr1_214240832_214241030_A_G_snpctr_ref	0.135715	4.77671	8.90915e-07	3.85259	5.84383e-05	0.135715	0.195796
rs3001032_chr1_219727680_219727878_T_C_snpctr_alt	0.127358	4.30559	8.32716e-06	3.47261	0.000257715	0.127358	0.183739
rs3001032_chr1_219727680_219727878_T_C_snpctr_ref	0.0460529	-0.277772	0.609406	-0.224033	0.588634	0.0460529	0.0664403
rs2820441_chr1_219734861_219735059_A_C_snpctr_alt	0.11111	3.38968	0.000349872	2.73389	0.0031295	0.11111	0.160299
rs348330_chr1_229672856_229673054_G_A_snpctr_alt	0.0514286	0.0252714	0.489919	0.0203822	0.491869	0.0514286	0.0741958
rs291367_chr1_235690701_235690899_G_A_snpctr_alt	0.0358941	-0.850448	0.802462	-0.685916	0.753617	0.0358941	0.0517842
rs291367_chr1_235690701_235690899_G_A_snpctr_ref	0.255704	11.5408	4.11005e-31	9.30802	6.51179e-21	0.255704	0.368903
rs706778_chr10_6098850_6099048_C_T_snpctr_alt	0.16129	6.21843	2.51075e-10	5.01538	2.64641e-07	0.16129	0.232693
rs706778_chr10_6098850_6099048_C_T_snpctr_ref	0.105405	3.06807	0.00107723	2.47451	0.00667104	0.105405	0.152068
rs41295061_chr10_6114561_6114759_C_A_snpctr_alt	0.196329	8.19363	1.26727e-16	6.60845	1.94179e-11	0.196329	0.283242
rs947474_chr10_6390351_6390549_G_A_snpctr_alt	0.0434777	-0.422944	0.663832	-0.341119	0.633493	0.0434777	0.062725
rs10906529_chr10_6465046_6465244_C_G_snpctr_ref	0.189188	7.7911	3.3213e-15	6.2838	1.652e-10	0.189188	0.272941
rs7920162_chr10_6465561_6465759_C_T_snpctr_alt	0.239132	10.6065	1.38916e-26	8.55455	5.91651e-18	0.239132	0.344994
rs7920162_chr10_6465561_6465759_C_T_snpctr_ref	0.0394672	-0.649022	0.741838	-0.523459	0.699673	0.0394672	0.0569392
rs11257655_chr10_12307795_12307993_C_T_snpctr_alt	0.285714	13.2325	2.84755e-40	10.6725	6.84585e-27	0.285714	0.412199
rs7072136_chr10_26502610_26502808_G_A_snpctr_alt	0.140203	5.02972	2.45604e-07	4.05664	2.48918e-05	0.140203	0.202271
rs7072136_chr10_26502610_26502808_G_A_snpctr_ref	0.0418942	-0.512209	0.695747	-0.413114	0.660238	0.0418942	0.0604405
rs35778153_chr10_64881283_64881481_T_C_snpctr_alt	0.258456	11.6959	6.68737e-32	9.43316	1.9896e-21	0.258456	0.372873
rs35778153_chr10_64881283_64881481_T_C_snpctr_ref	0.0762713	1.42571	0.0769756	1.14989	0.125095	0.0762713	0.110036
rs67710017_chr10_64888646_64888844_C_A_snpctr_ref	0.253967	11.4428	1.27715e-30	9.22904	1.36537e-20	0.253967	0.366396
rs34429458_chr10_64896811_64897009_C_G_snpctr_ref	0.2	8.40059	2.22119e-17	6.77537	6.20443e-12	0.2	0.288539
rs36100606_chr10_64905014_64905212_C_G_snpctr_alt	0.241867	10.7607	2.63749e-27	8.67891	1.99798e-18	0.241867	0.34894
rs36100606_chr10_64905014_64905212_C_G_snpctr_ref	0.360827	17.4668	1.28237e-68	14.0876	2.26389e-45	0.360827	0.520563
rs56378743_chr10_64926437_64926635_C_A_snpctr_alt	0.0494703	-0.0851258	0.533919	-0.0686569	0.527369	0.0494703	0.0713705
rs12773235_chr10_65014576_65014774_G_A_snpctr_alt	0.0456536	-0.300282	0.618019	-0.242188	0.595683	0.0456536	0.0658642
rs34568091_chr10_65017143_65017341_T_C_snpctr_alt	0.122352	4.0234	2.86816e-05	3.24502	0.000587222	0.122352	0.176517
rs34568091_chr10_65017143_65017341_T_C_snpctr_ref	0.0347222	-0.916512	0.820301	-0.739199	0.770107	0.0347222	0.0500935
rs72829202_chr10_65019919_65020117_T_C_snpctr_ref	0.0576921	0.378357	0.352583	0.305158	0.380123	0.0576921	0.0832321
rs12766208_chr10_65021923_65022121_G_C_snpctr_ref	0.15	5.58197	1.18903e-08	4.50206	3.36497e-06	0.15	0.216404
rs12770873_chr10_65248408_65248606_A_G_snpctr_alt	0.211777	9.06451	6.25802e-20	7.31085	1.32731e-13	0.211777	0.30553
rs12770873_chr10_65248408_65248606_A_G_snpctr_ref	0.0484875	-0.140528	0.555879	-0.113341	0.54512	0.0484875	0.0699527
rs34205815_chr10_65289805_65290003_A_G_snpctr_ref	0.164387	6.39298	8.1342e-11	5.15616	1.26032e-07	0.164387	0.23716
rs10995554_chr10_65295011_65295209_A_G_snpctr_alt	0.0625	0.649392	0.258043	0.523757	0.300224	0.0625	0.0901685
rs12257409_chr10_65302600_65302798_C_T_snpctr_alt	0.12963	4.43365	4.63262e-06	3.57589	0.000174519	0.12963	0.187016
rs12761962_chr10_65309768_65309966_G_A_snpctr_alt	0.0658752	0.839658	0.20055	0.677213	0.249135	0.0658752	0.0950378
rs12761962_chr10_65309768_65309966_G_A_snpctr_ref	0.0165289	-1.94211	0.973938	-1.56638	0.94137	0.0165289	0.0238462
rs35193693_chr10_65321148_65321346_A_T_snpctr_alt	0.185181	7.56522	1.93612e-14	6.10161	5.25027e-10	0.185181	0.26716
rs35193693_chr10_65321148_65321346_A_T_snpctr_ref	0.0576926	0.378387	0.352572	0.305182	0.380114	0.0576926	0.0832329
rs6479909_chr10_65333847_65334045_C_T_snpctr_alt	0.108108	3.2204	0.00064006	2.59736	0.00469711	0.108108	0.155966
rs12765951_chr10_65344298_65344496_G_C_snpctr_alt	0.2969	13.8631	5.30337e-44	11.181	2.52488e-29	0.2969	0.428335
rs35688755_chr10_65345752_65345950_A_G_snpctr_ref	0.291525	13.5601	3.45244e-42	10.9367	3.84801e-28	0.291525	0.420582
rs72805692_chr10_71099010_71099208_A_G_snpctr_ref	0.243776	10.8684	8.15617e-28	8.7657	9.28066e-19	0.243776	0.351694
rs703985_chr10_80940641_80940839_A_T_snpctr_ref	0.0503497	-0.0355501	0.514179	-0.0286724	0.511437	0.0503497	0.0726393
rs12571751_chr10_80942532_80942730_A_G_snpctr_ref	0.0950552	2.4846	0.0064848	2.00392	0.0225394	0.0950552	0.137136
rs703982_chr10_80942622_80942820_A_G_snpctr_alt	0.120897	3.94138	4.05074e-05	3.17886	0.00073928	0.120897	0.174418
rs703982_chr10_80942622_80942820_A_G_snpctr_ref	0.341599	16.3829	1.26758e-60	13.2134	3.67388e-40	0.341599	0.492823
rs703981_chr10_80942756_80942954_G_C_snpctr_alt	0.348837	16.7909	1.42315e-63	13.5424	4.39205e-42	0.348837	0.503265
rs703981_chr10_80942756_80942954_G_C_snpctr_ref	0.0983584	2.67082	0.00378336	2.15411	0.0156159	0.0983584	0.141901
rs703980_chr10_80943742_80943940_G_A_snpctr_alt	0.0581287	0.402971	0.343485	0.32501	0.372587	0.0581287	0.083862
rs703980_chr10_80943742_80943940_G_A_snpctr_ref	0.142076	5.13531	1.40842e-07	4.1418	1.72292e-05	0.142076	0.204973
rs703977_chr10_80944131_80944329_T_G_snpctr_alt	0.290423	13.498	8.03886e-42	10.8866	6.6787e-28	0.290423	0.418992
rs703977_chr10_80944131_80944329_T_G_snpctr_ref	0.0809249	1.68805	0.0457012	1.36147	0.0866829	0.0809249	0.11675
rs703976_chr10_80945865_80946063_C_G_snpctr_alt	0.242424	10.7921	1.87506e-27	8.70423	1.59874e-18	0.242424	0.349744
rs703976_chr10_80945865_80946063_C_G_snpctr_ref	0.154018	5.80848	3.15217e-09	4.68474	1.40158e-06	0.154018	0.222201
rs697239_chr10_80947339_80947537_T_C_snpctr_alt	0.252237	11.3453	3.91277e-30	9.15038	2.83662e-20	0.252237	0.363901
rs697239_chr10_80947339_80947537_T_C_snpctr_ref	0.158338	6.05198	7.15376e-10	4.88113	5.27387e-07	0.158338	0.228433
rs703975_chr10_80947678_80947876_T_G_snpctr_alt	0.0714286	1.15271	0.124514	0.929704	0.176262	0.0714286	0.10305
rs703974_chr10_80948494_80948692_A_G_snpctr_alt	0.11245	3.46521	0.000264906	2.79482	0.00259647	0.11245	0.162232
rs703974_chr10_80948494_80948692_A_G_snpctr_ref	0.147059	5.41617	3.0445e-08	4.36833	6.26006e-06	0.147059	0.212161
rs703966_chr10_80954152_80954350_G_A_snpctr_alt	0.0573474	0.358929	0.359824	0.289488	0.386104	0.0573474	0.0827349
rs10824744_chr10_81094026_81094224_A_G_snpctr_alt	0.0646554	0.770894	0.220385	0.621753	0.267052	0.0646554	0.093278
rs12411493_chr10_81095683_81095881_A_G_snpctr_alt	0.0352941	-0.884271	0.811725	-0.713195	0.762138	0.0352941	0.0509186
rs12411493_chr10_81095683_81095881_A_G_snpctr_ref	0.154321	5.82556	2.84609e-09	4.69852	1.31029e-06	0.154321	0.222638
rs7077812_chr10_81095972_81096170_T_C_snpctr_alt	0.0857143	1.95804	0.0251129	1.57922	0.0571423	0.0857143	0.12366
rs7077812_chr10_81095972_81096170_T_C_snpctr_ref	0.0690789	1.02026	0.153803	0.822872	0.20529	0.0690789	0.0996597
rs1317617_chr10_81096490_81096688_G_A_snpctr_alt	0.0564497	0.308322	0.378919	0.248672	0.401807	0.0564497	0.0814397
rs1317617_chr10_81096490_81096688_G_A_snpctr_ref	0.0422286	-0.493355	0.689119	-0.397908	0.654651	0.0422286	0.060923
rs2186235_chr10_81098983_81099181_G_T_snpctr_alt	0.0392158	-0.663197	0.746398	-0.534892	0.703638	0.0392158	0.0565764
rs1903860_chr10_89620111_89620309_T_C_snpctr_alt	0.185791	7.59962	1.485e-14	6.12936	4.41167e-10	0.185791	0.26804
rs10490920_chr10_89685544_89685742_T_C_snpctr_alt	0.108569	3.24642	0.000584328	2.61835	0.00441778	0.108569	0.156632
rs10490920_chr10_89685544_89685742_T_C_snpctr_ref	0.0545439	0.200886	0.420394	0.162022	0.435644	0.0545439	0.0786902
rs76774620_chr10_89751886_89752084_A_G_snpctr_alt	0.203024	8.57105	5.12729e-18	6.91285	2.37504e-12	0.203024	0.292901
rs76774620_chr10_89751886_89752084_A_G_snpctr_ref	0.263639	11.9881	2.05098e-33	9.66882	2.04528e-22	0.263639	0.380351
rs11202627_chr10_89769241_89769439_C_T_snpctr_ref	0.181818	7.37566	8.17685e-14	5.94872	1.3512e-09	0.181818	0.262309
rs117291845_chr10_89829878_89830076_G_A_snpctr_alt	0.0262006	-1.39689	0.918777	-1.12664	0.870053	0.0262006	0.0377995
rs117291845_chr10_89829878_89830076_G_A_snpctr_ref	0.209306	8.92519	2.22468e-19	7.19848	3.04444e-13	0.209306	0.301965
rs855704_chr10_93881817_93882015_C_G_snpctr_alt	0.237068	10.4902	4.78969e-26	8.46074	1.32846e-17	0.237068	0.342017
rs2767654_chr10_93908811_93909009_G_A_snpctr_alt	0.0231226	-1.57041	0.94184	-1.26659	0.897349	0.0231226	0.0333589
rs2767654_chr10_93908811_93909009_G_A_snpctr_ref	0.0892151	2.15538	0.0155659	1.73839	0.0410709	0.0892151	0.12871
rs10882028_chr10_93943801_93943999_C_T_snpctr_ref	0.484848	24.4582	2.06035e-132	19.7264	6.40335e-87	0.484848	0.699488
rs1971471_chr10_93996329_93996527_A_C_snpctr_alt	0.723586	37.9164	0	30.5809	1.09905e-205	0.723586	1.04391
rs1971471_chr10_93996329_93996527_A_C_snpctr_ref	0.0966899	2.57676	0.00498662	2.07824	0.0188435	0.0966899	0.139494
rs10748577_chr10_94068266_94068464_G_C_snpctr_alt	0.0675676	0.935061	0.174879	0.754159	0.225377	0.0675676	0.0974794
rs950732_chr10_94114534_94114732_C_T_snpctr_ref	0.115384	3.63057	0.000141397	2.92818	0.00170474	0.115384	0.166464
rs1112718_chr10_94479008_94479206_A_G_snpctr_ref	0.254902	11.4955	6.94654e-31	9.27154	9.17355e-21	0.254902	0.367745
rs10882106_chr10_94480235_94480433_C_T_snpctr_alt	0.0772045	1.47832	0.069661	1.19232	0.116568	0.0772045	0.111383
rs10882106_chr10_94480235_94480433_C_T_snpctr_ref	0.281309	12.9842	7.52386e-39	10.4722	5.79712e-26	0.281309	0.405843
rs2857300_chr10_95388815_95389013_A_G_snpctr_ref	0.20395	8.62327	3.25352e-18	6.95497	1.76324e-12	0.20395	0.294238
rs714550_chr10_95388942_95389140_G_A_snpctr_alt	0.0297873	-1.19471	0.883899	-0.963572	0.83237	0.0297873	0.0429739
rs714551_chr10_95389025_95389223_G_A_snpctr_ref	0.016735	-1.93049	0.973227	-1.55701	0.940266	0.016735	0.0241435
rs1409335_chr10_95389150_95389348_G_A_snpctr_alt	0.0828405	1.79603	0.0362448	1.44856	0.07373	0.0828405	0.119514
rs1409335_chr10_95389150_95389348_G_A_snpctr_ref	0.0606057	0.542603	0.293702	0.437628	0.330828	0.0606057	0.0874355
rs4919339_chr10_95389582_95389780_T_C_snpctr_alt	0.171428	6.78994	5.6089e-12	5.47633	2.17124e-08	0.171428	0.247319
rs3824752_chr10_95389917_95390115_C_G_snpctr_alt	0.185185	7.56545	1.93267e-14	6.1018	5.24413e-10	0.185185	0.267166
rs3824752_chr10_95389917_95390115_C_G_snpctr_ref	0.364592	17.679	3.04216e-70	14.2587	1.97743e-46	0.364592	0.525995
rs716333_chr10_95390642_95390840_T_A_snpctr_alt	0.222222	9.65332	2.3795e-22	7.78574	3.46535e-15	0.222222	0.320599
rs1409333_chr10_95390820_95391018_C_T_snpctr_alt	0.197519	8.26075	7.2382e-17	6.66258	1.3453e-11	0.197519	0.28496
rs1409333_chr10_95390820_95391018_C_T_snpctr_ref	0.0669637	0.901018	0.183789	0.726703	0.233704	0.0669637	0.0966082
rs11187561_chr10_95391260_95391458_C_T_snpctr_ref	0.194445	8.08743	3.04673e-16	6.5228	3.45039e-11	0.194445	0.280525
rs17775480_chr10_112978983_112979181_G_A_snpctr_alt	0.0726076	1.21918	0.111388	0.983311	0.162727	0.0726076	0.104751
rs17775480_chr10_112978983_112979181_G_A_snpctr_ref	0.19375	8.04827	4.1985e-16	6.49121	4.25738e-11	0.19375	0.279522
rs1335715_chr10_112981978_112982176_C_T_snpctr_alt	0.30986	14.5937	1.54125e-48	11.7703	2.7767e-32	0.30986	0.447033
rs11598724_chr10_112982890_112983088_G_A_snpctr_alt	0.125272	4.18801	1.40708e-05	3.37777	0.000365376	0.125272	0.18073
rs34211312_chr10_113020874_113021072_C_T_snpctr_alt	0.0412844	-0.546584	0.707668	-0.440839	0.670335	0.0412844	0.0595608
rs34211312_chr10_113020874_113021072_C_T_snpctr_ref	0.0775192	1.49606	0.067319	1.20662	0.113788	0.0775192	0.111837
rs116761056_chr10_114737225_114737423_C_T_snpctr_alt	0.109089	3.27571	0.000526984	2.64197	0.00412121	0.109089	0.157382
rs116761056_chr10_114737225_114737423_C_T_snpctr_ref	0.589742	30.3713	6.58056e-203	24.4955	8.2495e-133	0.589742	0.850818
rs144155527_chr10_114737534_114737732_C_T_snpctr_alt	0.268421	12.2577	7.6431e-35	9.88623	2.3885e-23	0.268421	0.38725
rs192408510_chr10_114739889_114740087_G_A_snpctr_ref	0.205882	8.73219	1.24891e-18	7.04282	9.41949e-13	0.205882	0.297025
rs149954646_chr10_114741408_114741606_G_A_snpctr_ref	0.0782609	1.53787	0.0620405	1.24034	0.107424	0.0782609	0.112907
rs145034729_chr10_114741574_114741772_G_A_snpctr_ref	0.197367	8.25219	7.77566e-17	6.65568	1.40995e-11	0.197367	0.284741
rs34872471_chr10_114753972_114754170_T_C_snpctr_ref	0.0217391	-1.6484	0.950365	-1.32949	0.908157	0.0217391	0.0313629
rs35198068_chr10_114754685_114754883_T_C_snpctr_alt	0.0294096	-1.216	0.888007	-0.980743	0.83664	0.0294096	0.0424291
rs4506565_chr10_114755942_114756140_A_T_snpctr_alt	0.0393108	-0.657842	0.74468	-0.530572	0.702142	0.0393108	0.0567135
rs4506565_chr10_114755942_114756140_A_T_snpctr_ref	0.0527645	0.100579	0.459942	0.0811202	0.467673	0.0527645	0.0761231
rs7903146_chr10_114758250_114758448_C_T_snpctr_alt	0.0233302	-1.5587	0.940467	-1.25715	0.89565	0.0233302	0.0336584
rs7903146_chr10_114758250_114758448_C_T_snpctr_ref	0.067425	0.927023	0.176957	0.747676	0.227328	0.067425	0.0972737
rs4575195_chr10_114765648_114765846_C_A_snpctr_alt	0.0727273	1.22593	0.110113	0.988752	0.161392	0.0727273	0.104923
rs4575195_chr10_114765648_114765846_C_A_snpctr_ref	0.0557498	0.268866	0.394017	0.216849	0.414163	0.0557498	0.08043
rs4132670_chr10_114767672_114767870_G_A_snpctr_alt	0.217772	9.40246	2.66518e-21	7.58341	1.68295e-14	0.217772	0.314179
rs4132670_chr10_114767672_114767870_G_A_snpctr_ref	0.225234	9.82309	4.4778e-23	7.92266	1.16237e-15	0.225234	0.324944
rs57225583_chr10_114771744_114771942_A_G_snpctr_ref	0.107695	3.19712	0.00069403	2.57859	0.00496021	0.107695	0.155371
rs114863326_chr10_114783676_114783874_T_C_snpctr_alt	0.173682	6.91699	2.30663e-12	5.5788	1.21094e-08	0.173682	0.25057
rs114863326_chr10_114783676_114783874_T_C_snpctr_ref	0.0476189	-0.18949	0.575146	-0.152831	0.560734	0.0476189	0.0686996
rs7074440_chr10_114785325_114785523_G_A_snpctr_ref	0.0454545	-0.311504	0.622291	-0.251239	0.599185	0.0454545	0.065577
rs11200604_chr10_124147540_124147738_G_A_snpctr_alt	0.0387602	-0.688879	0.75455	-0.555605	0.71076	0.0387602	0.0559191
rs2421016_chr10_124167413_124167611_C_T_snpctr_alt	0.115955	3.66275	0.000124759	2.95414	0.00156772	0.115955	0.167287
rs2334499_chr11_1696750_1696948_C_T_snpctr_alt	0.0337079	-0.97369	0.834895	-0.785315	0.783866	0.0337079	0.0486302
rs4752781_chr11_1701956_1702154_A_T_snpctr_alt	0.0701743	1.08201	0.139625	0.872677	0.19142	0.0701743	0.10124
rs4752781_chr11_1701956_1702154_A_T_snpctr_ref	0.096772	2.58139	0.00492021	2.08198	0.0186722	0.096772	0.139613
rs4417225_chr11_1703465_1703663_C_T_snpctr_alt	0.152542	5.72529	5.16273e-09	4.61765	1.94055e-06	0.152542	0.220072
rs4417225_chr11_1703465_1703663_C_T_snpctr_ref	0.101796	2.86459	0.00208775	2.31039	0.0104332	0.101796	0.14686
rs28437392_chr11_1710789_1710987_C_T_snpctr_alt	0.0757576	1.39675	0.0812442	1.12653	0.129971	0.0757576	0.109295
rs28437392_chr11_1710789_1710987_C_T_snpctr_ref	0.0826723	1.78655	0.0370052	1.44091	0.0748045	0.0826723	0.119271
rs28439783_chr11_1710800_1710998_C_G_snpctr_ref	0.17971	7.25681	1.98169e-13	5.85287	2.41585e-09	0.17971	0.259267
rs28693674_chr11_1710842_1711040_A_T_snpctr_alt	0.0437158	-0.40952	0.658921	-0.330292	0.62941	0.0437158	0.0630686
rs10742925_chr11_1713877_1714075_C_T_snpctr_alt	0.0680851	0.964235	0.167464	0.77769	0.218376	0.0680851	0.098226
rs3741204_chr11_2169809_2170007_T_C_snpctr_alt	0.166154	6.49261	4.21817e-11	5.23651	8.18188e-08	0.166154	0.239709
rs3741204_chr11_2169809_2170007_T_C_snpctr_ref	0.0781227	1.53008	0.0629982	1.23406	0.108589	0.0781227	0.112707
rs1004446_chr11_2170044_2170242_G_A_snpctr_alt	0.0567378	0.324561	0.372757	0.26177	0.396749	0.0567378	0.0818553
rs10770143_chr11_2195168_2195366_C_T_snpctr_ref	0.0606061	0.542625	0.293694	0.437646	0.330822	0.0606061	0.0874361
rs11042966_chr11_2195439_2195637_G_A_snpctr_alt	0.147058	5.41615	3.04475e-08	4.36832	6.2604e-06	0.147058	0.212161
rs11042966_chr11_2195439_2195637_G_A_snpctr_ref	0.0511614	0.0102074	0.495928	0.00823263	0.496716	0.0511614	0.0738103
rs10840496_chr11_2195745_2195943_T_C_snpctr_alt	0.0697708	1.05926	0.14474	0.854333	0.19646	0.0697708	0.100658
rs10840496_chr11_2195745_2195943_T_C_snpctr_ref	0.0863311	1.99281	0.0231413	1.60727	0.0539978	0.0863311	0.124549
rs10743152_chr11_2195882_2196080_T_C_snpctr_ref	0.0370309	-0.786363	0.784173	-0.634229	0.737034	0.0370309	0.0534243
rs7482891_chr11_2197013_2197211_A_G_snpctr_alt	0.219177	9.48167	1.25117e-21	7.6473	1.0262e-14	0.219177	0.316206
rs7482891_chr11_2197013_2197211_A_G_snpctr_ref	0.0169491	-1.91842	0.972471	-1.54727	0.939101	0.0169491	0.0244525
rs4929964_chr11_2197033_2197231_T_G_snpctr_alt	0.0555528	0.257757	0.398297	0.20789	0.417657	0.0555528	0.0801457
rs4929964_chr11_2197033_2197231_T_G_snpctr_ref	0.0249999	-1.46458	0.928482	-1.18123	0.881245	0.0249999	0.0360673
rs4929965_chr11_2197187_2197385_A_G_snpctr_alt	0.0493151	-0.0938766	0.537396	-0.0757147	0.530177	0.0493151	0.0711466
rs4929965_chr11_2197187_2197385_A_G_snpctr_ref	0.029294	-1.22251	0.889243	-0.986	0.837933	0.029294	0.0422623
rs67225004_chr11_2211063_2211261_G_A_snpctr_alt	0.386667	18.9234	3.65617e-80	15.2624	6.80586e-53	0.386667	0.557842
rs67225004_chr11_2211063_2211261_G_A_snpctr_ref	0.0444448	-0.368424	0.643722	-0.297147	0.616823	0.0444448	0.0641203
rs7110836_chr11_2212666_2212864_C_A_snpctr_alt	0.0765614	1.44207	0.074642	1.16308	0.122399	0.0765614	0.110455
rs7129293_chr11_2212759_2212957_G_T_snpctr_alt	0.0795459	1.61031	0.0536651	1.29877	0.0970113	0.0795459	0.114761
rs7129293_chr11_2212759_2212957_G_T_snpctr_ref	0.181569	7.36161	9.0855e-14	5.93739	1.44795e-09	0.181569	0.261949
rs7111341_chr11_2213067_2213265_C_T_snpctr_alt	0.030303	-1.16563	0.878118	-0.940123	0.826423	0.030303	0.043718
rs7121197_chr11_2213159_2213357_T_C_snpctr_alt	0.209945	8.9612	1.60578e-19	7.22752	2.45941e-13	0.209945	0.302886
rs7121197_chr11_2213159_2213357_T_C_snpctr_ref	0.0276065	-1.31764	0.906188	-1.06272	0.856046	0.0276065	0.0398278
rs11564701_chr11_2213393_2213591_G_C_snpctr_alt	0.142857	5.17931	1.11351e-07	4.1773	1.47496e-05	0.142857	0.206099
rs11564701_chr11_2213393_2213591_G_C_snpctr_ref	0.188679	7.76242	4.16615e-15	6.26066	1.91671e-10	0.188679	0.272207
rs11564700_chr11_2213480_2213678_C_G_snpctr_alt	0.0689655	1.01387	0.155323	0.817719	0.206759	0.0689655	0.0994962
rs11564696_chr11_2213595_2213793_C_G_snpctr_alt	0.0430107	-0.449266	0.67338	-0.362348	0.641454	0.0430107	0.0620514
rs11564696_chr11_2213595_2213793_C_G_snpctr_ref	0.0437955	-0.405028	0.657272	-0.326669	0.628041	0.0437955	0.0631835
rs7937915_chr11_2214289_2214487_C_G_snpctr_alt	0.0244898	-1.49334	0.932325	-1.20443	0.885788	0.0244898	0.0353313
rs7937915_chr11_2214289_2214487_C_G_snpctr_ref	0.163311	6.33234	1.20738e-10	5.10725	1.6344e-07	0.163311	0.235608
rs7947138_chr11_2214368_2214566_T_C_snpctr_alt	0.0326795	-1.03166	0.848885	-0.832071	0.797316	0.0326795	0.0471466
rs7947138_chr11_2214368_2214566_T_C_snpctr_ref	0.0833334	1.82382	0.0340898	1.47097	0.0706493	0.0833334	0.120225
rs7107390_chr11_2214712_2214910_G_C_snpctr_ref	0.277777	12.7851	9.93247e-38	10.3116	3.12211e-25	0.277777	0.400748
rs800140_chr11_2333576_2333774_A_G_snpctr_alt	0.320523	15.1947	1.9159e-52	12.2551	7.88887e-35	0.320523	0.462416
rs800140_chr11_2333576_2333774_A_G_snpctr_ref	0.192	7.94961	9.35512e-16	6.41164	7.19829e-11	0.192	0.276997
rs2521287_chr11_2342257_2342455_A_T_snpctr_alt	0.0378792	-0.738542	0.769907	-0.59566	0.724299	0.0378792	0.0546482
rs2521287_chr11_2342257_2342455_A_T_snpctr_ref	0.0919548	2.30983	0.0104489	1.86296	0.0312343	0.0919548	0.132663
rs2521247_chr11_2389611_2389809_C_T_snpctr_alt	0.0693829	1.03739	0.149776	0.836695	0.201382	0.0693829	0.100098
rs2521247_chr11_2389611_2389809_C_T_snpctr_ref	0.195	8.11873	2.3554e-16	6.54804	2.91484e-11	0.195	0.281326
rs2521248_chr11_2390073_2390271_C_T_snpctr_alt	0.0537653	0.156996	0.437624	0.126623	0.449619	0.0537653	0.077567
rs2521248_chr11_2390073_2390271_C_T_snpctr_ref	0.0209205	-1.69454	0.954919	-1.36671	0.914142	0.0209205	0.0301819
rs12419835_chr11_2390216_2390414_G_A_snpctr_alt	0.196072	8.17918	1.42894e-16	6.59679	2.10075e-11	0.196072	0.282872
rs231346_chr11_2676540_2676738_C_G_snpctr_alt	0.0793652	1.60012	0.0547858	1.29055	0.0984292	0.0793652	0.1145
rs231346_chr11_2676540_2676738_C_G_snpctr_ref	0.0430108	-0.449265	0.67338	-0.362348	0.641454	0.0430108	0.0620514
rs151216_chr11_2680716_2680914_C_T_snpctr_alt	0.102564	2.9079	0.00181933	2.34532	0.00950532	0.102564	0.147969
rs231361_chr11_2691401_2691599_G_A_snpctr_alt	0.217391	9.38094	3.2693e-21	7.56606	1.92361e-14	0.217391	0.313628
rs231361_chr11_2691401_2691599_G_A_snpctr_ref	0.0787664	1.56637	0.0586316	1.26333	0.103236	0.0787664	0.113636
rs2283218_chr11_2753263_2753461_A_G_snpctr_alt	0.1202	3.90208	4.76843e-05	3.14717	0.000824307	0.1202	0.173412
._chr11_2856559_2856757_C_T_snpctr_alt	0.133333	4.64239	1.72201e-06	3.74425	9.0467e-05	0.133333	0.192358
rs2237896_chr11_2858341_2858539_G_A_snpctr_alt	0.359984	17.4193	2.94521e-68	14.0493	3.89189e-45	0.359984	0.519347
rs2237896_chr11_2858341_2858539_G_A_snpctr_ref	0.083333	1.8238	0.0340912	1.47096	0.0706513	0.083333	0.120224
rs2237897_chr11_2858447_2858645_C_T_snpctr_alt	0.15	5.58197	1.18905e-08	4.50205	3.365e-06	0.15	0.216404
rs2237897_chr11_2858447_2858645_C_T_snpctr_ref	0.155056	5.86701	2.21862e-09	4.73195	1.11188e-06	0.155056	0.223699
rs74046911_chr11_2858537_2858735_C_T_snpctr_ref	0.309132	14.5526	2.81001e-48	11.7372	4.10789e-32	0.309132	0.445983
rs431222_chr11_2908300_2908498_C_T_snpctr_alt	0.180006	7.27346	1.75199e-13	5.8663	2.22816e-09	0.180006	0.259693
rs431222_chr11_2908300_2908498_C_T_snpctr_ref	0.128378	4.3631	6.41165e-06	3.51899	0.000216595	0.128378	0.185211
rs445084_chr11_2908655_2908853_A_G_snpctr_alt	0.15952	6.11866	4.71834e-10	4.93491	4.00936e-07	0.15952	0.230139
rs445084_chr11_2908655_2908853_A_G_snpctr_ref	0.051064	0.00471466	0.498119	0.00380254	0.498483	0.051064	0.0736698
rs450563_chr11_2908866_2909064_A_G_snpctr_alt	0.0263158	-1.3904	0.917797	-1.12141	0.868943	0.0263158	0.0379656
rs450563_chr11_2908866_2909064_A_G_snpctr_ref	0.111121	3.39028	0.000349109	2.73438	0.00312492	0.111121	0.160314
rs10769803_chr11_7564112_7564310_A_G_snpctr_alt	0.0526315	0.0930816	0.462919	0.0750735	0.470078	0.0526315	0.0759313
rs11041434_chr11_7566194_7566392_A_G_snpctr_alt	0.117781	3.76569	8.30462e-05	3.03716	0.0011941	0.117781	0.169921
rs11041434_chr11_7566194_7566392_A_G_snpctr_ref	0.178861	7.20892	2.81985e-13	5.81425	3.04538e-09	0.178861	0.258041
rs7121717_chr11_7567683_7567881_T_C_snpctr_ref	0.276423	12.7087	2.6448e-37	10.25	5.91578e-25	0.276423	0.398793
rs7121577_chr11_7567763_7567961_A_T_snpctr_alt	0.044304	-0.376362	0.646676	-0.303549	0.619264	0.044304	0.0639172
rs7121577_chr11_7567763_7567961_A_T_snpctr_ref	0.194814	8.10822	2.56828e-16	6.53956	3.08491e-11	0.194814	0.281057
rs7105989_chr11_7567884_7568082_C_G_snpctr_alt	0.0643795	0.75534	0.225023	0.609208	0.271193	0.0643795	0.0928799
rs7105989_chr11_7567884_7568082_C_G_snpctr_ref	0.22549	9.83754	3.87934e-23	7.93432	1.05828e-15	0.22549	0.325314
rs10743026_chr11_7575646_7575844_C_G_snpctr_alt	0.0483834	-0.146398	0.558197	-0.118075	0.546996	0.0483834	0.0698024
rs7481625_chr11_7576251_7576449_G_A_snpctr_alt	0.0516148	0.0357649	0.485735	0.0288456	0.488494	0.0516148	0.0744644
rs7481625_chr11_7576251_7576449_G_A_snpctr_ref	0.0599543	0.505882	0.30647	0.408012	0.341633	0.0599543	0.0864958
rs415895_chr11_9769463_9769661_C_G_snpctr_alt	0.0334663	-0.98731	0.838255	-0.7963	0.787071	0.0334663	0.0482816
rs415895_chr11_9769463_9769661_C_G_snpctr_ref	0.31059	14.6348	8.42093e-49	11.8035	1.87218e-32	0.31059	0.448087
rs360140_chr11_9776468_9776666_C_A_snpctr_alt	0.0477855	-0.180102	0.571464	-0.145259	0.557747	0.0477855	0.0689399
rs360140_chr11_9776468_9776666_C_A_snpctr_ref	0.161172	6.21177	2.61954e-10	5.01001	2.72136e-07	0.161172	0.232522
rs75336838_chr11_14576692_14576890_C_T_snpctr_alt	0.0546905	0.209149	0.417166	0.168686	0.433022	0.0546905	0.0789017
rs75336838_chr11_14576692_14576890_C_T_snpctr_ref	0.257143	11.6219	1.59523e-31	9.37345	3.50998e-21	0.257143	0.370979
rs1557765_chr11_17403540_17403738_T_C_snpctr_ref	0.0390624	-0.671842	0.749158	-0.541864	0.706044	0.0390624	0.0563552
rs10734252_chr11_17404740_17404938_G_A_snpctr_alt	0.0274287	-1.32766	0.907856	-1.07081	0.857872	0.0274287	0.0395712
rs10734252_chr11_17404740_17404938_G_A_snpctr_ref	0.18315	7.45073	4.64115e-14	6.00928	9.31767e-10	0.18315	0.26423
rs2074314_chr11_17411722_17411920_C_T_snpctr_alt	0.199236	8.35752	3.2025e-17	6.74063	7.88495e-12	0.199236	0.287437
rs2074314_chr11_17411722_17411920_C_T_snpctr_ref	0.0416739	-0.524627	0.700079	-0.42313	0.6639	0.0416739	0.0601227
rs871004_chr11_28512359_28512557_G_A_snpctr_alt	0.170455	6.73507	8.19274e-12	5.43207	2.78526e-08	0.170455	0.245914
rs871004_chr11_28512359_28512557_G_A_snpctr_ref	0.0799998	1.6359	0.0509306	1.31941	0.0935164	0.0799998	0.115415
rs2985149_chr11_34969435_34969633_G_A_snpctr_alt	0.14118	5.08478	1.84027e-07	4.10105	2.05638e-05	0.14118	0.20368
rs2915183_chr11_34970643_34970841_G_A_snpctr_alt	0.390245	19.1252	7.79387e-82	15.4251	5.54798e-54	0.390245	0.563005
rs2956102_chr11_34970718_34970916_T_C_snpctr_alt	0.230769	10.1351	1.92933e-24	8.17433	1.48751e-16	0.230769	0.33293
rs2956102_chr11_34970718_34970916_T_C_snpctr_ref	0.230763	10.1348	1.93672e-24	8.17403	1.49123e-16	0.230763	0.33292
rs2915181_chr11_34970960_34971158_T_C_snpctr_alt	0.0428082	-0.460682	0.677486	-0.371556	0.644888	0.0428082	0.0617592
rs2915181_chr11_34970960_34971158_T_C_snpctr_ref	0.0465839	-0.247838	0.59787	-0.19989	0.579217	0.0465839	0.0672064
rs2956099_chr11_34978421_34978619_C_T_snpctr_alt	0.0571438	0.347446	0.364128	0.280227	0.389652	0.0571438	0.082441
rs2956099_chr11_34978421_34978619_C_T_snpctr_ref	0.490206	24.7602	1.20301e-135	19.97	5.02414e-89	0.490206	0.707218
rs2243948_chr11_34978793_34978991_G_A_snpctr_alt	0.0409924	-0.563043	0.713297	-0.454114	0.675127	0.0409924	0.0591396
rs2243948_chr11_34978793_34978991_G_A_snpctr_ref	0.0460515	-0.277849	0.609436	-0.224095	0.588658	0.0460515	0.0664383
rs2243929_chr11_34979406_34979604_C_G_snpctr_alt	0.0215053	-1.66158	0.951702	-1.34012	0.909897	0.0215053	0.0310255
rs2761819_chr11_34979789_34979987_T_C_snpctr_alt	0.363881	17.639	6.18415e-70	14.2264	3.13949e-46	0.363881	0.52497
rs1748073_chr11_34980004_34980202_C_T_snpctr_alt	0.0961537	2.54653	0.00544	2.05386	0.0199944	0.0961537	0.13872
rs1748073_chr11_34980004_34980202_C_T_snpctr_ref	0.0283688	-1.27467	0.898787	-1.02807	0.84804	0.0283688	0.0409275
rs2732551_chr11_34980463_34980661_A_G_snpctr_alt	0.144578	5.27634	6.58947e-08	4.25555	1.04267e-05	0.144578	0.208582
rs2767034_chr11_34981273_34981471_A_G_snpctr_alt	0.20546	8.70839	1.54108e-18	7.02362	1.08095e-12	0.20546	0.296416
rs2767034_chr11_34981273_34981471_A_G_snpctr_ref	0.334895	16.0049	5.90063e-58	12.9085	2.0141e-38	0.334895	0.483151
rs2732554_chr11_34982047_34982245_T_G_snpctr_alt	0.25	11.2192	1.64077e-29	9.04869	7.23455e-20	0.25	0.360674
rs2732557_chr11_34986412_34986610_G_A_snpctr_alt	0.125806	4.21812	1.23172e-05	3.40206	0.000334396	0.125806	0.1815
rs497582_chr11_34991628_34991826_T_C_snpctr_alt	0.188889	7.77424	3.79507e-15	6.2702	1.80297e-10	0.188889	0.272509
rs497582_chr11_34991628_34991826_T_C_snpctr_ref	0.405399	19.9794	4.16046e-89	16.1141	1.0157e-58	0.405399	0.584867
rs2762956_chr11_34998191_34998389_A_T_snpctr_alt	0.0441189	-0.386798	0.650547	-0.311966	0.622467	0.0441189	0.0636501
rs2762956_chr11_34998191_34998389_A_T_snpctr_ref	0.0950016	2.48158	0.00654	2.00148	0.0226701	0.0950016	0.137058
rs2767042_chr11_35008284_35008482_G_A_snpctr_alt	0.0422535	-0.491954	0.688624	-0.396778	0.654234	0.0422535	0.0609589
rs2469911_chr11_35030394_35030592_G_A_snpctr_alt	0.0382502	-0.717627	0.763506	-0.578791	0.718635	0.0382502	0.0551834
rs2469911_chr11_35030394_35030592_G_A_snpctr_ref	0.26596	12.1189	4.19195e-34	9.77435	7.25455e-23	0.26596	0.3837
rs2732532_chr11_35030462_35030660_G_A_snpctr_alt	0.0377358	-0.746625	0.772355	-0.602179	0.726473	0.0377358	0.0544413
rs2732532_chr11_35030462_35030660_G_A_snpctr_ref	0.0348933	-0.906863	0.81776	-0.731417	0.767738	0.0348933	0.0503404
rs2732531_chr11_35030585_35030783_A_G_snpctr_ref	0.0335244	-0.984034	0.837451	-0.793657	0.786303	0.0335244	0.0483655
rs952489_chr11_35031477_35031675_G_A_snpctr_alt	0.344261	16.5329	1.06297e-61	13.3344	7.30354e-41	0.344261	0.496663
rs35251247_chr11_43878360_43878558_G_A_snpctr_alt	0.0569109	0.334319	0.369069	0.26964	0.393719	0.0569109	0.0821051
rs35251247_chr11_43878360_43878558_G_A_snpctr_ref	0.0353983	-0.878398	0.810136	-0.708459	0.76067	0.0353983	0.0510689
rs57635800_chr11_43878386_43878584_G_A_snpctr_alt	0.0403231	-0.600776	0.726005	-0.484547	0.686001	0.0403231	0.0581739
rs6485644_chr11_45855899_45856097_C_T_snpctr_alt	0.13192	4.56279	2.52395e-06	3.68005	0.000116596	0.13192	0.190321
rs6485644_chr11_45855899_45856097_C_T_snpctr_ref	0.193815	8.05191	4.07569e-16	6.49414	4.17534e-11	0.193815	0.279615
rs11038694_chr11_45878024_45878222_G_A_snpctr_alt	0.0277764	-1.30806	0.904574	-1.055	0.854287	0.0277764	0.0400729
rs11988_chr11_47261161_47261359_G_A_snpctr_alt	0.0439561	-0.395975	0.653938	-0.319367	0.625276	0.0439561	0.0634152
rs11988_chr11_47261161_47261359_G_A_snpctr_ref	0.0418405	-0.515233	0.696805	-0.415554	0.661132	0.0418405	0.0603631
rs11039154_chr11_47278403_47278601_C_T_snpctr_alt	0.0189873	-1.80352	0.964347	-1.4546	0.927111	0.0189873	0.0273929
rs7124681_chr11_47529848_47530046_C_A_snpctr_ref	0.377359	18.3987	6.72484e-76	14.8392	4.08548e-50	0.377359	0.544413
rs667827_chr11_49223987_49224185_G_T_snpctr_alt	0.0232558	-1.5629	0.940962	-1.26053	0.896261	0.0232558	0.0335511
rs667827_chr11_49223987_49224185_G_T_snpctr_ref	0.0472975	-0.207613	0.582234	-0.167447	0.566491	0.0472975	0.0682358
rs174535_chr11_61551257_61551455_T_C_snpctr_ref	0.122725	4.04443	2.62255e-05	3.26197	0.000553199	0.122725	0.177055
rs174536_chr11_61551828_61552026_A_C_snpctr_alt	0.176029	7.04932	8.98988e-13	5.68552	6.52074e-09	0.176029	0.253957
rs174536_chr11_61551828_61552026_A_C_snpctr_ref	0.138889	4.95561	3.60514e-07	3.99687	3.20921e-05	0.138889	0.200374
rs174537_chr11_61552581_61552779_G_T_snpctr_ref	0.204545	8.65682	2.42545e-18	6.98203	1.45471e-12	0.204545	0.295097
rs4246215_chr11_61564200_61564398_G_T_snpctr_alt	0.029621	-1.20408	0.88572	-0.971131	0.834258	0.029621	0.0427341
rs4246215_chr11_61564200_61564398_G_T_snpctr_ref	0.0808087	1.6815	0.0463334	1.35618	0.0875202	0.0808087	0.116582
rs174566_chr11_61592263_61592461_A_G_snpctr_alt	0.0793766	1.60076	0.0547146	1.29107	0.0983393	0.0793766	0.114516
rs174566_chr11_61592263_61592461_A_G_snpctr_ref	0.246027	10.9953	2.01392e-28	8.86806	3.72173e-19	0.246027	0.354942
rs174576_chr11_61603411_61603609_C_A_snpctr_alt	0.0674153	0.926476	0.177099	0.747235	0.227461	0.0674153	0.0972597
rs174576_chr11_61603411_61603609_C_A_snpctr_ref	0.0289855	-1.2399	0.892494	-1.00002	0.841351	0.0289855	0.0418172
rs174592_chr11_61618509_61618707_A_G_snpctr_alt	0.05	-0.0552665	0.522037	-0.0445743	0.517777	0.05	0.0721347
rs174599_chr11_61621457_61621655_G_C_snpctr_alt	0.0426814	-0.467833	0.680048	-0.377324	0.647033	0.0426814	0.0615762
rs174599_chr11_61621457_61621655_G_C_snpctr_ref	0.126317	4.24692	1.08366e-05	3.42529	0.000307074	0.126317	0.182237
rs2845885_chr11_63868963_63869161_C_T_snpctr_alt	0.042688	-0.467461	0.679915	-0.377024	0.646922	0.042688	0.0615857
rs2845885_chr11_63868963_63869161_C_T_snpctr_ref	0.103448	2.95774	0.0015495	2.38552	0.00852744	0.103448	0.149244
rs2701540_chr11_63869008_63869206_T_A_snpctr_alt	0.0357142	-0.860592	0.805269	-0.694097	0.756189	0.0357142	0.0515246
rs2701540_chr11_63869008_63869206_T_A_snpctr_ref	0.240264	10.6704	7.0023e-27	8.60604	3.78148e-18	0.240264	0.346628
rs1783541_chr11_65294700_65294898_C_T_snpctr_alt	0.04	-0.618989	0.732038	-0.499236	0.691194	0.04	0.0577078
rs2846139_chr11_65309884_65310082_C_T_snpctr_alt	0.0636597	0.714763	0.237378	0.576481	0.282145	0.0636597	0.0918415
rs2846139_chr11_65309884_65310082_C_T_snpctr_ref	0.22619	9.87701	2.61854e-23	7.96616	8.18433e-16	0.22619	0.326324
rs9667947_chr11_72424535_72424733_T_C_snpctr_ref	0.0500007	-0.0552263	0.522021	-0.0445419	0.517764	0.0500007	0.0721357
rs76550717_chr11_72428073_72428271_A_G_snpctr_ref	0.0535715	0.146071	0.441933	0.117811	0.453109	0.0535715	0.0772874
rs7129793_chr11_72455786_72455984_C_T_snpctr_ref	0.163352	6.33466	1.18933e-10	5.10912	1.61828e-07	0.163352	0.235667
rs77464186_chr11_72460299_72460497_A_C_snpctr_alt	0.0297031	-1.19945	0.884824	-0.967398	0.833328	0.0297031	0.0428525
rs11603349_chr11_72460595_72460793_T_C_snpctr_alt	0.212903	9.12798	3.48933e-20	7.36204	9.05618e-14	0.212903	0.307155
rs7103836_chr11_72474472_72474670_G_C_snpctr_alt	0.265117	12.0714	7.48039e-34	9.73599	1.05875e-22	0.265117	0.382483
rs7103836_chr11_72474472_72474670_G_C_snpctr_ref	0.323205	15.3459	1.88542e-53	12.377	1.73986e-35	0.323205	0.466286
rs613937_chr11_72474740_72474938_A_G_snpctr_alt	0.0434023	-0.427191	0.66538	-0.344544	0.634781	0.0434023	0.0626163
rs77106637_chr11_72478221_72478419_G_A_snpctr_ref	0.286083	13.2533	2.1584e-40	10.6893	5.71366e-27	0.286083	0.412731
rs11603164_chr11_93016759_93016957_T_G_snpctr_ref	0.0476191	-0.18948	0.575142	-0.152822	0.560731	0.0476191	0.0686999
rs11224292_chr11_100446182_100446380_C_A_snpctr_alt	0.139132	4.9693	3.3597e-07	4.00792	3.06284e-05	0.139132	0.200725
rs11224292_chr11_100446182_100446380_C_A_snpctr_ref	0.0814818	1.71944	0.0427672	1.38679	0.0827532	0.0814818	0.117553
rs11224293_chr11_100449019_100449217_G_A_snpctr_ref	0.0864218	1.99792	0.0228627	1.61139	0.0535472	0.0864218	0.12468
rs11600772_chr11_100451876_100452074_T_C_snpctr_alt	0.303035	14.2089	4.03197e-46	11.46	1.04752e-30	0.303035	0.437187
rs11606531_chr11_100451896_100452094_C_T_snpctr_alt	0.0307624	-1.13974	0.872802	-0.919237	0.821014	0.0307624	0.0443807
rs11606531_chr11_100451896_100452094_C_T_snpctr_ref	0.0487805	-0.124012	0.549347	-0.10002	0.539836	0.0487805	0.0703754
rs11224302_chr11_100456505_100456703_C_T_snpctr_alt	0.0441176	-0.386868	0.650573	-0.312023	0.622488	0.0441176	0.0636483
rs11224302_chr11_100456505_100456703_C_T_snpctr_ref	0.0579711	0.394083	0.34676	0.317842	0.375302	0.0579711	0.0836346
rs11224303_chr11_100456630_100456828_G_A_snpctr_alt	0.08	1.63591	0.0509297	1.31942	0.0935152	0.08	0.115416
rs11601576_chr11_100473229_100473427_G_A_snpctr_alt	0.047727	-0.183397	0.572757	-0.147916	0.558795	0.047727	0.0688556
rs11601576_chr11_100473229_100473427_G_A_snpctr_ref	0.0624999	0.649384	0.258045	0.523751	0.300226	0.0624999	0.0901683
rs11224335_chr11_100503255_100503453_C_T_snpctr_ref	0.055554	0.257826	0.39827	0.207946	0.417636	0.055554	0.0801475
rs617948_chr11_118980926_118981124_A_G_snpctr_alt	0.174419	6.95852	1.71937e-12	5.61229	9.9835e-09	0.174419	0.251633
rs617948_chr11_118980926_118981124_A_G_snpctr_ref	0.0234899	-1.5497	0.939394	-1.24989	0.89433	0.0234899	0.0338888
rs608793_chr11_118986560_118986758_C_T_snpctr_ref	0.448276	22.3965	2.12885e-111	18.0636	3.08576e-73	0.448276	0.646725
rs547345_chr11_118997770_118997968_C_T_snpctr_alt	0.197916	8.28313	5.99873e-17	6.68064	1.18953e-11	0.197916	0.285533
rs1219414_chr11_121797798_121797996_G_A_snpctr_alt	0.163399	6.33731	1.16904e-10	5.11126	1.60006e-07	0.163399	0.235735
rs1219414_chr11_121797798_121797996_G_A_snpctr_ref	0.059659	0.489239	0.312336	0.394588	0.346573	0.059659	0.0860698
rs1219413_chr11_121798641_121798839_A_G_snpctr_ref	0.0439559	-0.395986	0.653942	-0.319377	0.62528	0.0439559	0.0634149
rs10893827_chr11_128040711_128040909_A_G_snpctr_alt	0.0916059	2.29016	0.011006	1.8471	0.0323666	0.0916059	0.132159
rs10893827_chr11_128040711_128040909_A_G_snpctr_ref	0.125	4.17267	1.50528e-05	3.3654	0.000382163	0.125	0.180337
rs10893828_chr11_128040733_128040931_G_C_snpctr_alt	0.0283021	-1.27843	0.899451	-1.0311	0.848752	0.0283021	0.0408313
rs10893828_chr11_128040733_128040931_G_C_snpctr_ref	0.0333332	-0.994809	0.840086	-0.802348	0.788824	0.0333332	0.0480897
rs7933438_chr11_128041483_128041681_G_A_snpctr_alt	0.058296	0.412403	0.340022	0.332618	0.369711	0.058296	0.0841034
rs7933438_chr11_128041483_128041681_G_A_snpctr_ref	0.0778384	1.51406	0.0650059	1.22114	0.111017	0.0778384	0.112297
rs10790946_chr11_128210901_128211099_G_A_snpctr_ref	0.466666	23.4332	9.80745e-122	18.8997	5.73618e-80	0.466666	0.673257
rs7123918_chr11_128211079_128211277_T_A_snpctr_alt	0.0550459	0.229182	0.409364	0.184843	0.426676	0.0550459	0.0794144
rs7123918_chr11_128211079_128211277_T_A_snpctr_ref	0.0765546	1.44168	0.0746962	1.16277	0.122462	0.0765546	0.110445
rs871507_chr11_128212927_128213125_G_A_snpctr_alt	0.103446	2.9576	0.00155023	2.38541	0.00853015	0.103446	0.149241
rs871507_chr11_128212927_128213125_G_A_snpctr_ref	0.220077	9.53239	7.68529e-22	7.6882	7.46075e-15	0.220077	0.317504
rs4936047_chr11_128230255_128230453_C_T_snpctr_alt	0.101128	2.82697	0.00234957	2.28005	0.0113025	0.101128	0.145897
rs4936047_chr11_128230255_128230453_C_T_snpctr_ref	0.351032	16.9146	1.75459e-64	13.6423	1.12259e-42	0.351032	0.506433
rs1125253_chr11_128231370_128231568_T_G_snpctr_alt	0.164477	6.39807	7.86781e-11	5.16026	1.23301e-07	0.164477	0.23729
rs1125253_chr11_128231370_128231568_T_G_snpctr_ref	0.0378786	-0.738575	0.769917	-0.595686	0.724308	0.0378786	0.0546473
rs1125251_chr11_128231467_128231665_T_C_snpctr_ref	0.0999998	2.76335	0.0028606	2.22874	0.0129158	0.0999998	0.144269
rs10750397_chr11_128234045_128234243_A_G_snpctr_ref	0.137325	4.86743	5.65302e-07	3.92575	4.32299e-05	0.137325	0.198117
rs7120183_chr11_128234673_128234871_T_C_snpctr_ref	0.177778	7.14787	4.40674e-13	5.76501	4.08273e-09	0.177778	0.256479
rs7104712_chr11_128235153_128235351_C_A_snpctr_ref	0.0503125	-0.037647	0.515015	-0.0303636	0.512111	0.0503125	0.0725856
rs7931302_chr11_128235959_128236157_C_A_snpctr_ref	0.0761904	1.42115	0.0776363	1.14621	0.125854	0.0761904	0.10992
rs11221333_chr11_128383588_128383786_C_T_snpctr_alt	0.430481	21.3934	7.70321e-102	17.2545	5.1767e-67	0.430481	0.621053
rs11221333_chr11_128383588_128383786_C_T_snpctr_ref	0.0552484	0.240602	0.404932	0.194054	0.423067	0.0552484	0.0797066
rs3217860_chr12_4398951_4399149_A_G_snpctr_ref	0.24359	10.8578	9.15102e-28	8.75723	1.00054e-18	0.24359	0.351425
rs1984564_chr12_7090094_7090292_A_G_snpctr_alt	0.0719424	1.18168	0.118666	0.953068	0.170278	0.0719424	0.103791
rs1984564_chr12_7090094_7090292_A_G_snpctr_ref	0.0672051	0.914629	0.180193	0.73768	0.230354	0.0672051	0.0969565
rs3764031_chr12_7091819_7092017_C_T_snpctr_alt	0.0397159	-0.635003	0.737287	-0.512152	0.695728	0.0397159	0.057298
rs12578175_chr12_7118258_7118456_T_G_snpctr_ref	0.0225988	-1.59994	0.945194	-1.2904	0.901545	0.0225988	0.0326032
rs7311050_chr12_7120737_7120935_C_T_snpctr_alt	0.218086	9.42016	2.25201e-21	7.59769	1.50734e-14	0.218086	0.314632
rs7311050_chr12_7120737_7120935_C_T_snpctr_ref	0.105121	3.05202	0.00113654	2.46156	0.00691672	0.105121	0.151657
rs58845597_chr12_7120843_7121041_T_C_snpctr_alt	0.100484	2.79064	0.00263017	2.25075	0.0122006	0.100484	0.144968
rs11045237_chr12_20578984_20579182_A_C_snpctr_ref	0.168747	6.63877	1.58154e-11	5.3544	4.29201e-08	0.168747	0.24345
rs7488772_chr12_20579476_20579674_A_C_snpctr_ref	0.236845	10.4776	5.47314e-26	8.45057	1.44946e-17	0.236845	0.341695
rs1871130_chr12_21692850_21693048_A_G_snpctr_alt	0.0196108	-1.76838	0.961501	-1.42626	0.923103	0.0196108	0.0282924
rs1871144_chr12_21705284_21705482_C_G_snpctr_alt	0.0297047	-1.19936	0.884806	-0.967326	0.83331	0.0297047	0.0428548
rs1871145_chr12_21706183_21706381_T_G_snpctr_alt	0.152	5.69473	6.17846e-09	4.593	2.18463e-06	0.152	0.21929
rs1871145_chr12_21706183_21706381_T_G_snpctr_ref	0.0608115	0.554207	0.289719	0.446987	0.327442	0.0608115	0.0877325
rs1471423_chr12_21706765_21706963_A_G_snpctr_alt	0.0243905	-1.49893	0.933054	-1.20894	0.886657	0.0243905	0.0351881
rs1871136_chr12_21712446_21712644_A_G_snpctr_ref	0.0543477	0.189824	0.424723	0.1531	0.43916	0.0543477	0.0784071
rs1871138_chr12_21712797_21712995_G_C_snpctr_alt	0.121652	3.98391	3.38956e-05	3.21316	0.000656415	0.121652	0.175506
rs1871138_chr12_21712797_21712995_G_C_snpctr_ref	0.0380953	-0.726359	0.766191	-0.585834	0.721007	0.0380953	0.0549599
rs1871139_chr12_21712831_21713029_A_G_snpctr_alt	0.0529099	0.108771	0.456692	0.0877278	0.465047	0.0529099	0.0763328
rs1871139_chr12_21712831_21713029_A_G_snpctr_ref	0.0544213	0.193977	0.423097	0.156449	0.43784	0.0544213	0.0785134
rs1871141_chr12_21713051_21713249_C_A_snpctr_alt	0.0880511	2.08977	0.0183193	1.68547	0.0459488	0.0880511	0.127031
rs1871141_chr12_21713051_21713249_C_A_snpctr_ref	0.037037	-0.786023	0.784073	-0.633955	0.736945	0.037037	0.053433
rs1473424_chr12_21714075_21714273_C_G_snpctr_alt	0.03125	-1.11225	0.866984	-0.897067	0.815158	0.03125	0.0450842
rs1473424_chr12_21714075_21714273_C_G_snpctr_ref	0.231389	10.1701	1.34854e-24	8.20252	1.17701e-16	0.231389	0.333824
rs1473425_chr12_21714250_21714448_C_T_snpctr_alt	0.184868	7.54759	2.21698e-14	6.08739	5.73823e-10	0.184868	0.266709
rs4762845_chr12_21714652_21714850_T_C_snpctr_alt	0.190141	7.84481	2.16811e-15	6.32711	1.24897e-10	0.190141	0.274315
rs4762706_chr12_21714801_21714999_T_G_snpctr_alt	0.0253968	-1.4422	0.925378	-1.16319	0.877623	0.0253968	0.0366399
rs4762707_chr12_21714950_21715148_G_A_snpctr_alt	0.175	6.99128	1.36191e-12	5.63871	8.56623e-09	0.175	0.252472
rs4762709_chr12_21715175_21715373_G_A_snpctr_ref	0.342856	16.4538	3.94156e-61	13.2705	1.71585e-40	0.342856	0.494637
rs1473423_chr12_21715999_21716197_T_C_snpctr_ref	0.078125	1.53021	0.0629824	1.23417	0.10857	0.078125	0.112711
rs10770833_chr12_21716401_21716599_G_T_snpctr_ref	0.182608	7.42017	5.84832e-14	5.98463	1.08442e-09	0.182608	0.263448
rs10770834_chr12_21716527_21716725_G_A_snpctr_alt	0.0683765	0.980663	0.163379	0.790939	0.21449	0.0683765	0.0986465
rs10770834_chr12_21716527_21716725_G_A_snpctr_ref	0.310077	14.6059	1.28743e-48	11.7802	2.46926e-32	0.310077	0.447347
rs10770835_chr12_21716620_21716818_G_A_snpctr_alt	0.116667	3.70289	0.000106579	2.98651	0.00141091	0.116667	0.168314
rs10770836_chr12_21716642_21716840_A_G_snpctr_alt	0.023622	-1.54225	0.938494	-1.24388	0.893228	0.023622	0.0340794
rs10770836_chr12_21716642_21716840_A_G_snpctr_ref	0.0384622	-0.705678	0.759806	-0.569154	0.715374	0.0384622	0.0554892
rs7398739_chr12_21717120_21717318_G_C_snpctr_alt	0.025641	-1.42844	0.923417	-1.15209	0.875357	0.025641	0.0369922
rs7398739_chr12_21717120_21717318_G_C_snpctr_ref	0.160754	6.18822	3.04244e-10	4.99101	3.00318e-07	0.160754	0.231919
rs6487239_chr12_21717149_21717347_C_A_snpctr_alt	0.110429	3.35128	0.000402198	2.70292	0.00343664	0.110429	0.159316
rs6487239_chr12_21717149_21717347_C_A_snpctr_ref	0.0333332	-0.994811	0.840086	-0.80235	0.788825	0.0333332	0.0480897
rs4762710_chr12_21717509_21717707_A_G_snpctr_alt	0.223881	9.74681	9.51825e-23	7.86114	1.90329e-15	0.223881	0.322992
rs4762710_chr12_21717509_21717707_A_G_snpctr_ref	0.175439	7.01601	1.14149e-12	5.65866	7.62818e-09	0.175439	0.253104
rs10842707_chr12_26471265_26471463_C_T_snpctr_alt	0.0449437	-0.340298	0.633184	-0.274462	0.608135	0.0449437	0.0648401
rs2137564_chr12_26473251_26473449_G_A_snpctr_alt	0.0946773	2.4633	0.00688324	1.98674	0.0234758	0.0946773	0.13659
rs2137564_chr12_26473251_26473449_G_A_snpctr_ref	0.112783	3.48394	0.000247041	2.80992	0.00247767	0.112783	0.162711
rs12581729_chr12_27938472_27938670_G_A_snpctr_alt	0.0595239	0.481621	0.315037	0.388444	0.348844	0.0595239	0.0858749
rs12581729_chr12_27938472_27938670_G_A_snpctr_ref	0.0574723	0.365964	0.357196	0.295163	0.383935	0.0574723	0.0829149
rs7960190_chr12_27946820_27947018_T_C_snpctr_alt	0.132812	4.61307	1.98381e-06	3.7206	9.93739e-05	0.132812	0.191608
rs7960190_chr12_27946820_27947018_T_C_snpctr_ref	0.0447552	-0.350929	0.637179	-0.283037	0.611426	0.0447552	0.064568
rs7133214_chr12_27957434_27957632_T_G_snpctr_alt	0.16265	6.2951	1.53597e-10	5.07722	1.91497e-07	0.16265	0.234655
rs10842987_chr12_27957834_27958032_A_C_snpctr_alt	0.0487806	-0.124005	0.549345	-0.100015	0.539834	0.0487806	0.0703755
rs10842987_chr12_27957834_27958032_A_C_snpctr_ref	0.070352	1.09203	0.137411	0.880758	0.189224	0.070352	0.101497
rs10771369_chr12_27960053_27960251_G_C_snpctr_ref	0.255	11.5011	6.51525e-31	9.27601	8.7975e-21	0.255	0.367887
rs10842991_chr12_27962004_27962202_C_T_snpctr_alt	0.494967	25.0286	1.49356e-138	20.1864	6.44257e-91	0.494967	0.714086
rs10842991_chr12_27962004_27962202_C_T_snpctr_ref	0.876724	46.5491	0	37.5435	0	0.876724	1.26484
rs7953190_chr12_27962620_27962818_T_C_snpctr_alt	0.286487	13.2761	1.59369e-40	10.7076	4.68785e-27	0.286487	0.413313
rs7953190_chr12_27962620_27962818_T_C_snpctr_ref	0.0294099	-1.21598	0.888003	-0.980727	0.836636	0.0294099	0.0424296
rs7966976_chr12_27962835_27963033_G_A_snpctr_ref	0.146666	5.39406	3.44422e-08	4.3505	6.79152e-06	0.146666	0.211595
rs3751237_chr12_27963408_27963606_T_G_snpctr_alt	0.142857	5.17931	1.11352e-07	4.1773	1.47497e-05	0.142857	0.206099
rs3751239_chr12_27963577_27963775_C_G_snpctr_ref	0.370369	18.0047	8.9448e-73	14.5214	4.43164e-48	0.370369	0.53433
rs10842992_chr12_27963740_27963938_T_C_snpctr_alt	0.04	-0.61899	0.732039	-0.499237	0.691194	0.04	0.0577078
rs10842993_chr12_27964549_27964747_G_A_snpctr_alt	0.0654911	0.818006	0.206677	0.65975	0.254707	0.0654911	0.0944837
rs10842993_chr12_27964549_27964747_G_A_snpctr_ref	0.0449998	-0.337138	0.631994	-0.271914	0.607156	0.0449998	0.064921
rs12578595_chr12_27964897_27965095_C_T_snpctr_alt	0.123942	4.11301	1.95271e-05	3.31728	0.000454489	0.123942	0.17881
rs10842994_chr12_27965051_27965249_C_T_snpctr_alt	0.037037	-0.786018	0.784071	-0.633951	0.736943	0.037037	0.0534332
rs10842994_chr12_27965051_27965249_C_T_snpctr_ref	0.191667	7.93083	1.08846e-15	6.39649	7.94956e-11	0.191667	0.276517
rs77684920_chr12_48422606_48422804_C_T_snpctr_alt	0.0266666	-1.37062	0.914754	-1.10545	0.865519	0.0266666	0.0384718
rs75008956_chr12_48423146_48423344_A_G_snpctr_alt	0.459202	23.0124	1.75026e-117	18.5603	3.3649e-77	0.459202	0.662488
rs55820056_chr12_48497638_48497836_T_A_snpctr_alt	0.379991	18.5471	4.30001e-77	14.9589	6.81094e-51	0.379991	0.548212
rs55820056_chr12_48497638_48497836_T_A_snpctr_ref	0.0547931	0.214934	0.414909	0.173352	0.431187	0.0547931	0.0790497
rs77942811_chr12_48504527_48504725_G_A_snpctr_alt	0.358974	17.3623	7.95568e-68	14.0033	7.43668e-45	0.358974	0.51789
rs4760682_chr12_48512186_48512384_C_A_snpctr_alt	0.0374999	-0.759924	0.77635	-0.612905	0.73003	0.0374999	0.054101
rs4760682_chr12_48512186_48512384_C_A_snpctr_ref	0.0376707	-0.750295	0.773461	-0.605139	0.727457	0.0376707	0.0543474
rs80206782_chr12_48525265_48525463_G_A_snpctr_alt	0.0347223	-0.916506	0.820299	-0.739194	0.770105	0.0347223	0.0500937
rs80206782_chr12_48525265_48525463_G_A_snpctr_ref	0.128972	4.3966	5.49804e-06	3.54601	0.000195556	0.128972	0.186068
rs2228501_chr12_48526560_48526758_G_A_snpctr_alt	0.0392156	-0.663207	0.746401	-0.534899	0.70364	0.0392156	0.0565762
rs2228501_chr12_48526560_48526758_G_A_snpctr_ref	0.0714271	1.15263	0.12453	0.92964	0.176279	0.0714271	0.103048
rs41291961_chr12_48526793_48526991_G_A_snpctr_alt	0.0833333	1.82381	0.03409	1.47097	0.0706496	0.0833333	0.120225
rs41291961_chr12_48526793_48526991_G_A_snpctr_ref	0.0322581	-1.05542	0.854383	-0.851232	0.80268	0.0322581	0.0465386
rs4075914_chr12_48537530_48537728_G_C_snpctr_alt	0.0384612	-0.705735	0.759824	-0.5692	0.71539	0.0384612	0.0554878
rs80343014_chr12_48542167_48542365_G_A_snpctr_alt	0.157894	6.02699	8.35205e-10	4.86098	5.84036e-07	0.157894	0.227793
rs3936179_chr12_48543485_48543683_G_C_snpctr_alt	0.133334	4.64245	1.72155e-06	3.74429	9.04508e-05	0.133334	0.19236
rs3936179_chr12_48543485_48543683_G_C_snpctr_ref	0.207328	8.81369	6.0548e-19	7.10855	5.86359e-13	0.207328	0.299111
rs56288528_chr12_48545146_48545344_A_G_snpctr_alt	0.203884	8.61955	3.36076e-18	6.95197	1.80108e-12	0.203884	0.294143
rs56288528_chr12_48545146_48545344_A_G_snpctr_ref	0.131959	4.56496	2.498e-06	3.6818	0.000115798	0.131959	0.190376
rs148662008_chr12_48548493_48548691_C_T_snpctr_alt	0.233863	10.3095	3.19125e-25	8.31498	4.58836e-17	0.233863	0.337392
rs116851385_chr12_48549618_48549816_G_A_snpctr_alt	0.158454	6.05855	6.86783e-10	4.88643	5.13405e-07	0.158454	0.228601
rs116851385_chr12_48549618_48549816_G_A_snpctr_ref	0.189466	7.80679	2.93317e-15	6.29645	1.52272e-10	0.189466	0.273342
rs55894137_chr12_48555722_48555920_C_A_snpctr_alt	0.208336	8.87052	3.64018e-19	7.15439	4.20241e-13	0.208336	0.300566
rs55894137_chr12_48555722_48555920_C_A_snpctr_ref	0.0458023	-0.291901	0.614819	-0.235428	0.593062	0.0458023	0.0660787
rs79155547_chr12_48570249_48570447_C_G_snpctr_alt	0.0524109	0.0806441	0.467862	0.0650423	0.47407	0.0524109	0.075613
rs79155547_chr12_48570249_48570447_C_G_snpctr_ref	0.206074	8.74298	1.13517e-18	7.05152	8.84863e-13	0.206074	0.297301
rs10506276_chr12_48594415_48594613_G_A_snpctr_alt	0.0666681	0.884359	0.188251	0.713266	0.237841	0.0666681	0.0961818
rs10506276_chr12_48594415_48594613_G_A_snpctr_ref	0.0344829	-0.930003	0.823815	-0.75008	0.773397	0.0344829	0.0497482
rs10506277_chr12_48594520_48594718_C_G_snpctr_alt	0.348625	16.7789	1.73988e-63	13.5328	5.00657e-42	0.348625	0.50296
rs10506277_chr12_48594520_48594718_C_G_snpctr_ref	0.334838	16.0017	6.21216e-58	12.906	2.08279e-38	0.334838	0.483069
rs17122802_chr12_48594913_48595111_G_T_snpctr_alt	0.0976946	2.6334	0.00422678	2.12393	0.0168382	0.0976946	0.140944
rs17122802_chr12_48594913_48595111_G_T_snpctr_ref	0.0374357	-0.763547	0.777431	-0.615827	0.730996	0.0374357	0.0540082
rs75981470_chr12_48594933_48595131_G_C_snpctr_alt	0.0303075	-1.16538	0.878067	-0.939918	0.82637	0.0303075	0.0437245
rs80004446_chr12_48595007_48595205_G_A_snpctr_alt	0.0413787	-0.541266	0.705838	-0.43655	0.668781	0.0413787	0.0596969
rs75029175_chr12_48745961_48746159_A_G_snpctr_alt	0.107693	3.19701	0.000694305	2.5785	0.00496153	0.107693	0.155368
rs11834109_chr12_48746121_48746319_T_C_snpctr_ref	0.0654551	0.815974	0.207258	0.658111	0.255233	0.0654551	0.0944317
rs74575365_chr12_48750670_48750868_G_A_snpctr_alt	0.214954	9.2436	1.19167e-20	7.45529	4.48358e-14	0.214954	0.310113
rs74575365_chr12_48750670_48750868_G_A_snpctr_ref	0.0516795	0.0394145	0.48428	0.0317892	0.48732	0.0516795	0.0745578
rs1043011_chr12_56864941_56865139_G_T_snpctr_alt	0.100981	2.81863	0.00241144	2.27332	0.0115033	0.100981	0.145684
rs1043011_chr12_56864941_56865139_G_T_snpctr_ref	0.24191	10.7632	2.56915e-27	8.68086	1.964e-18	0.24191	0.349002
rs2638315_chr12_56864957_56865155_G_C_snpctr_alt	0.179808	7.26231	1.90264e-13	5.85731	2.35214e-09	0.179808	0.259408
rs2638315_chr12_56864957_56865155_G_C_snpctr_ref	0.143885	5.23727	8.14851e-08	4.22404	1.19981e-05	0.143885	0.207582
rs2122982_chr12_57781794_57781992_G_A_snpctr_alt	0.0412365	-0.549285	0.708595	-0.443017	0.671123	0.0412365	0.0594917
rs2122982_chr12_57781794_57781992_G_A_snpctr_ref	0.0649817	0.789289	0.214972	0.636589	0.262196	0.0649817	0.0937488
rs61352607_chr12_57839074_57839272_G_T_snpctr_alt	0.0866288	2.00959	0.0222374	1.6208	0.05253	0.0866288	0.124979
rs61352607_chr12_57839074_57839272_G_T_snpctr_ref	0.773828	40.7487	0	32.8652	3.45297e-237	0.773828	1.1164
rs3741414_chr12_57843950_57844148_C_T_snpctr_alt	0.0636793	0.715868	0.237037	0.577372	0.281844	0.0636793	0.0918697
rs10878349_chr12_66327533_66327731_A_G_snpctr_alt	0.24999	11.2187	1.65084e-29	9.04826	7.26352e-20	0.24999	0.36066
rs1798097_chr12_71519501_71519699_A_C_snpctr_alt	0.047059	-0.221055	0.587475	-0.178288	0.570752	0.047059	0.0678918
rs1705261_chr12_71527547_71527745_T_A_snpctr_ref	0.0684741	0.986162	0.162027	0.795374	0.213198	0.0684741	0.0987872
rs1615252_chr12_71527608_71527806_A_C_snpctr_alt	0.0590909	0.457209	0.32376	0.368755	0.356155	0.0590909	0.0852501
rs1798090_chr12_71534996_71535194_T_C_snpctr_alt	0.0839957	1.86115	0.0313613	1.50108	0.0666668	0.0839957	0.12118
rs1798090_chr12_71534996_71535194_T_C_snpctr_ref	0.0972222	2.60676	0.00457013	2.10245	0.0177571	0.0972222	0.140262
rs2197973_chr12_95928461_95928659_C_T_snpctr_alt	0.0233105	-1.55982	0.940599	-1.25805	0.895813	0.0233105	0.0336299
rs2197973_chr12_95928461_95928659_C_T_snpctr_ref	0.0333308	-0.99495	0.84012	-0.802462	0.788857	0.0333308	0.0480861
rs79333258_chr12_97850997_97851195_C_G_snpctr_alt	0.0347826	-0.913104	0.819406	-0.73645	0.769272	0.0347826	0.0501807
rs79621919_chr12_97860493_97860691_G_A_snpctr_alt	0.174359	6.95515	1.76091e-12	5.60957	1.01413e-08	0.174359	0.251547
rs79621919_chr12_97860493_97860691_G_A_snpctr_ref	0.214292	9.20627	1.68827e-20	7.42518	5.6314e-14	0.214292	0.309158
rs1533686_chr12_102743117_102743315_T_G_snpctr_alt	0.0379755	-0.733114	0.768256	-0.591282	0.722834	0.0379755	0.0547871
rs1533686_chr12_102743117_102743315_T_G_snpctr_ref	0.0416667	-0.525035	0.700221	-0.423459	0.66402	0.0416667	0.0601123
rs35766_chr12_102880374_102880572_C_T_snpctr_alt	0.230763	10.1348	1.93631e-24	8.17405	1.49103e-16	0.230763	0.332921
rs35766_chr12_102880374_102880572_C_T_snpctr_ref	0.119905	3.88547	5.10659e-05	3.13377	0.000862887	0.119905	0.172987
rs855223_chr12_102904082_102904280_T_C_snpctr_alt	0.054054	0.173271	0.431219	0.139749	0.444429	0.054054	0.0779835
rs855223_chr12_102904082_102904280_T_C_snpctr_ref	0.153847	5.79885	3.33856e-09	4.67697	1.45569e-06	0.153847	0.221955
rs855222_chr12_102904307_102904505_C_A_snpctr_alt	0.038961	-0.677562	0.750975	-0.546477	0.707631	0.038961	0.0562088
rs855222_chr12_102904307_102904505_C_A_snpctr_ref	0.0534948	0.141746	0.44364	0.114323	0.454491	0.0534948	0.0771767
rs855221_chr12_102904420_102904618_A_G_snpctr_alt	0.0370366	-0.78604	0.784078	-0.633969	0.736949	0.0370366	0.0534326
rs855221_chr12_102904420_102904618_A_G_snpctr_ref	0.130026	4.45598	4.17553e-06	3.5939	0.00016288	0.130026	0.187588
rs855218_chr12_102906543_102906741_A_G_snpctr_alt	0.0384616	-0.70571	0.759816	-0.56918	0.715383	0.0384616	0.0554884
rs855218_chr12_102906543_102906741_A_G_snpctr_ref	0.0535692	0.145938	0.441985	0.117704	0.453151	0.0535692	0.077284
rs855217_chr12_102906828_102907026_C_T_snpctr_alt	0.0298509	-1.19112	0.883196	-0.960676	0.831642	0.0298509	0.0430658
rs855217_chr12_102906828_102907026_C_T_snpctr_ref	0.254468	11.4711	9.21694e-31	9.25183	1.10342e-20	0.254468	0.36712
rs7310615_chr12_111864950_111865148_C_G_snpctr_alt	0.0657895	0.834825	0.201908	0.673316	0.250373	0.0657895	0.0949141
rs7310615_chr12_111864950_111865148_C_G_snpctr_ref	0.157305	5.9938	1.02498e-09	4.83421	6.68387e-07	0.157305	0.226944
rs3184504_chr12_111884509_111884707_T_C_snpctr_alt	0.143276	5.20291	9.80962e-08	4.19633	1.35639e-05	0.143276	0.206703
rs653178_chr12_112007657_112007855_C_T_snpctr_alt	0.173585	6.91151	2.39756e-12	5.57438	1.24209e-08	0.173585	0.25043
rs653178_chr12_112007657_112007855_C_T_snpctr_ref	0.10402	2.98995	0.0013951	2.4115	0.00794347	0.10402	0.150069
rs5745807_chr12_118456186_118456384_G_A_snpctr_alt	0.3	14.0378	4.575e-45	11.322	5.10683e-30	0.3	0.432808
rs5745807_chr12_118456186_118456384_G_A_snpctr_ref	0.0566038	0.317009	0.375619	0.255679	0.3991	0.0566038	0.0816621
rs11068779_chr12_118475868_118476066_T_C_snpctr_alt	0.116284	3.68133	0.00011601	2.96912	0.00149326	0.116284	0.167763
rs11068779_chr12_118475868_118476066_T_C_snpctr_ref	0.252245	11.3458	3.89138e-30	9.15077	2.82649e-20	0.252245	0.363913
rs11068780_chr12_118475980_118476178_C_T_snpctr_alt	0.155487	5.8913	1.91583e-09	4.75154	1.00936e-06	0.155487	0.224321
rs11068780_chr12_118475980_118476178_C_T_snpctr_ref	0.0833333	1.82381	0.0340903	1.47097	0.0706499	0.0833333	0.120225
rs7485548_chr12_118488907_118489105_G_A_snpctr_alt	0.146667	5.39406	3.4441e-08	4.3505	6.79137e-06	0.146667	0.211595
rs7485548_chr12_118488907_118489105_G_A_snpctr_ref	0.108641	3.25046	0.000576098	2.62161	0.00437581	0.108641	0.156736
rs12578639_chr12_118489537_118489735_A_T_snpctr_alt	0.0851063	1.92376	0.0271921	1.55158	0.060381	0.0851063	0.122783
rs12578639_chr12_118489537_118489735_A_T_snpctr_ref	0.349481	16.8272	7.71146e-64	13.5717	2.94603e-42	0.349481	0.504195
rs79232756_chr12_118491618_118491816_T_C_snpctr_ref	0.30319	14.2177	3.55872e-46	11.4671	9.65605e-31	0.30319	0.437411
rs60777883_chr12_118494868_118495066_A_T_snpctr_alt	0.118167	3.78748	7.60923e-05	3.05473	0.00112631	0.118167	0.170479
rs11065290_chr12_121280361_121280559_T_C_snpctr_alt	0.301962	14.1484	9.54996e-46	11.4112	1.83822e-30	0.301962	0.435639
rs11065290_chr12_121280361_121280559_T_C_snpctr_ref	0.37977	18.5347	5.42337e-77	14.9489	7.92279e-51	0.37977	0.547892
rs6489786_chr12_121397776_121397974_A_G_snpctr_ref	0.355767	17.1815	1.82518e-66	13.8575	5.72833e-44	0.355767	0.513263
rs7954331_chr12_121398558_121398756_G_T_snpctr_ref	0.147486	5.44023	2.6606e-08	4.38773	5.72686e-06	0.147486	0.212777
rs2251468_chr12_121405027_121405225_C_A_snpctr_alt	0.198114	8.2943	5.46151e-17	6.68964	1.11861e-11	0.198114	0.285819
rs2251468_chr12_121405027_121405225_C_A_snpctr_ref	0.233052	10.2638	5.12904e-25	8.27812	6.25682e-17	0.233052	0.336223
rs11065566_chr12_121853274_121853472_T_C_snpctr_ref	0.0522365	0.07081	0.471774	0.0571107	0.477228	0.0522365	0.0753613
rs6489811_chr12_121893527_121893725_A_G_snpctr_alt	0.105469	3.07164	0.00106442	2.47739	0.00661741	0.105469	0.152159
rs6489811_chr12_121893527_121893725_A_G_snpctr_ref	0.0283017	-1.27845	0.899454	-1.03111	0.848756	0.0283017	0.0408308
rs10849890_chr12_121902626_121902824_T_C_snpctr_alt	0.19863	8.32337	4.27502e-17	6.71308	9.52763e-12	0.19863	0.286563
rs937564_chr12_123477212_123477410_T_C_snpctr_alt	0.0312499	-1.11225	0.866985	-0.897068	0.815159	0.0312499	0.0450841
rs883263_chr12_123485089_123485287_A_G_snpctr_alt	0.0909096	2.25091	0.0121958	1.81543	0.0347286	0.0909096	0.131155
rs641760_chr12_123518767_123518965_T_C_snpctr_alt	0.0586853	0.434344	0.332019	0.350314	0.363052	0.0586853	0.0846649
rs641760_chr12_123518767_123518965_T_C_snpctr_ref	0.234011	10.3179	2.92569e-25	8.32171	4.33506e-17	0.234011	0.337606
rs520088_chr12_123522051_123522249_C_G_snpctr_alt	0.0535113	0.142678	0.443272	0.115074	0.454193	0.0535113	0.0772005
rs520088_chr12_123522051_123522249_C_G_snpctr_ref	0.16842	6.62037	1.79154e-11	5.33956	4.6587e-08	0.16842	0.242979
rs1790120_chr12_123613466_123613664_A_C_snpctr_alt	0.0989582	2.70463	0.00341906	2.18138	0.0145778	0.0989582	0.142767
rs1790120_chr12_123613466_123613664_A_C_snpctr_ref	0.0409838	-0.56353	0.713463	-0.454506	0.675268	0.0409838	0.0591271
rs2510885_chr12_123614714_123614912_G_C_snpctr_alt	0.0560904	0.288066	0.386648	0.232335	0.408139	0.0560904	0.0809213
rs2510885_chr12_123614714_123614912_G_C_snpctr_ref	0.05	-0.055262	0.522035	-0.0445708	0.517775	0.05	0.0721348
rs1790119_chr12_123614999_123615197_C_A_snpctr_alt	0.0532989	0.130703	0.448005	0.105416	0.458023	0.0532989	0.0768941
rs1790119_chr12_123614999_123615197_C_A_snpctr_ref	0.0516878	0.039878	0.484095	0.032163	0.487171	0.0516878	0.0745697
rs1727318_chr12_123621111_123621309_T_C_snpctr_ref	0.183243	7.45596	4.46084e-14	6.01349	9.07851e-10	0.183243	0.264364
rs1569068_chr12_123632177_123632375_G_A_snpctr_alt	0.151079	5.64281	8.36493e-09	4.55112	2.66803e-06	0.151079	0.217961
rs1569068_chr12_123632177_123632375_G_A_snpctr_ref	0.263511	11.9809	2.23831e-33	9.66298	2.16538e-22	0.263511	0.380166
rs1051431_chr12_123645704_123645902_G_A_snpctr_alt	0.133333	4.64242	1.72176e-06	3.74427	9.0458e-05	0.133333	0.192359
rs1051431_chr12_123645704_123645902_G_A_snpctr_ref	0.210989	9.02007	9.39838e-20	7.275	1.73208e-13	0.210989	0.304393
rs1618679_chr12_123650615_123650813_A_G_snpctr_alt	0.198059	8.29117	5.60689e-17	6.68712	1.13803e-11	0.198059	0.285739
rs1618679_chr12_123650615_123650813_A_G_snpctr_ref	0.138319	4.92351	4.25023e-07	3.97098	3.57881e-05	0.138319	0.199553
rs1621194_chr12_123650919_123651117_T_C_snpctr_alt	0.0413211	-0.544513	0.706956	-0.439169	0.66973	0.0413211	0.0596138
rs1716168_chr12_123651867_123652065_G_C_snpctr_alt	0.0604027	0.53116	0.297654	0.428399	0.33418	0.0604027	0.0871427
rs1716168_chr12_123651867_123652065_G_C_snpctr_ref	0.0317126	-1.08617	0.861298	-0.876035	0.809495	0.0317126	0.0457515
rs941306_chr12_123715014_123715212_C_T_snpctr_ref	0.0718086	1.17414	0.120169	0.946985	0.171823	0.0718086	0.103598
rs7313483_chr12_123726735_123726933_C_T_snpctr_alt	0.0634918	0.7053	0.240312	0.568849	0.284729	0.0634918	0.0915993
rs11057401_chr12_124427207_124427405_T_A_snpctr_alt	0.0685713	0.991647	0.160685	0.799798	0.211914	0.0685713	0.0989275
rs11057401_chr12_124427207_124427405_T_A_snpctr_ref	0.166667	6.52151	3.48011e-11	5.25983	7.20955e-08	0.166667	0.240449
rs35825716_chr12_124427425_124427623_G_C_snpctr_alt	0.160001	6.14574	3.97953e-10	4.95676	3.58401e-07	0.160001	0.230832
rs4930726_chr12_124428232_124428430_T_C_snpctr_alt	0.263414	11.9754	2.39163e-33	9.65855	2.26109e-22	0.263414	0.380025
rs4930726_chr12_124428232_124428430_T_C_snpctr_ref	0.0384619	-0.705694	0.759811	-0.569167	0.715379	0.0384619	0.0554888
rs2178663_chr12_124433806_124434004_C_T_snpctr_ref	0.190475	7.86364	1.86558e-15	6.3423	1.13177e-10	0.190475	0.274797
rs34878139_chr12_124446154_124446352_T_C_snpctr_alt	0.0922982	2.32918	0.00992466	1.87857	0.0301517	0.0922982	0.133158
rs34878139_chr12_124446154_124446352_T_C_snpctr_ref	0.091628	2.29141	0.01097	1.8481	0.032294	0.091628	0.132191
rs7973683_chr12_124449124_124449322_C_A_snpctr_alt	0.0487809	-0.12399	0.549339	-0.100003	0.539829	0.0487809	0.0703759
rs1882491_chr12_124454136_124454334_T_C_snpctr_alt	0.0679611	0.957248	0.169221	0.772054	0.220041	0.0679611	0.0980472
rs4765127_chr12_124460068_124460266_G_T_snpctr_ref	0.0535712	0.146054	0.441939	0.117798	0.453114	0.0535712	0.0772869
rs12311114_chr12_124460604_124460802_C_A_snpctr_ref	0.143576	5.21985	8.95333e-08	4.20999	1.2769e-05	0.143576	0.207137
rs7978610_chr12_124468473_124468671_G_C_snpctr_alt	0.112575	3.47223	0.000258073	2.80048	0.00255135	0.112575	0.162411
rs7978610_chr12_124468473_124468671_G_C_snpctr_ref	0.126695	4.26822	9.85198e-06	3.44247	0.000288216	0.126695	0.182782
rs952632_chr12_124469639_124469837_A_G_snpctr_alt	0.280303	12.9275	1.57515e-38	10.4265	9.38839e-26	0.280303	0.404392
rs952632_chr12_124469639_124469837_A_G_snpctr_ref	0.211443	9.04568	7.43706e-20	7.29565	1.48606e-13	0.211443	0.305048
rs7311969_chr12_124470234_124470432_T_C_snpctr_alt	0.0341881	-0.946621	0.828084	-0.763483	0.777412	0.0341881	0.049323
rs7311969_chr12_124470234_124470432_T_C_snpctr_ref	0.135056	4.73956	1.07089e-06	3.82262	6.60196e-05	0.135056	0.194845
rs4765562_chr12_124472472_124472670_T_C_snpctr_alt	0.2	8.40059	2.22126e-17	6.77537	6.20456e-12	0.2	0.288539
rs7307277_chr12_124475057_124475255_A_G_snpctr_ref	0.0833331	1.8238	0.034091	1.47096	0.0706509	0.0833331	0.120224
rs7311233_chr12_124475841_124476039_A_G_snpctr_alt	0.0939282	2.42107	0.00773737	1.95268	0.0254287	0.0939282	0.13551
rs7311233_chr12_124475841_124476039_A_G_snpctr_ref	0.232567	10.2365	6.80378e-25	8.25609	7.52602e-17	0.232567	0.335524
rs71458830_chr12_124476462_124476660_C_T_snpctr_alt	0.700001	36.5869	2.31363e-293	29.5086	1.11717e-191	0.700001	1.00989
rs12809473_chr12_124476500_124476698_T_A_snpctr_alt	0.243587	10.8577	9.16525e-28	8.75712	1.00155e-18	0.243587	0.351422
rs12827409_chr12_124476607_124476805_C_G_snpctr_alt	0.0465116	-0.251912	0.599445	-0.203176	0.580501	0.0465116	0.0671021
rs12833624_chr12_124476774_124476972_C_T_snpctr_alt	0.205883	8.73224	1.24839e-18	7.04286	9.41692e-13	0.205883	0.297027
rs12833624_chr12_124476774_124476972_C_T_snpctr_ref	0.135714	4.77665	8.91202e-07	3.85253	5.84508e-05	0.135714	0.195794
rs34114498_chr12_124480274_124480472_G_C_snpctr_alt	0.358974	17.3624	7.95288e-68	14.0033	7.43497e-45	0.358974	0.51789
rs34114498_chr12_124480274_124480472_G_C_snpctr_ref	0.0654549	0.815964	0.20726	0.658103	0.255236	0.0654549	0.0944314
rs56041971_chr12_124480767_124480965_G_A_snpctr_alt	0.0906164	2.23438	0.012729	1.80211	0.0357643	0.0906164	0.130732
rs56041971_chr12_124480767_124480965_G_A_snpctr_ref	0.141177	5.08458	1.84224e-07	4.10089	2.05784e-05	0.141177	0.203675
rs7975482_chr12_124481591_124481789_A_G_snpctr_ref	0.211539	9.05106	7.07936e-20	7.3	1.43888e-13	0.211539	0.305186
rs12303933_chr12_124482157_124482355_T_C_snpctr_ref	0.0851582	1.92669	0.0270094	1.55394	0.0600994	0.0851582	0.122857
rs12310367_chr12_124486579_124486777_A_G_snpctr_alt	0.287886	13.3549	5.54171e-41	10.7712	2.35329e-27	0.287886	0.415332
rs12311848_chr12_124486752_124486950_A_G_snpctr_alt	0.119038	3.83657	6.23829e-05	3.09433	0.000986304	0.119038	0.171735
rs12311848_chr12_124486752_124486950_A_G_snpctr_ref	0.280518	12.9396	1.34526e-38	10.4362	8.46998e-26	0.280518	0.404702
rs11057413_chr12_124489063_124489261_A_G_snpctr_alt	0.151167	5.64777	8.12721e-09	4.55512	2.61776e-06	0.151167	0.218088
rs11057413_chr12_124489063_124489261_A_G_snpctr_ref	0.296296	13.8291	8.51258e-44	11.1536	3.43785e-29	0.296296	0.427465
rs1054852_chr12_124496217_124496415_A_G_snpctr_alt	0.0333331	-0.994817	0.840087	-0.802355	0.788826	0.0333331	0.0480895
rs1054852_chr12_124496217_124496415_A_G_snpctr_ref	0.0844672	1.88773	0.029531	1.52252	0.0639392	0.0844672	0.12186
rs825452_chr12_124509078_124509276_G_A_snpctr_alt	0.0251575	-1.45569	0.927262	-1.17407	0.879816	0.0251575	0.0362946
rs825452_chr12_124509078_124509276_G_A_snpctr_ref	0.045977	-0.282051	0.611048	-0.227484	0.589976	0.045977	0.0663308
rs11610045_chr12_133063669_133063867_G_A_snpctr_ref	0.175135	6.99891	1.28983e-12	5.64486	8.26564e-09	0.175135	0.252667
rs11147271_chr12_133079888_133080086_G_A_snpctr_ref	0.0399999	-0.618995	0.73204	-0.499241	0.691195	0.0399999	0.0577076
rs36098511_chr12_133080350_133080548_A_T_snpctr_alt	0.24078	10.6995	5.11864e-27	8.62949	3.08136e-18	0.24078	0.347372
rs36098511_chr12_133080350_133080548_A_T_snpctr_ref	0.0625	0.64939	0.258043	0.523755	0.300224	0.0625	0.0901684
rs11610623_chr12_133081537_133081735_C_T_snpctr_alt	0.166386	6.50571	3.86649e-11	5.24708	7.72651e-08	0.166386	0.240045
rs11610623_chr12_133081537_133081735_C_T_snpctr_ref	0.0666795	0.884999	0.188079	0.713783	0.237681	0.0666795	0.0961982
rs3751297_chr12_133088066_133088264_G_A_snpctr_ref	0.0499996	-0.0552857	0.522045	-0.0445898	0.517783	0.0499996	0.0721342
rs34238147_chr13_26776156_26776354_G_A_snpctr_alt	0.0807692	1.67927	0.0465498	1.35439	0.0878061	0.0807692	0.116525
rs34238147_chr13_26776156_26776354_G_A_snpctr_ref	0.359155	17.3725	6.66007e-68	14.0116	6.62329e-45	0.359155	0.518151
rs34584161_chr13_26776900_26777098_A_G_snpctr_ref	0.133321	4.64172	1.72764e-06	3.74371	9.06629e-05	0.133321	0.192341
rs9581588_chr13_26777200_26777398_C_G_snpctr_alt	0.0476201	-0.189425	0.57512	-0.152778	0.560713	0.0476201	0.0687013
rs9581588_chr13_26777200_26777398_C_G_snpctr_ref	0.0458787	-0.287594	0.613171	-0.231955	0.591713	0.0458787	0.0661889
rs76154673_chr13_26777389_26777587_T_C_snpctr_alt	0.102941	2.92912	0.00169961	2.36244	0.00907757	0.102941	0.148512
rs76154673_chr13_26777389_26777587_T_C_snpctr_ref	0.217441	9.38381	3.18168e-21	7.56837	1.88973e-14	0.217441	0.313702
rs34897738_chr13_26777612_26777810_A_T_snpctr_alt	0.169565	6.68493	1.15519e-11	5.39163	3.49111e-08	0.169565	0.244631
rs4545656_chr13_26777642_26777840_A_G_snpctr_alt	0.306073	14.3802	3.44642e-47	11.5981	2.10649e-31	0.306073	0.44157
rs4545656_chr13_26777642_26777840_A_G_snpctr_ref	0.225974	9.8648	2.95764e-23	7.9563	8.86268e-16	0.225974	0.326011
rs4630391_chr13_26777725_26777923_C_T_snpctr_alt	0.0209801	-1.69118	0.954599	-1.364	0.913716	0.0209801	0.0302679
rs4630391_chr13_26777725_26777923_C_T_snpctr_ref	0.206903	8.78973	7.49602e-19	7.08922	6.74331e-13	0.206903	0.298498
rs9581591_chr13_26784840_26785038_T_C_snpctr_alt	0.0833331	1.8238	0.0340908	1.47096	0.0706507	0.0833331	0.120224
rs9581591_chr13_26784840_26785038_T_C_snpctr_ref	0.125196	4.18369	1.4341e-05	3.37429	0.000370033	0.125196	0.180619
rs7326283_chr13_28479586_28479784_C_T_snpctr_alt	0.108696	3.25355	0.000569871	2.6241	0.00434393	0.108696	0.156815
rs7326283_chr13_28479586_28479784_C_T_snpctr_ref	0.0167785	-1.92804	0.973075	-1.55503	0.940031	0.0167785	0.0242063
rs12429454_chr13_28481111_28481309_G_A_snpctr_alt	0.0449437	-0.340301	0.633185	-0.274465	0.608136	0.0449437	0.06484
rs12429454_chr13_28481111_28481309_G_A_snpctr_ref	0.228571	10.0112	6.80258e-24	8.07441	3.3903e-16	0.228571	0.329759
rs56209434_chr13_28482358_28482556_G_A_snpctr_alt	0.0288807	-1.24581	0.893583	-1.00479	0.842501	0.0288807	0.041666
rs56209434_chr13_28482358_28482556_G_A_snpctr_ref	0.214289	9.20611	1.69081e-20	7.42505	5.63695e-14	0.214289	0.309154
rs4771189_chr13_28489029_28489227_A_C_snpctr_alt	0.129629	4.43364	4.63279e-06	3.57588	0.000174523	0.129629	0.187016
rs4771189_chr13_28489029_28489227_A_C_snpctr_ref	0.478631	24.1077	1.03768e-128	19.4437	1.64742e-84	0.478631	0.690519
rs3742305_chr13_31036543_31036741_C_G_snpctr_alt	0.029297	-1.22234	0.889211	-0.985863	0.8379	0.029297	0.0422666
rs3742305_chr13_31036543_31036741_C_G_snpctr_ref	0.147368	5.43363	2.76101e-08	4.38241	5.8687e-06	0.147368	0.212608
rs576674_chr13_33554203_33554401_G_A_snpctr_alt	0.427272	21.2125	3.66322e-100	17.1086	6.40233e-66	0.427272	0.616423
rs488321_chr13_33554306_33554504_T_C_snpctr_alt	0.0232558	-1.5629	0.940962	-1.26053	0.896261	0.0232558	0.0335511
rs2858980_chr13_33554488_33554686_G_A_snpctr_alt	0.0843366	1.88037	0.0300286	1.51659	0.0646856	0.0843366	0.121672
rs533873_chr13_33555488_33555686_C_T_snpctr_alt	0.143271	5.20264	9.82367e-08	4.19611	1.35767e-05	0.143271	0.206696
rs533873_chr13_33555488_33555686_C_T_snpctr_ref	0.147436	5.43743	2.70271e-08	4.38548	5.78656e-06	0.147436	0.212705
rs9316500_chr13_51094015_51094213_T_G_snpctr_alt	0.133333	4.64243	1.72164e-06	3.74429	9.04538e-05	0.133333	0.192359
rs9316500_chr13_51094015_51094213_T_G_snpctr_ref	0.0483878	-0.146148	0.558098	-0.117873	0.546916	0.0483878	0.0698088
rs9562987_chr13_51095809_51096007_G_A_snpctr_alt	0.281481	12.9939	6.625e-39	10.48	5.33529e-26	0.281481	0.406092
rs963740_chr13_51095996_51096194_A_T_snpctr_alt	0.0327866	-1.02563	0.847466	-0.827202	0.795939	0.0327866	0.0473011
rs1215470_chr13_80706356_80706554_T_C_snpctr_alt	0.0336134	-0.979015	0.836214	-0.78961	0.785122	0.0336134	0.0484939
rs58120907_chr13_110413415_110413613_G_A_snpctr_alt	0.203704	8.60939	3.67264e-18	6.94377	1.90885e-12	0.203704	0.293882
rs874016_chr13_110416294_110416492_G_A_snpctr_alt	0.165254	6.44187	5.9004e-11	5.1956	1.02033e-07	0.165254	0.238411
rs1967911_chr13_110420034_110420232_G_A_snpctr_alt	0.210006	8.96465	1.55634e-19	7.2303	2.40958e-13	0.210006	0.302974
rs4547213_chr13_110424399_110424597_G_A_snpctr_alt	0.0599715	0.506855	0.306128	0.408796	0.341345	0.0599715	0.0865206
rs4547213_chr13_110424399_110424597_G_A_snpctr_ref	0.0625	0.649389	0.258044	0.523755	0.300225	0.0625	0.0901684
rs9521510_chr13_110426772_110426970_T_C_snpctr_alt	0.168919	6.64849	1.48053e-11	5.36224	4.10975e-08	0.168919	0.243699
rs9521510_chr13_110426772_110426970_T_C_snpctr_ref	0.0434786	-0.422891	0.663813	-0.341076	0.633477	0.0434786	0.0627264
rs2117455_chr13_110443795_110443993_G_T_snpctr_alt	0.0546448	0.206573	0.418172	0.166609	0.433839	0.0546448	0.0788358
rs1966662_chr13_110454603_110454801_G_T_snpctr_ref	0.0533333	0.13264	0.447239	0.106979	0.457403	0.0533333	0.0769437
rs750598_chr13_111028879_111029077_G_A_snpctr_alt	0.0333333	-0.994804	0.840084	-0.802345	0.788823	0.0333333	0.0480898
rs750598_chr13_111028879_111029077_G_A_snpctr_ref	0.224138	9.7613	8.25093e-23	7.87283	1.7335e-15	0.224138	0.323363
rs11838637_chr13_111029824_111030022_G_A_snpctr_alt	0.0348837	-0.907407	0.817904	-0.731855	0.767872	0.0348837	0.0503265
rs9521730_chr13_111031081_111031279_G_A_snpctr_alt	0.0209205	-1.69455	0.954919	-1.36671	0.914142	0.0209205	0.0301819
rs9521730_chr13_111031081_111031279_G_A_snpctr_ref	0.163791	6.35941	1.01266e-10	5.12908	1.45577e-07	0.163791	0.236301
rs9555695_chr13_111033026_111033224_C_T_snpctr_alt	0.199227	8.357	3.21667e-17	6.74021	7.90778e-12	0.199227	0.287423
rs9555695_chr13_111033026_111033224_C_T_snpctr_ref	0.173159	6.88753	2.83852e-12	5.55503	1.38781e-08	0.173159	0.249816
rs9521732_chr13_111033722_111033920_C_A_snpctr_alt	0.0465119	-0.251895	0.599439	-0.203162	0.580496	0.0465119	0.0671025
rs9521732_chr13_111033722_111033920_C_A_snpctr_ref	0.111111	3.38972	0.000349824	2.73393	0.00312921	0.111111	0.1603
rs9521734_chr13_111037190_111037388_A_T_snpctr_ref	0.0864199	1.99781	0.0228686	1.6113	0.0535567	0.0864199	0.124678
rs9521735_chr13_111037229_111037427_G_C_snpctr_alt	0.0472429	-0.210688	0.583435	-0.169927	0.567466	0.0472429	0.0681571
rs61963197_chr13_111038296_111038494_G_A_snpctr_alt	0.0412371	-0.54925	0.708583	-0.442989	0.671113	0.0412371	0.0594926
rs61963197_chr13_111038296_111038494_G_A_snpctr_ref	0.0430094	-0.44934	0.673407	-0.362408	0.641477	0.0430094	0.0620495
rs9521739_chr13_111038704_111038902_A_G_snpctr_ref	0.318583	15.0854	1.0099e-51	12.1669	2.33177e-34	0.318583	0.459619
rs76533333_chr13_113352817_113353015_A_G_snpctr_alt	0.089284	2.15927	0.0154146	1.74153	0.0407957	0.089284	0.12881
rs76533333_chr13_113352817_113353015_A_G_snpctr_ref	0.131991	4.56676	2.47662e-06	3.68325	0.00011514	0.131991	0.190423
rs35745507_chr13_113369876_113370074_T_G_snpctr_ref	0.0612383	0.578267	0.281542	0.466392	0.320467	0.0612383	0.0883482
rs7140110_chr13_114543925_114544123_T_C_snpctr_alt	0.0744879	1.32518	0.0925559	1.0688	0.142579	0.0744879	0.107463
rs7337498_chr13_114544020_114544218_G_A_snpctr_ref	0.125	4.17266	1.50532e-05	3.3654	0.000382169	0.125	0.180337
rs6602912_chr13_114546450_114546648_T_G_snpctr_alt	0.0399999	-0.618992	0.732039	-0.499239	0.691194	0.0399999	0.0577077
rs6602912_chr13_114546450_114546648_T_G_snpctr_ref	0.05	-0.0552654	0.522036	-0.0445735	0.517776	0.05	0.0721347
rs9577923_chr13_114548064_114548262_C_G_snpctr_alt	0.0649364	0.786737	0.215718	0.634531	0.262867	0.0649364	0.0936835
rs57920839_chr14_38758605_38758803_T_C_snpctr_alt	0.0491803	-0.101474	0.540413	-0.0818426	0.532614	0.0491803	0.0709521
rs2183237_chr14_38803657_38803855_G_A_snpctr_alt	0.120913	3.9423	4.03525e-05	3.1796	0.000737392	0.120913	0.174441
rs2183237_chr14_38803657_38803855_G_A_snpctr_ref	0.0250136	-1.46381	0.928377	-1.18061	0.881122	0.0250136	0.036087
rs17107853_chr14_38803848_38804046_C_T_snpctr_alt	0.170456	6.7351	8.19061e-12	5.4321	2.78478e-08	0.170456	0.245915
rs17107853_chr14_38803848_38804046_C_T_snpctr_ref	0.0408163	-0.572972	0.716668	-0.462122	0.678003	0.0408163	0.0588855
rs7145965_chr14_38804334_38804532_G_A_snpctr_alt	0.0357141	-0.860596	0.80527	-0.694101	0.75619	0.0357141	0.0515245
rs11851242_chr14_38811524_38811722_A_G_snpctr_alt	0.157006	5.97694	1.13687e-09	4.82061	7.1561e-07	0.157006	0.226512
rs11851242_chr14_38811524_38811722_A_G_snpctr_ref	0.0395015	-0.64709	0.741213	-0.521901	0.69913	0.0395015	0.0569886
rs12588696_chr14_38811995_38812193_T_C_snpctr_ref	0.245898	10.988	2.18336e-28	8.86218	3.9234e-19	0.245898	0.354756
rs1958460_chr14_38812876_38813074_A_G_snpctr_alt	0.159383	6.1109	4.95356e-10	4.92865	4.13991e-07	0.159383	0.229941
rs1958460_chr14_38812876_38813074_A_G_snpctr_ref	0.0304876	-1.15523	0.876001	-0.931731	0.824262	0.0304876	0.0439843
rs17107913_chr14_38837163_38837361_G_C_snpctr_ref	0.999994	53.4982	0	43.1481	0	0.999994	1.44269
rs17180532_chr14_65270619_65270817_G_A_snpctr_ref	0.0492945	-0.0950355	0.537857	-0.0766494	0.530549	0.0492945	0.0711169
rs7149271_chr14_69272544_69272742_C_T_snpctr_alt	0.0346828	-0.918731	0.820882	-0.740989	0.77065	0.0346828	0.0500367
rs7156625_chr14_79942548_79942746_G_A_snpctr_alt	0.0392157	-0.663203	0.7464	-0.534896	0.703639	0.0392157	0.0565763
rs28479795_chr14_79943507_79943705_C_T_snpctr_alt	0.229508	10.064	3.98297e-24	8.117	2.38923e-16	0.229508	0.33111
rs28479795_chr14_79943507_79943705_C_T_snpctr_ref	0.0362316	-0.831424	0.797133	-0.670572	0.748753	0.0362316	0.0522711
rs8003022_chr14_90038722_90038920_G_A_snpctr_alt	0.0650407	0.792613	0.214002	0.63927	0.261324	0.0650407	0.0938338
rs35533056_chr14_90038956_90039154_A_G_snpctr_alt	0.0864011	1.99675	0.022926	1.61045	0.0536498	0.0864011	0.12465
rs35533056_chr14_90038956_90039154_A_G_snpctr_ref	0.302752	14.193	5.06333e-46	11.4471	1.21528e-30	0.302752	0.436779
rs35889227_chr14_90055369_90055567_G_T_snpctr_alt	0.0428589	-0.457823	0.67646	-0.36925	0.644029	0.0428589	0.0618324
rs35889227_chr14_90055369_90055567_G_T_snpctr_ref	0.212767	9.12031	3.74561e-20	7.35585	9.48611e-14	0.212767	0.306958
rs12432947_chr14_91930528_91930726_C_T_snpctr_alt	0.0583942	0.417938	0.337996	0.337082	0.368028	0.0583942	0.0842451
rs12432947_chr14_91930528_91930726_C_T_snpctr_ref	0.0563379	0.302019	0.381319	0.243589	0.403774	0.0563379	0.0812784
rs2064962_chr14_91930930_91931128_T_C_snpctr_alt	0.282051	13.026	4.35148e-39	10.5059	4.05552e-26	0.282051	0.406914
rs2064962_chr14_91930930_91931128_T_C_snpctr_ref	0.0909134	2.25112	0.0121889	1.81561	0.0347153	0.0909134	0.13116
rs12437182_chr14_91935488_91935686_A_G_snpctr_alt	0.209524	8.93749	1.99059e-19	7.2084	2.83075e-13	0.209524	0.302279
rs876561_chr14_91944812_91945010_G_A_snpctr_alt	0.0400006	-0.618954	0.732027	-0.499208	0.691184	0.0400006	0.0577087
rs12589936_chr14_91946563_91946761_G_A_snpctr_alt	0.125927	4.22492	1.19515e-05	3.40754	0.000327753	0.125927	0.181674
rs12589936_chr14_91946563_91946761_G_A_snpctr_ref	0.0625001	0.649398	0.258041	0.523762	0.300222	0.0625001	0.0901686
rs2180885_chr14_91949400_91949598_A_G_snpctr_ref	0.103896	2.98299	0.00142722	2.40589	0.00806658	0.103896	0.149891
rs8006780_chr14_91949887_91950085_T_C_snpctr_alt	0.0874993	2.05866	0.0197635	1.66038	0.048419	0.0874993	0.126235
rs67516930_chr14_91960124_91960322_T_C_snpctr_alt	0.189744	7.82242	2.5909e-15	6.30905	1.40373e-10	0.189744	0.273742
rs28378980_chr14_91960685_91960883_C_T_snpctr_ref	0.0425531	-0.475063	0.682629	-0.383155	0.649198	0.0425531	0.0613912
rs11623076_chr14_91960773_91960971_G_A_snpctr_alt	0.115292	3.62539	0.000144262	2.92401	0.00172779	0.115292	0.166331
rs11623076_chr14_91960773_91960971_G_A_snpctr_ref	0.0537634	0.156888	0.437666	0.126536	0.449654	0.0537634	0.0775642
rs7154224_chr14_91964775_91964973_A_C_snpctr_alt	0.118812	3.82382	6.56998e-05	3.08404	0.00102103	0.118812	0.171409
rs7143962_chr14_91971484_91971682_T_C_snpctr_alt	0.110362	3.3475	0.000407724	2.69987	0.00346829	0.110362	0.159219
rs7143962_chr14_91971484_91971682_T_C_snpctr_ref	0.188564	7.75592	4.38519e-15	6.25542	1.98221e-10	0.188564	0.27204
rs2025067_chr14_91972653_91972851_C_T_snpctr_ref	0.047619	-0.189485	0.575144	-0.152827	0.560732	0.047619	0.0686997
rs11627901_chr14_92013164_92013362_T_G_snpctr_alt	0.0747675	1.34094	0.0899701	1.08151	0.139734	0.0747675	0.107867
rs11627901_chr14_92013164_92013362_T_G_snpctr_ref	0.102941	2.92916	0.0016994	2.36247	0.00907682	0.102941	0.148513
rs3736952_chr14_100796379_100796577_C_T_snpctr_ref	0.0666668	0.88428	0.188272	0.713203	0.23786	0.0666668	0.0961798
rs12887559_chr14_100798680_100798878_C_T_snpctr_ref	0.02589	-1.41441	0.921379	-1.14077	0.873017	0.02589	0.0373513
rs3742384_chr14_100800004_100800202_C_T_snpctr_alt	0.349987	16.8557	4.76389e-64	13.5947	2.15237e-42	0.349987	0.504924
rs3742384_chr14_100800004_100800202_C_T_snpctr_ref	0.0560164	0.283894	0.388246	0.228971	0.409446	0.0560164	0.0808146
rs61990729_chr14_100828526_100828724_C_T_snpctr_alt	0.0476188	-0.189497	0.575148	-0.152836	0.560736	0.0476188	0.0686995
rs61990729_chr14_100828526_100828724_C_T_snpctr_ref	0.0172411	-1.90196	0.971412	-1.534	0.937485	0.0172411	0.0248737
rs12882934_chr14_100845358_100845556_C_A_snpctr_alt	0.226775	9.90995	1.88412e-23	7.99272	6.59954e-16	0.226775	0.327167
rs941576_chr14_101305946_101306144_A_G_snpctr_alt	0.107527	3.18765	0.000717168	2.57095	0.00507097	0.107527	0.155128
rs56994090_chr14_101306348_101306546_T_C_snpctr_alt	0.340425	16.3167	3.75606e-60	13.16	7.45772e-40	0.340425	0.491129
rs56994090_chr14_101306348_101306546_T_C_snpctr_ref	0.333697	15.9374	1.74199e-57	12.8541	4.07888e-38	0.333697	0.481423
rs8022656_chr14_101307443_101307641_A_G_snpctr_alt	0.0488347	-0.120956	0.548137	-0.0975548	0.538857	0.0488347	0.0704536
rs8022656_chr14_101307443_101307641_A_G_snpctr_ref	0.0594058	0.474962	0.317407	0.383074	0.350833	0.0594058	0.0857044
rs3783394_chr14_103858574_103858772_G_A_snpctr_ref	0.137931	4.90162	4.7526e-07	3.95332	3.85365e-05	0.137931	0.198992
rs2010281_chr14_103862223_103862421_G_A_snpctr_alt	0.192307	7.96692	8.13362e-16	6.4256	6.56741e-11	0.192307	0.27744
rs2010281_chr14_103862223_103862421_G_A_snpctr_ref	0.205139	8.69027	1.80796e-18	7.009	1.20011e-12	0.205139	0.295952
rs11621510_chr14_103869521_103869719_T_C_snpctr_alt	0.0660194	0.847789	0.198278	0.683772	0.24706	0.0660194	0.0952459
rs11623869_chr14_103883534_103883732_G_T_snpctr_alt	0.0334462	-0.98844	0.838531	-0.797211	0.787336	0.0334462	0.0482527
rs11623869_chr14_103883534_103883732_G_T_snpctr_ref	0.0445293	-0.36366	0.641944	-0.293305	0.615355	0.0445293	0.0642422
rs11624367_chr14_103892719_103892917_T_A_snpctr_alt	0.0909783	2.25478	0.0120736	1.81856	0.0344894	0.0909783	0.131254
rs11624367_chr14_103892719_103892917_T_A_snpctr_ref	0.0627439	0.66314	0.25362	0.534846	0.296378	0.0627439	0.0905203
rs62007683_chr14_103893972_103894170_G_T_snpctr_alt	0.54701	27.9624	2.3298e-172	22.5526	6.32432e-113	0.54701	0.789169
rs62007683_chr14_103893972_103894170_G_T_snpctr_ref	0.264966	12.0629	8.296e-34	9.72912	1.13275e-22	0.264966	0.382265
rs62007684_chr14_103894124_103894322_T_C_snpctr_alt	0.0813008	1.70924	0.0437035	1.37856	0.0840153	0.0813008	0.117292
rs2273703_chr14_103917930_103918128_C_G_snpctr_alt	0.114286	3.56867	0.000179398	2.87826	0.00199939	0.114286	0.164879
rs10143247_chr14_103920828_103921026_G_A_snpctr_ref	0.431818	21.4687	1.526e-102	17.3153	1.80363e-67	0.431818	0.622982
rs7150317_chr14_103921592_103921790_C_G_snpctr_alt	0.0830187	1.80608	0.0354528	1.45667	0.0726041	0.0830187	0.119771
rs7150317_chr14_103921592_103921790_C_G_snpctr_ref	0.159184	6.09969	5.31361e-10	4.91962	4.33572e-07	0.159184	0.229654
rs10141120_chr14_103922909_103923107_T_C_snpctr_alt	0.100002	2.7635	0.00285929	2.22886	0.0129117	0.100002	0.144273
rs10141120_chr14_103922909_103923107_T_C_snpctr_ref	0.132353	4.58717	2.24647e-06	3.69971	0.000107922	0.132353	0.190945
rs2273700_chr14_103923315_103923513_A_G_snpctr_alt	0.0645163	0.763054	0.222716	0.61543	0.269135	0.0645163	0.0930774
rs2273700_chr14_103923315_103923513_A_G_snpctr_ref	0.272728	12.5004	3.71299e-36	10.082	3.31728e-24	0.272728	0.393463
rs2273699_chr14_103923376_103923574_A_G_snpctr_alt	0.301587	14.1273	1.28911e-45	11.3942	2.23548e-30	0.301587	0.435098
rs2273699_chr14_103923376_103923574_A_G_snpctr_ref	0.205886	8.73243	1.2463e-18	7.04301	9.40659e-13	0.205886	0.297031
rs7146506_chr14_103924378_103924576_A_G_snpctr_alt	0.128803	4.38705	5.74489e-06	3.53831	0.000201349	0.128803	0.185823
rs7146506_chr14_103924378_103924576_A_G_snpctr_ref	0.175441	7.01613	1.14046e-12	5.65876	7.62368e-09	0.175441	0.253108
rs10141388_chr14_103939580_103939778_A_G_snpctr_alt	0.0689645	1.01381	0.155337	0.817673	0.206772	0.0689645	0.0994948
rs56365443_chr14_103959927_103960125_A_G_snpctr_alt	0.130435	4.47904	3.7489e-06	3.61251	0.000151626	0.130435	0.188178
rs56365443_chr14_103959927_103960125_A_G_snpctr_ref	0.110214	3.33912	0.000420229	2.69311	0.00353942	0.110214	0.159004
rs10141433_chr14_103962460_103962658_A_G_snpctr_alt	0.038806	-0.686299	0.753738	-0.553524	0.710048	0.038806	0.0559852
rs10141433_chr14_103962460_103962658_A_G_snpctr_ref	0.0749987	1.35397	0.0878723	1.09203	0.137411	0.0749987	0.1082
rs55723020_chr14_103991302_103991500_G_A_snpctr_alt	0.0422985	-0.489418	0.687727	-0.394733	0.65348	0.0422985	0.0610238
rs55723020_chr14_103991302_103991500_G_A_snpctr_ref	0.118813	3.82391	6.5675e-05	3.08412	0.00102078	0.118813	0.171412
rs11626787_chr14_103991650_103991848_A_G_snpctr_alt	0.370727	18.0249	6.21181e-73	14.5377	3.49453e-48	0.370727	0.534846
rs2296484_chr14_104002995_104003193_C_T_snpctr_alt	0.166571	6.51612	3.60737e-11	5.25548	7.38189e-08	0.166571	0.240311
rs10135868_chr14_104004048_104004246_T_C_snpctr_ref	0.191489	7.92082	1.17976e-15	6.38842	8.38058e-11	0.191489	0.27626
rs11627529_chr14_104004458_104004656_C_T_snpctr_alt	0.307688	14.4712	9.20896e-48	11.6715	8.90809e-32	0.307688	0.4439
rs11623470_chr14_104004711_104004909_T_A_snpctr_alt	0.0399997	-0.619006	0.732044	-0.49925	0.691198	0.0399997	0.0577073
rs11623470_chr14_104004711_104004909_T_A_snpctr_ref	0.0352936	-0.8843	0.811733	-0.713219	0.762145	0.0352936	0.0509179
rs8043085_chr15_38828041_38828239_G_T_snpctr_alt	0.0317789	-1.08243	0.86047	-0.873019	0.808674	0.0317789	0.0458473
rs8043085_chr15_38828041_38828239_G_T_snpctr_ref	0.477272	24.0311	6.5844e-128	19.3819	5.48629e-84	0.477272	0.688558
rs28582094_chr15_38843788_38843986_A_G_snpctr_alt	0.0357127	-0.860673	0.805291	-0.694163	0.75621	0.0357127	0.0515226
rs28582094_chr15_38843788_38843986_A_G_snpctr_ref	0.4375	21.7891	1.47347e-105	17.5736	1.96125e-69	0.4375	0.631179
rs12593201_chr15_38844007_38844205_G_A_snpctr_alt	0.0562504	0.297087	0.3832	0.239611	0.405316	0.0562504	0.0811522
rs12593201_chr15_38844007_38844205_G_A_snpctr_ref	0.179104	7.22265	2.54918e-13	5.82532	2.85016e-09	0.179104	0.258393
rs36027443_chr15_38846248_38846446_G_A_snpctr_alt	0.0406486	-0.582425	0.71986	-0.469746	0.680732	0.0406486	0.0586435
rs36027443_chr15_38846248_38846446_G_A_snpctr_ref	0.294117	13.7062	4.66276e-43	11.0545	1.04245e-28	0.294117	0.42432
rs7170151_chr15_38846579_38846777_C_T_snpctr_alt	0.0300015	-1.18263	0.881522	-0.95383	0.829915	0.0300015	0.043283
rs7170151_chr15_38846579_38846777_C_T_snpctr_ref	0.118812	3.82381	6.57031e-05	3.08403	0.00102107	0.118812	0.171409
rs4924273_chr15_38846639_38846837_G_C_snpctr_alt	0.242425	10.7922	1.87386e-27	8.70427	1.59807e-18	0.242425	0.349745
rs4924273_chr15_38846639_38846837_G_C_snpctr_ref	0.0314457	-1.10122	0.864599	-0.888169	0.812775	0.0314457	0.0453665
rs6495979_chr15_38847260_38847458_C_T_snpctr_alt	0.0725752	1.21735	0.111735	0.981836	0.16309	0.0725752	0.104704
rs6495979_chr15_38847260_38847458_C_T_snpctr_ref	0.258258	11.6848	7.62634e-32	9.42416	2.16783e-21	0.258258	0.372588
rs11073337_chr15_38847664_38847862_A_C_snpctr_alt	0.0918367	2.30317	0.0106346	1.85759	0.0316137	0.0918367	0.132492
rs7173565_chr15_38850231_38850429_T_C_snpctr_alt	0.119521	3.8638	5.58174e-05	3.11629	0.000915702	0.119521	0.172432
rs7173565_chr15_38850231_38850429_T_C_snpctr_ref	0.0794355	1.60409	0.0543475	1.29375	0.0978757	0.0794355	0.114601
rs2456532_chr15_53092421_53092619_G_C_snpctr_alt	0.152778	5.73856	4.77414e-09	4.62835	1.84294e-06	0.152778	0.220412
rs2456532_chr15_53092421_53092619_G_C_snpctr_ref	0.0396026	-0.641388	0.739365	-0.517302	0.697527	0.0396026	0.0571345
rs2243790_chr15_53092521_53092719_G_A_snpctr_alt	0.0232558	-1.5629	0.940962	-1.26053	0.896261	0.0232558	0.033551
rs2243790_chr15_53092521_53092719_G_A_snpctr_ref	0.0498988	-0.0609692	0.524308	-0.0491738	0.51961	0.0498988	0.0719888
rs528350911_chr15_53747129_53747327_C_G_snpctr_ref	0.033333	-0.994822	0.840089	-0.802358	0.788827	0.033333	0.0480894
rs12442662_chr15_57178131_57178329_A_C_snpctr_alt	0.0940071	2.42552	0.00764317	1.95627	0.0252167	0.0940071	0.135624
rs12442662_chr15_57178131_57178329_A_C_snpctr_ref	0.0363619	-0.824074	0.795051	-0.664645	0.746861	0.0363619	0.0524592
rs12442839_chr15_57224086_57224284_A_G_snpctr_ref	0.0256411	-1.42843	0.923416	-1.15208	0.875356	0.0256411	0.0369923
rs117415304_chr15_57260348_57260546_G_A_snpctr_alt	0.442628	22.0781	2.56557e-108	17.8068	3.1313e-71	0.442628	0.638577
rs149135690_chr15_57260944_57261142_A_T_snpctr_alt	0.189475	7.8073	2.92134e-15	6.29686	1.51869e-10	0.189475	0.273355
rs149135690_chr15_57260944_57261142_A_T_snpctr_ref	0.106192	3.11244	0.000927746	2.51029	0.00603161	0.106192	0.153203
rs75350341_chr15_57262027_57262225_C_T_snpctr_alt	0.222223	9.65336	2.37854e-22	7.78577	3.46444e-15	0.222223	0.3206
rs75350341_chr15_57262027_57262225_C_T_snpctr_ref	0.157897	6.02714	8.34422e-10	4.8611	5.83675e-07	0.157897	0.227797
rs75520323_chr15_57264964_57265162_C_G_snpctr_alt	0.121951	4.0008	3.1565e-05	3.22678	0.000625956	0.121951	0.175938
rs17238992_chr15_57274595_57274793_T_C_snpctr_alt	0.113043	3.49863	0.000233829	2.82177	0.002388	0.113043	0.163087
rs17238992_chr15_57274595_57274793_T_C_snpctr_ref	0.25	11.2192	1.64111e-29	9.04868	7.23553e-20	0.25	0.360673
rs76200960_chr15_57324483_57324681_A_G_snpctr_alt	0.243903	10.8755	7.53844e-28	8.7715	8.8152e-19	0.243903	0.351878
rs76200960_chr15_57324483_57324681_A_G_snpctr_ref	0.0289856	-1.2399	0.892494	-1.00002	0.84135	0.0289856	0.0418173
rs11854006_chr15_57326888_57327086_C_G_snpctr_alt	0.0287352	-1.25401	0.895081	-1.0114	0.844088	0.0287352	0.0414562
rs17819779_chr15_57332664_57332862_G_A_snpctr_alt	0.192308	7.96696	8.13124e-16	6.42563	6.56615e-11	0.192308	0.277441
rs17819779_chr15_57332664_57332862_G_A_snpctr_ref	0.0861878	1.98473	0.0235875	1.60075	0.054716	0.0861878	0.124343
rs12441892_chr15_57347867_57348065_A_G_snpctr_alt	0.212644	9.11335	3.99396e-20	7.35023	9.89314e-14	0.212644	0.30678
rs76185826_chr15_57349656_57349854_A_C_snpctr_ref	0.0208334	-1.69946	0.955383	-1.37067	0.914761	0.0208334	0.0300562
rs144976670_chr15_57351039_57351237_A_C_snpctr_alt	0.0560747	0.28718	0.386987	0.23162	0.408416	0.0560747	0.0808987
rs74576465_chr15_57354941_57355139_G_C_snpctr_alt	0.158946	6.08628	5.7782e-10	4.9088	4.58182e-07	0.158946	0.229311
rs74576465_chr15_57354941_57355139_G_C_snpctr_ref	0.123487	4.08737	2.18144e-05	3.29661	0.000489301	0.123487	0.178154
rs17239187_chr15_57374558_57374756_C_G_snpctr_alt	0.0307692	-1.13935	0.872721	-0.918926	0.820933	0.0307692	0.0443906
rs17239187_chr15_57374558_57374756_C_G_snpctr_ref	0.024	-1.52095	0.935864	-1.2267	0.890032	0.024	0.0346246
rs12438244_chr15_57403349_57403547_A_G_snpctr_alt	0.0238095	-1.53169	0.9372	-1.23536	0.891652	0.0238095	0.0343498
rs12438244_chr15_57403349_57403547_A_G_snpctr_ref	0.366013	17.7591	7.32331e-71	14.3234	7.81826e-47	0.366013	0.528045
rs12439266_chr15_57405062_57405260_A_C_snpctr_alt	0.203921	8.62161	3.30099e-18	6.95363	1.78004e-12	0.203921	0.294195
rs12439266_chr15_57405062_57405260_A_C_snpctr_ref	0.0266665	-1.37063	0.914755	-1.10546	0.86552	0.0266665	0.0384716
rs12440116_chr15_57433597_57433795_C_T_snpctr_alt	0.239813	10.6449	9.20578e-27	8.58551	4.5217e-18	0.239813	0.345977
rs12440116_chr15_57433597_57433795_C_T_snpctr_ref	0.0833328	1.82378	0.0340925	1.47094	0.0706531	0.0833328	0.120224
rs4514619_chr15_57437987_57438185_G_A_snpctr_alt	0.231481	10.1753	1.27838e-24	8.20671	1.13662e-16	0.231481	0.333957
rs4514619_chr15_57437987_57438185_G_A_snpctr_ref	0.309532	14.5752	2.02099e-48	11.7554	3.31341e-32	0.309532	0.44656
rs145485342_chr15_57440151_57440349_T_A_snpctr_ref	0.0246913	-1.48198	0.930827	-1.19527	0.884008	0.0246913	0.035622
rs75681209_chr15_57450986_57451184_T_G_snpctr_ref	0.0628571	0.669522	0.251581	0.539993	0.294601	0.0628571	0.0906837
rs17819994_chr15_57489935_57490133_A_G_snpctr_alt	0.295906	13.807	1.15554e-43	11.1359	4.19624e-29	0.295906	0.426902
rs12440729_chr15_57497862_57498060_T_A_snpctr_alt	0.170733	6.75075	7.35394e-12	5.44472	2.59437e-08	0.170733	0.246316
rs12440729_chr15_57497862_57498060_T_A_snpctr_ref	0.397056	19.5091	4.59145e-85	15.7348	4.36692e-56	0.397056	0.572831
rs117768859_chr15_57589447_57589645_G_A_snpctr_alt	0.039309	-0.657943	0.744713	-0.530654	0.702171	0.039309	0.0567109
rs10518910_chr15_57605175_57605373_T_G_snpctr_alt	0.195729	8.15983	1.67746e-16	6.58119	2.33351e-11	0.195729	0.282377
rs10518910_chr15_57605175_57605373_T_G_snpctr_ref	0.160836	6.19281	2.9551e-10	4.99472	2.94614e-07	0.160836	0.232037
rs10468026_chr15_62343751_62343949_C_T_snpctr_alt	0.0592595	0.466717	0.320351	0.376423	0.353301	0.0592595	0.0854934
rs12442675_chr15_62345957_62346155_G_A_snpctr_alt	0.239131	10.6065	1.39012e-26	8.5545	5.91919e-18	0.239131	0.344993
rs4775455_chr15_62347175_62347373_A_T_snpctr_ref	0.0724638	1.21107	0.112934	0.976771	0.164341	0.0724638	0.104543
rs4502156_chr15_62383056_62383254_T_C_snpctr_alt	0.132353	4.58717	2.24651e-06	3.69971	0.000107923	0.132353	0.190945
rs1881415_chr15_62388431_62388629_T_C_snpctr_alt	0.0348837	-0.907406	0.817904	-0.731855	0.767871	0.0348837	0.0503266
rs1881415_chr15_62388431_62388629_T_C_snpctr_ref	0.297615	13.9034	3.0204e-44	11.2136	1.74893e-29	0.297615	0.429368
rs7167878_chr15_62396090_62396288_C_A_snpctr_ref	0.161616	6.23682	2.23271e-10	5.03022	2.44963e-07	0.161616	0.233163
rs7167932_chr15_62396179_62396377_C_T_snpctr_alt	0.0425532	-0.475058	0.682627	-0.383151	0.649196	0.0425532	0.0613913
rs7172432_chr15_62396290_62396488_A_G_snpctr_alt	0.169118	6.65968	1.37213e-11	5.37126	3.90933e-08	0.169118	0.243985
rs7173964_chr15_62396843_62397041_G_A_snpctr_alt	0.122628	4.03894	2.68462e-05	3.25755	0.000561894	0.122628	0.176915
rs7173964_chr15_62396843_62397041_G_A_snpctr_ref	0.114632	3.5882	0.000166481	2.89401	0.00190177	0.114632	0.165379
rs4775466_chr15_62397019_62397217_C_T_snpctr_ref	0.0808142	1.68181	0.0463031	1.35644	0.0874801	0.0808142	0.11659
rs4775467_chr15_62397299_62397497_G_A_snpctr_ref	0.380682	18.5861	2.08288e-77	14.9903	4.24731e-51	0.380682	0.549208
rs11856307_chr15_62398994_62399192_A_C_snpctr_ref	0.0701766	1.08214	0.139596	0.87278	0.191391	0.0701766	0.101243
rs57932859_chr15_63800766_63800964_A_G_snpctr_ref	0.084748	1.90356	0.0284836	1.53529	0.0623563	0.084748	0.122266
rs4984297_chr15_63824391_63824589_G_T_snpctr_alt	0.051282	0.0170072	0.493215	0.0137169	0.494528	0.051282	0.0739843
rs4984297_chr15_63824391_63824589_G_T_snpctr_ref	0.103896	2.98299	0.00142723	2.40589	0.00806663	0.103896	0.14989
rs2058913_chr15_63831770_63831968_A_T_snpctr_alt	0.079365	1.60011	0.0547868	1.29055	0.0984304	0.079365	0.1145
rs35627589_chr15_63832233_63832431_T_C_snpctr_alt	0.0833339	1.82385	0.0340877	1.47099	0.0706463	0.0833339	0.120225
rs16947268_chr15_63832463_63832661_T_C_snpctr_ref	0.0720716	1.18896	0.117227	0.95894	0.168795	0.0720716	0.103977
rs11071758_chr15_63886151_63886349_G_A_snpctr_alt	0.0629924	0.67715	0.249155	0.546145	0.292483	0.0629924	0.0908789
rs11071758_chr15_63886151_63886349_G_A_snpctr_ref	0.0914628	2.28209	0.0112419	1.84059	0.032841	0.0914628	0.131953
rs12102137_chr15_63904036_63904234_G_A_snpctr_ref	0.196965	8.22951	9.39935e-17	6.63738	1.5965e-11	0.196965	0.28416
rs2228510_chr15_63970357_63970555_T_C_snpctr_alt	0.0512821	0.0170113	0.493214	0.0137202	0.494527	0.0512821	0.0739845
rs11636758_chr15_63991389_63991587_C_T_snpctr_alt	0.0842691	1.87656	0.0302889	1.51351	0.0650745	0.0842691	0.121575
rs11636758_chr15_63991389_63991587_C_T_snpctr_ref	0.234795	10.3621	1.84449e-25	8.35737	3.2066e-17	0.234795	0.338737
rs28496317_chr15_64095663_64095861_T_C_snpctr_ref	0.0749999	1.35404	0.0878617	1.09208	0.137399	0.0749999	0.108202
rs11639412_chr15_64112535_64112733_T_A_snpctr_ref	0.0784314	1.54748	0.0608736	1.2481	0.105998	0.0784314	0.113153
rs8027781_chr15_66097612_66097810_C_A_snpctr_alt	0.0909092	2.25088	0.0121965	1.81542	0.03473	0.0909092	0.131154
rs8027781_chr15_66097612_66097810_C_A_snpctr_ref	0.0263158	-1.3904	0.917796	-1.12141	0.868943	0.0263158	0.0379657
rs12442510_chr15_66099014_66099212_G_A_snpctr_alt	0.0714288	1.15273	0.124511	0.929715	0.176259	0.0714288	0.10305
rs2472304_chr15_75044139_75044337_G_A_snpctr_ref	0.0441176	-0.386868	0.650573	-0.312022	0.622488	0.0441176	0.0636483
rs11072507_chr15_75054767_75054965_G_C_snpctr_ref	0.201502	8.48525	1.07629e-17	6.84365	3.86003e-12	0.201502	0.290706
rs12905199_chr15_75070097_75070295_A_G_snpctr_ref	0.124999	4.17262	1.50561e-05	3.36536	0.000382219	0.124999	0.180336
rs1378941_chr15_75080051_75080249_C_A_snpctr_ref	0.0271003	-1.34618	0.910877	-1.08574	0.861203	0.0271003	0.0390974
rs2168518_chr15_75080979_75081177_G_A_snpctr_alt	0.0408167	-0.57295	0.716661	-0.462104	0.677997	0.0408167	0.058886
rs12898997_chr15_75090250_75090448_C_T_snpctr_alt	0.157898	6.02723	8.33986e-10	4.86117	5.83474e-07	0.157898	0.227799
rs12898997_chr15_75090250_75090448_C_T_snpctr_ref	0.113923	3.54821	0.000193928	2.86176	0.0021065	0.113923	0.164356
rs7166737_chr15_75682414_75682612_A_G_snpctr_alt	0.241379	10.7332	3.55285e-27	8.65674	2.42733e-18	0.241379	0.348237
rs7166737_chr15_75682414_75682612_A_G_snpctr_ref	0.0898876	2.19329	0.0141431	1.76897	0.0384495	0.0898876	0.12968
rs4451914_chr15_75739725_75739923_C_T_snpctr_alt	0.28954	13.4482	1.57792e-41	10.8464	1.03696e-27	0.28954	0.417718
rs4451914_chr15_75739725_75739923_C_T_snpctr_ref	0.194461	8.08833	3.02454e-16	6.52352	3.43389e-11	0.194461	0.280547
rs11636199_chr15_75825238_75825436_A_G_snpctr_alt	0.0571428	0.347394	0.364147	0.280186	0.389667	0.0571428	0.0824397
rs11636199_chr15_75825238_75825436_A_G_snpctr_ref	0.254546	11.4755	8.7602e-31	9.25537	1.0674e-20	0.254546	0.367232
rs12909863_chr15_75825723_75825921_G_C_snpctr_ref	0.0633663	0.698226	0.242518	0.563144	0.286669	0.0633663	0.0914183
rs8036884_chr15_75862794_75862992_T_C_snpctr_ref	0.000868635	-2.82492	0.997635	-2.27839	0.988648	0.000868635	0.00125318
rs7184046_chr15_75866051_75866249_G_C_snpctr_ref	0.0620154	0.622071	0.266948	0.501722	0.307932	0.0620154	0.0894693
rs8024485_chr15_77718269_77718467_C_A_snpctr_alt	0.542915	27.7315	1.45539e-169	22.3664	4.17674e-111	0.542915	0.783261
rs6495240_chr15_77766457_77766655_T_C_snpctr_alt	0.045713	-0.296936	0.616742	-0.239489	0.594637	0.045713	0.0659499
rs6495240_chr15_77766457_77766655_T_C_snpctr_ref	0.387097	18.9477	2.30723e-80	15.282	5.04236e-53	0.387097	0.558463
rs12324627_chr15_77767440_77767638_A_G_snpctr_alt	0.0934031	2.39147	0.00839049	1.92881	0.0268775	0.0934031	0.134752
rs11857450_chr15_77802692_77802890_G_C_snpctr_alt	0.112498	3.4679	0.00026227	2.79698	0.00257911	0.112498	0.1623
rs11857450_chr15_77802692_77802890_G_C_snpctr_ref	0.125581	4.20542	1.30301e-05	3.39181	0.000347157	0.125581	0.181175
rs12901503_chr15_77818957_77819155_A_G_snpctr_alt	0.159722	6.13005	4.39257e-10	4.9441	3.82483e-07	0.159722	0.230431
rs869301_chr15_77830534_77830732_T_C_snpctr_alt	0.0470368	-0.222307	0.587963	-0.179298	0.571148	0.0470368	0.0678598
rs869301_chr15_77830534_77830732_T_C_snpctr_ref	0.0482425	-0.154339	0.561329	-0.12448	0.549532	0.0482425	0.0695992
rs7496812_chr15_79222825_79223023_C_T_snpctr_alt	0.586211	30.1722	2.73961e-200	24.335	4.1817e-131	0.586211	0.845724
rs11638844_chr15_79231419_79231617_A_G_snpctr_alt	0.107288	3.17419	0.000751281	2.56009	0.0052322	0.107288	0.154784
rs11638844_chr15_79231419_79231617_A_G_snpctr_ref	0.0453379	-0.318078	0.624787	-0.256541	0.601233	0.0453379	0.0654088
rs11072815_chr15_79232220_79232418_A_G_snpctr_alt	0.05291	0.108781	0.456688	0.087736	0.465043	0.05291	0.0763331
rs3825932_chr15_79235347_79235545_T_C_snpctr_alt	0.18251	7.41461	6.09896e-14	5.98015	1.11469e-09	0.18251	0.263306
rs3825932_chr15_79235347_79235545_T_C_snpctr_ref	0.0388667	-0.682877	0.752658	-0.550764	0.709102	0.0388667	0.0560727
rs9920775_chr15_90368174_90368372_T_C_snpctr_ref	0.0701168	1.07877	0.140345	0.870065	0.192132	0.0701168	0.101157
rs12910992_chr15_90372366_90372564_C_T_snpctr_ref	0.043033	-0.448011	0.672927	-0.361336	0.641076	0.043033	0.0620835
rs6496609_chr15_90379533_90379731_C_A_snpctr_alt	0.279414	12.8774	3.01772e-38	10.3861	1.43494e-25	0.279414	0.40311
rs6496609_chr15_90379533_90379731_C_A_snpctr_ref	0.0769254	1.46258	0.0717906	1.17962	0.119075	0.0769254	0.11098
rs8031576_chr15_90380115_90380313_C_A_snpctr_alt	0.0276625	-1.31448	0.905658	-1.06018	0.855468	0.0276625	0.0399085
rs8031576_chr15_90380115_90380313_C_A_snpctr_ref	0.0684897	0.987044	0.161811	0.796085	0.212991	0.0684897	0.0988097
rs748508_chr15_90381159_90381357_G_T_snpctr_alt	0.172869	6.87113	3.18467e-12	5.54181	1.49681e-08	0.172869	0.249397
rs748508_chr15_90381159_90381357_G_T_snpctr_ref	0.214611	9.22426	1.42768e-20	7.43968	5.0463e-14	0.214611	0.309618
rs893617_chr15_90381179_90381377_C_T_snpctr_alt	0.031746	-1.08429	0.860881	-0.874514	0.809081	0.031746	0.0457998
rs893617_chr15_90381179_90381377_C_T_snpctr_ref	0.027907	-1.3007	0.903319	-1.04906	0.852925	0.027907	0.0402613
rs1371135_chr15_90391171_90391369_T_C_snpctr_alt	0.0307695	-1.13933	0.872718	-0.918913	0.820929	0.0307695	0.044391
rs7174477_chr15_90392561_90392759_A_G_snpctr_alt	0.215001	9.24625	1.16255e-20	7.45742	4.41159e-14	0.215001	0.310181
rs4932148_chr15_90394257_90394455_C_T_snpctr_alt	0.0126581	-2.16032	0.984626	-1.74237	0.959278	0.0126581	0.0182618
rs4932148_chr15_90394257_90394455_C_T_snpctr_ref	0.193236	8.01931	5.31702e-16	6.46785	4.97023e-11	0.193236	0.278781
rs2118847_chr15_90408748_90408946_C_G_snpctr_alt	0.0963858	2.55962	0.00523939	2.06442	0.019489	0.0963858	0.139055
rs986505_chr15_90418314_90418512_T_A_snpctr_alt	0.0789469	1.57654	0.0574507	1.27153	0.101769	0.0789469	0.113896
rs1866476_chr15_90428444_90428642_T_C_snpctr_alt	0.111114	3.38989	0.000349601	2.73407	0.00312787	0.111114	0.160304
rs1866476_chr15_90428444_90428642_T_C_snpctr_ref	0.134839	4.72733	1.13747e-06	3.81276	6.87132e-05	0.134839	0.194532
rs11638138_chr15_90428656_90428854_C_T_snpctr_alt	0.0364056	-0.821613	0.794352	-0.66266	0.746226	0.0364056	0.0525222
rs11638138_chr15_90428656_90428854_C_T_snpctr_ref	0.0612255	0.577543	0.281786	0.465809	0.320676	0.0612255	0.0883297
rs10852123_chr15_90428795_90428993_A_C_snpctr_alt	0.0537587	0.15662	0.437772	0.126319	0.44974	0.0537587	0.0775573
rs2043880_chr15_90432427_90432625_G_A_snpctr_alt	0.0579709	0.394076	0.346763	0.317836	0.375305	0.0579709	0.0836344
rs2043880_chr15_90432427_90432625_G_A_snpctr_ref	0.212917	9.12876	3.46444e-20	7.36266	9.01385e-14	0.212917	0.307174
rs11852306_chr15_90448277_90448475_T_C_snpctr_ref	0.102569	2.90818	0.00181767	2.34555	0.00949945	0.102569	0.147976
rs6598541_chr15_99271036_99271234_A_G_snpctr_ref	0.176056	7.05082	8.8934e-13	5.68673	6.47469e-09	0.176056	0.253995
rs7166287_chr15_99272976_99273174_C_T_snpctr_alt	0.0866012	2.00804	0.0223198	1.61955	0.0526644	0.0866012	0.124939
rs7166287_chr15_99272976_99273174_C_T_snpctr_ref	0.0462276	-0.267925	0.605622	-0.216091	0.585542	0.0462276	0.0666923
rs4966019_chr15_99274227_99274425_C_T_snpctr_alt	0.144494	5.27158	6.76253e-08	4.25172	1.06069e-05	0.144494	0.208461
rs4966019_chr15_99274227_99274425_C_T_snpctr_ref	0.679245	35.4168	4.71412e-275	28.5649	9.18502e-180	0.679245	0.979943
rs6598543_chr15_99293453_99293651_A_G_snpctr_alt	0.051282	0.017005	0.493216	0.0137151	0.494529	0.051282	0.0739843
rs6598543_chr15_99293453_99293651_A_G_snpctr_ref	0.0428598	-0.457774	0.676442	-0.36921	0.644015	0.0428598	0.0618336
rs12898337_chr15_99294256_99294454_T_C_snpctr_alt	0.0208245	-1.69996	0.955431	-1.37108	0.914824	0.0208245	0.0300434
rs12898337_chr15_99294256_99294454_T_C_snpctr_ref	0.172308	6.83952	3.97301e-12	5.51631	1.73096e-08	0.172308	0.248588
rs4966024_chr15_99295471_99295669_G_A_snpctr_alt	0.0434777	-0.422943	0.663831	-0.341118	0.633493	0.0434777	0.0627251
rs4966024_chr15_99295471_99295669_G_A_snpctr_ref	0.110957	3.38104	0.000361064	2.72692	0.00319639	0.110957	0.160077
rs12911273_chr15_99295551_99295749_C_T_snpctr_alt	0.125564	4.20447	1.30848e-05	3.39105	0.000348126	0.125564	0.181151
rs12911273_chr15_99295551_99295749_C_T_snpctr_ref	0.0357127	-0.860675	0.805292	-0.694165	0.756211	0.0357127	0.0515225
rs9788833_chr16_292673_292871_T_C_snpctr_alt	0.218125	9.42233	2.20597e-21	7.59944	1.48711e-14	0.218125	0.314687
rs9788833_chr16_292673_292871_T_C_snpctr_ref	0.0585632	0.427465	0.33452	0.344766	0.365135	0.0585632	0.0844889
rs11248914_chr16_293463_293661_T_C_snpctr_alt	0.0471698	-0.21481	0.585042	-0.173252	0.568773	0.0471698	0.0680516
rs11248914_chr16_293463_293661_T_C_snpctr_ref	0.179994	7.27281	1.76047e-13	5.86577	2.23523e-09	0.179994	0.259676
rs7196729_chr16_299881_300079_T_C_snpctr_ref	0.0985075	2.67922	0.0036897	2.16088	0.0153521	0.0985075	0.142116
rs2239739_chr16_311754_311952_A_G_snpctr_ref	0.0493829	-0.0900538	0.535878	-0.0726316	0.52895	0.0493829	0.0712444
rs2239740_chr16_311893_312091_A_C_snpctr_ref	0.0833333	1.82382	0.03409	1.47097	0.0706495	0.0833333	0.120225
rs2238435_chr16_4014183_4014381_C_G_snpctr_alt	0.0602327	0.521576	0.300983	0.42067	0.336998	0.0602327	0.0868974
rs12925642_chr16_11171503_11171701_A_G_snpctr_alt	0.0561925	0.293819	0.384448	0.236976	0.406338	0.0561925	0.0810686
rs12925642_chr16_11171503_11171701_A_G_snpctr_ref	0.0896223	2.17834	0.0146904	1.75691	0.0394669	0.0896223	0.129298
rs2058531_chr16_11172010_11172208_T_C_snpctr_ref	0.0275232	-1.32234	0.906972	-1.06651	0.856904	0.0275232	0.0397075
rs12708715_chr16_11177725_11177923_C_T_snpctr_alt	0.311112	14.6642	5.46275e-49	11.8272	1.41185e-32	0.311112	0.448839
rs12708715_chr16_11177725_11177923_C_T_snpctr_ref	0.0352945	-0.884247	0.811719	-0.713176	0.762132	0.0352945	0.0509192
rs9929994_chr16_11178146_11178344_A_G_snpctr_ref	0.0847461	1.90345	0.0284907	1.5352	0.0623671	0.0847461	0.122263
rs12708716_chr16_11179774_11179972_A_G_snpctr_alt	0.116599	3.69907	0.000108196	2.98343	0.00142519	0.116599	0.168217
rs12708716_chr16_11179774_11179972_A_G_snpctr_ref	0.129008	4.39863	5.44678e-06	3.54765	0.000194342	0.129008	0.18612
rs12924729_chr16_11187684_11187882_G_A_snpctr_alt	0.107954	3.21177	0.000659608	2.5904	0.0047932	0.107954	0.155745
rs12924729_chr16_11187684_11187882_G_A_snpctr_ref	0.180488	7.30068	1.43157e-13	5.88825	1.95148e-09	0.180488	0.26039
rs12927355_chr16_11194672_11194870_C_T_snpctr_ref	0.126829	4.27579	9.52318e-06	3.44857	0.00028178	0.126829	0.182976
rs35732840_chr16_11228256_11228454_T_G_snpctr_alt	0.02016	-1.73742	0.958843	-1.40129	0.919436	0.02016	0.0290847
rs35732840_chr16_11228256_11228454_T_G_snpctr_ref	0.200815	8.44652	1.50055e-17	6.81241	4.79871e-12	0.200815	0.289714
rs2867880_chr16_11231758_11231956_G_A_snpctr_alt	0.217936	9.41169	2.44122e-21	7.59085	1.58903e-14	0.217936	0.314415
rs2867880_chr16_11231758_11231956_G_A_snpctr_ref	0.174776	6.97864	1.49025e-12	5.62852	9.08826e-09	0.174776	0.252148
rs2903692_chr16_11238684_11238882_G_A_snpctr_alt	0.392201	19.2354	9.34622e-83	15.5141	1.39344e-54	0.392201	0.565827
rs2903692_chr16_11238684_11238882_G_A_snpctr_ref	0.241886	10.7618	2.60608e-27	8.6798	1.9824e-18	0.241886	0.348968
rs4322688_chr16_11238892_11239090_C_G_snpctr_alt	0.106667	3.13919	0.000847076	2.53187	0.00567285	0.106667	0.153888
rs4322688_chr16_11238892_11239090_C_G_snpctr_ref	0.180714	7.31342	1.30213e-13	5.89853	1.83378e-09	0.180714	0.260716
rs12930373_chr16_11239500_11239698_G_A_snpctr_ref	0.0813953	1.71457	0.0432125	1.38286	0.0833544	0.0813953	0.117429
rs12917893_chr16_11239879_11240077_A_T_snpctr_alt	0.127551	4.31645	7.92805e-06	3.48136	0.000249433	0.127551	0.184017
rs12917893_chr16_11239879_11240077_A_T_snpctr_ref	0.125655	4.20956	1.27932e-05	3.39516	0.000342942	0.125655	0.181281
rs35294447_chr16_11240755_11240953_A_T_snpctr_alt	0.0627982	0.666203	0.252641	0.537316	0.295525	0.0627982	0.0905987
rs35294447_chr16_11240755_11240953_A_T_snpctr_ref	0.203488	8.59721	4.08398e-18	6.93395	2.04628e-12	0.203488	0.293571
rs243329_chr16_11352214_11352412_A_T_snpctr_ref	0.0613497	0.584545	0.279427	0.471456	0.318658	0.0613497	0.0885089
rs243324_chr16_11354871_11355069_A_G_snpctr_alt	0.0752992	1.37091	0.0852012	1.10569	0.134431	0.0752992	0.108634
rs243324_chr16_11354871_11355069_A_G_snpctr_ref	0.183573	7.47458	3.87246e-14	6.02851	8.27381e-10	0.183573	0.26484
rs180743_chr16_28507545_28507743_C_G_snpctr_ref	0.0384616	-0.705713	0.759817	-0.569183	0.715384	0.0384616	0.0554883
rs26528_chr16_28517610_28517808_T_C_snpctr_alt	0.201923	8.50898	8.77329e-18	6.86279	3.37638e-12	0.201923	0.291313
rs26528_chr16_28517610_28517808_T_C_snpctr_ref	0.0215055	-1.66157	0.9517	-1.34011	0.909896	0.0215055	0.0310258
rs62034322_chr16_28535735_28535933_G_A_snpctr_alt	0.0555571	0.258	0.398203	0.208086	0.417581	0.0555571	0.0801519
rs2106480_chr16_28537872_28538070_T_C_snpctr_ref	0.0410958	-0.557216	0.71131	-0.449414	0.673434	0.0410958	0.0592887
rs4788084_chr16_28539749_28539947_C_T_snpctr_alt	0.136363	4.81324	7.42507e-07	3.88205	5.17903e-05	0.136363	0.196731
rs12446550_chr16_28543282_28543480_G_A_snpctr_ref	0.165051	6.43046	6.3609e-11	5.18639	1.07204e-07	0.165051	0.238119
rs1074631_chr16_28554009_28554207_G_A_snpctr_alt	0.161905	6.25307	2.01236e-10	5.04332	2.28766e-07	0.161905	0.233579
rs1074631_chr16_28554009_28554207_G_A_snpctr_ref	0.28046	12.9363	1.40434e-38	10.4336	8.71088e-26	0.28046	0.404618
rs4787457_chr16_28555301_28555499_A_G_snpctr_alt	0.199995	8.40032	2.22633e-17	6.77515	6.21383e-12	0.199995	0.288532
rs4787457_chr16_28555301_28555499_A_G_snpctr_ref	0.11111	3.38967	0.000349881	2.73389	0.00312956	0.11111	0.160298
rs4788076_chr16_28569906_28570104_C_T_snpctr_ref	0.0434754	-0.42307	0.663878	-0.34122	0.633531	0.0434754	0.0627218
rs11074911_chr16_28583766_28583964_C_T_snpctr_alt	0.135417	4.75988	9.68558e-07	3.83901	6.17666e-05	0.135417	0.195365
rs11074911_chr16_28583766_28583964_C_T_snpctr_ref	0.132786	4.61157	1.99823e-06	3.71939	9.98526e-05	0.132786	0.191569
rs56209193_chr16_28585537_28585735_C_T_snpctr_ref	0.297872	13.9179	2.46707e-44	11.2252	1.53268e-29	0.297872	0.429738
rs4149406_chr16_28606971_28607169_A_G_snpctr_alt	0.516129	26.2215	7.55152e-152	21.1486	1.42198e-99	0.516129	0.744616
rs4149406_chr16_28606971_28607169_A_G_snpctr_ref	0.268293	12.2504	8.35449e-35	9.88041	2.53136e-23	0.268293	0.387065
rs35175818_chr16_28608647_28608845_A_C_snpctr_alt	0.405421	19.9807	4.05643e-89	16.1151	9.99082e-59	0.405421	0.584899
rs4149398_chr16_28608839_28609037_C_G_snpctr_alt	0.117749	3.76389	8.36452e-05	3.03571	0.00119985	0.117749	0.169875
rs4149398_chr16_28608839_28609037_C_G_snpctr_ref	0.0388398	-0.684391	0.753136	-0.551985	0.709521	0.0388398	0.056034
rs62031562_chr16_28609230_28609428_A_T_snpctr_alt	0.166667	6.52151	3.48005e-11	5.25983	7.20947e-08	0.166667	0.240449
rs62031562_chr16_28609230_28609428_A_T_snpctr_ref	0.0625	0.649389	0.258043	0.523755	0.300224	0.0625	0.0901684
rs4788095_chr16_28831260_28831458_T_C_snpctr_alt	0.222228	9.65366	2.37171e-22	7.78601	3.45793e-15	0.222228	0.320608
rs4788095_chr16_28831260_28831458_T_C_snpctr_ref	0.134814	4.72589	1.14557e-06	3.81159	6.90374e-05	0.134814	0.194495
rs7359397_chr16_28885560_28885758_C_T_snpctr_alt	0.4	19.6751	1.7634e-86	15.8686	5.2247e-57	0.4	0.577078
rs7359397_chr16_28885560_28885758_C_T_snpctr_ref	0.021739	-1.6484	0.950365	-1.32949	0.908158	0.021739	0.0313628
rs7189927_chr16_28913688_28913886_T_C_snpctr_alt	0.447761	22.3675	4.08349e-111	18.0401	4.716e-73	0.447761	0.645982
rs7189927_chr16_28913688_28913886_T_C_snpctr_ref	0.0299623	-1.18484	0.881959	-0.955614	0.830366	0.0299623	0.0432264
rs7184597_chr16_28921710_28921908_T_C_snpctr_alt	0.380435	18.5721	2.70015e-77	14.9791	5.02982e-51	0.380435	0.548852
rs11646653_chr16_28922050_28922248_C_T_snpctr_alt	0.112483	3.46708	0.000263073	2.79632	0.00258441	0.112483	0.162279
rs11646653_chr16_28922050_28922248_C_T_snpctr_ref	0.0499999	-0.0552676	0.522037	-0.0445752	0.517777	0.0499999	0.0721347
rs1143679_chr16_31276712_31276910_G_A_snpctr_alt	0.17856	7.19197	3.19311e-13	5.80058	3.30437e-09	0.17856	0.257608
rs1143679_chr16_31276712_31276910_G_A_snpctr_ref	0.169492	6.68077	1.18846e-11	5.38827	3.55689e-08	0.169492	0.244525
rs13330182_chr16_53472286_53472484_G_A_snpctr_alt	0.281818	13.0129	5.16899e-39	10.4953	4.53767e-26	0.281818	0.406578
rs13330182_chr16_53472286_53472484_G_A_snpctr_ref	0.0312554	-1.11194	0.866918	-0.896819	0.815092	0.0312554	0.0450921
rs17801498_chr16_53513353_53513551_C_G_snpctr_alt	0.0424244	-0.482317	0.68521	-0.389006	0.651364	0.0424244	0.0612055
rs3803657_chr16_53515860_53516058_T_C_snpctr_alt	0.0606061	0.542627	0.293693	0.437648	0.330821	0.0606061	0.0874361
rs3803657_chr16_53515860_53516058_T_C_snpctr_ref	0.0229885	-1.57797	0.942713	-1.27269	0.898435	0.0229885	0.0331654
rs8055279_chr16_53522650_53522848_T_C_snpctr_alt	0.217306	9.37616	3.42103e-21	7.5622	1.98156e-14	0.217306	0.313506
rs8055279_chr16_53522650_53522848_T_C_snpctr_ref	0.0711103	1.13477	0.128235	0.915234	0.180034	0.0711103	0.10259
rs76036961_chr16_53768911_53769109_A_G_snpctr_alt	0.221154	9.59312	4.27307e-22	7.73719	5.08208e-15	0.221154	0.319058
rs76036961_chr16_53768911_53769109_A_G_snpctr_ref	0.0310561	-1.12317	0.869318	-0.90588	0.8175	0.0310561	0.0448045
rs9940128_chr16_53800655_53800853_G_A_snpctr_alt	0.116071	3.66934	0.000121589	2.95945	0.00154094	0.116071	0.167456
rs9940128_chr16_53800655_53800853_G_A_snpctr_ref	0.129932	4.45072	4.27919e-06	3.58966	0.000165555	0.129932	0.187453
rs11642015_chr16_53802395_53802593_C_T_snpctr_alt	0.104501	3.01708	0.00127612	2.43338	0.0074793	0.104501	0.150763
rs11642015_chr16_53802395_53802593_C_T_snpctr_ref	0.0648632	0.782607	0.216929	0.6312	0.263955	0.0648632	0.0935778
rs1558901_chr16_53803088_53803286_A_T_snpctr_alt	0.229586	10.0684	3.80861e-24	8.12055	2.32032e-16	0.229586	0.331223
rs1558902_chr16_53803475_53803673_T_A_snpctr_alt	0.144924	5.29581	5.92465e-08	4.27125	9.71893e-06	0.144924	0.209081
rs55872725_chr16_53809024_53809222_C_T_snpctr_alt	0.0939592	2.42282	0.0077003	1.95409	0.0253454	0.0939592	0.135554
rs55872725_chr16_53809024_53809222_C_T_snpctr_ref	0.333329	15.9167	2.42733e-57	12.8374	5.06362e-38	0.333329	0.480892
rs1121980_chr16_53809148_53809346_G_A_snpctr_alt	0.0487806	-0.124005	0.549345	-0.100015	0.539834	0.0487806	0.0703755
rs7193144_chr16_53810587_53810785_T_C_snpctr_alt	0.17349	6.90614	2.49014e-12	5.57004	1.2734e-08	0.17349	0.250293
rs7193144_chr16_53810587_53810785_T_C_snpctr_ref	0.0282429	-1.28177	0.900037	-1.03379	0.849382	0.0282429	0.0407459
rs62033400_chr16_53811689_53811887_A_G_snpctr_ref	0.206453	8.76437	9.39083e-19	7.06877	7.81543e-13	0.206453	0.297849
rs8063057_chr16_53812334_53812532_T_C_snpctr_alt	0.137929	4.90152	4.75478e-07	3.95325	3.85482e-05	0.137929	0.19899
rs17817449_chr16_53813268_53813466_T_G_snpctr_alt	0.0784312	1.54747	0.0608747	1.24809	0.105999	0.0784312	0.113152
rs17817449_chr16_53813268_53813466_T_G_snpctr_ref	0.222222	9.6533	2.37995e-22	7.78572	3.46578e-15	0.222222	0.320599
rs17817497_chr16_53815336_53815534_T_C_snpctr_ref	0.0756763	1.39217	0.0819355	1.12283	0.130754	0.0756763	0.109178
rs8050136_chr16_53816176_53816374_C_A_snpctr_ref	0.253803	11.4336	1.42002e-30	9.22162	1.46327e-20	0.253803	0.366161
rs8051591_chr16_53816653_53816851_A_G_snpctr_alt	0.0937499	2.41102	0.00795392	1.94457	0.0259131	0.0937499	0.135253
rs9933509_chr16_53818068_53818266_T_C_snpctr_ref	0.0657894	0.834821	0.201909	0.673312	0.250374	0.0657894	0.094914
rs3751812_chr16_53818361_53818559_G_T_snpctr_alt	0.175	6.99128	1.3619e-12	5.63872	8.56618e-09	0.175	0.252472
rs3751812_chr16_53818361_53818559_G_T_snpctr_ref	0.0304878	-1.15521	0.875998	-0.931719	0.824259	0.0304878	0.0439846
rs3751814_chr16_53818625_53818823_G_A_snpctr_alt	0.176471	7.07419	7.51613e-13	5.70558	5.7973e-09	0.176471	0.254593
rs9923233_chr16_53819099_53819297_G_C_snpctr_alt	0.061538	0.595163	0.275867	0.480019	0.315607	0.061538	0.0887806
rs9923233_chr16_53819099_53819297_G_C_snpctr_ref	0.359998	17.4201	2.9046e-68	14.0499	3.85683e-45	0.359998	0.519368
rs11075991_chr16_53819838_53820036_A_T_snpctr_alt	0.101156	2.82852	0.00233816	2.2813	0.0112653	0.101156	0.145937
rs11075991_chr16_53819838_53820036_A_T_snpctr_ref	0.037736	-0.746618	0.772353	-0.602174	0.726471	0.037736	0.0544415
rs11075992_chr16_53819967_53820165_T_C_snpctr_alt	0.149663	5.56298	1.32603e-08	4.48674	3.61609e-06	0.149663	0.215918
rs11075992_chr16_53819967_53820165_T_C_snpctr_ref	0.147281	5.42867	2.83871e-08	4.37842	5.97726e-06	0.147281	0.212481
rs7202296_chr16_53821591_53821789_A_G_snpctr_alt	0.083331	1.82369	0.0340998	1.47087	0.0706636	0.083331	0.120221
rs7185735_chr16_53822552_53822750_A_G_snpctr_alt	0.236062	10.4335	8.71715e-26	8.41498	1.96476e-17	0.236062	0.340566
rs7185735_chr16_53822552_53822750_A_G_snpctr_ref	0.199999	8.40056	2.22173e-17	6.77535	6.20541e-12	0.199999	0.288538
rs1981870_chr16_68776147_68776345_G_A_snpctr_alt	0.0370369	-0.786028	0.784074	-0.633959	0.736946	0.0370369	0.0534329
rs12921546_chr16_68779970_68780168_G_A_snpctr_ref	0.145412	5.32334	5.09399e-08	4.29346	8.79557e-06	0.145412	0.209785
rs17772363_chr16_68788810_68789008_G_T_snpctr_alt	0.0983606	2.67094	0.00378195	2.15421	0.015612	0.0983606	0.141904
rs17772363_chr16_68788810_68789008_G_T_snpctr_ref	0.447377	22.3458	6.63062e-111	18.0227	6.46642e-73	0.447377	0.645428
rs13333528_chr16_68790403_68790601_C_T_snpctr_alt	0.0792975	1.5963	0.0552105	1.28747	0.0989645	0.0792975	0.114402
rs13333528_chr16_68790403_68790601_C_T_snpctr_ref	0.122699	4.04297	2.6389e-05	3.2608	0.000555496	0.122699	0.177018
rs9646283_chr16_68791132_68791330_A_G_snpctr_alt	0.0695658	1.04771	0.147387	0.845011	0.199052	0.0695658	0.100362
rs9646283_chr16_68791132_68791330_A_G_snpctr_ref	0.174074	6.93908	1.97336e-12	5.59661	1.09293e-08	0.174074	0.251136
rs9928847_chr16_68797794_68797992_C_T_snpctr_alt	0.222222	9.65331	2.37971e-22	7.78573	3.46555e-15	0.222222	0.320599
rs9928847_chr16_68797794_68797992_C_T_snpctr_ref	0.0806454	1.67229	0.0472338	1.34876	0.0887072	0.0806454	0.116347
rs9936621_chr16_68798583_68798781_A_G_snpctr_alt	0.101884	2.86954	0.00205535	2.31438	0.0103234	0.101884	0.146987
rs9936621_chr16_68798583_68798781_A_G_snpctr_ref	0.141296	5.09133	1.77779e-07	4.10634	2.00992e-05	0.141296	0.203848
rs12708889_chr16_68808184_68808382_C_T_snpctr_ref	0.0384615	-0.705716	0.759818	-0.569184	0.715384	0.0384615	0.0554883
rs17772411_chr16_68810824_68811022_T_C_snpctr_alt	0.0413425	-0.543307	0.706541	-0.438196	0.669378	0.0413425	0.0596447
rs17772411_chr16_68810824_68811022_T_C_snpctr_ref	0.137777	4.89292	4.96762e-07	3.94631	3.96827e-05	0.137777	0.19877
rs35648619_chr16_68811638_68811836_C_T_snpctr_alt	0.0526816	0.0959056	0.461798	0.0773512	0.469172	0.0526816	0.0760035
rs35648619_chr16_68811638_68811836_C_T_snpctr_ref	0.120603	3.9248	4.34015e-05	3.16549	0.000774122	0.120603	0.173993
rs9939049_chr16_68812202_68812400_A_T_snpctr_ref	0.0365329	-0.814435	0.792302	-0.65687	0.744368	0.0365329	0.0527059
rs12922777_chr16_68813530_68813728_A_G_snpctr_alt	0.0449993	-0.337163	0.632003	-0.271934	0.607164	0.0449993	0.0649203
rs2161664_chr16_68814217_68814415_C_T_snpctr_alt	0.0953727	2.5025	0.00616592	2.01836	0.0217771	0.0953727	0.137594
rs2161664_chr16_68814217_68814415_C_T_snpctr_ref	0.191391	7.91526	1.23366e-15	6.38394	8.6297e-11	0.191391	0.276118
rs12599517_chr16_68814491_68814689_T_C_snpctr_ref	0.0306751	-1.14466	0.873824	-0.923205	0.82205	0.0306751	0.0442548
rs2113200_chr16_68814849_68815047_T_A_snpctr_alt	0.0314607	-1.10037	0.864415	-0.887488	0.812592	0.0314607	0.0453881
rs2113200_chr16_68814849_68815047_T_A_snpctr_ref	0.0299145	-1.18753	0.882491	-0.957785	0.830914	0.0299145	0.0431575
rs2113201_chr16_68814901_68815099_C_T_snpctr_alt	0.0523257	0.0758393	0.469773	0.061167	0.475613	0.0523257	0.07549
rs2113201_chr16_68814901_68815099_C_T_snpctr_ref	0.12	3.8908	4.9957e-05	3.13807	0.000850332	0.12	0.173123
rs7186084_chr16_68816161_68816359_G_C_snpctr_alt	0.111111	3.38971	0.000349827	2.73392	0.00312923	0.111111	0.160299
rs2059254_chr16_68817340_68817538_C_T_snpctr_ref	0.179381	7.23828	2.27211e-13	5.83792	2.64278e-09	0.179381	0.258793
rs9923925_chr16_68819345_68819543_G_A_snpctr_ref	0.0740757	1.30194	0.096468	1.05006	0.146845	0.0740757	0.106869
rs9928796_chr16_68820619_68820817_A_G_snpctr_alt	0.202981	8.56865	5.2353e-18	6.91091	2.40769e-12	0.202981	0.29284
rs9928796_chr16_68820619_68820817_A_G_snpctr_ref	0.10909	3.27576	0.000526891	2.64201	0.00412073	0.10909	0.157383
rs9929479_chr16_68821172_68821370_G_C_snpctr_alt	0.243587	10.8577	9.16325e-28	8.75713	1.00141e-18	0.243587	0.351422
rs9931853_chr16_68821791_68821989_C_G_snpctr_alt	0.217949	9.41241	2.42449e-21	7.59144	1.5819e-14	0.217949	0.314434
rs9931853_chr16_68821791_68821989_C_G_snpctr_ref	0.0404021	-0.596323	0.72452	-0.480956	0.684726	0.0404021	0.0582879
rs12919719_chr16_68822242_68822440_C_G_snpctr_alt	0.0405405	-0.588517	0.721907	-0.47466	0.682485	0.0405405	0.0584876
rs12919719_chr16_68822242_68822440_C_G_snpctr_ref	0.0559703	0.281296	0.389242	0.226875	0.410261	0.0559703	0.0807481
rs12924033_chr16_68822500_68822698_G_A_snpctr_alt	0.0909109	2.25098	0.0121933	1.8155	0.0347238	0.0909109	0.131157
rs4552018_chr16_68822755_68822953_T_G_snpctr_ref	0.527773	26.8779	1.98866e-159	21.678	1.65475e-104	0.527773	0.761416
rs4420522_chr16_68822872_68823070_A_G_snpctr_alt	0.173913	6.93001	2.10409e-12	5.58929	1.13998e-08	0.173913	0.250903
rs4420522_chr16_68822872_68823070_A_G_snpctr_ref	0.338799	16.225	1.67827e-59	13.086	1.97858e-39	0.338799	0.488783
rs10163398_chr16_68823025_68823223_C_G_snpctr_alt	0.102563	2.90783	0.00181974	2.34527	0.00950676	0.102563	0.147967
rs10163398_chr16_68823025_68823223_C_G_snpctr_ref	0.254536	11.4749	8.81871e-31	9.25491	1.07205e-20	0.254536	0.367217
rs12596834_chr16_68823100_68823298_T_C_snpctr_alt	0.158537	6.06324	6.67043e-10	4.89021	5.03636e-07	0.158537	0.228721
rs12596834_chr16_68823100_68823298_T_C_snpctr_ref	0.16129	6.21844	2.51061e-10	5.01539	2.64632e-07	0.16129	0.232693
rs34097984_chr16_68824049_68824247_T_G_snpctr_alt	0.0471661	-0.215021	0.585124	-0.173422	0.56884	0.0471661	0.0680462
rs34097984_chr16_68824049_68824247_T_G_snpctr_ref	0.0380953	-0.72636	0.766191	-0.585835	0.721007	0.0380953	0.0549599
rs60302411_chr16_68824121_68824319_A_C_snpctr_alt	0.214288	9.20605	1.69177e-20	7.425	5.63905e-14	0.214288	0.309152
rs60302411_chr16_68824121_68824319_A_C_snpctr_ref	0.0324663	-1.04368	0.851684	-0.841765	0.80004	0.0324663	0.046839
rs57688464_chr16_68826010_68826208_G_C_snpctr_ref	0.060606	0.542623	0.293695	0.437644	0.330822	0.060606	0.087436
rs34530130_chr16_68827521_68827719_C_T_snpctr_alt	0.0893841	2.16491	0.0151972	1.74608	0.0403988	0.0893841	0.128954
rs34530130_chr16_68827521_68827719_C_T_snpctr_ref	0.322224	15.2907	4.4131e-53	12.3324	3.02903e-35	0.322224	0.464871
rs33965787_chr16_68828074_68828272_G_A_snpctr_alt	0.0491804	-0.101468	0.54041	-0.0818372	0.532612	0.0491804	0.0709523
rs33965787_chr16_68828074_68828272_G_A_snpctr_ref	0.0413533	-0.542703	0.706333	-0.437709	0.669201	0.0413533	0.0596601
rs17715762_chr16_68828151_68828349_T_G_snpctr_alt	0.047619	-0.189488	0.575145	-0.152829	0.560733	0.047619	0.0686997
rs17715762_chr16_68828151_68828349_T_G_snpctr_ref	0.0538458	0.161532	0.435837	0.130281	0.448172	0.0538458	0.0776831
rs12928043_chr16_68828786_68828984_G_A_snpctr_alt	0.0492455	-0.0977961	0.538953	-0.078876	0.531434	0.0492455	0.0710463
rs12928043_chr16_68828786_68828984_G_A_snpctr_ref	0.053572	0.146096	0.441923	0.117831	0.453101	0.053572	0.077288
rs17715799_chr16_68830412_68830610_A_T_snpctr_alt	0.070624	1.10736	0.134069	0.893124	0.185895	0.070624	0.101889
rs17715799_chr16_68830412_68830610_A_T_snpctr_ref	0.0711088	1.13469	0.128252	0.915168	0.180052	0.0711088	0.102588
rs1075959_chr16_68832651_68832849_A_G_snpctr_alt	0.0507936	-0.0105259	0.504199	-0.00848949	0.503387	0.0507936	0.0732797
rs1862748_chr16_68832844_68833042_C_T_snpctr_ref	0.108621	3.24934	0.000578361	2.62071	0.00438737	0.108621	0.156707
rs12599391_chr16_69605250_69605448_T_C_snpctr_alt	0.154109	5.8136	3.05722e-09	4.68887	1.37359e-06	0.154109	0.222332
rs12599391_chr16_69605250_69605448_T_C_snpctr_ref	0.075952	1.40771	0.0796085	1.13537	0.128111	0.075952	0.109576
rs862320_chr16_69651767_69651965_C_T_snpctr_alt	0.0459768	-0.282061	0.611052	-0.227492	0.589979	0.0459768	0.0663305
rs862320_chr16_69651767_69651965_C_T_snpctr_ref	0.467677	23.4902	2.56756e-122	18.9457	2.39687e-80	0.467677	0.674716
rs12598642_chr16_69848673_69848871_A_G_snpctr_ref	0.0520832	0.0621677	0.475215	0.0501404	0.480005	0.0520832	0.0751401
rs2937121_chr16_69870310_69870508_T_G_snpctr_ref	0.123912	4.11131	1.96713e-05	3.31591	0.000456723	0.123912	0.178767
rs66473537_chr16_75250763_75250961_G_A_snpctr_alt	0.0612245	0.577488	0.281805	0.465764	0.320692	0.0612245	0.0883283
rs3826110_chr16_75277681_75277879_G_A_snpctr_alt	0.0579734	0.394216	0.346711	0.317949	0.375262	0.0579734	0.083638
rs28439846_chr16_75280279_75280477_G_A_snpctr_ref	0.0649361	0.786721	0.215722	0.634518	0.262871	0.0649361	0.093683
rs28595463_chr16_75281136_75281334_C_T_snpctr_alt	0.22069	9.56692	5.50705e-22	7.71605	5.99939e-15	0.22069	0.318388
rs60879082_chr16_75282966_75283164_G_A_snpctr_alt	0.025641	-1.42844	0.923417	-1.15208	0.875357	0.025641	0.0369922
rs60879082_chr16_75282966_75283164_G_A_snpctr_ref	0.086276	1.9897	0.0233121	1.60476	0.0542733	0.086276	0.12447
rs8046145_chr16_75294922_75295120_G_C_snpctr_ref	0.0375596	-0.756562	0.775344	-0.610194	0.729133	0.0375596	0.054187
rs13337397_chr16_75295540_75295738_C_A_snpctr_alt	0.0816332	1.72797	0.0419966	1.39367	0.0817086	0.0816332	0.117772
rs13337397_chr16_75295540_75295738_C_A_snpctr_ref	0.100001	2.76343	0.00285986	2.2288	0.0129135	0.100001	0.144271
rs6564261_chr16_75492143_75492341_C_T_snpctr_alt	0.055046	0.229192	0.40936	0.184852	0.426673	0.055046	0.0794146
rs7195161_chr16_75495473_75495671_T_C_snpctr_alt	0.142602	5.16492	1.20268e-07	4.16569	1.55205e-05	0.142602	0.205731
rs7195161_chr16_75495473_75495671_T_C_snpctr_ref	0.132868	4.61621	1.95404e-06	3.72314	9.83816e-05	0.132868	0.191688
rs1834013_chr16_75496064_75496262_G_T_snpctr_alt	0.191781	7.93726	1.03348e-15	6.40168	7.68394e-11	0.191781	0.276681
rs1834013_chr16_75496064_75496262_G_T_snpctr_ref	0.125001	4.17275	1.50475e-05	3.36547	0.000382073	0.125001	0.180339
rs12443634_chr16_81524175_81524373_A_C_snpctr_alt	0.189075	7.78474	3.49288e-15	6.27866	1.70748e-10	0.189075	0.272778
rs12443634_chr16_81524175_81524373_A_C_snpctr_ref	0.191489	7.92083	1.17961e-15	6.38843	8.37991e-11	0.191489	0.276261
rs56823429_chr16_81533690_81533888_C_A_snpctr_alt	0.0820313	1.75041	0.0400234	1.41177	0.0790088	0.0820313	0.118346
rs2925979_chr16_81534691_81534889_T_C_snpctr_alt	0.0394746	-0.648608	0.741704	-0.523125	0.699556	0.0394746	0.0569498
rs2925979_chr16_81534691_81534889_T_C_snpctr_ref	0.0281688	-1.28594	0.900768	-1.03716	0.850168	0.0281688	0.040639
rs11076701_chr16_88774426_88774624_A_G_snpctr_alt	0.069863	1.06446	0.14356	0.858526	0.195301	0.069863	0.100791
rs11076701_chr16_88774426_88774624_A_G_snpctr_ref	0.0568594	0.331418	0.370164	0.267301	0.394619	0.0568594	0.0820308
rs11076702_chr16_88774470_88774668_A_C_snpctr_alt	0.0377367	-0.746576	0.77234	-0.60214	0.726459	0.0377367	0.0544425
rs11076702_chr16_88774470_88774668_A_C_snpctr_ref	0.206798	8.7838	7.90204e-19	7.08444	6.98027e-13	0.206798	0.298346
rs8059794_chr16_88787289_88787487_C_T_snpctr_alt	0.0430033	-0.449686	0.673531	-0.362687	0.641581	0.0430033	0.0620406
rs8059794_chr16_88787289_88787487_C_T_snpctr_ref	0.030457	-1.15695	0.876353	-0.933119	0.824621	0.030457	0.0439402
rs837763_chr16_88853630_88853828_C_T_snpctr_ref	0.217014	9.35973	3.99717e-21	7.54895	2.19397e-14	0.217014	0.313085
rs551118_chr16_88855985_88856183_C_G_snpctr_alt	0.144736	5.28526	6.2764e-08	4.26274	1.00966e-05	0.144736	0.208811
rs551118_chr16_88855985_88856183_C_G_snpctr_ref	0.0192308	-1.7898	0.963257	-1.44354	0.925565	0.0192308	0.0277441
rs2926776_chr16_88858503_88858701_A_G_snpctr_alt	0.0303036	-1.1656	0.878112	-0.940097	0.826416	0.0303036	0.0437188
rs66461358_chr16_89535158_89535356_T_C_snpctr_alt	0.0740722	1.30174	0.0965025	1.0499	0.146882	0.0740722	0.106864
rs66461358_chr16_89535158_89535356_T_C_snpctr_ref	0.25	11.2192	1.64096e-29	9.04868	7.23509e-20	0.25	0.360674
rs1043246_chr17_3827987_3828185_C_G_snpctr_alt	0.0363633	-0.823999	0.79503	-0.664584	0.746842	0.0363633	0.0524611
rs2003552_chr17_3857816_3858014_T_C_snpctr_alt	0.473669	23.828	8.56306e-126	19.2181	1.30552e-82	0.473669	0.683361
rs2003552_chr17_3857816_3858014_T_C_snpctr_ref	0.064515	0.762979	0.222738	0.615369	0.269155	0.064515	0.0930754
rs1974611_chr17_3859326_3859524_T_C_snpctr_alt	0.170245	6.72324	8.88658e-12	5.42253	2.93815e-08	0.170245	0.245612
rs3826482_chr17_3860257_3860455_A_T_snpctr_alt	0.0693073	1.03313	0.150771	0.833257	0.20235	0.0693073	0.0999893
rs3826482_chr17_3860257_3860455_A_T_snpctr_ref	0.0251607	-1.45551	0.927236	-1.17392	0.879787	0.0251607	0.0362993
rs8074454_chr17_3981049_3981247_G_C_snpctr_alt	0.243243	10.8383	1.13311e-27	8.74147	1.15044e-18	0.243243	0.350926
rs8074454_chr17_3981049_3981247_G_C_snpctr_ref	0.115385	3.63062	0.00014137	2.92822	0.00170453	0.115385	0.166465
rs9902846_chr17_4040675_4040873_C_T_snpctr_alt	0.137932	4.90166	4.75142e-07	3.95336	3.85302e-05	0.137932	0.198994
rs9902846_chr17_4040675_4040873_C_T_snpctr_ref	0.030303	-1.16563	0.878118	-0.940121	0.826422	0.030303	0.043718
rs9914106_chr17_4066734_4066932_G_A_snpctr_alt	0.145632	5.33576	4.75736e-08	4.30347	8.40704e-06	0.145632	0.210103
rs9914106_chr17_4066734_4066932_G_A_snpctr_ref	0.0275862	-1.31878	0.906379	-1.06365	0.856255	0.0275862	0.0397985
rs858519_chr17_7531866_7532064_T_C_snpctr_alt	0.136376	4.81393	7.39949e-07	3.8826	5.1672e-05	0.136376	0.196748
rs858519_chr17_7531866_7532064_T_C_snpctr_ref	0.0321285	-1.06272	0.856046	-0.857124	0.804312	0.0321285	0.0463516
rs858518_chr17_7532926_7533124_G_A_snpctr_alt	0.0184059	-1.8363	0.966843	-1.48104	0.930702	0.0184059	0.0265541
rs858518_chr17_7532926_7533124_G_A_snpctr_ref	0.134176	4.68995	1.36633e-06	3.78261	7.75956e-05	0.134176	0.193575
rs55954208_chr17_9776058_9776256_A_C_snpctr_alt	0.0804665	1.66221	0.0482356	1.34063	0.0900206	0.0804665	0.116089
rs55954208_chr17_9776058_9776256_A_C_snpctr_ref	0.051282	0.0170066	0.493216	0.0137164	0.494528	0.051282	0.0739843
rs55673552_chr17_9777494_9777692_G_A_snpctr_alt	0.0341297	-0.949914	0.828922	-0.766139	0.778203	0.0341297	0.0492387
rs55673552_chr17_9777494_9777692_G_A_snpctr_ref	0.130435	4.47902	3.74927e-06	3.61249	0.000151636	0.130435	0.188177
rs9674498_chr17_9777742_9777940_T_G_snpctr_ref	0.154958	5.86146	2.29407e-09	4.72747	1.13666e-06	0.154958	0.223557
rs62066051_chr17_9780261_9780459_C_G_snpctr_alt	0.0242431	-1.50724	0.934126	-1.21564	0.88794	0.0242431	0.0349754
rs62066051_chr17_9780261_9780459_C_G_snpctr_ref	0.126216	4.24124	1.11145e-05	3.42071	0.000312294	0.126216	0.182092
rs78761021_chr17_9780288_9780486_A_G_snpctr_ref	0.224703	9.79314	6.02458e-23	7.89851	1.41127e-15	0.224703	0.324177
rs62066057_chr17_9783948_9784146_A_G_snpctr_alt	0.0809352	1.68863	0.0456455	1.36194	0.086609	0.0809352	0.116765
rs62066057_chr17_9783948_9784146_A_G_snpctr_ref	0.0701827	1.08248	0.139519	0.87306	0.191315	0.0701827	0.101252
rs62066058_chr17_9784429_9784627_A_G_snpctr_ref	0.134615	4.71467	1.21054e-06	3.80254	7.16093e-05	0.134615	0.194208
rs17810453_chr17_9789367_9789565_A_G_snpctr_alt	0.0382774	-0.716093	0.763033	-0.577554	0.718217	0.0382774	0.0552227
rs17810453_chr17_9789367_9789565_A_G_snpctr_ref	0.203823	8.61613	3.46271e-18	6.94921	1.83668e-12	0.203823	0.294055
rs2221602_chr17_17333214_17333412_A_G_snpctr_ref	0.315152	14.892	1.85754e-50	12.0109	1.5569e-33	0.315152	0.454668
rs8073398_chr17_17340413_17340611_T_C_snpctr_ref	0.400029	19.6767	1.7073e-86	15.87	5.1158e-57	0.400029	0.57712
rs1880900_chr17_17344023_17344221_T_C_snpctr_alt	0.0845069	1.88997	0.0293808	1.52433	0.0637132	0.0845069	0.121918
rs1880900_chr17_17344023_17344221_T_C_snpctr_ref	0.0279326	-1.29925	0.903072	-1.04789	0.852656	0.0279326	0.0402983
rs1242504_chr17_17367116_17367314_T_C_snpctr_alt	0.144869	5.29274	6.02492e-08	4.26878	9.82734e-06	0.144869	0.209002
rs1242504_chr17_17367116_17367314_T_C_snpctr_ref	0.0994322	2.73135	0.00315381	2.20293	0.0138	0.0994322	0.14345
rs1242516_chr17_17386980_17387178_T_C_snpctr_alt	0.0818195	1.73848	0.0410634	1.40214	0.0804364	0.0818195	0.118041
rs1242516_chr17_17386980_17387178_T_C_snpctr_ref	0.0343138	-0.939533	0.826272	-0.757767	0.775705	0.0343138	0.0495043
rs11653380_chr17_17403435_17403633_G_A_snpctr_ref	0.0722897	1.20126	0.114826	0.968856	0.166309	0.0722897	0.104292
rs4646409_chr17_17409954_17410152_A_G_snpctr_ref	0.324138	15.3985	8.37139e-54	12.4195	1.02478e-35	0.324138	0.467632
rs4646407_chr17_17411933_17412131_G_C_snpctr_alt	0.144444	5.26877	6.86698e-08	4.24945	1.07149e-05	0.144444	0.208389
rs4646407_chr17_17411933_17412131_G_C_snpctr_ref	0.0314969	-1.09833	0.86397	-0.885841	0.812148	0.0314969	0.0454404
rs9899445_chr17_17611025_17611223_T_C_snpctr_ref	0.220473	9.55472	6.19576e-22	7.70622	6.48009e-15	0.220473	0.318076
rs8065154_chr17_17614848_17615046_G_A_snpctr_ref	0.320758	15.208	1.56495e-52	12.2658	6.91391e-35	0.320758	0.462756
rs7224739_chr17_17632379_17632577_G_A_snpctr_alt	0.0649348	0.786646	0.215744	0.634458	0.262891	0.0649348	0.0936811
rs7224739_chr17_17632379_17632577_G_A_snpctr_ref	0.134922	4.73199	1.11165e-06	3.81652	6.76749e-05	0.134922	0.194651
rs11655029_chr17_17649073_17649271_T_C_snpctr_alt	0.114798	3.59755	0.000160613	2.90155	0.0018566	0.114798	0.165618
rs9900803_chr17_17650879_17651077_C_T_snpctr_ref	0.121933	3.99977	3.17018e-05	3.22596	0.000627764	0.121933	0.175912
rs9916866_chr17_27183056_27183254_C_G_snpctr_alt	0.253731	11.4295	1.48855e-30	9.21832	1.50901e-20	0.253731	0.366056
rs9916866_chr17_27183056_27183254_C_G_snpctr_ref	0.0540541	0.173277	0.431217	0.139754	0.444427	0.0540541	0.0779836
rs10908278_chr17_36099853_36100051_T_A_snpctr_alt	0.037037	-0.786019	0.784072	-0.633952	0.736944	0.037037	0.0534331
rs10908278_chr17_36099853_36100051_T_A_snpctr_ref	0.0266663	-1.37064	0.914756	-1.10547	0.865522	0.0266663	0.0384714
rs4795399_chr17_38061340_38061538_T_C_snpctr_alt	0.0326087	-1.03565	0.849818	-0.835292	0.798223	0.0326087	0.0470444
rs4795399_chr17_38061340_38061538_T_C_snpctr_ref	0.317075	15.0004	3.64793e-51	12.0984	5.38706e-34	0.317075	0.457443
rs2305480_chr17_38062097_38062295_G_A_snpctr_alt	0.494333	24.9928	3.65808e-138	20.1576	1.15435e-90	0.494333	0.713171
rs2305480_chr17_38062097_38062295_G_A_snpctr_ref	0.0704238	1.09607	0.136523	0.884021	0.188342	0.0704238	0.1016
rs2305479_chr17_38062118_38062316_C_T_snpctr_alt	0.0917432	2.2979	0.0107837	1.85334	0.031917	0.0917432	0.132357
rs2305479_chr17_38062118_38062316_C_T_snpctr_ref	0.341463	16.3752	1.43716e-60	13.2072	3.98718e-40	0.341463	0.492628
rs684214_chr17_40696816_40697014_C_T_snpctr_alt	0.16814	6.60457	1.99341e-11	5.32681	4.99753e-08	0.16814	0.242575
rs684214_chr17_40696816_40697014_C_T_snpctr_ref	0.062873	0.670418	0.251296	0.540716	0.294352	0.062873	0.0907066
rs591939_chr17_40697976_40698174_A_G_snpctr_alt	0.0736126	1.27583	0.101008	1.029	0.151739	0.0736126	0.1062
rs591939_chr17_40697976_40698174_A_G_snpctr_ref	0.0430528	-0.446895	0.672525	-0.360436	0.64074	0.0430528	0.0621121
rs668799_chr17_40716136_40716334_C_T_snpctr_alt	0.0867289	2.01523	0.0219402	1.62535	0.0520436	0.0867289	0.125123
rs665268_chr17_40721930_40722128_A_G_snpctr_alt	0.0666665	0.884268	0.188276	0.713193	0.237863	0.0666665	0.0961795
rs34855406_chr17_40731312_40731510_G_C_snpctr_alt	0.271611	12.4375	8.18199e-36	10.0312	5.55563e-24	0.271611	0.391851
rs34855406_chr17_40731312_40731510_G_C_snpctr_ref	0.0735262	1.27097	0.10187	1.02508	0.152663	0.0735262	0.106076
rs35635959_chr17_40772189_40772387_T_C_snpctr_alt	0.0512821	0.0170092	0.493215	0.0137185	0.494527	0.0512821	0.0739844
rs35635959_chr17_40772189_40772387_T_C_snpctr_ref	0.03125	-1.11225	0.866984	-0.897067	0.815158	0.03125	0.0450842
rs7405889_chr17_45571577_45571775_C_T_snpctr_alt	0.219694	9.51081	9.45885e-22	7.6708	8.54613e-15	0.219694	0.316952
rs8065669_chr17_45724897_45725095_G_A_snpctr_alt	0.527779	26.8783	1.9713e-159	21.6783	1.64533e-104	0.527779	0.761424
rs8065669_chr17_45724897_45725095_G_A_snpctr_ref	0.0588232	0.442119	0.329202	0.356584	0.360701	0.0588232	0.0848639
rs2317826_chr17_45730800_45730998_C_T_snpctr_alt	0.0555581	0.258058	0.398181	0.208133	0.417563	0.0555581	0.0801534
rs2317826_chr17_45730800_45730998_C_T_snpctr_ref	0.191917	7.94493	9.71478e-16	6.40787	7.37853e-11	0.191917	0.276878
rs9902779_chr17_57496318_57496516_G_A_snpctr_alt	0.0888889	2.137	0.0162991	1.72356	0.0423934	0.0888889	0.12824
rs9902779_chr17_57496318_57496516_G_A_snpctr_ref	0.0458012	-0.291962	0.614842	-0.235478	0.593081	0.0458012	0.0660771
rs9895429_chr17_57496871_57497069_A_C_snpctr_alt	0.0645995	0.767742	0.22132	0.619211	0.267889	0.0645995	0.0931973
rs16943520_chr17_57499684_57499882_C_T_snpctr_alt	0.214926	9.24199	1.2098e-20	7.45399	4.52808e-14	0.214926	0.310072
rs16943520_chr17_57499684_57499882_C_T_snpctr_ref	0.0569768	0.338036	0.367668	0.272637	0.392566	0.0569768	0.0822002
rs12600858_chr17_57504821_57505019_G_A_snpctr_ref	0.0277776	-1.30799	0.904562	-1.05494	0.854274	0.0277776	0.0400746
rs2060779_chr17_57505993_57506191_G_A_snpctr_ref	0.0880877	2.09183	0.0182268	1.68714	0.0457886	0.0880877	0.127084
rs8075971_chr17_57516287_57516485_T_C_snpctr_alt	0.0110497	-2.25099	0.987807	-1.8155	0.965276	0.0110497	0.0159413
rs8075971_chr17_57516287_57516485_T_C_snpctr_ref	0.11017	3.33663	0.000423997	2.69111	0.00356071	0.11017	0.158941
rs9903442_chr17_57518873_57519071_T_C_snpctr_alt	0.0370348	-0.786141	0.784108	-0.63405	0.736976	0.0370348	0.05343
rs57676627_chr17_62203029_62203227_C_T_snpctr_alt	0.0441222	-0.386613	0.650478	-0.311817	0.62241	0.0441222	0.0636548
rs57676627_chr17_62203029_62203227_C_T_snpctr_ref	0.0661764	0.85664	0.195822	0.69091	0.244811	0.0661764	0.0954724
rs60276348_chr17_62203205_62203403_C_T_snpctr_alt	0.219181	9.48186	1.2489e-21	7.64745	1.02498e-14	0.219181	0.316211
rs1035061_chr17_65646964_65647162_A_G_snpctr_alt	0.0389843	-0.676246	0.750558	-0.545416	0.707266	0.0389843	0.0562425
rs887747_chr17_65647895_65648093_G_A_snpctr_ref	0.032614	-1.03535	0.849748	-0.835048	0.798155	0.032614	0.0470521
rs11657492_chr17_65648328_65648526_T_G_snpctr_alt	0.135294	4.75299	1.00217e-06	3.83345	6.31794e-05	0.135294	0.195189
rs11657492_chr17_65648328_65648526_T_G_snpctr_ref	0.0368098	-0.798827	0.787805	-0.644282	0.740304	0.0368098	0.0531053
rs9915591_chr17_65825991_65826189_C_G_snpctr_ref	0.318182	15.0628	1.42212e-51	12.1487	2.91481e-34	0.318182	0.45904
rs12602556_chr17_65826762_65826960_A_G_snpctr_alt	0.124252	4.1305	1.80989e-05	3.33139	0.000432065	0.124252	0.179258
rs12602556_chr17_65826762_65826960_A_G_snpctr_ref	0.143518	5.21658	9.11281e-08	4.20735	1.29189e-05	0.143518	0.207053
rs62084208_chr17_65827344_65827542_C_T_snpctr_alt	0.102871	2.9252	0.00172119	2.35927	0.00915537	0.102871	0.148411
rs62084208_chr17_65827344_65827542_C_T_snpctr_ref	0.204968	8.68064	1.96771e-18	7.00124	1.26853e-12	0.204968	0.295706
rs7223643_chr17_65830183_65830381_A_G_snpctr_alt	0.141666	5.11219	1.5922e-07	4.12316	1.86853e-05	0.141666	0.204381
rs7223643_chr17_65830183_65830381_A_G_snpctr_ref	0.230435	10.1163	2.33944e-24	8.15913	1.68725e-16	0.230435	0.332447
rs7221651_chr17_65832291_65832489_G_A_snpctr_alt	0.125233	4.18579	1.42089e-05	3.37598	0.00036776	0.125233	0.180673
rs1976053_chr17_65832903_65833101_C_G_snpctr_ref	0.368421	17.8949	6.46178e-72	14.4329	1.60737e-47	0.368421	0.531519
rs1976054_chr17_65833125_65833323_T_G_snpctr_alt	0.0309279	-1.1304	0.870847	-0.911711	0.81904	0.0309279	0.0446195
rs1976054_chr17_65833125_65833323_T_G_snpctr_ref	0.0740742	1.30185	0.0964833	1.04999	0.146861	0.0740742	0.106866
rs2052187_chr17_65834638_65834836_T_C_snpctr_ref	0.1227	4.043	2.6386e-05	3.26082	0.000555454	0.1227	0.177018
rs7224923_chr17_65842166_65842364_T_G_snpctr_alt	0.100612	2.79786	0.0025721	2.25657	0.0120174	0.100612	0.145153
rs62084214_chr17_65843226_65843424_C_G_snpctr_alt	0.0175439	-1.88489	0.970278	-1.52023	0.935773	0.0175439	0.0253106
rs62084214_chr17_65843226_65843424_C_G_snpctr_ref	0.0340909	-0.952101	0.829477	-0.767903	0.778728	0.0340909	0.0491827
rs62084234_chr17_65846961_65847159_A_G_snpctr_alt	0.137929	4.9015	4.75539e-07	3.95323	3.85515e-05	0.137929	0.198989
rs62084234_chr17_65846961_65847159_A_G_snpctr_ref	0.0322584	-1.0554	0.854379	-0.851219	0.802676	0.0322584	0.046539
rs7212293_chr17_65847226_65847424_A_G_snpctr_ref	0.484381	24.4318	3.92436e-132	19.7051	9.74086e-87	0.484381	0.698814
rs4791046_chr17_65851874_65852072_G_A_snpctr_alt	0.0714284	1.1527	0.124516	0.929696	0.176264	0.0714284	0.103049
rs4791046_chr17_65851874_65852072_G_A_snpctr_ref	0.209305	8.92514	2.22558e-19	7.19844	3.04525e-13	0.209305	0.301963
rs4790908_chr17_65852808_65853006_T_G_snpctr_ref	0.0704607	1.09815	0.136069	0.885699	0.18789	0.0704607	0.101653
rs28609796_chr17_65855005_65855203_T_A_snpctr_ref	0.180223	7.28571	1.59989e-13	5.87618	2.09921e-09	0.180223	0.260007
rs12450907_chr17_65870545_65870743_T_G_snpctr_ref	0.176923	7.09969	6.25187e-13	5.72615	5.13684e-09	0.176923	0.255246
rs8079291_chr17_65887523_65887721_A_G_snpctr_alt	0.210526	8.99399	1.19208e-19	7.25397	2.02371e-13	0.210526	0.303725
rs8079291_chr17_65887523_65887721_A_G_snpctr_ref	0.0362325	-0.83137	0.797118	-0.670529	0.74874	0.0362325	0.0522725
rs8079754_chr17_65887797_65887995_A_G_snpctr_alt	0.0432892	-0.433568	0.667699	-0.349688	0.636714	0.0432892	0.0624531
rs8079754_chr17_65887797_65887995_A_G_snpctr_ref	0.0436682	-0.412206	0.659906	-0.332458	0.630228	0.0436682	0.0629998
rs61676547_chr17_65892408_65892606_G_C_snpctr_alt	0.209426	8.93197	2.09239e-19	7.20395	2.92468e-13	0.209426	0.302138
rs61676547_chr17_65892408_65892606_G_C_snpctr_ref	0.141509	5.1033	1.66888e-07	4.11599	1.92759e-05	0.141509	0.204154
rs56148300_chr17_65892653_65892851_T_C_snpctr_alt	0.162651	6.29514	1.53558e-10	5.07725	1.91466e-07	0.162651	0.234656
rs3206817_chr17_65892735_65892933_A_G_snpctr_alt	0.0912163	2.2682	0.0116587	1.82938	0.0336715	0.0912163	0.131597
rs3206817_chr17_65892735_65892933_A_G_snpctr_ref	0.0779229	1.51882	0.0644044	1.22498	0.110292	0.0779229	0.112419
rs12600941_chr17_65918708_65918906_A_G_snpctr_ref	0.0111738	-2.24399	0.987583	-1.80986	0.964841	0.0111738	0.0161204
rs2748427_chr17_76121765_76121963_A_G_snpctr_alt	0.109274	3.28617	0.000507793	2.65041	0.00401967	0.109274	0.15765
rs7216058_chr17_80696523_80696721_A_C_snpctr_alt	0.348179	16.7538	2.65737e-63	13.5125	6.598e-42	0.348179	0.502315
rs7216058_chr17_80696523_80696721_A_C_snpctr_ref	0.139023	4.96317	3.46761e-07	4.00297	3.12762e-05	0.139023	0.200568
rs7208565_chr17_80696593_80696791_C_T_snpctr_alt	0.47296	23.788	2.22318e-125	19.1858	2.42978e-82	0.47296	0.682337
rs7208565_chr17_80696593_80696791_C_T_snpctr_ref	0.0543478	0.189832	0.42472	0.153106	0.439157	0.0543478	0.0784073
rs11663691_chr18_7063509_7063707_T_A_snpctr_alt	0.140426	5.04224	2.30059e-07	4.06674	2.38376e-05	0.140426	0.202591
rs11663691_chr18_7063509_7063707_T_A_snpctr_ref	0.0864197	1.9978	0.022869	1.6113	0.0535574	0.0864197	0.124677
rs1462783_chr18_7063577_7063775_A_C_snpctr_ref	0.260868	11.8319	1.33545e-32	9.54282	6.94969e-22	0.260868	0.376353
rs79862131_chr18_52614510_52614708_C_T_snpctr_alt	0.0265486	-1.37727	0.915786	-1.11082	0.866677	0.0265486	0.0383016
rs75221148_chr18_52614984_52615182_G_C_snpctr_alt	0.0329224	-1.01797	0.845654	-0.821028	0.794185	0.0329224	0.047497
rs75221148_chr18_52614984_52615182_G_C_snpctr_ref	0.166667	6.52152	3.48002e-11	5.25983	7.20943e-08	0.166667	0.240449
rs9807403_chr18_52637099_52637297_G_T_snpctr_alt	0.0198015	-1.75763	0.960595	-1.41759	0.921845	0.0198015	0.0285675
rs72926972_chr18_53085028_53085226_C_A_snpctr_alt	0.321839	15.269	6.15645e-53	12.3149	3.76329e-35	0.321839	0.464316
rs72926972_chr18_53085028_53085226_C_A_snpctr_ref	0.177762	7.147	4.43465e-13	5.76431	4.09969e-09	0.177762	0.256457
rs1620012_chr18_54661735_54661933_T_C_snpctr_alt	0.101852	2.86774	0.00206706	2.31293	0.0103631	0.101852	0.146941
rs1657423_chr18_54661995_54662193_A_G_snpctr_alt	0.0363636	-0.823979	0.795024	-0.664568	0.746837	0.0363636	0.0524616
rs1657423_chr18_54661995_54662193_A_G_snpctr_ref	0.0641049	0.739863	0.229692	0.596725	0.275345	0.0641049	0.0924838
rs17683985_chr18_54669954_54670152_T_C_snpctr_alt	0.152913	5.74616	4.56452e-09	4.63448	1.78916e-06	0.152913	0.220606
rs17683985_chr18_54669954_54670152_T_C_snpctr_ref	0.204221	8.63853	2.84699e-18	6.96728	1.61566e-12	0.204221	0.294628
rs10469130_chr18_54671591_54671789_C_A_snpctr_ref	0.0510948	0.00645453	0.497425	0.0052058	0.497923	0.0510948	0.0737143
rs56058728_chr19_7241606_7241804_G_A_snpctr_alt	0.193448	8.03127	4.82347e-16	6.4775	4.66277e-11	0.193448	0.279087
rs56058728_chr19_7241606_7241804_G_A_snpctr_ref	0.0379155	-0.736496	0.769286	-0.59401	0.723747	0.0379155	0.0547005
rs112132305_chr19_7242367_7242565_G_T_snpctr_alt	0.204083	8.63077	3.04693e-18	6.96102	1.68909e-12	0.204083	0.29443
rs141152627_chr19_7242506_7242704_C_T_snpctr_alt	0.384605	18.8072	3.29563e-79	15.1687	2.85084e-52	0.384605	0.554868
rs1366246_chr19_7244173_7244371_A_G_snpctr_alt	0.126582	4.26187	1.01361e-05	3.43735	0.000293719	0.126582	0.18262
rs1366246_chr19_7244173_7244371_A_G_snpctr_ref	0.0476193	-0.189472	0.575139	-0.152816	0.560728	0.0476193	0.0687001
rs75909646_chr19_7244306_7244504_A_T_snpctr_alt	0.169911	6.70439	1.01128e-11	5.40732	3.19873e-08	0.169911	0.245129
rs75909646_chr19_7244306_7244504_A_T_snpctr_ref	0.182913	7.43737	5.13549e-14	5.9985	9.95753e-10	0.182913	0.263888
rs8102376_chr19_7244900_7245098_T_G_snpctr_ref	0.0952381	2.49491	0.00629938	2.01224	0.0220976	0.0952381	0.1374
rs8105456_chr19_7245094_7245292_T_C_snpctr_alt	0.142858	5.17937	1.11318e-07	4.17734	1.47467e-05	0.142858	0.206101
rs8105456_chr19_7245094_7245292_T_C_snpctr_ref	0.133681	4.66201	1.56565e-06	3.76008	8.49305e-05	0.133681	0.19286
rs8106080_chr19_7245557_7245755_T_C_snpctr_alt	0.273794	12.5605	1.73962e-36	10.1305	2.02249e-24	0.273794	0.395001
rs8106080_chr19_7245557_7245755_T_C_snpctr_ref	0.222222	9.65331	2.37967e-22	7.78573	3.46551e-15	0.222222	0.320599
rs4804833_chr19_7970536_7970734_A_G_snpctr_ref	0.173334	6.89735	2.64914e-12	5.56295	1.32625e-08	0.173334	0.250068
rs11085725_chr19_10462414_10462612_C_T_snpctr_alt	0.0353535	-0.880921	0.81082	-0.710493	0.761301	0.0353535	0.0510044
rs11085725_chr19_10462414_10462612_C_T_snpctr_ref	0.0463576	-0.260594	0.602797	-0.210178	0.583236	0.0463576	0.0668799
rs2900660_chr19_13022760_13022958_C_A_snpctr_alt	0.039604	-0.641315	0.739341	-0.517243	0.697507	0.039604	0.0571364
rs2900660_chr19_13022760_13022958_C_A_snpctr_ref	0.0754701	1.38054	0.0837095	1.11346	0.132756	0.0754701	0.10888
rs2974751_chr19_13052935_13053133_A_C_snpctr_alt	0.211382	9.04225	7.67382e-20	7.29289	1.51686e-13	0.211382	0.30496
rs1049481_chr19_13054682_13054880_G_T_snpctr_ref	0.218182	9.42554	2.1395e-21	7.60203	1.45764e-14	0.218182	0.31477
rs2974755_chr19_13062564_13062762_C_T_snpctr_alt	0.229508	10.064	3.98338e-24	8.11699	2.38939e-16	0.229508	0.33111
rs2974755_chr19_13062564_13062762_C_T_snpctr_ref	0.276923	12.7369	1.84285e-37	10.2728	4.67327e-25	0.276923	0.399516
rs58542926_chr19_19379450_19379648_C_T_snpctr_alt	0.0760186	1.41146	0.079054	1.13839	0.127478	0.0760186	0.109672
rs8107974_chr19_19388401_19388599_A_T_snpctr_alt	0.278075	12.8018	8.00504e-38	10.3251	2.71212e-25	0.278075	0.401177
rs10401969_chr19_19407619_19407817_T_C_snpctr_alt	0.045042	-0.334758	0.631096	-0.269994	0.606418	0.045042	0.0649819
rs10401969_chr19_19407619_19407817_T_C_snpctr_ref	0.0301011	-1.17701	0.880405	-0.949302	0.828766	0.0301011	0.0434267
rs7250869_chr19_33887306_33887504_T_C_snpctr_ref	0.219697	9.51096	9.4453e-22	7.67092	8.53812e-15	0.219697	0.316956
rs7256564_chr19_33889494_33889692_A_G_snpctr_ref	0.0530303	0.11556	0.454001	0.0932031	0.462871	0.0530303	0.0765065
rs10406327_chr19_33890739_33890937_C_G_snpctr_alt	0.0674157	0.9265	0.177093	0.747254	0.227455	0.0674157	0.0972603
rs889138_chr19_33892310_33892508_C_T_snpctr_ref	0.226448	9.89155	2.2647e-23	7.97788	7.44317e-16	0.226448	0.326696
rs10422861_chr19_33894747_33894945_C_T_snpctr_alt	0.0943372	2.44413	0.00726009	1.97128	0.0243461	0.0943372	0.1361
rs10422861_chr19_33894747_33894945_C_T_snpctr_ref	0.118056	3.78119	7.80406e-05	3.04966	0.0011455	0.118056	0.170318
rs4805881_chr19_33896333_33896531_A_C_snpctr_alt	0.0444921	-0.365758	0.642727	-0.294997	0.616002	0.0444921	0.0641885
rs4805881_chr19_33896333_33896531_A_C_snpctr_ref	0.0382511	-0.71758	0.763492	-0.578754	0.718622	0.0382511	0.0551846
rs731839_chr19_33898966_33899164_G_A_snpctr_alt	0.164265	6.38613	8.50662e-11	5.15064	1.298e-07	0.164265	0.236984
rs731839_chr19_33898966_33899164_G_A_snpctr_ref	0.127604	4.31948	7.82002e-06	3.48381	0.000247167	0.127604	0.184094
rs10426693_chr19_46147428_46147626_T_C_snpctr_alt	0.038961	-0.677559	0.750974	-0.546475	0.70763	0.038961	0.0562088
rs10426693_chr19_46147428_46147626_T_C_snpctr_ref	0.133347	4.64319	1.71533e-06	3.7449	9.02337e-05	0.133347	0.192379
rs11670462_chr19_46148287_46148485_C_T_snpctr_alt	0.159997	6.14555	3.98433e-10	4.9566	3.58686e-07	0.159997	0.230827
rs11670462_chr19_46148287_46148485_C_T_snpctr_ref	0.044445	-0.368414	0.643718	-0.297139	0.61682	0.044445	0.0641206
rs10408179_chr19_46156905_46157103_T_C_snpctr_alt	0.12931	4.41562	5.03615e-06	3.56135	0.000184478	0.12931	0.186555
rs10408179_chr19_46156905_46157103_T_C_snpctr_ref	0.0666675	0.88432	0.188262	0.713235	0.23785	0.0666675	0.0961808
rs10406431_chr19_46156920_46157118_A_G_snpctr_ref	0.0234368	-1.5527	0.939752	-1.2523	0.89477	0.0234368	0.0338121
rs10407429_chr19_46157138_46157336_G_A_snpctr_alt	0.0962213	2.55034	0.00538092	2.05694	0.0198461	0.0962213	0.138818
rs10407429_chr19_46157138_46157336_G_A_snpctr_ref	0.0542368	0.183573	0.427174	0.148058	0.441149	0.0542368	0.0782471
rs6509231_chr19_46158194_46158392_A_G_snpctr_alt	0.188406	7.747	4.70445e-15	6.24823	2.0757e-10	0.188406	0.271812
rs6509231_chr19_46158194_46158392_A_G_snpctr_ref	0.101692	2.85874	0.0021266	2.30568	0.0105643	0.101692	0.146711
rs10415769_chr19_46158544_46158742_G_T_snpctr_ref	0.0629001	0.671946	0.250809	0.541948	0.293927	0.0629001	0.0907457
rs10421206_chr19_46158687_46158885_G_A_snpctr_alt	0.695644	36.3413	1.80618e-289	29.3105	3.81225e-189	0.695644	1.0036
rs10421206_chr19_46158687_46158885_G_A_snpctr_ref	0.175324	7.00958	1.1952e-12	5.65347	7.8621e-09	0.175324	0.25294
rs10420680_chr19_46158729_46158927_A_G_snpctr_alt	0.0113961	-2.23146	0.987175	-1.79975	0.96405	0.0113961	0.0164411
rs10420680_chr19_46158729_46158927_A_G_snpctr_ref	0.0330578	-1.01033	0.843833	-0.81487	0.792427	0.0330578	0.0476924
rs10421259_chr19_46158761_46158959_G_A_snpctr_alt	0.0693637	1.03632	0.150027	0.835825	0.201627	0.0693637	0.100071
rs10421259_chr19_46158761_46158959_G_A_snpctr_ref	0.153847	5.79881	3.33926e-09	4.67695	1.45589e-06	0.153847	0.221954
rs10422601_chr19_46159315_46159513_G_C_snpctr_ref	0.202246	8.52719	7.49738e-18	6.87748	3.04613e-12	0.202246	0.291779
rs55698417_chr19_46160039_46160237_C_T_snpctr_alt	0.158309	6.05037	7.22564e-10	4.87984	5.30872e-07	0.158309	0.228392
rs55698417_chr19_46160039_46160237_C_T_snpctr_ref	0.417858	20.6818	2.52853e-95	16.6806	9.07624e-63	0.417858	0.602841
rs58069157_chr19_46160069_46160267_A_G_snpctr_alt	0.0493827	-0.0900637	0.535882	-0.0726395	0.528954	0.0493827	0.0712442
rs58069157_chr19_46160069_46160267_A_G_snpctr_ref	0.0305289	-1.1529	0.875524	-0.929852	0.823776	0.0305289	0.0440439
rs55864746_chr19_46160147_46160345_G_A_snpctr_ref	0.3125	14.7425	1.71987e-49	11.8903	6.64514e-33	0.3125	0.450842
rs8104845_chr19_46161227_46161425_A_G_snpctr_alt	0.28744	13.3298	7.76587e-41	10.7509	2.9328e-27	0.28744	0.414688
rs8109244_chr19_46163697_46163895_A_C_snpctr_ref	0.181818	7.37563	8.1786e-14	5.9487	1.35139e-09	0.181818	0.262308
rs2238691_chr19_46178944_46179142_G_A_snpctr_alt	0.0721221	1.19181	0.116668	0.961237	0.168217	0.0721221	0.10405
rs2238691_chr19_46178944_46179142_G_A_snpctr_ref	0.103895	2.98291	0.00142762	2.40582	0.00806811	0.103895	0.149888
rs1800437_chr19_46181293_46181491_G_C_snpctr_alt	0.120097	3.89626	4.88445e-05	3.14247	0.000837642	0.120097	0.173263
rs1800437_chr19_46181293_46181491_G_C_snpctr_ref	0.269797	12.3352	2.92703e-35	9.94877	1.27656e-23	0.269797	0.389234
rs313839_chr19_47221458_47221656_C_G_snpctr_alt	0.0245398	-1.49052	0.931956	-1.20216	0.885348	0.0245398	0.0354034
rs10415551_chr19_47577153_47577351_A_G_snpctr_alt	0.1	2.76335	0.00286055	2.22874	0.0129156	0.1	0.144269
rs10415551_chr19_47577153_47577351_A_G_snpctr_ref	0.107143	3.16601	0.00077274	2.55349	0.00533241	0.107143	0.154574
rs10415740_chr19_47577166_47577364_C_G_snpctr_alt	0.183043	7.44466	4.85967e-14	6.00438	9.60326e-10	0.183043	0.264075
rs10415740_chr19_47577166_47577364_C_G_snpctr_ref	0.0736906	1.28023	0.100231	1.03255	0.150906	0.0736906	0.106313
rs11667244_chr19_47580086_47580284_A_G_snpctr_alt	0.097822	2.64058	0.00413826	2.12972	0.0165975	0.097822	0.141127
rs11667244_chr19_47580086_47580284_A_G_snpctr_ref	0.0440141	-0.392704	0.652731	-0.316729	0.624276	0.0440141	0.0634989
rs10408163_chr19_47597003_47597201_T_C_snpctr_alt	0.095238	2.49491	0.00629949	2.01223	0.0220978	0.095238	0.137399
rs10408163_chr19_47597003_47597201_T_C_snpctr_ref	0.0772945	1.48339	0.0689854	1.19641	0.115769	0.0772945	0.111512
rs4804024_chr19_47609113_47609311_C_T_snpctr_alt	0.137145	4.8573	5.95001e-07	3.91758	4.47215e-05	0.137145	0.197858
rs4804026_chr19_47610280_47610478_A_G_snpctr_alt	0.222223	9.65335	2.3788e-22	7.78576	3.46469e-15	0.222223	0.3206
rs4804026_chr19_47610280_47610478_A_G_snpctr_ref	0.374984	18.2649	7.87769e-75	14.7313	2.03018e-49	0.374984	0.540988
rs12609406_chr19_47611029_47611227_A_G_snpctr_alt	0.0256413	-1.42842	0.923415	-1.15207	0.875354	0.0256413	0.0369926
rs11680058_chr2_16574570_16574768_G_A_snpctr_alt	0.283471	13.1061	1.5197e-39	10.5705	2.04147e-26	0.283471	0.408963
rs11680058_chr2_16574570_16574768_G_A_snpctr_ref	0.0262008	-1.39688	0.918776	-1.12663	0.870052	0.0262008	0.0377998
rs72794281_chr2_23893166_23893364_G_A_snpctr_alt	0.0385545	-0.700476	0.758185	-0.564958	0.713949	0.0385545	0.0556224
rs72794281_chr2_23893166_23893364_G_A_snpctr_ref	0.375	18.2658	7.75183e-75	14.732	2.00898e-49	0.375	0.541011
rs55801864_chr2_23922226_23922424_C_T_snpctr_ref	0.0425531	-0.475064	0.682629	-0.383156	0.649198	0.0425531	0.0613912
rs72796171_chr2_23942568_23942766_G_C_snpctr_alt	0.388905	19.0496	3.30983e-81	15.3642	1.42323e-53	0.388905	0.561071
rs72796171_chr2_23942568_23942766_G_C_snpctr_ref	0.0270273	-1.35029	0.911539	-1.08906	0.861935	0.0270273	0.0389922
rs12619592_chr2_23971316_23971514_C_A_snpctr_ref	0.0512822	0.0170152	0.493212	0.0137234	0.494525	0.0512822	0.0739846
rs17508218_chr2_23976437_23976635_C_T_snpctr_ref	0.111842	3.43092	0.000300767	2.76716	0.00282736	0.111842	0.161354
rs72798057_chr2_23976632_23976830_T_C_snpctr_ref	0.122727	4.04452	2.62158e-05	3.26204	0.000553063	0.122727	0.177057
rs72798064_chr2_23982733_23982931_T_C_snpctr_alt	0.0918889	2.30612	0.0105521	1.85996	0.0314454	0.0918889	0.132568
rs72798064_chr2_23982733_23982931_T_C_snpctr_ref	0.0518517	0.0491197	0.480412	0.0396167	0.484199	0.0518517	0.0748062
rs72782117_chr2_24026822_24027020_G_A_snpctr_alt	0.124031	4.11803	1.91063e-05	3.32133	0.00044794	0.124031	0.178939
rs17711825_chr2_24124479_24124677_T_C_snpctr_alt	0.0931698	2.37832	0.0086958	1.9182	0.0275428	0.0931698	0.134416
rs17711825_chr2_24124479_24124677_T_C_snpctr_ref	0.113821	3.54248	0.000198188	2.85714	0.0021374	0.113821	0.164209
rs72796329_chr2_24141813_24142011_G_A_snpctr_alt	0.250979	11.2744	8.77782e-30	9.0932	4.80816e-20	0.250979	0.362086
rs72796329_chr2_24141813_24142011_G_A_snpctr_ref	0.287884	13.3548	5.55091e-41	10.7711	2.35584e-27	0.287884	0.415329
rs72796343_chr2_24147532_24147730_G_A_snpctr_alt	0.0990548	2.71007	0.00336344	2.18577	0.0144163	0.0990548	0.142906
rs4665248_chr2_24167652_24167850_C_A_snpctr_alt	0.0875	2.0587	0.0197616	1.66041	0.0484158	0.0875	0.126236
rs4665248_chr2_24167652_24167850_C_A_snpctr_ref	0.0882331	2.10003	0.0178632	1.69375	0.0451569	0.0882331	0.127293
rs483428_chr2_25305037_25305235_C_T_snpctr_alt	0.148581	5.50196	1.87801e-08	4.43752	4.55009e-06	0.148581	0.214356
rs483428_chr2_25305037_25305235_C_T_snpctr_ref	0.175116	6.9978	1.30009e-12	5.64397	8.30876e-09	0.175116	0.252638
rs551573_chr2_25305405_25305603_G_A_snpctr_alt	0.0519483	0.0545644	0.478243	0.0440081	0.482449	0.0519483	0.0749455
rs1530016_chr2_25305657_25305855_C_T_snpctr_ref	0.03876	-0.68889	0.754554	-0.555614	0.710762	0.03876	0.0559189
rs17745923_chr2_25643845_25644043_A_G_snpctr_alt	0.0902243	2.21228	0.0134737	1.78428	0.0371891	0.0902243	0.130166
rs17745923_chr2_25643845_25644043_A_G_snpctr_ref	0.186529	7.64118	1.07624e-14	6.16287	3.5718e-10	0.186529	0.269104
rs34104763_chr2_25644100_25644298_T_C_snpctr_alt	0.146071	5.36051	4.14932e-08	4.32344	7.68074e-06	0.146071	0.210737
rs34104763_chr2_25644100_25644298_T_C_snpctr_ref	0.220245	9.54185	7.01519e-22	7.69584	7.02856e-15	0.220245	0.317746
rs13025966_chr2_25649077_25649275_G_A_snpctr_alt	0.067308	0.920428	0.178675	0.742357	0.228935	0.067308	0.0971049
rs6749855_chr2_26255164_26255362_A_G_snpctr_alt	0.0518868	0.0510995	0.479623	0.0412135	0.483563	0.0518868	0.0748568
rs6546715_chr2_26261421_26261619_G_A_snpctr_alt	0.166666	6.52147	3.48115e-11	5.25979	7.21097e-08	0.166666	0.240448
rs6546715_chr2_26261421_26261619_G_A_snpctr_ref	0.0262184	-1.39589	0.918626	-1.12584	0.869882	0.0262184	0.0378251
rs4665812_chr2_26262189_26262387_C_A_snpctr_alt	0.495238	25.0439	1.01787e-138	20.1988	5.01924e-91	0.495238	0.714478
rs1371553_chr2_26262849_26263047_G_A_snpctr_alt	0.0681818	0.969686	0.166101	0.782086	0.217082	0.0681818	0.0983655
rs7579199_chr2_26266397_26266595_G_A_snpctr_alt	0.0428567	-0.45795	0.676506	-0.369353	0.644068	0.0428567	0.0618291
rs1550382_chr2_26266778_26266976_T_G_snpctr_alt	0.0971428	2.60229	0.00463017	2.09884	0.0179156	0.0971428	0.140147
rs1550382_chr2_26266778_26266976_T_G_snpctr_ref	0.265309	12.0822	6.55511e-34	9.74475	9.71314e-23	0.265309	0.38276
rs1550381_chr2_26266847_26267045_A_G_snpctr_alt	0.148315	5.48696	2.0445e-08	4.42543	4.81256e-06	0.148315	0.213973
rs1550381_chr2_26266847_26267045_A_G_snpctr_ref	0.0857142	1.95803	0.0251131	1.57922	0.0571427	0.0857142	0.123659
rs4665814_chr2_26273588_26273786_G_T_snpctr_ref	0.144927	5.29599	5.91857e-08	4.2714	9.71235e-06	0.144927	0.209085
rs7599132_chr2_26279711_26279909_T_A_snpctr_alt	0.0423274	-0.487789	0.68715	-0.393419	0.652995	0.0423274	0.0610655
rs3910272_chr2_26287743_26287941_T_A_snpctr_alt	0.222222	9.65331	2.37964e-22	7.78573	3.46549e-15	0.222222	0.320599
rs3910272_chr2_26287743_26287941_T_A_snpctr_ref	0.0656878	0.829093	0.203526	0.668693	0.251846	0.0656878	0.0947674
rs3955310_chr2_26290729_26290927_T_G_snpctr_alt	0.0430368	-0.447796	0.67285	-0.361163	0.641011	0.0430368	0.062089
rs3955310_chr2_26290729_26290927_T_G_snpctr_ref	0.087121	2.03734	0.0208082	1.64318	0.0501725	0.087121	0.125689
rs2384322_chr2_26291047_26291245_C_G_snpctr_alt	0.133331	4.6423	1.72278e-06	3.74417	9.04937e-05	0.133331	0.192356
rs2384322_chr2_26291047_26291245_C_G_snpctr_ref	0.194798	8.10736	2.58666e-16	6.53887	3.09936e-11	0.194798	0.281034
rs4233709_chr2_26291394_26291592_T_C_snpctr_ref	0.0465113	-0.251932	0.599453	-0.203192	0.580507	0.0465113	0.0671016
rs4233710_chr2_26291466_26291664_G_A_snpctr_alt	0.110441	3.35194	0.00040123	2.70346	0.00343108	0.110441	0.159333
rs4233710_chr2_26291466_26291664_G_A_snpctr_ref	0.200927	8.45284	1.42149e-17	6.81751	4.63155e-12	0.200927	0.289876
rs4665819_chr2_26308974_26309172_A_G_snpctr_alt	0.0975683	2.62627	0.00431626	2.11818	0.0170798	0.0975683	0.140761
rs4665819_chr2_26308974_26309172_A_G_snpctr_ref	0.0310345	-1.1244	0.869577	-0.906865	0.817761	0.0310345	0.0447733
rs4665822_chr2_26312456_26312654_C_G_snpctr_alt	0.0550039	0.226815	0.410284	0.182934	0.427425	0.0550039	0.0793538
rs4665823_chr2_26312624_26312822_A_G_snpctr_ref	0.354707	17.1218	5.10197e-66	13.8093	1.11931e-43	0.354707	0.511735
rs11126364_chr2_26314416_26314614_A_G_snpctr_alt	0.0944444	2.45017	0.00713937	1.97615	0.0240689	0.0944444	0.136254
rs13030858_chr2_26315352_26315550_G_A_snpctr_alt	0.22174	9.62613	3.10102e-22	7.76381	4.12072e-15	0.22174	0.319903
rs13030858_chr2_26315352_26315550_G_A_snpctr_ref	0.0657894	0.834821	0.201909	0.673312	0.250374	0.0657894	0.094914
rs4665306_chr2_26319025_26319223_C_T_snpctr_alt	0.0449102	-0.34219	0.633896	-0.275988	0.608722	0.0449102	0.0647917
rs4665306_chr2_26319025_26319223_C_T_snpctr_ref	0.05	-0.0552635	0.522036	-0.0445719	0.517776	0.05	0.0721348
rs10048648_chr2_26320216_26320414_T_C_snpctr_alt	0.0346607	-0.919977	0.821207	-0.741993	0.770954	0.0346607	0.0500048
rs11678157_chr2_26321427_26321625_T_C_snpctr_alt	0.0645161	0.763043	0.222719	0.615421	0.269138	0.0645161	0.0930771
rs6758545_chr2_26322516_26322714_A_G_snpctr_alt	0.177273	7.1194	5.41979e-13	5.74205	4.67695e-09	0.177273	0.25575
rs6758545_chr2_26322516_26322714_A_G_snpctr_ref	0.111111	3.38972	0.000349821	2.73393	0.00312919	0.111111	0.1603
rs2117279_chr2_26325429_26325627_C_G_snpctr_alt	0.161502	6.23037	2.32664e-10	5.02501	2.51699e-07	0.161502	0.232998
rs2117279_chr2_26325429_26325627_C_G_snpctr_ref	0.0395604	-0.643769	0.740137	-0.519222	0.698197	0.0395604	0.0570736
rs6704930_chr2_26325606_26325804_G_A_snpctr_alt	0.0592594	0.466711	0.320353	0.376419	0.353303	0.0592594	0.0854933
rs6546767_chr2_26328647_26328845_A_G_snpctr_alt	0.224026	9.755	8.78046e-23	7.86774	1.80547e-15	0.224026	0.323201
rs6546767_chr2_26328647_26328845_A_G_snpctr_ref	0.401709	19.7714	2.62335e-87	15.9463	1.51023e-57	0.401709	0.579544
rs6742226_chr2_26342438_26342636_T_C_snpctr_alt	0.0475242	-0.194833	0.577238	-0.157139	0.562432	0.0475242	0.0685629
rs6729191_chr2_26343906_26344104_C_T_snpctr_alt	0.286179	13.2587	2.00913e-40	10.6936	5.45266e-27	0.286179	0.412869
rs11126375_chr2_26344688_26344886_G_A_snpctr_alt	0.0370368	-0.78603	0.784075	-0.633961	0.736947	0.0370368	0.0534328
rs2289022_chr2_26350037_26350235_G_T_snpctr_alt	0.0481927	-0.157145	0.562435	-0.126743	0.550428	0.0481927	0.0695274
rs2289022_chr2_26350037_26350235_G_T_snpctr_ref	0.199301	8.36117	3.1049e-17	6.74358	7.72668e-12	0.199301	0.28753
rs13007198_chr2_26351931_26352129_T_C_snpctr_ref	0.0258063	-1.41912	0.922068	-1.14457	0.873806	0.0258063	0.0372307
rs6546780_chr2_26352758_26352956_T_C_snpctr_alt	0.170732	6.75067	7.35816e-12	5.44465	2.59534e-08	0.170732	0.246314
rs6546780_chr2_26352758_26352956_T_C_snpctr_ref	0.0574914	0.367042	0.356794	0.296032	0.383603	0.0574914	0.0829425
rs28699126_chr2_26357195_26357393_C_T_snpctr_alt	0.034786	-0.912913	0.819356	-0.736296	0.769225	0.034786	0.0501856
rs2289021_chr2_26362416_26362614_G_T_snpctr_ref	0.0899992	2.19959	0.0139181	1.77404	0.0380279	0.0899992	0.129841
rs877273_chr2_27139923_27140121_C_T_snpctr_alt	0.0444397	-0.36871	0.643828	-0.297377	0.616911	0.0444397	0.064113
rs877273_chr2_27139923_27140121_C_T_snpctr_ref	0.0677967	0.947975	0.171571	0.764575	0.222262	0.0677967	0.0978099
rs4316900_chr2_27140243_27140441_C_T_snpctr_ref	0.228037	9.9811	9.2209e-24	8.0501	4.13624e-16	0.228037	0.328988
rs12615303_chr2_27140474_27140672_C_T_snpctr_alt	0.242425	10.7922	1.87386e-27	8.70427	1.59807e-18	0.242425	0.349745
rs12615303_chr2_27140474_27140672_C_T_snpctr_ref	0.0833334	1.82382	0.0340899	1.47097	0.0706494	0.0833334	0.120225
rs1866655_chr2_27208768_27208966_T_A_snpctr_alt	0.0428663	-0.457406	0.67631	-0.368914	0.643904	0.0428663	0.0618431
rs1866655_chr2_27208768_27208966_T_A_snpctr_ref	0.0269375	-1.35536	0.912348	-1.09314	0.862834	0.0269375	0.0388625
rs4665934_chr2_27229792_27229990_T_A_snpctr_alt	0.0183487	-1.83953	0.967081	-1.48364	0.931048	0.0183487	0.0264715
rs4665935_chr2_27229793_27229991_C_A_snpctr_alt	0.0769229	1.46244	0.0718099	1.17951	0.119097	0.0769229	0.110976
rs4665935_chr2_27229793_27229991_C_A_snpctr_ref	0.010929	-2.25779	0.988021	-1.82099	0.965696	0.010929	0.0157672
rs780094_chr2_27741138_27741336_T_C_snpctr_alt	0.172414	6.84549	3.81069e-12	5.52113	1.68415e-08	0.172414	0.24874
rs780094_chr2_27741138_27741336_T_C_snpctr_ref	0.0273972	-1.32944	0.908148	-1.07224	0.858194	0.0273972	0.0395258
rs780093_chr2_27742504_27742702_T_C_snpctr_alt	0.0613496	0.584542	0.279428	0.471453	0.318658	0.0613496	0.0885088
rs71441090_chr2_27927869_27928067_G_A_snpctr_ref	0.313726	14.8116	6.16416e-50	11.9461	3.40356e-33	0.313726	0.452611
rs1012311_chr2_40474923_40475121_G_C_snpctr_alt	0.0937501	2.41103	0.00795371	1.94458	0.0259127	0.0937501	0.135253
rs10490209_chr2_40476767_40476965_T_G_snpctr_ref	0.123429	4.08408	2.21257e-05	3.29395	0.000493942	0.123429	0.17807
rs921069_chr2_43206823_43207021_A_G_snpctr_alt	0.0620688	0.625085	0.265958	0.504153	0.307077	0.0620688	0.0895464
rs921068_chr2_43206882_43207080_A_G_snpctr_ref	0.0630405	0.67986	0.248297	0.548331	0.291732	0.0630405	0.0909482
rs7573628_chr2_43208942_43209140_G_A_snpctr_alt	0.0953813	2.50299	0.00615745	2.01875	0.0217567	0.0953813	0.137606
rs7573628_chr2_43208942_43209140_G_A_snpctr_ref	0.199997	8.40041	2.22464e-17	6.77522	6.21073e-12	0.199997	0.288534
rs10168092_chr2_43208974_43209172_A_G_snpctr_alt	0.116023	3.66659	0.000122904	2.95723	0.00155207	0.116023	0.167385
rs3953604_chr2_43426654_43426852_G_C_snpctr_alt	0.151714	5.67861	6.78974e-09	4.58	2.32492e-06	0.151714	0.218877
rs3953604_chr2_43426654_43426852_G_C_snpctr_ref	0.0350877	-0.895908	0.814849	-0.722581	0.765031	0.0350877	0.0506208
rs2052927_chr2_43436655_43436853_G_A_snpctr_alt	0.234667	10.3548	1.9895e-25	8.35153	3.3692e-17	0.234667	0.338552
rs2052927_chr2_43436655_43436853_G_A_snpctr_ref	0.0265971	-1.37454	0.915364	-1.10862	0.866202	0.0265971	0.0383714
rs13407351_chr2_43456635_43456833_A_G_snpctr_alt	0.0322576	-1.05545	0.854389	-0.851254	0.802686	0.0322576	0.0465379
rs13399366_chr2_43461020_43461218_C_T_snpctr_alt	0.159574	6.1217	4.62909e-10	4.93737	3.95925e-07	0.159574	0.230217
rs13399366_chr2_43461020_43461218_C_T_snpctr_ref	0.0304872	-1.15525	0.876005	-0.931746	0.824266	0.0304872	0.0439838
rs10203499_chr2_43466520_43466718_A_C_snpctr_alt	0.133298	4.64046	1.7382e-06	3.74269	9.10301e-05	0.133298	0.192309
rs13402198_chr2_43495009_43495207_A_T_snpctr_ref	0.204363	8.64655	2.65407e-18	6.97374	1.5431e-12	0.204363	0.294833
rs13399243_chr2_43501587_43501785_G_A_snpctr_alt	0.307748	14.4746	8.76566e-48	11.6743	8.62606e-32	0.307748	0.443987
rs13399243_chr2_43501587_43501785_G_A_snpctr_ref	0.0478467	-0.176651	0.570109	-0.142475	0.556648	0.0478467	0.0690282
rs13394059_chr2_43505116_43505314_G_A_snpctr_alt	0.157282	5.99246	1.03345e-09	4.83313	6.72022e-07	0.157282	0.226909
rs35720761_chr2_43519878_43520076_C_T_snpctr_alt	0.0152672	-2.01324	0.977955	-1.62375	0.947785	0.0152672	0.0220259
rs35720761_chr2_43519878_43520076_C_T_snpctr_ref	0.0602739	0.5239	0.300174	0.422544	0.336314	0.0602739	0.0869569
rs10190311_chr2_43527637_43527835_A_T_snpctr_alt	0.091836	2.30313	0.0106358	1.85755	0.0316162	0.091836	0.132491
rs74382177_chr2_43527958_43528156_C_A_snpctr_alt	0.0838921	1.85531	0.0317758	1.49637	0.0672781	0.0838921	0.121031
rs10173636_chr2_43529820_43530018_C_G_snpctr_ref	0.304687	14.3021	1.06187e-46	11.5351	4.38801e-31	0.304687	0.439571
rs10179816_chr2_43531205_43531403_G_A_snpctr_ref	0.248063	11.11	5.60795e-29	8.9606	1.61454e-19	0.248063	0.357879
rs13405434_chr2_43538720_43538918_G_T_snpctr_alt	0.0180181	-1.85816	0.968427	-1.49867	0.933021	0.0180181	0.0259946
rs13405434_chr2_43538720_43538918_G_T_snpctr_ref	0.399996	19.6748	1.77201e-86	15.8684	5.24129e-57	0.399996	0.577072
rs17406174_chr2_43557385_43557583_C_G_snpctr_alt	0.0651799	0.800464	0.211721	0.645602	0.259268	0.0651799	0.0940348
rs17406174_chr2_43557385_43557583_C_G_snpctr_ref	0.20978	8.95191	1.74693e-19	7.22003	2.59886e-13	0.20978	0.302648
rs55877805_chr2_43557498_43557696_G_C_snpctr_alt	0.110838	3.3743	0.000370022	2.72149	0.00324943	0.110838	0.159905
rs55877805_chr2_43557498_43557696_G_C_snpctr_ref	0.272727	12.5004	3.7135e-36	10.082	3.31757e-24	0.272727	0.393462
rs13411629_chr2_43566891_43567089_T_C_snpctr_alt	0.0333335	-0.994793	0.840082	-0.802336	0.788821	0.0333335	0.0480901
rs13411629_chr2_43566891_43567089_T_C_snpctr_ref	0.0888889	2.13699	0.0162992	1.72356	0.0423936	0.0888889	0.12824
rs72790907_chr2_43575096_43575294_C_T_snpctr_alt	0.186567	7.64336	1.05814e-14	6.16464	3.53228e-10	0.186567	0.26916
rs72790907_chr2_43575096_43575294_C_T_snpctr_ref	0.0638317	0.724462	0.234391	0.584304	0.279508	0.0638317	0.0920897
rs13411485_chr2_43575885_43576083_C_G_snpctr_ref	0.211954	9.07448	5.71105e-20	7.31889	1.2502e-13	0.211954	0.305785
rs6743071_chr2_43586188_43586386_T_G_snpctr_alt	0.0537975	0.158808	0.43691	0.128084	0.449041	0.0537975	0.0776133
rs6743071_chr2_43586188_43586386_T_G_snpctr_ref	0.541929	27.676	6.7981e-169	22.3216	1.13917e-110	0.541929	0.781839
rs76857293_chr2_43591577_43591775_C_T_snpctr_ref	0.0630631	0.681131	0.247894	0.549356	0.29138	0.0630631	0.0909808
rs112972772_chr2_43600622_43600820_T_A_snpctr_alt	0.279851	12.902	2.19353e-38	10.4059	1.1653e-25	0.279851	0.403739
rs79629200_chr2_43602833_43603031_T_G_snpctr_alt	0.0426667	-0.468661	0.680344	-0.377992	0.647282	0.0426667	0.061555
rs79629200_chr2_43602833_43603031_T_G_snpctr_ref	0.183908	7.49343	3.35478e-14	6.04371	7.5303e-10	0.183908	0.265323
rs57381820_chr2_43626569_43626767_G_T_snpctr_alt	0.309091	14.5503	2.90624e-48	11.7353	4.19909e-32	0.309091	0.445924
rs57381820_chr2_43626569_43626767_G_T_snpctr_ref	0.0349645	-0.90285	0.816697	-0.72818	0.766748	0.0349645	0.0504431
rs17039131_chr2_43652299_43652497_A_C_snpctr_alt	0.230398	10.1142	2.38887e-24	8.15748	1.71047e-16	0.230398	0.332395
rs17039131_chr2_43652299_43652497_A_C_snpctr_ref	0.134731	4.72121	1.17223e-06	3.80782	7.00986e-05	0.134731	0.194375
rs78886764_chr2_43653400_43653598_C_A_snpctr_ref	0.0416667	-0.525035	0.700221	-0.423459	0.66402	0.0416667	0.0601123
rs78108161_chr2_43663749_43663947_C_T_snpctr_alt	0.252874	11.3812	2.59318e-30	9.17936	2.16833e-20	0.252874	0.36482
rs78108161_chr2_43663749_43663947_C_T_snpctr_ref	0.0344827	-0.930012	0.823818	-0.750087	0.773399	0.0344827	0.049748
rs28700209_chr2_43667366_43667564_T_C_snpctr_ref	0.053012	0.114531	0.454408	0.0923733	0.463201	0.053012	0.0764802
rs7567685_chr2_43668070_43668268_G_C_snpctr_ref	0.545441	27.8739	2.76445e-171	22.4813	3.16458e-112	0.545441	0.786904
rs7581586_chr2_43668077_43668275_T_C_snpctr_ref	0.326532	15.5335	1.02865e-54	12.5283	2.61239e-36	0.326532	0.471087
rs7586101_chr2_43669752_43669950_T_C_snpctr_alt	0.0333349	-0.994715	0.840063	-0.802273	0.788802	0.0333349	0.0480921
rs7586101_chr2_43669752_43669950_T_C_snpctr_ref	0.0270327	-1.34999	0.91149	-1.08881	0.861882	0.0270327	0.0389999
rs7609256_chr2_43672400_43672598_A_C_snpctr_alt	0.134094	4.68533	1.39752e-06	3.77889	7.8766e-05	0.134094	0.193457
rs7609256_chr2_43672400_43672598_A_C_snpctr_ref	0.0428125	-0.460444	0.677401	-0.371364	0.644817	0.0428125	0.0617653
rs7556744_chr2_43672696_43672894_A_G_snpctr_alt	0.0652118	0.80226	0.211201	0.647051	0.2588	0.0652118	0.0940807
rs7556744_chr2_43672696_43672894_A_G_snpctr_ref	0.0327876	-1.02557	0.847453	-0.827157	0.795926	0.0327876	0.0473025
rs77527404_chr2_43678288_43678486_C_T_snpctr_alt	0.0640244	0.735323	0.231072	0.593063	0.276569	0.0640244	0.0923676
rs77527404_chr2_43678288_43678486_C_T_snpctr_ref	0.073843	1.28883	0.0987294	1.03948	0.14929	0.073843	0.106533
rs12105710_chr2_43679040_43679238_G_A_snpctr_alt	0.0549326	0.2228	0.411846	0.179696	0.428696	0.0549326	0.079251
rs12105710_chr2_43679040_43679238_G_A_snpctr_ref	0.127039	4.28763	9.02934e-06	3.45813	0.000271973	0.127039	0.183279
rs17030818_chr2_43680219_43680417_C_T_snpctr_alt	0.0568615	0.331537	0.370119	0.267396	0.394582	0.0568615	0.0820339
rs17030818_chr2_43680219_43680417_C_T_snpctr_ref	0.0485836	-0.135111	0.553738	-0.108972	0.543388	0.0485836	0.0700913
rs76282560_chr2_43682536_43682734_G_A_snpctr_alt	0.290697	13.5134	6.51609e-42	10.899	5.82361e-28	0.290697	0.419388
rs76282560_chr2_43682536_43682734_G_A_snpctr_ref	0.0512818	0.016995	0.49322	0.013707	0.494532	0.0512818	0.073984
rs7572923_chr2_43685010_43685208_C_A_snpctr_alt	0.0761903	1.42115	0.0776373	1.1462	0.125856	0.0761903	0.109919
rs7599799_chr2_43685394_43685592_A_G_snpctr_alt	0.239028	10.6007	1.47872e-26	8.54984	6.16306e-18	0.239028	0.344845
rs7599799_chr2_43685394_43685592_A_G_snpctr_ref	0.149999	5.58193	1.18932e-08	4.50202	3.36551e-06	0.149999	0.216403
rs79955955_chr2_43686886_43687084_A_T_snpctr_ref	0.169811	6.69878	1.05082e-11	5.4028	3.2804e-08	0.169811	0.244986
rs6746058_chr2_43687443_43687641_T_C_snpctr_alt	0.034482	-0.93005	0.823827	-0.750118	0.773408	0.034482	0.0497471
rs6746058_chr2_43687443_43687641_T_C_snpctr_ref	0.149123	5.53252	1.57832e-08	4.46217	4.05669e-06	0.149123	0.215139
rs17030845_chr2_43687780_43687978_C_T_snpctr_ref	0.104938	3.04172	0.00117615	2.45325	0.00707852	0.104938	0.151394
rs17030859_chr2_43689805_43690003_G_A_snpctr_ref	0.0496948	-0.0724721	0.528887	-0.0584513	0.523305	0.0496948	0.0716944
rs17039133_chr2_43694471_43694669_A_G_snpctr_alt	0.246575	11.0262	1.42906e-28	8.89298	2.97451e-19	0.246575	0.355733
rs17039133_chr2_43694471_43694669_A_G_snpctr_ref	0.0620179	0.622214	0.266901	0.501837	0.307891	0.0620179	0.0894729
rs13405776_chr2_43739022_43739220_C_T_snpctr_alt	0.116503	3.69368	0.000110515	2.97908	0.00144556	0.116503	0.168079
rs13419380_chr2_43739085_43739283_T_G_snpctr_alt	0.275362	12.6489	5.66951e-37	10.2018	9.73017e-25	0.275362	0.397264
rs13419380_chr2_43739085_43739283_T_G_snpctr_ref	0.257791	11.6584	1.03961e-31	9.4029	2.6539e-21	0.257791	0.371913
rs7597135_chr2_43739638_43739836_A_G_snpctr_alt	0.0327869	-1.02561	0.847462	-0.827191	0.795936	0.0327869	0.0473014
rs7570748_chr2_43739662_43739860_C_A_snpctr_alt	0.282237	13.0365	3.79321e-39	10.5144	3.70799e-26	0.282237	0.407182
rs7570748_chr2_43739662_43739860_C_A_snpctr_ref	0.0333329	-0.994827	0.84009	-0.802362	0.788828	0.0333329	0.0480893
rs10189235_chr2_43745421_43745619_C_G_snpctr_ref	0.144882	5.29344	6.00192e-08	4.26934	9.80252e-06	0.144882	0.20902
rs79271345_chr2_43745995_43746193_C_T_snpctr_alt	0.140625	5.0535	2.16893e-07	4.07582	2.29259e-05	0.140625	0.202879
rs6726643_chr2_43753647_43753845_A_C_snpctr_ref	0.0620156	0.622082	0.266944	0.50173	0.307929	0.0620156	0.0894695
rs55761545_chr2_48555522_48555720_C_T_snpctr_alt	0.0666683	0.88437	0.188248	0.713275	0.237838	0.0666683	0.0961821
rs11690845_chr2_48584727_48584925_C_T_snpctr_ref	0.255092	11.5062	6.1358e-31	9.28018	8.45943e-21	0.255092	0.368019
rs6545427_chr2_54771626_54771824_T_C_snpctr_alt	0.0441379	-0.385723	0.650149	-0.311099	0.622137	0.0441379	0.0636776
rs6545427_chr2_54771626_54771824_T_C_snpctr_ref	0.2051	8.68812	1.84244e-18	7.00727	1.21505e-12	0.2051	0.295897
rs11892788_chr2_54784009_54784207_T_C_snpctr_alt	0.0317463	-1.08427	0.860877	-0.8745	0.809077	0.0317463	0.0458003
rs11892788_chr2_54784009_54784207_T_C_snpctr_ref	0.194286	8.07847	3.27916e-16	6.51557	3.62071e-11	0.194286	0.280295
rs4455199_chr2_54792011_54792209_T_C_snpctr_alt	0.0496031	-0.0776407	0.530943	-0.06262	0.524965	0.0496031	0.0715621
rs4455199_chr2_54792011_54792209_T_C_snpctr_ref	0.0464895	-0.253158	0.599927	-0.204181	0.580894	0.0464895	0.0670702
rs7607451_chr2_54814116_54814314_C_T_snpctr_alt	0.279412	12.8772	3.02354e-38	10.3859	1.43675e-25	0.279412	0.403106
rs7607451_chr2_54814116_54814314_C_T_snpctr_ref	0.180876	7.32254	1.21661e-13	5.90588	1.7538e-09	0.180876	0.260949
rs6545434_chr2_54818822_54819020_G_A_snpctr_alt	0.0730436	1.24376	0.106795	1.00313	0.157899	0.0730436	0.10538
rs6545434_chr2_54818822_54819020_G_A_snpctr_ref	0.0851528	1.92638	0.0270282	1.5537	0.0601285	0.0851528	0.12285
rs6735813_chr2_54822819_54823017_G_C_snpctr_alt	0.0568721	0.332133	0.369894	0.267877	0.394397	0.0568721	0.0820491
rs4444573_chr2_54826980_54827178_A_G_snpctr_ref	0.168871	6.64581	1.50781e-11	5.36007	4.15939e-08	0.168871	0.24363
rs4530405_chr2_54830586_54830784_T_C_snpctr_alt	0.0594595	0.477988	0.316329	0.385514	0.349928	0.0594595	0.0857819
rs4530405_chr2_54830586_54830784_T_C_snpctr_ref	0.164773	6.41475	7.05286e-11	5.17372	1.14741e-07	0.164773	0.237717
rs4519562_chr2_54841110_54841308_G_A_snpctr_ref	0.0526322	0.0931165	0.462905	0.0751017	0.470067	0.0526322	0.0759322
rs2941595_chr2_54844323_54844521_A_G_snpctr_alt	0.054054	0.173271	0.431219	0.139749	0.444429	0.054054	0.0779835
rs2941595_chr2_54844323_54844521_A_G_snpctr_ref	0.048322	-0.149857	0.559561	-0.120865	0.548101	0.048322	0.0697139
rs2971887_chr2_54855038_54855236_T_C_snpctr_alt	0.0422535	-0.491951	0.688623	-0.396776	0.654234	0.0422535	0.060959
rs2941586_chr2_54885215_54885413_A_T_snpctr_alt	0.263861	12.0006	1.76398e-33	9.67889	1.85359e-22	0.263861	0.380671
rs2292356_chr2_54892701_54892899_G_A_snpctr_ref	0.131313	4.52854	2.96959e-06	3.65243	0.000129886	0.131313	0.189445
rs2941591_chr2_54907945_54908143_C_A_snpctr_alt	0.064615	0.768618	0.22106	0.619917	0.267656	0.064615	0.0932197
rs2941591_chr2_54907945_54908143_C_A_snpctr_ref	0.0624983	0.649296	0.258073	0.52368	0.300251	0.0624983	0.090166
rs243018_chr2_60586608_60586806_C_G_snpctr_ref	0.0987971	2.69555	0.00351365	2.17405	0.0148506	0.0987971	0.142534
rs2249105_chr2_65287797_65287995_A_G_snpctr_alt	0.0347908	-0.912643	0.819285	-0.736079	0.769159	0.0347908	0.0501925
rs2249105_chr2_65287797_65287995_A_G_snpctr_ref	0.0740741	1.30185	0.096484	1.04999	0.146862	0.0740741	0.106866
rs2540945_chr2_65289726_65289924_A_G_snpctr_alt	0.0406514	-0.582266	0.719806	-0.469618	0.680686	0.0406514	0.0586476
rs2252867_chr2_65296181_65296379_T_C_snpctr_alt	0.14346	5.21329	9.27599e-08	4.2047	1.30714e-05	0.14346	0.206969
rs2252867_chr2_65296181_65296379_T_C_snpctr_ref	0.1625	6.28662	1.62221e-10	5.07038	1.98509e-07	0.1625	0.234438
rs2723085_chr2_65297260_65297458_C_G_snpctr_alt	0.0517223	0.0418249	0.483319	0.0337332	0.486545	0.0517223	0.0746195
rs2723085_chr2_65297260_65297458_C_G_snpctr_ref	0.0880499	2.0897	0.0183223	1.68542	0.0459541	0.0880499	0.127029
rs2723087_chr2_65298183_65298381_T_A_snpctr_ref	0.288207	13.373	4.3456e-41	10.7858	2.00811e-27	0.288207	0.415795
rs6546123_chr2_65303483_65303681_T_C_snpctr_alt	0.141844	5.12222	1.50978e-07	4.13125	1.80397e-05	0.141844	0.204638
rs6546123_chr2_65303483_65303681_T_C_snpctr_ref	0.241983	10.7673	2.45603e-27	8.6842	1.90706e-18	0.241983	0.349108
rs6741255_chr2_65306806_65307004_C_T_snpctr_alt	0.335829	16.0576	2.52881e-58	12.951	1.15937e-38	0.335829	0.484499
rs6741255_chr2_65306806_65307004_C_T_snpctr_ref	0.124921	4.16823	1.5349e-05	3.36182	0.000387153	0.124921	0.180223
rs1420183_chr2_65309889_65310087_T_C_snpctr_ref	0.0444518	-0.368029	0.643574	-0.296828	0.616701	0.0444518	0.0641304
rs1420184_chr2_65315781_65315979_G_C_snpctr_alt	0.133102	4.62937	1.83386e-06	3.73375	9.43242e-05	0.133102	0.192025
rs1420184_chr2_65315781_65315979_G_C_snpctr_ref	0.0363637	-0.823976	0.795024	-0.664566	0.746836	0.0363637	0.0524617
rs1420185_chr2_65315804_65316002_G_A_snpctr_alt	0.0344828	-0.930008	0.823817	-0.750084	0.773398	0.0344828	0.0497481
rs1420185_chr2_65315804_65316002_G_A_snpctr_ref	0.229728	10.0764	3.51112e-24	8.127	2.20017e-16	0.229728	0.331428
rs6713746_chr2_65324393_65324591_G_C_snpctr_alt	0.188073	7.72827	5.45098e-15	6.23312	2.28621e-10	0.188073	0.271333
rs6713746_chr2_65324393_65324591_G_C_snpctr_ref	0.101446	2.84488	0.00222139	2.2945	0.010881	0.101446	0.146356
rs17040050_chr2_65326943_65327141_G_A_snpctr_ref	0.270849	12.3945	1.39933e-35	9.9966	7.88585e-24	0.270849	0.390752
rs7579489_chr2_65327973_65328171_G_C_snpctr_alt	0.0490196	-0.110532	0.544006	-0.0891483	0.535518	0.0490196	0.0707203
rs7563866_chr2_65330979_65331177_A_G_snpctr_alt	0.0459763	-0.28209	0.611063	-0.227516	0.589989	0.0459763	0.0663298
rs7590690_chr2_65331035_65331233_G_A_snpctr_alt	0.0701762	1.08211	0.139601	0.872763	0.191396	0.0701762	0.101243
rs7590690_chr2_65331035_65331233_G_A_snpctr_ref	0.0612245	0.577486	0.281806	0.465763	0.320693	0.0612245	0.0883283
rs13005414_chr2_65334035_65334233_G_A_snpctr_alt	0.0550446	0.229112	0.409391	0.184787	0.426698	0.0550446	0.0794126
rs13005414_chr2_65334035_65334233_G_A_snpctr_ref	0.0709219	1.12416	0.130473	0.906671	0.18229	0.0709219	0.102319
rs6736982_chr2_65335670_65335868_C_T_snpctr_alt	0.078432	1.54752	0.0608694	1.24813	0.105992	0.078432	0.113153
rs6736982_chr2_65335670_65335868_C_T_snpctr_ref	0.134228	4.69288	1.34693e-06	3.78497	7.68631e-05	0.134228	0.19365
rs13421845_chr2_65335934_65336132_G_A_snpctr_ref	0.507042	25.7093	4.60013e-146	20.7354	8.29524e-96	0.507042	0.731507
rs4671116_chr2_65337215_65337413_G_A_snpctr_alt	0.384619	18.808	3.24719e-79	15.1693	2.82348e-52	0.384619	0.554888
rs11126029_chr2_65338165_65338363_C_T_snpctr_alt	0.0731512	1.24982	0.105682	1.00803	0.156721	0.0731512	0.105535
rs11126029_chr2_65338165_65338363_C_T_snpctr_ref	0.0194173	-1.77928	0.962403	-1.43505	0.924364	0.0194173	0.0280133
rs6756585_chr2_65339971_65340169_G_A_snpctr_alt	0.163399	6.33729	1.1692e-10	5.11125	1.6002e-07	0.163399	0.235734
rs6756585_chr2_65339971_65340169_G_A_snpctr_ref	0.162161	6.26754	1.83399e-10	5.05499	2.15208e-07	0.162161	0.233949
rs12465024_chr2_65345632_65345830_C_G_snpctr_alt	0.269007	12.2907	5.08301e-35	9.91285	1.83018e-23	0.269007	0.388095
rs12465024_chr2_65345632_65345830_C_G_snpctr_ref	0.164063	6.37471	9.16533e-11	5.14143	1.36329e-07	0.164063	0.236692
rs2422436_chr2_65346270_65346468_G_A_snpctr_alt	0.057257	0.353829	0.361733	0.285376	0.387678	0.057257	0.0826044
rs2422436_chr2_65346270_65346468_G_A_snpctr_ref	0.0428571	-0.457925	0.676497	-0.369333	0.64406	0.0428571	0.0618298
rs4494728_chr2_65589414_65589612_C_T_snpctr_alt	0.212662	9.11437	3.95655e-20	7.35106	9.8324e-14	0.212662	0.306806
rs4494728_chr2_65589414_65589612_C_T_snpctr_ref	0.0583333	0.414505	0.339252	0.334313	0.369072	0.0583333	0.0841572
rs702875_chr2_65614098_65614296_T_C_snpctr_ref	0.0457141	-0.296871	0.616717	-0.239437	0.594616	0.0457141	0.0659515
rs7557569_chr2_65644462_65644660_T_C_snpctr_ref	0.054054	0.173272	0.431219	0.13975	0.444429	0.054054	0.0779835
rs10153675_chr2_65649481_65649679_G_A_snpctr_alt	0.174414	6.95826	1.72247e-12	5.61208	9.99533e-09	0.174414	0.251627
rs10153675_chr2_65649481_65649679_G_A_snpctr_ref	0.196721	8.21576	1.05413e-16	6.6263	1.72106e-11	0.196721	0.283809
rs7572922_chr2_65652057_65652255_C_T_snpctr_alt	0.0576915	0.378326	0.352594	0.305133	0.380132	0.0576915	0.0832313
rs7572922_chr2_65652057_65652255_C_T_snpctr_ref	0.0320513	-1.06708	0.857031	-0.860634	0.80528	0.0320513	0.0462402
rs12469728_chr2_68942439_68942637_A_C_snpctr_alt	0.14614	5.36437	4.06152e-08	4.32655	7.57298e-06	0.14614	0.210835
rs12469728_chr2_68942439_68942637_A_C_snpctr_ref	0.0242431	-1.50724	0.934126	-1.21564	0.887939	0.0242431	0.0349754
rs7593224_chr2_68942556_68942754_C_A_snpctr_alt	0.151515	5.6674	7.24891e-09	4.57096	2.42749e-06	0.151515	0.218591
rs7580200_chr2_100811804_100812002_A_C_snpctr_alt	0.0285714	-1.26324	0.896749	-1.01885	0.845863	0.0285714	0.0412199
rs7580200_chr2_100811804_100812002_A_C_snpctr_ref	0.0909091	2.25088	0.0121966	1.81541	0.0347303	0.0909091	0.131154
rs1160542_chr2_100832056_100832254_G_A_snpctr_ref	0.218814	9.46116	1.52267e-21	7.63076	1.16688e-14	0.218814	0.315681
rs11122800_chr2_121305505_121305703_A_G_snpctr_alt	0.088178	2.09692	0.0180002	1.69124	0.0453953	0.088178	0.127214
rs11122800_chr2_121305505_121305703_A_G_snpctr_ref	0.0641024	0.739722	0.229734	0.596611	0.275383	0.0641024	0.0924802
rs58884021_chr2_121317238_121317436_T_G_snpctr_alt	0.0740742	1.30186	0.0964828	1.04999	0.146861	0.0740742	0.106866
rs58884021_chr2_121317238_121317436_T_G_snpctr_ref	0.250014	11.22	1.62629e-29	9.04932	7.19279e-20	0.250014	0.360694
rs7595497_chr2_121323975_121324173_G_T_snpctr_alt	0.0375019	-0.759814	0.776317	-0.612816	0.730001	0.0375019	0.0541038
rs7595497_chr2_121323975_121324173_G_T_snpctr_ref	0.368056	17.8743	9.35238e-72	14.4162	2.04521e-47	0.368056	0.530992
rs9784137_chr2_121325809_121326007_G_A_snpctr_alt	0.0279223	-1.29984	0.903172	-1.04836	0.852764	0.0279223	0.0402834
rs11688682_chr2_121347513_121347711_G_C_snpctr_ref	0.0909091	2.25088	0.0121966	1.81541	0.0347303	0.0909091	0.131154
rs72611964_chr2_121364108_121364306_C_A_snpctr_alt	0.0595209	0.481452	0.315098	0.388307	0.348894	0.0595209	0.0858705
rs72611964_chr2_121364108_121364306_C_A_snpctr_ref	0.229166	10.0448	4.84373e-24	8.10146	2.71525e-16	0.229166	0.330617
rs79658787_chr2_121364466_121364664_C_T_snpctr_alt	0.0338983	-0.962956	0.832215	-0.776658	0.78132	0.0338983	0.0489049
rs79658787_chr2_121364466_121364664_C_T_snpctr_ref	0.0227922	-1.58903	0.943974	-1.28161	0.90001	0.0227922	0.0328822
rs66708965_chr2_121369088_121369286_C_T_snpctr_alt	0.0332105	-1.00173	0.841763	-0.80793	0.790434	0.0332105	0.0479126
rs66708965_chr2_121369088_121369286_C_T_snpctr_ref	0.0539881	0.169552	0.432681	0.13675	0.445614	0.0539881	0.0778883
rs67877249_chr2_121383880_121384078_T_C_snpctr_alt	0.0900899	2.2047	0.0137375	1.77817	0.0376881	0.0900899	0.129972
rs67877249_chr2_121383880_121384078_T_C_snpctr_ref	0.0384617	-0.705705	0.759814	-0.569176	0.715382	0.0384617	0.0554885
rs6430148_chr2_147841693_147841891_C_T_snpctr_alt	0.0504201	-0.0315823	0.512597	-0.0254722	0.510161	0.0504201	0.0727408
rs6430148_chr2_147841693_147841891_C_T_snpctr_ref	0.134185	4.69044	1.36312e-06	3.783	7.74745e-05	0.134185	0.193588
rs13384965_chr2_158325661_158325859_C_T_snpctr_alt	0.257143	11.6219	1.59528e-31	9.37345	3.51005e-21	0.257143	0.370979
rs6704803_chr2_158349452_158349650_C_T_snpctr_alt	0.0680275	0.96099	0.168279	0.775072	0.219149	0.0680275	0.098143
rs6704803_chr2_158349452_158349650_C_T_snpctr_ref	0.262127	11.9029	5.71838e-33	9.60007	3.99461e-22	0.262127	0.37817
rs6709864_chr2_158360763_158360961_C_G_snpctr_alt	0.0840709	1.8654	0.0310629	1.50451	0.0662254	0.0840709	0.121289
rs6709864_chr2_158360763_158360961_C_G_snpctr_ref	0.35294	17.0222	2.8126e-65	13.729	3.40473e-43	0.35294	0.509184
rs10181181_chr2_161087312_161087510_T_C_snpctr_alt	0.0228549	-1.5855	0.943573	-1.27876	0.899509	0.0228549	0.0329727
rs7583157_chr2_161114453_161114651_A_G_snpctr_ref	0.0608105	0.55415	0.289738	0.446942	0.327459	0.0608105	0.087731
rs10170600_chr2_161118588_161118786_T_C_snpctr_alt	0.0333334	-0.994803	0.840084	-0.802343	0.788823	0.0333334	0.0480899
rs10170600_chr2_161118588_161118786_T_C_snpctr_ref	0.023528	-1.54755	0.939135	-1.24816	0.894013	0.023528	0.0339438
rs3772070_chr2_161133372_161133570_T_C_snpctr_alt	0.0691367	1.02352	0.153032	0.825503	0.204543	0.0691367	0.0997432
rs7572970_chr2_161136557_161136755_A_G_snpctr_ref	0.0352976	-0.884074	0.811672	-0.713037	0.762089	0.0352976	0.0509237
rs4664013_chr2_161184065_161184263_G_C_snpctr_alt	0.0394732	-0.648687	0.74173	-0.523189	0.699579	0.0394732	0.0569477
rs4664013_chr2_161184065_161184263_G_C_snpctr_ref	0.229419	10.059	4.1919e-24	8.11294	2.47044e-16	0.229419	0.330982
rs7592412_chr2_165526239_165526437_T_C_snpctr_alt	0.258333	11.689	7.25571e-32	9.42757	2.09844e-21	0.258333	0.372696
rs7592412_chr2_165526239_165526437_T_C_snpctr_ref	0.0350877	-0.895905	0.814848	-0.722578	0.765031	0.0350877	0.0506209
rs1128249_chr2_165528525_165528723_G_T_snpctr_alt	0.0705865	1.10524	0.134527	0.891418	0.186352	0.0705865	0.101835
rs1128249_chr2_165528525_165528723_G_T_snpctr_ref	0.458329	22.9632	5.43435e-117	18.5206	7.0367e-77	0.458329	0.661229
rs13389219_chr2_165528777_165528975_C_T_snpctr_alt	0.132626	4.60256	2.08667e-06	3.71212	0.000102764	0.132626	0.191339
rs13024606_chr2_165573095_165573293_C_T_snpctr_alt	0.0227253	-1.5928	0.944398	-1.28465	0.900543	0.0227253	0.0327857
rs573225_chr2_169757442_169757640_G_A_snpctr_ref	0.355263	17.1531	2.97693e-66	13.8346	7.87921e-44	0.355263	0.512536
rs184170328_chr2_169770392_169770590_A_G_snpctr_alt	0.190909	7.88811	1.53399e-15	6.36204	9.95484e-11	0.190909	0.275423
rs115066451_chr2_169771668_169771866_T_C_snpctr_alt	0.274648	12.6087	9.45836e-37	10.1693	1.35887e-24	0.274648	0.396233
rs3755157_chr2_169792072_169792270_C_T_snpctr_alt	0.0750001	1.35405	0.08786	1.09209	0.137397	0.0750001	0.108202
rs3755158_chr2_169792089_169792287_C_G_snpctr_alt	0.367816	17.8608	1.19128e-71	14.4053	2.39449e-47	0.367816	0.530646
rs3755158_chr2_169792089_169792287_C_G_snpctr_ref	0.236111	10.4363	8.46736e-26	8.41721	1.92778e-17	0.236111	0.340636
rs1349498_chr2_173592507_173592705_C_T_snpctr_alt	0.185393	7.57718	1.76578e-14	6.11126	4.94246e-10	0.185393	0.267466
rs1349498_chr2_173592507_173592705_C_T_snpctr_ref	0.113822	3.54253	0.000198152	2.85718	0.00213714	0.113822	0.16421
rs3813816_chr2_173599134_173599332_G_C_snpctr_ref	0.0945454	2.45586	0.00702731	1.98074	0.0238102	0.0945454	0.1364
rs3813815_chr2_173599272_173599470_A_T_snpctr_alt	0.0799952	1.63564	0.0509577	1.3192	0.0935513	0.0799952	0.115409
rs3813815_chr2_173599272_173599470_A_T_snpctr_ref	0.428571	21.2857	7.70375e-101	17.1676	2.31915e-66	0.428571	0.618297
rs12613658_chr2_175291650_175291848_C_T_snpctr_alt	0.132203	4.57873	2.339e-06	3.69291	0.000110852	0.132203	0.190729
rs10930661_chr2_175294808_175295006_C_T_snpctr_alt	0.0201607	-1.73737	0.958839	-1.40125	0.919431	0.0201607	0.0290858
rs10930661_chr2_175294808_175295006_C_T_snpctr_ref	0.342103	16.4113	7.93881e-61	13.2363	2.70815e-40	0.342103	0.493551
rs12995528_chr2_175303146_175303344_G_C_snpctr_ref	0.225	9.8099	5.10349e-23	7.91203	1.26616e-15	0.225	0.324606
rs6708908_chr2_175303535_175303733_G_A_snpctr_alt	0.0909091	2.25088	0.0121967	1.81541	0.0347304	0.0909091	0.131154
rs4274624_chr2_191958557_191958755_C_T_snpctr_alt	0.0690265	1.01731	0.154504	0.820493	0.205968	0.0690265	0.0995842
rs231810_chr2_204712044_204712242_A_G_snpctr_ref	0.0239999	-1.52095	0.935864	-1.2267	0.890032	0.0239999	0.0346245
rs11571297_chr2_204744904_204745102_T_C_snpctr_alt	0.207073	8.79934	6.8809e-19	7.09698	6.37571e-13	0.207073	0.298744
rs11677953_chr2_219121564_219121762_G_A_snpctr_ref	0.0961538	2.54654	0.00543987	2.05387	0.019994	0.0961538	0.138721
rs4674276_chr2_219122681_219122879_A_T_snpctr_alt	0.0276071	-1.31761	0.906183	-1.0627	0.85604	0.0276071	0.0398286
rs4674276_chr2_219122681_219122879_A_T_snpctr_ref	0.103107	2.93853	0.00164887	2.37003	0.00889341	0.103107	0.148753
rs4674277_chr2_219122682_219122880_G_T_snpctr_ref	0.0430108	-0.449262	0.673379	-0.362345	0.641453	0.0430108	0.0620515
rs6758540_chr2_219138526_219138724_A_G_snpctr_alt	0.0266667	-1.37062	0.914753	-1.10545	0.865518	0.0266667	0.0384719
rs6758540_chr2_219138526_219138724_A_G_snpctr_ref	0.033613	-0.979038	0.836219	-0.789628	0.785127	0.033613	0.0484933
rs2292550_chr2_219140189_219140387_G_C_snpctr_alt	0.0498627	-0.0630028	0.525118	-0.050814	0.520263	0.0498627	0.0719367
rs2292550_chr2_219140189_219140387_G_C_snpctr_ref	0.179855	7.265	1.86519e-13	5.85948	2.32165e-09	0.179855	0.259477
rs4674280_chr2_219141359_219141557_C_G_snpctr_alt	0.0869569	2.02808	0.0212759	1.63572	0.0509491	0.0869569	0.125452
rs2271543_chr2_219142392_219142590_C_T_snpctr_alt	0.0769205	1.46231	0.0718283	1.1794	0.119119	0.0769205	0.110973
rs2271543_chr2_219142392_219142590_C_T_snpctr_ref	0.188765	7.76725	4.01045e-15	6.26456	1.86943e-10	0.188765	0.27233
rs3817266_chr2_219142495_219142693_C_T_snpctr_alt	0.160771	6.18916	3.0243e-10	4.99177	2.99138e-07	0.160771	0.231943
rs3817266_chr2_219142495_219142693_C_T_snpctr_ref	0.14	5.01825	2.60723e-07	4.04739	2.58956e-05	0.14	0.201977
rs2292551_chr2_219143130_219143328_G_A_snpctr_alt	0.345683	16.6131	2.80098e-62	13.399	3.06223e-41	0.345683	0.498715
rs2292551_chr2_219143130_219143328_G_A_snpctr_ref	0.0729921	1.24085	0.10733	1.00079	0.158464	0.0729921	0.105305
rs2292552_chr2_219143228_219143426_T_C_snpctr_alt	0.0878047	2.07588	0.0189526	1.67427	0.047039	0.0878047	0.126675
rs2292552_chr2_219143228_219143426_T_C_snpctr_ref	0.0313725	-1.10534	0.865494	-0.891495	0.813668	0.0313725	0.045261
rs12987180_chr2_219143990_219144188_G_A_snpctr_alt	0.0326087	-1.03566	0.849818	-0.835292	0.798223	0.0326087	0.0470444
rs12987180_chr2_219143990_219144188_G_A_snpctr_ref	0.0474477	-0.199145	0.578925	-0.160617	0.563803	0.0474477	0.0684525
rs12987219_chr2_219144050_219144248_G_A_snpctr_alt	0.257361	11.6341	1.38166e-31	9.38335	3.19555e-21	0.257361	0.371293
rs4674282_chr2_219144131_219144329_A_T_snpctr_alt	0.245479	10.9644	2.83505e-28	8.84314	4.65336e-19	0.245479	0.354151
rs4674283_chr2_219144155_219144353_G_A_snpctr_ref	0.585034	30.1059	2.02966e-199	24.2814	1.53974e-130	0.585034	0.844025
rs6729058_chr2_219148270_219148468_G_A_snpctr_alt	0.0606995	0.547892	0.291883	0.441894	0.329283	0.0606995	0.0875709
rs6729058_chr2_219148270_219148468_G_A_snpctr_ref	0.248892	11.1567	3.31916e-29	8.9983	1.14622e-19	0.248892	0.359075
rs4672882_chr2_219149540_219149738_C_T_snpctr_alt	0.0561389	0.2908	0.385602	0.23454	0.407283	0.0561389	0.0809913
rs4672882_chr2_219149540_219149738_C_T_snpctr_ref	0.155845	5.91146	1.69543e-09	4.7678	9.31243e-07	0.155845	0.224837
rs13014817_chr2_219177968_219178166_C_T_snpctr_alt	0.0775194	1.49607	0.0673181	1.20663	0.113787	0.0775194	0.111837
rs113414093_chr2_219859072_219859270_G_A_snpctr_alt	0.142157	5.13985	1.37482e-07	4.14546	1.69563e-05	0.142157	0.205089
rs113414093_chr2_219859072_219859270_G_A_snpctr_ref	0.0632904	0.693945	0.243858	0.559691	0.287845	0.0632904	0.0913087
rs1399627_chr2_227083312_227083510_A_G_snpctr_ref	0.0340909	-0.952098	0.829476	-0.7679	0.778727	0.0340909	0.0491828
rs1515104_chr2_227092306_227092504_T_A_snpctr_alt	0.0271845	-1.34143	0.91011	-1.08191	0.860354	0.0271845	0.0392189
rs1515104_chr2_227092306_227092504_T_A_snpctr_ref	0.181205	7.3411	1.05923e-13	5.92085	1.60138e-09	0.181205	0.261424
rs2673140_chr2_227159768_227159966_G_A_snpctr_alt	0.304348	14.2829	1.39808e-46	11.5197	5.25017e-31	0.304348	0.439081
rs2713560_chr2_227164338_227164536_C_T_snpctr_ref	0.0873786	2.05186	0.0200918	1.65489	0.048973	0.0873786	0.126061
rs2713559_chr2_227164405_227164603_C_G_snpctr_alt	0.0481928	-0.157143	0.562434	-0.126741	0.550427	0.0481928	0.0695275
rs2673136_chr2_227164554_227164752_G_A_snpctr_ref	0.0454545	-0.311507	0.622293	-0.251242	0.599186	0.0454545	0.0655769
rs16822640_chr2_227647808_227648006_G_T_snpctr_alt	0.0252807	-1.44875	0.926296	-1.16847	0.878691	0.0252807	0.0364724
rs16822640_chr2_227647808_227648006_G_T_snpctr_ref	0.126857	4.27738	9.45546e-06	3.44985	0.000280446	0.126857	0.183017
rs79131185_chr2_227653168_227653366_G_A_snpctr_alt	0.160257	6.16016	3.63359e-10	4.96838	3.37567e-07	0.160257	0.231201
rs79131185_chr2_227653168_227653366_G_A_snpctr_ref	0.0434783	-0.422911	0.66382	-0.341092	0.633483	0.0434783	0.0627259
rs6054392_chr20_6594344_6594542_T_C_snpctr_ref	0.0882353	2.10015	0.0178577	1.69385	0.0451472	0.0882353	0.127297
rs1407038_chr20_6603721_6603919_A_G_snpctr_alt	0.18	7.27312	1.75638e-13	5.86603	2.23182e-09	0.18	0.259684
rs1407039_chr20_6603849_6604047_A_G_snpctr_alt	0.2	8.40059	2.22125e-17	6.77537	6.20454e-12	0.2	0.288539
rs2145271_chr20_6626041_6626239_T_A_snpctr_alt	0.0454546	-0.311501	0.62229	-0.251237	0.599184	0.0454546	0.0655771
rs2145272_chr20_6626119_6626317_G_A_snpctr_alt	0.0915027	2.28434	0.0111757	1.8424	0.0327081	0.0915027	0.132011
rs2145272_chr20_6626119_6626317_G_A_snpctr_ref	0.179483	7.24399	2.17839e-13	5.84253	2.5707e-09	0.179483	0.258939
rs809221_chr20_21454087_21454285_C_T_snpctr_alt	0.115385	3.63065	0.000141355	2.92824	0.00170441	0.115385	0.166465
rs809221_chr20_21454087_21454285_C_T_snpctr_ref	0.306122	14.383	3.30981e-47	11.6004	2.05165e-31	0.306122	0.441641
rs7263632_chr20_25058036_25058234_T_C_snpctr_alt	0.205714	8.72271	1.35813e-18	7.03517	9.95103e-13	0.205714	0.296783
rs7263632_chr20_25058036_25058234_T_C_snpctr_ref	0.5	25.3123	1.1686e-141	20.4153	6.11718e-93	0.5	0.721348
rs4911375_chr20_32515923_32516121_C_A_snpctr_alt	0.114155	3.56132	0.000184499	2.87233	0.0020373	0.114155	0.164691
rs2284377_chr20_32586583_32586781_T_C_snpctr_alt	0.147189	5.42349	2.9223e-08	4.37424	6.09295e-06	0.147189	0.212348
rs2284377_chr20_32586583_32586781_T_C_snpctr_ref	0.0478701	-0.175331	0.56959	-0.141411	0.556227	0.0478701	0.069062
rs2284378_chr20_32587996_32588194_T_C_snpctr_alt	0.0430132	-0.449125	0.673329	-0.362235	0.641412	0.0430132	0.062055
rs2284378_chr20_32587996_32588194_T_C_snpctr_ref	0.128854	4.38991	5.66989e-06	3.54062	0.000199598	0.128854	0.185897
rs2268078_chr20_32596605_32596803_G_A_snpctr_alt	0.0313723	-1.10535	0.865496	-0.891503	0.81367	0.0313723	0.0452607
rs2268078_chr20_32596605_32596803_G_A_snpctr_ref	0.0928577	2.36073	0.0091196	1.90401	0.0284546	0.0928577	0.133965
rs2268080_chr20_32597617_32597815_G_A_snpctr_alt	0.0441177	-0.386866	0.650572	-0.312021	0.622488	0.0441177	0.0636483
rs1055857_chr20_32613774_32613972_A_G_snpctr_alt	0.0327773	-1.02615	0.84759	-0.827626	0.796059	0.0327773	0.0472876
rs1055857_chr20_32613774_32613972_A_G_snpctr_ref	0.162796	6.30329	1.45698e-10	5.08382	1.84957e-07	0.162796	0.234864
rs1883524_chr20_32626008_32626206_G_A_snpctr_alt	0.0981365	2.65831	0.00392674	2.14402	0.0160158	0.0981365	0.141581
rs1883524_chr20_32626008_32626206_G_A_snpctr_ref	0.100919	2.81516	0.00243764	2.27053	0.0115879	0.100919	0.145595
rs4911146_chr20_32639948_32640146_C_G_snpctr_alt	0.035088	-0.895892	0.814845	-0.722568	0.765027	0.035088	0.0506212
rs4911146_chr20_32639948_32640146_C_G_snpctr_ref	0.0888888	2.13699	0.0162994	1.72356	0.0423939	0.0888888	0.128239
rs3787230_chr20_32640173_32640371_A_G_snpctr_alt	0.142036	5.13305	1.42543e-07	4.13998	1.73666e-05	0.142036	0.204915
rs2268088_chr20_32648965_32649163_G_T_snpctr_ref	0.0862057	1.98574	0.0235312	1.60157	0.0546257	0.0862057	0.124369
rs2284389_chr20_32656742_32656940_C_G_snpctr_alt	0.556637	28.5051	5.06556e-179	22.9903	2.911e-117	0.556637	0.803058
rs2284389_chr20_32656742_32656940_C_G_snpctr_ref	0.0737018	1.28087	0.100121	1.03306	0.150787	0.0737018	0.106329
rs6059681_chr20_32723242_32723440_T_C_snpctr_alt	0.292684	13.6254	1.41436e-42	10.9894	2.14988e-28	0.292684	0.422253
rs6059681_chr20_32723242_32723440_T_C_snpctr_ref	0.175278	7.00697	1.21771e-12	5.65136	7.95904e-09	0.175278	0.252873
rs190789_chr20_42349885_42350083_C_T_snpctr_alt	0.0220987	-1.62813	0.948251	-1.31314	0.905433	0.0220987	0.0318817
rs190789_chr20_42349885_42350083_C_T_snpctr_ref	0.159883	6.13913	4.14874e-10	4.95142	3.68365e-07	0.159883	0.230663
rs4810426_chr20_43001622_43001820_C_T_snpctr_alt	0.927536	49.4135	0	39.8537	0	0.927536	1.33815
rs191304120_chr20_43013962_43014160_G_A_snpctr_alt	0.0389579	-0.677734	0.75103	-0.546616	0.707679	0.0389579	0.0562044
rs191304120_chr20_43013962_43014160_G_A_snpctr_ref	0.0707571	1.11486	0.132455	0.899176	0.18428	0.0707571	0.102081
rs1800961_chr20_43042265_43042463_C_T_snpctr_ref	0.0235294	-1.54748	0.939126	-1.24809	0.894001	0.0235294	0.0339458
rs1569723_chr20_44741965_44742163_C_A_snpctr_alt	0.0560748	0.287186	0.386985	0.231625	0.408415	0.0560748	0.0808988
rs1569723_chr20_44741965_44742163_C_A_snpctr_ref	0.223256	9.71161	1.34524e-22	7.83275	2.38648e-15	0.223256	0.322091
rs4239702_chr20_44749152_44749350_T_C_snpctr_alt	0.136814	4.83865	6.53606e-07	3.90254	4.75935e-05	0.136814	0.197381
rs4239702_chr20_44749152_44749350_T_C_snpctr_ref	0.255882	11.5508	3.65636e-31	9.31613	6.03294e-21	0.255882	0.36916
rs55966194_chr20_45598991_45599189_C_G_snpctr_ref	0.166666	6.5215	3.48041e-11	5.25982	7.20996e-08	0.166666	0.240449
rs59791349_chr20_45603725_45603923_C_T_snpctr_alt	0.12	3.8908	4.99569e-05	3.13807	0.000850331	0.12	0.173123
rs6091115_chr20_48831921_48832119_T_C_snpctr_alt	0.0730589	1.24462	0.106635	1.00383	0.15773	0.0730589	0.105402
rs6091115_chr20_48831921_48832119_T_C_snpctr_ref	0.137447	4.87434	5.45866e-07	3.93132	4.22395e-05	0.137447	0.198294
rs11699802_chr20_48832036_48832234_C_T_snpctr_alt	0.0470587	-0.221075	0.587483	-0.178304	0.570758	0.0470587	0.0678913
rs11699802_chr20_48832036_48832234_C_T_snpctr_ref	0.0530998	0.119479	0.452448	0.0963643	0.461616	0.0530998	0.0766068
rs35173765_chr20_48832764_48832962_G_A_snpctr_alt	0.226274	9.88172	2.49839e-23	7.96995	7.9368e-16	0.226274	0.326444
rs35173765_chr20_48832764_48832962_G_A_snpctr_ref	0.0864176	1.99768	0.0228754	1.6112	0.0535678	0.0864176	0.124674
rs6122889_chr20_48833124_48833322_T_A_snpctr_alt	0.145455	5.32576	5.02662e-08	4.29541	8.71852e-06	0.145455	0.209847
rs6122889_chr20_48833124_48833322_T_A_snpctr_ref	0.095238	2.49491	0.00629951	2.01223	0.0220979	0.095238	0.137399
rs867489_chr20_48833858_48834056_C_T_snpctr_alt	0.0307678	-1.13943	0.872738	-0.918991	0.82095	0.0307678	0.0443885
rs867489_chr20_48833858_48834056_C_T_snpctr_ref	0.0426352	-0.470434	0.680977	-0.379421	0.647813	0.0426352	0.0615096
rs2869963_chr20_48834962_48835160_T_C_snpctr_alt	0.04	-0.618989	0.732038	-0.499237	0.691194	0.04	0.0577078
rs2869963_chr20_48834962_48835160_T_C_snpctr_ref	0.221445	9.6095	3.64511e-22	7.7504	4.58028e-15	0.221445	0.319478
rs6123193_chr20_51237804_51238002_C_T_snpctr_alt	0.0555653	0.258467	0.398023	0.208463	0.417434	0.0555653	0.0801638
rs6123193_chr20_51237804_51238002_C_T_snpctr_ref	0.0809239	1.68799	0.0457069	1.36142	0.0866904	0.0809239	0.116748
rs6064709_chr20_57379751_57379949_G_A_snpctr_alt	0.0833334	1.82382	0.0340898	1.47097	0.0706493	0.0833334	0.120225
rs6064709_chr20_57379751_57379949_G_A_snpctr_ref	0.0531908	0.12461	0.450416	0.100502	0.459973	0.0531908	0.0767381
rs911300_chr20_57387163_57387361_A_G_snpctr_alt	0.0943398	2.44428	0.00725713	1.9714	0.0243393	0.0943398	0.136104
rs911300_chr20_57387163_57387361_A_G_snpctr_ref	0.0317461	-1.08428	0.86088	-0.874511	0.80908	0.0317461	0.0457999
rs736266_chr20_57387253_57387451_A_T_snpctr_alt	0.0230769	-1.57298	0.942138	-1.26866	0.89772	0.0230769	0.033293
rs736266_chr20_57387253_57387451_A_T_snpctr_ref	0.0430106	-0.449275	0.673383	-0.362356	0.641457	0.0430106	0.0620511
rs911301_chr20_57387259_57387457_C_G_snpctr_alt	0.347369	16.7081	5.71882e-63	13.4757	1.08728e-41	0.347369	0.501147
rs911302_chr20_57387335_57387533_T_C_snpctr_alt	0.025	-1.46458	0.928482	-1.18123	0.881245	0.025	0.0360673
rs911303_chr20_57387788_57387986_G_A_snpctr_alt	0.151078	5.64276	8.36727e-09	4.55108	2.66852e-06	0.151078	0.21796
rs911303_chr20_57387788_57387986_G_A_snpctr_ref	0.187858	7.71614	5.99536e-15	6.22333	2.43348e-10	0.187858	0.271022
rs4810144_chr20_57391834_57392032_T_C_snpctr_alt	0.0662266	0.859467	0.195041	0.69319	0.244095	0.0662266	0.0955448
rs4810144_chr20_57391834_57392032_T_C_snpctr_ref	0.096729	2.57896	0.00495487	2.08002	0.0187617	0.096729	0.13955
rs3746709_chr20_57393842_57394040_C_T_snpctr_ref	0.0536399	0.149923	0.440413	0.120918	0.451878	0.0536399	0.077386
rs6026544_chr20_57394321_57394519_C_T_snpctr_alt	0.0938775	2.41822	0.00779839	1.95038	0.0255656	0.0938775	0.135437
rs6026544_chr20_57394321_57394519_C_T_snpctr_ref	0.206733	8.78012	8.16472e-19	7.08148	7.13132e-13	0.206733	0.298252
rs6070625_chr20_57394529_57394727_C_G_snpctr_alt	0.0393266	-0.656948	0.744393	-0.529852	0.701893	0.0393266	0.0567363
rs6070625_chr20_57394529_57394727_C_G_snpctr_ref	0.401165	19.7407	4.81737e-87	15.9216	2.24377e-57	0.401165	0.578759
rs6026545_chr20_57395031_57395229_T_A_snpctr_alt	0.0759673	1.40857	0.0794809	1.13606	0.127965	0.0759673	0.109598
rs6026545_chr20_57395031_57395229_T_A_snpctr_ref	0.136585	4.82576	6.97352e-07	3.89214	4.96812e-05	0.136585	0.197051
rs163778_chr20_57557911_57558109_C_G_snpctr_ref	0.0535539	0.145079	0.442324	0.117011	0.453425	0.0535539	0.077262
rs163779_chr20_57558175_57558373_T_C_snpctr_alt	0.605412	31.2546	9.65501e-215	25.208	1.63839e-140	0.605412	0.873425
rs6011155_chr20_62450565_62450763_T_C_snpctr_alt	0.0874998	2.05869	0.019762	1.66041	0.0484165	0.0874998	0.126236
rs6011155_chr20_62450565_62450763_T_C_snpctr_ref	0.0584795	0.422745	0.336241	0.340959	0.366567	0.0584795	0.0843681
rs6062546_chr20_62459072_62459270_C_T_snpctr_ref	0.0684931	0.987238	0.161763	0.796242	0.212946	0.0684931	0.0988147
rs57642905_chr20_62693279_62693477_C_T_snpctr_alt	0.286183	13.259	2.00224e-40	10.6938	5.44047e-27	0.286183	0.412875
rs57642905_chr20_62693279_62693477_C_T_snpctr_ref	0.0333329	-0.994829	0.84009	-0.802364	0.788829	0.0333329	0.0480892
rs61655723_chr20_62696247_62696445_T_A_snpctr_alt	0.0589888	0.451453	0.325831	0.364113	0.357887	0.0589888	0.0851028
rs61655723_chr20_62696247_62696445_T_A_snpctr_ref	0.0425533	-0.475054	0.682626	-0.383148	0.649195	0.0425533	0.0613914
rs58269830_chr20_62696387_62696585_G_T_snpctr_alt	0.165178	6.43761	6.06849e-11	5.19216	1.03936e-07	0.165178	0.238302
rs58269830_chr20_62696387_62696585_G_T_snpctr_ref	0.0512	0.0123816	0.495061	0.00998621	0.496016	0.0512	0.073866
rs7262211_chr20_62696409_62696607_A_T_snpctr_alt	0.105957	3.09915	0.00097037	2.49958	0.0062171	0.105957	0.152863
rs28638160_chr20_62696901_62697099_C_A_snpctr_ref	0.0949991	2.48144	0.00654256	2.00137	0.0226762	0.0949991	0.137055
rs79282051_chr22_30150296_30150494_G_T_snpctr_alt	0.0963151	2.55563	0.00529979	2.0612	0.0196418	0.0963151	0.138953
rs79282051_chr22_30150296_30150494_G_T_snpctr_ref	0.0424241	-0.482335	0.685216	-0.38902	0.651369	0.0424241	0.0612051
rs116315292_chr22_30160758_30160956_C_G_snpctr_ref	0.190471	7.86344	1.86861e-15	6.34214	1.13298e-10	0.190471	0.274792
rs73883310_chr22_30168370_30168568_T_C_snpctr_alt	0.0772834	1.48277	0.0690683	1.1959	0.115867	0.0772834	0.111496
rs73883310_chr22_30168370_30168568_T_C_snpctr_ref	0.0560001	0.282978	0.388597	0.228232	0.409733	0.0560001	0.0807911
rs57779751_chr22_30169617_30169815_C_T_snpctr_alt	0.053781	0.15788	0.437276	0.127336	0.449337	0.053781	0.0775896
rs57779751_chr22_30169617_30169815_C_T_snpctr_ref	0.213068	9.13729	3.20184e-20	7.36954	8.56067e-14	0.213068	0.307393
rs73883312_chr22_30174464_30174662_C_T_snpctr_alt	0.0291262	-1.23197	0.89102	-0.993629	0.839798	0.0291262	0.0420202
rs73883312_chr22_30174464_30174662_C_T_snpctr_ref	0.146664	5.39393	3.44663e-08	4.35039	6.79466e-06	0.146664	0.211592
rs77302496_chr22_30178051_30178249_C_A_snpctr_alt	0.131683	4.54941	2.68988e-06	3.66925	0.000121629	0.131683	0.189979
rs77302496_chr22_30178051_30178249_C_A_snpctr_ref	0.0689647	1.01382	0.155334	0.817682	0.206769	0.0689647	0.099495
rs140147_chr22_30184500_30184698_G_A_snpctr_alt	0.0310076	-1.12591	0.869899	-0.908088	0.818084	0.0310076	0.0447345
rs140149_chr22_30185514_30185712_C_T_snpctr_alt	0.102273	2.89147	0.00191721	2.33207	0.00984843	0.102273	0.147548
rs74769023_chr22_30191822_30192020_A_G_snpctr_alt	0.0550969	0.232058	0.408246	0.187163	0.425766	0.0550969	0.079488
rs73392888_chr22_30192593_30192791_G_C_snpctr_alt	0.266609	12.1555	2.68115e-34	9.80385	5.41888e-23	0.266609	0.384636
rs73392888_chr22_30192593_30192791_G_C_snpctr_ref	0.0853089	1.93518	0.0264841	1.56079	0.0592866	0.0853089	0.123075
rs7289803_chr22_30195850_30196048_G_C_snpctr_alt	0.153383	5.7727	3.90051e-09	4.65589	1.61295e-06	0.153383	0.221285
rs740041_chr22_30200000_30200198_A_G_snpctr_alt	0.286184	13.259	2.00093e-40	10.6938	5.43814e-27	0.286184	0.412876
rs740041_chr22_30200000_30200198_A_G_snpctr_ref	0.13889	4.95566	3.6043e-07	3.99691	3.20872e-05	0.13889	0.200375
rs36571_chr22_30200614_30200812_G_A_snpctr_ref	0.21217	9.08667	5.10605e-20	7.32871	1.16185e-13	0.21217	0.306097
rs713657_chr22_30211777_30211975_A_G_snpctr_alt	0.0921281	2.31959	0.0101814	1.87083	0.0306841	0.0921281	0.132913
rs713657_chr22_30211777_30211975_A_G_snpctr_ref	0.0465444	-0.250063	0.598731	-0.201685	0.579918	0.0465444	0.0671494
rs5763512_chr22_30212267_30212465_C_T_snpctr_ref	0.170455	6.73505	8.19369e-12	5.43205	2.78547e-08	0.170455	0.245914
rs17711377_chr22_30212887_30213085_C_T_snpctr_alt	0.386364	18.9064	5.05534e-80	15.2486	8.40541e-53	0.386364	0.557405
rs17711377_chr22_30212887_30213085_C_T_snpctr_ref	0.165571	6.45978	5.24286e-11	5.21004	9.44021e-08	0.165571	0.238869
rs2057882_chr22_30217728_30217926_A_T_snpctr_alt	0.139919	5.01367	2.67006e-07	4.0437	2.6307e-05	0.139919	0.20186
rs2057882_chr22_30217728_30217926_A_T_snpctr_ref	0.0674847	0.930388	0.176085	0.75039	0.22651	0.0674847	0.0973598
rs56332559_chr22_30229542_30229740_C_T_snpctr_alt	0.125	4.17265	1.50537e-05	3.36539	0.000382177	0.125	0.180337
rs56332559_chr22_30229542_30229740_C_T_snpctr_ref	0.127778	4.32927	7.48009e-06	3.49171	0.000239969	0.127778	0.184345
rs76177778_chr22_30232112_30232310_G_A_snpctr_alt	0.0625003	0.649408	0.258037	0.52377	0.300219	0.0625003	0.0901689
rs6006274_chr22_30232744_30232942_C_T_snpctr_alt	0.0405857	-0.58597	0.721052	-0.472605	0.681753	0.0405857	0.0585528
rs6006274_chr22_30232744_30232942_C_T_snpctr_ref	0.205888	8.73253	1.24514e-18	7.04309	9.40085e-13	0.205888	0.297034
rs6006276_chr22_30237760_30237958_A_T_snpctr_alt	0.0262181	-1.39591	0.918628	-1.12585	0.869885	0.0262181	0.0378248
rs6006276_chr22_30237760_30237958_A_T_snpctr_ref	0.254545	11.4755	8.76314e-31	9.25535	1.06764e-20	0.254545	0.367231
rs3958027_chr22_30244736_30244934_A_T_snpctr_alt	0.206897	8.78938	7.51946e-19	7.08894	6.75711e-13	0.206897	0.298489
rs3958027_chr22_30244736_30244934_A_T_snpctr_ref	0.270968	12.4012	1.28683e-35	10.002	7.46606e-24	0.270968	0.390924
rs9614077_chr22_30244850_30245048_C_T_snpctr_ref	0.0709208	1.12409	0.130488	0.906617	0.182305	0.0709208	0.102317
rs7287434_chr22_30256839_30257037_G_A_snpctr_alt	0.134719	4.72054	1.17612e-06	3.80728	7.02527e-05	0.134719	0.194358
rs4630869_chr22_30256934_30257132_C_G_snpctr_alt	0.0337079	-0.973689	0.834894	-0.785314	0.783865	0.0337079	0.0486302
rs4630869_chr22_30256934_30257132_C_G_snpctr_ref	0.0849054	1.91244	0.02791	1.54245	0.0614823	0.0849054	0.122493
rs2349227_chr22_30256990_30257188_C_T_snpctr_alt	0.340363	16.3132	3.97474e-60	13.1572	7.73792e-40	0.340363	0.491041
rs2349227_chr22_30256990_30257188_C_T_snpctr_ref	0.0450002	-0.337115	0.631985	-0.271895	0.607149	0.0450002	0.0649216
rs5763559_chr22_30258258_30258456_A_G_snpctr_alt	0.0470589	-0.221062	0.587478	-0.178294	0.570754	0.0470589	0.0678916
rs5763559_chr22_30258258_30258456_A_G_snpctr_ref	0.0533453	0.133316	0.446972	0.107524	0.457186	0.0533453	0.076961
rs5752973_chr22_30264175_30264373_G_A_snpctr_alt	0.302228	14.1634	7.71452e-46	11.4233	1.59935e-30	0.302228	0.436023
rs5752973_chr22_30264175_30264373_G_A_snpctr_ref	0.1221	4.00917	3.04665e-05	3.23353	0.000611344	0.1221	0.176153
rs6006300_chr22_30302054_30302252_G_A_snpctr_alt	0.0796875	1.61829	0.0528	1.30521	0.095911	0.0796875	0.114965
rs2107674_chr22_30309787_30309985_T_G_snpctr_alt	0.0794108	1.60269	0.0545014	1.29263	0.0980701	0.0794108	0.114566
rs2107674_chr22_30309787_30309985_T_G_snpctr_ref	0.172043	6.82462	4.40801e-12	5.50429	1.85327e-08	0.172043	0.248206
rs737938_chr22_30313153_30313351_G_A_snpctr_ref	0.0952382	2.49492	0.00629927	2.01224	0.0220973	0.0952382	0.1374
rs36608_chr22_30342092_30342290_A_G_snpctr_alt	0.0499993	-0.0553063	0.522053	-0.0446065	0.51779	0.0499993	0.0721337
rs36608_chr22_30342092_30342290_A_G_snpctr_ref	0.223709	9.73713	1.04697e-22	7.85333	2.02564e-15	0.223709	0.322744
rs76113237_chr22_30347936_30348134_G_A_snpctr_alt	0.186274	7.62685	1.20282e-14	6.15132	3.84206e-10	0.186274	0.268737
rs5763645_chr22_30357702_30357900_A_G_snpctr_ref	0.027027	-1.35031	0.911541	-1.08907	0.861938	0.027027	0.0389917
rs73162764_chr22_30358646_30358844_G_A_snpctr_alt	0.103448	2.95774	0.00154951	2.38552	0.00852747	0.103448	0.149244
rs73162764_chr22_30358646_30358844_G_A_snpctr_ref	0.0478722	-0.175212	0.569543	-0.141315	0.556189	0.0478722	0.069065
rs74611026_chr22_30361500_30361698_G_C_snpctr_ref	0.12195	4.00074	3.15718e-05	3.22674	0.000626046	0.12195	0.175937
rs73883349_chr22_30366176_30366374_A_G_snpctr_alt	0.414474	20.491	1.2955e-93	16.5267	1.1786e-61	0.414474	0.597959
rs73883349_chr22_30366176_30366374_A_G_snpctr_ref	0.051282	0.0170068	0.493216	0.0137166	0.494528	0.051282	0.0739843
rs3747149_chr22_30369677_30369875_C_T_snpctr_alt	0.0239241	-1.52522	0.936398	-1.23015	0.890679	0.0239241	0.0345152
rs3747149_chr22_30369677_30369875_C_T_snpctr_ref	0.0830188	1.80609	0.0354525	1.45667	0.0726036	0.0830188	0.119771
rs3747150_chr22_30369709_30369907_G_A_snpctr_ref	0.110395	3.34937	0.000404983	2.70138	0.00345261	0.110395	0.159267
rs3788420_chr22_30376820_30377018_T_G_snpctr_ref	0.072729	1.22603	0.110095	0.988832	0.161373	0.072729	0.104926
rs5763670_chr22_30383659_30383857_C_G_snpctr_alt	0.234372	10.3382	2.3659e-25	8.33815	3.77321e-17	0.234372	0.338128
rs5763671_chr22_30384473_30384671_G_A_snpctr_alt	0.25	11.2192	1.64088e-29	9.04869	7.23487e-20	0.25	0.360674
rs45629133_chr22_30394969_30395167_C_A_snpctr_alt	0.0264029	-1.38549	0.917049	-1.11745	0.868098	0.0264029	0.0380913
rs41281623_chr22_30424157_30424355_G_A_snpctr_alt	0.079545	1.61026	0.053671	1.29873	0.0970188	0.079545	0.114759
rs41281623_chr22_30424157_30424355_G_A_snpctr_ref	0.144928	5.29604	5.917e-08	4.27144	9.71064e-06	0.144928	0.209087
rs11552852_chr22_30424278_30424476_C_T_snpctr_alt	0.0648647	0.782694	0.216903	0.63127	0.263932	0.0648647	0.09358
rs11552852_chr22_30424278_30424476_C_T_snpctr_ref	0.0593268	0.470508	0.318996	0.379481	0.352165	0.0593268	0.0855904
rs117611497_chr22_30451414_30451612_G_A_snpctr_alt	0.0507938	-0.010516	0.504195	-0.00848155	0.503384	0.0507938	0.07328
rs56392746_chr22_30451589_30451787_G_A_snpctr_alt	0.0378137	-0.742237	0.771028	-0.59864	0.725293	0.0378137	0.0545536
rs56392746_chr22_30451589_30451787_G_A_snpctr_ref	0.0834384	1.82974	0.0336445	1.47575	0.0700058	0.0834384	0.120376
rs7286205_chr22_30475055_30475253_G_A_snpctr_ref	0.106667	3.13917	0.000847143	2.53185	0.00567315	0.106667	0.153887
rs5763855_chr22_30578865_30579063_G_A_snpctr_ref	0.332279	15.8575	6.24182e-57	12.7896	9.37215e-38	0.332279	0.479377
rs5753037_chr22_30581623_30581821_C_T_snpctr_alt	0.272727	12.5004	3.71399e-36	10.082	3.31786e-24	0.272727	0.393462
rs5753037_chr22_30581623_30581821_C_T_snpctr_ref	0.169094	6.65834	1.3847e-11	5.37018	3.93285e-08	0.169094	0.243951
rs5753038_chr22_30583035_30583233_G_T_snpctr_alt	0.0666666	0.884271	0.188275	0.713195	0.237862	0.0666666	0.0961796
rs5753038_chr22_30583035_30583233_G_T_snpctr_ref	0.0919541	2.30979	0.01045	1.86292	0.0312364	0.0919541	0.132662
rs4823078_chr22_30583790_30583988_T_C_snpctr_alt	0.0254452	-1.43948	0.924992	-1.16099	0.877177	0.0254452	0.0367097
rs713916_chr22_30593553_30593751_T_G_snpctr_alt	0.0387095	-0.691738	0.755449	-0.557911	0.711547	0.0387095	0.055846
rs713916_chr22_30593553_30593751_T_G_snpctr_ref	0.0828477	1.79644	0.0362122	1.44889	0.0736839	0.0828477	0.119524
rs2023681_chr22_30599463_30599661_A_G_snpctr_alt	0.0222222	-1.62116	0.947509	-1.30753	0.904483	0.0222222	0.0320599
rs2412981_chr22_30599966_30600164_G_C_snpctr_alt	0.114504	3.58098	0.000171153	2.88819	0.00193735	0.114504	0.165194
rs2412981_chr22_30599966_30600164_G_C_snpctr_ref	0.0357141	-0.860596	0.80527	-0.694101	0.75619	0.0357141	0.0515245
rs6518681_chr22_30609455_30609653_A_G_snpctr_alt	0.040954	-0.56521	0.714035	-0.455862	0.675755	0.040954	0.0590841
rs6518681_chr22_30609455_30609653_A_G_snpctr_ref	0.130319	4.47252	3.86521e-06	3.60724	0.000154735	0.130319	0.188011
rs5763923_chr22_30675118_30675316_A_C_snpctr_alt	0.21875	9.45759	1.57562e-21	7.62788	1.19327e-14	0.21875	0.31559
rs5763923_chr22_30675118_30675316_A_C_snpctr_ref	0.039557	-0.643964	0.7402	-0.519379	0.698252	0.039557	0.0570686
rs2108093_chr22_30679288_30679486_A_G_snpctr_alt	0.0806363	1.67178	0.0472842	1.34835	0.0887736	0.0806363	0.116334
rs2108093_chr22_30679288_30679486_A_G_snpctr_ref	0.120649	3.92737	4.29393e-05	3.16756	0.000768611	0.120649	0.174059
rs4339043_chr22_30735809_30736007_A_G_snpctr_alt	0.0569598	0.337077	0.36803	0.271864	0.392863	0.0569598	0.0821756
rs5749066_chr22_30736812_30737010_G_A_snpctr_alt	0.0566376	0.318914	0.374896	0.257215	0.398506	0.0566376	0.0817108
rs117001013_chr22_32348742_32348940_C_T_snpctr_alt	0.0491803	-0.101472	0.540412	-0.081841	0.532613	0.0491803	0.0709522
rs117001013_chr22_32348742_32348940_C_T_snpctr_ref	0.0473377	-0.205345	0.581349	-0.165618	0.565771	0.0473377	0.0682939
rs1883126_chr22_32363726_32363924_C_T_snpctr_alt	0.030303	-1.16563	0.878118	-0.940121	0.826422	0.030303	0.043718
rs1883126_chr22_32363726_32363924_C_T_snpctr_ref	0.0871029	2.03631	0.0208594	1.64236	0.0502579	0.0871029	0.125663
rs79221399_chr22_32368819_32369017_C_A_snpctr_ref	0.0873783	2.05184	0.0200926	1.65488	0.0489743	0.0873783	0.12606
[truncated: 35,125 more rows]
