# Supplementary material for: Using a modular massively parallel reporter assay to discover context-dependent regulatory activity in type 2 diabetes-linked noncoding regions
Source: HGG Adv. 2026 Apr 7;7(3):100606. doi: 10.1016/j.xhgg.2026.100606 (PMC13125165; doi:10.1016/j.xhgg.2026.100606)
Supplement: Table S8. Proportion of significantly active fragments in each of the four constructs [file mmc9.xlsx]

## Sheet: Table_S8_Legend
Table S8. Proportion of significantly active fragments in each of the four constructs.
Within each plasmid configuration, we used MPRAnalyze to test fragments for enhancer activity at a 5% FDR threshold.

## Sheet: Table_S8
Table S8. Proportion of significantly active fragments in each of the four constructs.
Construct	# fragments passing QC	# (%) significantly active fragments for all eligible fragments within construct	# (%) significantly active in common set of 11,656 fragments
Upstream-INS	22934	3035 (13.2%)	1329 (11.40%)
Downstream-INS	41793	4769 (11.41%)	967 (8.30%)
Upstream-SCP1	32273	3697 (11.46%)	1,132 (9.71%)
Downstream-SCP1	37123	4226 (11.38%)	1,075 (9.22%)
