# Supplementary material for: Using a modular massively parallel reporter assay to discover context-dependent regulatory activity in type 2 diabetes-linked noncoding regions
Source: HGG Adv. 2026 Apr 7;7(3):100606. doi: 10.1016/j.xhgg.2026.100606 (PMC13125165; doi:10.1016/j.xhgg.2026.100606)
Supplement: Table S9. MPRAnalyze Wald test results, estimating promoter bias across the set of fragments commonly cloned across all four constructs [file mmc10.xlsx]

## Sheet: Table_S9_Legend
Table S9. MPRAnalyze Wald test results estimating promoter bias across the set of fragments commonly cloned across all four constructs.
Results from MPRAnalyze joint testing to estimate promoter bias in activity. Negative fold-change corresponds to higher expression with the insulin (INS) promoter and positive fold-change corresponds to higher expression with the SCP1 promoter.

## Sheet: Table_S9
Table S9. MPRAnalyze Wald test results estimating promoter bias across the set of fragments commonly cloned across all four constructs.
Fragment	log2(Fold-change)	Statistic	p-value	FDR
rs17513135_chr1_40035587_40035785_C_T_snpctr_alt	-0.0424372	0.012538	0.910845	0.969571
rs3768321_chr1_40035829_40036027_G_T_snpctr_ref	0.352605	0.788158	0.374658	0.64929
rs2301054_chr1_64106929_64107127_A_G_snpctr_alt	-1.69937	19.1823	1.1881e-05	0.00203654
rs2269245_chr1_64107794_64107992_G_A_snpctr_alt	-0.131505	0.0923869	0.761164	0.90035
rs3790857_chr1_64111767_64111965_C_T_snpctr_alt	-1.01274	5.14398	0.0233272	0.148499
rs3790857_chr1_64111767_64111965_C_T_snpctr_ref	-0.625322	2.62021	0.10551	0.338703
rs10889435_chr1_64113857_64114055_A_T_snpctr_ref	1.34165	10.9168	0.000952956	0.0250737
rs11208257_chr1_64114202_64114400_T_C_snpctr_alt	0.0253128	0.00470936	0.945288	0.980684
rs11208257_chr1_64114202_64114400_T_C_snpctr_ref	0.636252	4.19706	0.0404941	0.198736
rs11166451_chr1_100885129_100885327_C_T_snpctr_ref	1.39414	7.40605	0.00650047	0.0756463
rs6577171_chr1_100886871_100887069_G_A_snpctr_alt	0.235518	0.462218	0.496589	0.747352
rs6577171_chr1_100886871_100887069_G_A_snpctr_ref	0.335451	0.836953	0.36027	0.636934
rs17122526_chr1_100913434_100913632_G_A_snpctr_ref	-0.0573703	0.0334574	0.854866	0.945453
rs6687613_chr1_100917529_100917727_C_T_snpctr_ref	0.0897017	0.0567788	0.811662	0.924712
rs6662969_chr1_100917894_100918092_G_A_snpctr_alt	1.01148	8.62822	0.00330995	0.052706
rs6662969_chr1_100917894_100918092_G_A_snpctr_ref	0.72399	3.16953	0.0750242	0.279655
rs28364877_chr1_100926802_100927000_C_T_snpctr_ref	-0.0324858	0.012101	0.912406	0.969816
rs699779_chr1_120455211_120455409_A_G_snpctr_ref	0.337788	0.697187	0.403731	0.674768
rs835575_chr1_120456464_120456662_G_T_snpctr_alt	0.100878	0.0427945	0.836113	0.93607
rs7534585_chr1_120496020_120496218_A_T_snpctr_ref	-0.18575	0.317091	0.573361	0.795223
rs10923931_chr1_120517860_120518058_G_T_snpctr_alt	-0.999424	5.98352	0.0144402	0.11576
rs10923931_chr1_120517860_120518058_G_T_snpctr_ref	0.339811	0.720911	0.395845	0.668304
rs10494235_chr1_120520616_120520814_T_A_snpctr_alt	0.352119	1.63141	0.201508	0.474788
rs10494235_chr1_120520616_120520814_T_A_snpctr_ref	0.0559414	0.0374932	0.846464	0.941209
rs267738_chr1_150940526_150940724_T_G_snpctr_ref	-0.00437768	0.000243645	0.987546	0.994973
rs670323_chr1_177868891_177869089_G_A_snpctr_alt	-0.660393	3.38568	0.0657651	0.261991
rs670323_chr1_177868891_177869089_G_A_snpctr_ref	-0.0475298	0.020855	0.885175	0.960223
rs11240733_chr1_203650493_203650691_C_T_snpctr_alt	0.164905	0.111688	0.73823	0.887928
rs1419114_chr1_203652345_203652543_A_G_snpctr_alt	-0.330044	0.838312	0.35988	0.636727
rs1419114_chr1_203652345_203652543_A_G_snpctr_ref	-0.0718959	0.0313495	0.859463	0.947967
rs7555703_chr1_203653591_203653789_G_T_snpctr_alt	-0.346908	0.846675	0.357495	0.634538
rs10793762_chr1_203653999_203654197_T_C_snpctr_alt	0.0558526	0.0139574	0.905956	0.967053
rs6594006_chr1_203654639_203654837_A_G_snpctr_ref	-0.775753	2.76763	0.0961885	0.322826
rs2365859_chr1_203657589_203657787_C_A_snpctr_alt	-0.104435	0.0747698	0.784514	0.911786
rs12048743_chr1_205114774_205114972_C_G_snpctr_alt	-0.406777	1.63812	0.200584	0.473665
rs12048743_chr1_205114774_205114972_C_G_snpctr_ref	0.00798197	0.00044923	0.98309	0.993364
rs2336938_chr1_206618700_206618898_A_C_snpctr_ref	-0.889425	5.01407	0.0251421	0.15481
rs3024495_chr1_206942314_206942512_C_T_snpctr_alt	0.371069	1.60984	0.204514	0.479158
rs3024495_chr1_206942314_206942512_C_T_snpctr_ref	-0.129173	0.182524	0.669213	0.852498
rs17712208_chr1_214150346_214150544_T_A_snpctr_alt	0.546434	4.02374	0.0448642	0.211413
rs17712208_chr1_214150346_214150544_T_A_snpctr_ref	-0.834922	11.7755	0.000600166	0.018731
rs114456081_chr1_214205913_214206111_T_C_snpctr_alt	-0.0364954	0.0121499	0.91223	0.969806
rs114456081_chr1_214205913_214206111_T_C_snpctr_ref	0.375334	1.03193	0.309705	0.591021
rs75724905_chr1_214206481_214206679_A_C_snpctr_ref	-0.0936078	0.103769	0.747352	0.893235
rs74139096_chr1_214219120_214219318_C_A_snpctr_ref	-0.199272	0.49737	0.480658	0.734857
rs11120248_chr1_214223077_214223275_A_G_snpctr_alt	0.159984	0.381744	0.536671	0.772593
rs11120248_chr1_214223077_214223275_A_G_snpctr_ref	-0.708931	4.73334	0.0295833	0.170696
rs12062203_chr1_214223680_214223878_G_A_snpctr_alt	0.0151856	0.00139707	0.970184	0.990175
rs12062203_chr1_214223680_214223878_G_A_snpctr_ref	-0.185553	0.455742	0.499621	0.749918
rs75031258_chr1_214225299_214225497_G_C_snpctr_alt	0.601253	2.89905	0.0886317	0.307834
rs75031258_chr1_214225299_214225497_G_C_snpctr_ref	-0.064578	0.0256097	0.872857	0.955128
rs150426409_chr1_214226204_214226402_C_A_snpctr_alt	0.654127	1.42559	0.232486	0.512962
rs3001032_chr1_219727680_219727878_T_C_snpctr_alt	0.104365	0.0678372	0.794512	0.916351
rs3001032_chr1_219727680_219727878_T_C_snpctr_ref	-0.651136	3.55978	0.0591956	0.248733
rs2820441_chr1_219734861_219735059_A_C_snpctr_alt	0.434229	1.60709	0.204901	0.479618
rs291367_chr1_235690701_235690899_G_A_snpctr_alt	-0.508755	2.26966	0.131929	0.379134
rs11257655_chr10_12307795_12307993_C_T_snpctr_alt	-0.673005	5.29196	0.0214241	0.142185
rs7072136_chr10_26502610_26502808_G_A_snpctr_alt	0.326682	1.25467	0.262662	0.543749
rs7072136_chr10_26502610_26502808_G_A_snpctr_ref	-0.564734	4.29442	0.0382377	0.192555
rs34429458_chr10_64896811_64897009_C_G_snpctr_ref	-1.33295	5.01747	0.0250928	0.154703
rs36100606_chr10_64905014_64905212_C_G_snpctr_alt	-0.640446	5.2774	0.021604	0.14243
rs36100606_chr10_64905014_64905212_C_G_snpctr_ref	-0.181898	0.315821	0.57413	0.795632
rs56378743_chr10_64926437_64926635_C_A_snpctr_alt	0.0670102	0.0338412	0.854045	0.945377
rs34568091_chr10_65017143_65017341_T_C_snpctr_ref	0.179203	0.111889	0.738004	0.887928
rs12770873_chr10_65248408_65248606_A_G_snpctr_alt	-0.168153	0.326191	0.567911	0.790963
rs12761962_chr10_65309768_65309966_G_A_snpctr_alt	0.50387	2.88914	0.0891788	0.309175
rs12761962_chr10_65309768_65309966_G_A_snpctr_ref	-0.260361	0.250083	0.617017	0.82271
rs35193693_chr10_65321148_65321346_A_T_snpctr_alt	-0.292247	0.700256	0.402698	0.673726
rs72805692_chr10_71099010_71099208_A_G_snpctr_ref	-0.0448431	0.029393	0.863875	0.950267
rs12571751_chr10_80942532_80942730_A_G_snpctr_ref	-0.323777	0.646298	0.421439	0.688124
rs703982_chr10_80942622_80942820_A_G_snpctr_alt	0.0756298	0.0232874	0.878712	0.957277
rs703982_chr10_80942622_80942820_A_G_snpctr_ref	-0.432389	0.34448	0.557255	0.783921
rs703980_chr10_80943742_80943940_G_A_snpctr_alt	-0.659533	1.20825	0.271679	0.55381
rs703977_chr10_80944131_80944329_T_G_snpctr_alt	-0.0207891	0.00344673	0.953184	0.983301
rs697239_chr10_80947339_80947537_T_C_snpctr_alt	-0.0374434	0.0168527	0.896711	0.964008
rs697239_chr10_80947339_80947537_T_C_snpctr_ref	-0.462508	1.86035	0.172584	0.436744
rs703974_chr10_80948494_80948692_A_G_snpctr_alt	-0.475602	2.72567	0.0987468	0.327544
rs703974_chr10_80948494_80948692_A_G_snpctr_ref	0.927109	10.2834	0.0013423	0.0310434
rs10824744_chr10_81094026_81094224_A_G_snpctr_alt	0.22674	0.251217	0.616219	0.822378
rs12411493_chr10_81095683_81095881_A_G_snpctr_ref	0.92011	2.93697	0.0865729	0.303612
rs7077812_chr10_81095972_81096170_T_C_snpctr_alt	-0.549126	2.69148	0.100886	0.33106
rs7077812_chr10_81095972_81096170_T_C_snpctr_ref	-0.579474	1.88802	0.169425	0.432908
rs1317617_chr10_81096490_81096688_G_A_snpctr_alt	0.0244931	0.00665606	0.934977	0.976315
rs1317617_chr10_81096490_81096688_G_A_snpctr_ref	-0.363942	1.95458	0.162094	0.421827
rs76774620_chr10_89751886_89752084_A_G_snpctr_alt	0.620064	4.70359	0.0300996	0.172188
rs76774620_chr10_89751886_89752084_A_G_snpctr_ref	0.154575	0.355477	0.551029	0.780792
rs117291845_chr10_89829878_89830076_G_A_snpctr_alt	0.33787	0.592433	0.44148	0.70299
rs117291845_chr10_89829878_89830076_G_A_snpctr_ref	0.96916	7.39986	0.00652288	0.0757278
rs855704_chr10_93881817_93882015_C_G_snpctr_alt	0.666173	2.41863	0.1199	0.361643
rs2767654_chr10_93908811_93909009_G_A_snpctr_alt	0.232368	0.714182	0.398059	0.670004
rs2767654_chr10_93908811_93909009_G_A_snpctr_ref	-0.192301	0.658073	0.417241	0.684646
rs1409335_chr10_95389150_95389348_G_A_snpctr_alt	0.29804	0.945565	0.330851	0.611156
rs1409333_chr10_95390820_95391018_C_T_snpctr_alt	0.0389917	0.0107653	0.917363	0.970779
rs1409333_chr10_95390820_95391018_C_T_snpctr_ref	-0.707572	4.7159	0.029885	0.171765
rs34211312_chr10_113020874_113021072_C_T_snpctr_ref	0.579983	2.05026	0.15218	0.409027
rs116761056_chr10_114737225_114737423_C_T_snpctr_alt	-0.326081	0.63646	0.424996	0.690536
rs116761056_chr10_114737225_114737423_C_T_snpctr_ref	0.0435981	0.0156414	0.900472	0.964608
rs144155527_chr10_114737534_114737732_C_T_snpctr_alt	0.185814	0.291964	0.588965	0.804175
rs149954646_chr10_114741408_114741606_G_A_snpctr_ref	-0.436849	1.52299	0.217168	0.492857
rs4506565_chr10_114755942_114756140_A_T_snpctr_alt	-0.0630388	0.0526989	0.818432	0.928161
rs4506565_chr10_114755942_114756140_A_T_snpctr_ref	0.370157	2.23563	0.134861	0.383616
rs7903146_chr10_114758250_114758448_C_T_snpctr_alt	-0.534687	6.83433	0.00894224	0.0884061
rs7903146_chr10_114758250_114758448_C_T_snpctr_ref	-0.304461	2.23803	0.134653	0.383275
rs4575195_chr10_114765648_114765846_C_A_snpctr_alt	0.189774	0.187401	0.665089	0.850776
rs4132670_chr10_114767672_114767870_G_A_snpctr_alt	0.236927	0.471613	0.492246	0.744751
rs4132670_chr10_114767672_114767870_G_A_snpctr_ref	-0.134001	0.171986	0.678353	0.857765
rs114863326_chr10_114783676_114783874_T_C_snpctr_ref	-0.371123	0.98354	0.321326	0.602927
rs28437392_chr11_1710789_1710987_C_T_snpctr_alt	0.818061	4.1891	0.0406846	0.199336
rs28693674_chr11_1710842_1711040_A_T_snpctr_alt	0.691443	3.43312	0.0639011	0.258525
rs3741204_chr11_2169809_2170007_T_C_snpctr_alt	0.824391	2.72208	0.0989691	0.32763
rs3741204_chr11_2169809_2170007_T_C_snpctr_ref	-0.0663077	0.0443687	0.833169	0.934215
rs10840496_chr11_2195745_2195943_T_C_snpctr_alt	0.337019	0.878227	0.348688	0.627178
rs7482891_chr11_2197013_2197211_A_G_snpctr_ref	0.535561	0.832298	0.361609	0.637657
rs7129293_chr11_2212759_2212957_G_T_snpctr_alt	-0.352926	0.657985	0.417272	0.684646
rs7121197_chr11_2213159_2213357_T_C_snpctr_ref	-0.654379	5.09791	0.0239547	0.150778
rs11564700_chr11_2213480_2213678_C_G_snpctr_alt	-2.03556	8.89539	0.00285891	0.0486472
rs11564696_chr11_2213595_2213793_C_G_snpctr_alt	-1.14367	11.9438	0.000548298	0.0177527
rs7937915_chr11_2214289_2214487_C_G_snpctr_ref	0.0310873	0.0155753	0.900681	0.964655
rs7947138_chr11_2214368_2214566_T_C_snpctr_ref	-0.571343	3.01008	0.082748	0.296864
rs2521287_chr11_2342257_2342455_A_T_snpctr_alt	-0.117539	0.0990412	0.752983	0.896052
rs2521287_chr11_2342257_2342455_A_T_snpctr_ref	-0.0599616	0.0446332	0.83268	0.934215
rs231361_chr11_2691401_2691599_G_A_snpctr_alt	-0.165953	0.495506	0.481481	0.735375
rs231361_chr11_2691401_2691599_G_A_snpctr_ref	0.080519	0.0867945	0.768292	0.903746
rs431222_chr11_2908300_2908498_C_T_snpctr_alt	-0.116108	0.0883993	0.766222	0.902576
rs445084_chr11_2908655_2908853_A_G_snpctr_alt	0.186431	0.303306	0.581817	0.800593
rs445084_chr11_2908655_2908853_A_G_snpctr_ref	-0.585878	2.92499	0.087218	0.305198
rs11041434_chr11_7566194_7566392_A_G_snpctr_ref	0.291742	1.29549	0.25504	0.535415
rs415895_chr11_9769463_9769661_C_G_snpctr_ref	1.09472	6.53559	0.0105737	0.097052
rs75336838_chr11_14576692_14576890_C_T_snpctr_alt	-0.782762	5.53866	0.0186009	0.132769
rs10734252_chr11_17404740_17404938_G_A_snpctr_alt	-0.560706	2.00836	0.156434	0.413734
rs10734252_chr11_17404740_17404938_G_A_snpctr_ref	-0.16633	0.206263	0.649713	0.841994
rs2074314_chr11_17411722_17411920_C_T_snpctr_alt	-0.00716608	0.000748949	0.978167	0.991886
rs2915183_chr11_34970643_34970841_G_A_snpctr_alt	0.377167	0.465617	0.49501	0.746132
rs2915181_chr11_34970960_34971158_T_C_snpctr_alt	-0.528034	1.72411	0.189165	0.457924
rs2732551_chr11_34980463_34980661_A_G_snpctr_alt	-0.410401	0.980045	0.322188	0.603122
rs2767034_chr11_34981273_34981471_A_G_snpctr_alt	-0.479682	4.40916	0.0357465	0.186028
rs2767034_chr11_34981273_34981471_A_G_snpctr_ref	-0.556563	3.21397	0.0730122	0.275861
rs2732557_chr11_34986412_34986610_G_A_snpctr_alt	0.615616	1.96599	0.160874	0.420451
rs2732532_chr11_35030462_35030660_G_A_snpctr_alt	-0.132532	0.12569	0.722943	0.881812
rs2732532_chr11_35030462_35030660_G_A_snpctr_ref	0.091048	0.0626293	0.802387	0.919075
rs952489_chr11_35031477_35031675_G_A_snpctr_alt	-0.185251	0.193271	0.660208	0.847438
rs6485644_chr11_45855899_45856097_C_T_snpctr_alt	-0.255362	0.748668	0.386898	0.659697
rs11988_chr11_47261161_47261359_G_A_snpctr_ref	-0.957589	5.65029	0.0174525	0.128183
rs174537_chr11_61552581_61552779_G_T_snpctr_ref	0.235911	0.325194	0.568503	0.791126
rs174566_chr11_61592263_61592461_A_G_snpctr_ref	0.280678	0.728717	0.393299	0.666225
rs174599_chr11_61621457_61621655_G_C_snpctr_alt	-0.805769	5.0065	0.0252523	0.155119
rs174599_chr11_61621457_61621655_G_C_snpctr_ref	0.132949	0.206402	0.649602	0.841994
rs2845885_chr11_63868963_63869161_C_T_snpctr_alt	1.0883	5.43722	0.019712	0.136682
rs2701540_chr11_63869008_63869206_T_A_snpctr_alt	0.245607	0.481662	0.487671	0.740914
rs2701540_chr11_63869008_63869206_T_A_snpctr_ref	0.0311021	0.0111977	0.915726	0.970059
rs2846139_chr11_65309884_65310082_C_T_snpctr_alt	0.254729	0.527369	0.467715	0.725151
rs2846139_chr11_65309884_65310082_C_T_snpctr_ref	0.977118	4.36713	0.0366387	0.188298
rs7103836_chr11_72474472_72474670_G_C_snpctr_ref	0.186119	0.233924	0.628629	0.828896
rs11224292_chr11_100446182_100446380_C_A_snpctr_ref	0.304533	0.776342	0.378262	0.651933
rs11606531_chr11_100451896_100452094_C_T_snpctr_alt	0.202381	0.306975	0.579542	0.798971
rs11606531_chr11_100451896_100452094_C_T_snpctr_ref	-1.05277	6.96643	0.00830531	0.0853674
rs11224302_chr11_100456505_100456703_C_T_snpctr_ref	-0.18452	0.309263	0.578132	0.798255
rs11601576_chr11_100473229_100473427_G_A_snpctr_ref	-1.08555	8.36683	0.00382131	0.0564447
rs547345_chr11_118997770_118997968_C_T_snpctr_alt	1.27109	9.40937	0.0021588	0.0411303
rs10893828_chr11_128040733_128040931_G_C_snpctr_ref	-0.439602	0.844308	0.358168	0.635078
rs871507_chr11_128212927_128213125_G_A_snpctr_alt	0.40298	0.770675	0.380008	0.652893
rs4936047_chr11_128230255_128230453_C_T_snpctr_ref	0.367793	0.545685	0.460086	0.719545
rs1125253_chr11_128231370_128231568_T_G_snpctr_alt	0.339963	0.698012	0.403452	0.674504
rs1125253_chr11_128231370_128231568_T_G_snpctr_ref	-1.08958	8.6712	0.00323279	0.0518713
rs10750397_chr11_128234045_128234243_A_G_snpctr_ref	-1.2568	8.95461	0.00276771	0.0475254
rs7104712_chr11_128235153_128235351_C_A_snpctr_ref	0.157047	0.0680907	0.794137	0.9163
rs7931302_chr11_128235959_128236157_C_A_snpctr_ref	0.218737	0.215561	0.642443	0.838182
rs11221333_chr11_128383588_128383786_C_T_snpctr_alt	-0.41923	2.27861	0.131169	0.378256
rs1984564_chr12_7090094_7090292_A_G_snpctr_alt	-0.466988	1.48243	0.223394	0.502195
rs1984564_chr12_7090094_7090292_A_G_snpctr_ref	-0.179221	0.185647	0.666565	0.851263
rs3764031_chr12_7091819_7092017_C_T_snpctr_alt	-0.935115	5.45968	0.0194603	0.136152
rs7311050_chr12_7120737_7120935_C_T_snpctr_alt	-1.05938	7.42935	0.00641687	0.0750201
rs7311050_chr12_7120737_7120935_C_T_snpctr_ref	-0.933894	11.3924	0.000737455	0.0212003
rs11045237_chr12_20578984_20579182_A_C_snpctr_ref	0.598724	2.02808	0.154415	0.412033
rs1871138_chr12_21712797_21712995_G_C_snpctr_alt	0.301087	1.03149	0.309809	0.591021
rs1871138_chr12_21712797_21712995_G_C_snpctr_ref	-0.405927	2.05813	0.151395	0.408047
rs1871139_chr12_21712831_21713029_A_G_snpctr_alt	-0.850274	5.97421	0.0145166	0.116213
rs1871139_chr12_21712831_21713029_A_G_snpctr_ref	-0.189411	0.447672	0.503443	0.752644
rs10770836_chr12_21716642_21716840_A_G_snpctr_alt	-0.188755	0.178402	0.67275	0.854388
rs7398739_chr12_21717120_21717318_G_C_snpctr_alt	-0.926845	3.78375	0.0517525	0.228513
rs6487239_chr12_21717149_21717347_C_A_snpctr_alt	0.442394	0.841638	0.358929	0.635614
rs6487239_chr12_21717149_21717347_C_A_snpctr_ref	-0.385327	0.69936	0.402999	0.674132
rs10842707_chr12_26471265_26471463_C_T_snpctr_alt	0.296621	0.298872	0.58459	0.802401
rs10842987_chr12_27957834_27958032_A_C_snpctr_ref	-0.501618	1.55576	0.212287	0.488087
rs10842991_chr12_27962004_27962202_C_T_snpctr_alt	-0.651609	35.9552	2.01906e-09	2.35342e-05
rs10842991_chr12_27962004_27962202_C_T_snpctr_ref	-0.220693	2.74136	0.0977818	0.326268
rs7966976_chr12_27962835_27963033_G_A_snpctr_ref	0.575633	1.84544	0.174315	0.438975
rs3751239_chr12_27963577_27963775_C_G_snpctr_ref	-0.859407	3.91328	0.0479061	0.21915
rs10842992_chr12_27963740_27963938_T_C_snpctr_alt	-0.319414	0.414161	0.519865	0.760772
rs10842993_chr12_27964549_27964747_G_A_snpctr_alt	0.450056	2.21956	0.136272	0.385998
rs4760682_chr12_48512186_48512384_C_A_snpctr_alt	-0.0837705	0.0301855	0.86207	0.949385
rs4760682_chr12_48512186_48512384_C_A_snpctr_ref	0.207478	0.617973	0.431801	0.696813
rs80206782_chr12_48525265_48525463_G_A_snpctr_ref	-0.222887	0.511498	0.474491	0.730632
rs2228501_chr12_48526560_48526758_G_A_snpctr_alt	-0.519723	2.08542	0.148711	0.405083
rs41291961_chr12_48526793_48526991_G_A_snpctr_alt	-0.207893	0.164015	0.685487	0.862119
rs3936179_chr12_48543485_48543683_G_C_snpctr_alt	0.274408	0.450112	0.502282	0.751552
rs148662008_chr12_48548493_48548691_C_T_snpctr_alt	0.50186	1.63725	0.200704	0.473768
rs116851385_chr12_48549618_48549816_G_A_snpctr_alt	0.153152	0.157074	0.691865	0.865735
rs116851385_chr12_48549618_48549816_G_A_snpctr_ref	-0.201267	0.599643	0.438714	0.701302
rs79155547_chr12_48570249_48570447_C_G_snpctr_alt	0.480355	1.34519	0.246122	0.527255
rs10506276_chr12_48594415_48594613_G_A_snpctr_alt	-0.280885	0.580374	0.446166	0.707419
rs10506277_chr12_48594520_48594718_C_G_snpctr_alt	0.322201	0.298739	0.584674	0.802421
rs10506277_chr12_48594520_48594718_C_G_snpctr_ref	-0.19401	0.471346	0.492369	0.744751
rs17122802_chr12_48594913_48595111_G_T_snpctr_alt	-0.150242	0.56801	0.451051	0.711235
rs17122802_chr12_48594913_48595111_G_T_snpctr_ref	0.382963	1.67678	0.195354	0.46686
rs75981470_chr12_48594933_48595131_G_C_snpctr_alt	-0.652203	1.15838	0.281802	0.564514
rs80004446_chr12_48595007_48595205_G_A_snpctr_alt	-0.306798	0.273957	0.60069	0.812538
rs11834109_chr12_48746121_48746319_T_C_snpctr_ref	-0.432667	1.92574	0.165225	0.42721
rs74575365_chr12_48750670_48750868_G_A_snpctr_ref	-0.900369	7.72828	0.00543626	0.068868
rs1043011_chr12_56864941_56865139_G_T_snpctr_alt	-0.194517	0.816238	0.366282	0.641671
rs1043011_chr12_56864941_56865139_G_T_snpctr_ref	0.162213	0.292379	0.5887	0.804086
rs2638315_chr12_56864957_56865155_G_C_snpctr_alt	-0.320924	1.03274	0.309516	0.591021
rs2638315_chr12_56864957_56865155_G_C_snpctr_ref	-0.500607	2.03917	0.153293	0.411001
rs2122982_chr12_57781794_57781992_G_A_snpctr_alt	-0.515208	2.61542	0.10583	0.33898
rs2122982_chr12_57781794_57781992_G_A_snpctr_ref	-0.519546	3.02529	0.0819758	0.295579
rs61352607_chr12_57839074_57839272_G_T_snpctr_ref	-0.340038	0.996228	0.318225	0.599618
rs1798097_chr12_71519501_71519699_A_C_snpctr_alt	-1.7989	14.5838	0.000134065	0.00791291
rs1798090_chr12_71534996_71535194_T_C_snpctr_alt	0.240375	0.363817	0.546394	0.779245
rs2197973_chr12_95928461_95928659_C_T_snpctr_ref	-0.782876	2.12005	0.145382	0.400455
rs79621919_chr12_97860493_97860691_G_A_snpctr_alt	0.81331	4.893	0.0269658	0.16109
rs79621919_chr12_97860493_97860691_G_A_snpctr_ref	-0.284277	0.964673	0.326012	0.606818
rs35766_chr12_102880374_102880572_C_T_snpctr_ref	0.372632	1.52559	0.216775	0.492348
rs855222_chr12_102904307_102904505_C_A_snpctr_alt	-0.632724	3.62174	0.0570293	0.242692
rs855222_chr12_102904307_102904505_C_A_snpctr_ref	-0.0130067	0.00154286	0.968668	0.990175
rs855218_chr12_102906543_102906741_A_G_snpctr_ref	0.364855	0.489402	0.484194	0.737748
rs855217_chr12_102906828_102907026_C_T_snpctr_alt	0.509274	1.81398	0.178031	0.443593
rs653178_chr12_112007657_112007855_C_T_snpctr_alt	-0.507889	1.15701	0.282087	0.564756
rs5745807_chr12_118456186_118456384_G_A_snpctr_alt	0.399421	0.519013	0.471263	0.727774
rs11068779_chr12_118475868_118476066_T_C_snpctr_ref	1.24984	3.55216	0.0594681	0.249348
rs11068780_chr12_118475980_118476178_C_T_snpctr_ref	-0.72411	1.75462	0.185297	0.45306
rs11065290_chr12_121280361_121280559_T_C_snpctr_alt	-0.0469747	0.0299013	0.862714	0.949714
rs11065290_chr12_121280361_121280559_T_C_snpctr_ref	0.265243	1.1554	0.282421	0.564841
rs2251468_chr12_121405027_121405225_C_A_snpctr_ref	-0.535881	1.75363	0.185421	0.45306
rs10849890_chr12_121902626_121902824_T_C_snpctr_alt	0.75244	3.99541	0.0456242	0.21292
rs641760_chr12_123518767_123518965_T_C_snpctr_ref	-0.134348	0.163378	0.686065	0.862229
rs520088_chr12_123522051_123522249_C_G_snpctr_alt	-0.238825	0.524905	0.468757	0.725801
rs1790120_chr12_123613466_123613664_A_C_snpctr_alt	-0.217781	0.799744	0.37117	0.645847
rs2510885_chr12_123614714_123614912_G_C_snpctr_ref	-0.668011	2.71673	0.0993011	0.328448
rs1790119_chr12_123614999_123615197_C_A_snpctr_alt	0.821882	4.5982	0.0320055	0.17714
rs1727318_chr12_123621111_123621309_T_C_snpctr_ref	-1.28649	12.8406	0.000339178	0.0131665
rs1569068_chr12_123632177_123632375_G_A_snpctr_alt	-0.270534	0.496631	0.480984	0.73497
rs1051431_chr12_123645704_123645902_G_A_snpctr_alt	-0.113704	0.115934	0.733487	0.886972
rs1051431_chr12_123645704_123645902_G_A_snpctr_ref	-0.204972	0.509693	0.475272	0.730936
rs2178663_chr12_124433806_124434004_C_T_snpctr_ref	0.906459	5.83511	0.0157095	0.120944
rs34878139_chr12_124446154_124446352_T_C_snpctr_alt	-0.25773	0.277201	0.598542	0.811527
rs34878139_chr12_124446154_124446352_T_C_snpctr_ref	0.638374	4.93949	0.0262498	0.158863
rs1882491_chr12_124454136_124454334_T_C_snpctr_alt	-0.909013	3.38546	0.0657736	0.261991
rs952632_chr12_124469639_124469837_A_G_snpctr_ref	0.456951	0.823471	0.364167	0.640138
rs7311969_chr12_124470234_124470432_T_C_snpctr_alt	0.0488294	0.0119061	0.913111	0.970035
rs7311233_chr12_124475841_124476039_A_G_snpctr_ref	0.602672	2.3481	0.125436	0.370961
rs12833624_chr12_124476774_124476972_C_T_snpctr_alt	-0.216177	0.372355	0.541723	0.776192
rs12833624_chr12_124476774_124476972_C_T_snpctr_ref	0.299346	0.250107	0.617	0.82271
rs34114498_chr12_124480274_124480472_G_C_snpctr_alt	0.577392	1.27894	0.258096	0.537977
rs56041971_chr12_124480767_124480965_G_A_snpctr_alt	-0.536064	2.97261	0.0846852	0.300667
rs56041971_chr12_124480767_124480965_G_A_snpctr_ref	-0.0879257	0.0972952	0.7551	0.897344
rs12311848_chr12_124486752_124486950_A_G_snpctr_alt	0.309578	0.628397	0.427944	0.692505
rs11057413_chr12_124489063_124489261_A_G_snpctr_alt	-0.709634	7.73749	0.0054086	0.0686577
rs11057413_chr12_124489063_124489261_A_G_snpctr_ref	-0.312318	0.544071	0.46075	0.720228
rs1054852_chr12_124496217_124496415_A_G_snpctr_alt	-0.914101	6.35902	0.0116786	0.102914
rs36098511_chr12_133080350_133080548_A_T_snpctr_ref	-0.486657	1.06678	0.301674	0.582841
rs3751297_chr12_133088066_133088264_G_A_snpctr_ref	0.770758	3.69986	0.0544172	0.235882
rs9581588_chr13_26777200_26777398_C_G_snpctr_alt	-0.263832	0.942693	0.331586	0.611233
rs9581588_chr13_26777200_26777398_C_G_snpctr_ref	-0.479861	1.7942	0.180415	0.447143
rs76154673_chr13_26777389_26777587_T_C_snpctr_alt	0.433262	2.88419	0.0894532	0.30958
rs4630391_chr13_26777725_26777923_C_T_snpctr_ref	0.203834	0.245929	0.619957	0.824346
rs9581591_chr13_26784840_26785038_T_C_snpctr_alt	-0.759898	3.05759	0.080361	0.29235
rs56209434_chr13_28482358_28482556_G_A_snpctr_alt	-0.429298	1.5299	0.216127	0.491512
rs56209434_chr13_28482358_28482556_G_A_snpctr_ref	-0.740399	3.45225	0.0631658	0.256805
rs4771189_chr13_28489029_28489227_A_C_snpctr_alt	0.411707	0.899414	0.342939	0.622438
rs4771189_chr13_28489029_28489227_A_C_snpctr_ref	0.164594	0.103422	0.747761	0.893235
rs533873_chr13_33555488_33555686_C_T_snpctr_alt	0.114802	0.1214	0.727521	0.884003
rs533873_chr13_33555488_33555686_C_T_snpctr_ref	-0.281907	0.539064	0.462821	0.721746
rs9316500_chr13_51094015_51094213_T_G_snpctr_alt	0.126416	0.0563301	0.812393	0.924732
rs9316500_chr13_51094015_51094213_T_G_snpctr_ref	-0.0832198	0.0353666	0.85083	0.943424
rs9562987_chr13_51095809_51096007_G_A_snpctr_alt	0.267522	0.888839	0.345792	0.62528
rs1966662_chr13_110454603_110454801_G_T_snpctr_ref	-1.75261	8.9801	0.00272936	0.0471809
rs750598_chr13_111028879_111029077_G_A_snpctr_alt	-0.380061	1.11083	0.291902	0.575703
rs9555695_chr13_111033026_111033224_C_T_snpctr_alt	0.0907624	0.0667442	0.796138	0.916884
rs9521735_chr13_111037229_111037427_G_C_snpctr_alt	-0.682774	2.17161	0.140579	0.393211
rs76533333_chr13_113352817_113353015_A_G_snpctr_alt	-0.734493	3.012	0.0826502	0.296696
rs76533333_chr13_113352817_113353015_A_G_snpctr_ref	0.145792	0.134072	0.714247	0.876805
rs7140110_chr13_114543925_114544123_T_C_snpctr_alt	1.07832	4.6347	0.0313316	0.174977
rs6602912_chr13_114546450_114546648_T_G_snpctr_alt	-1.26251	5.09985	0.0239279	0.150759
rs2183237_chr14_38803657_38803855_G_A_snpctr_ref	-0.43012	2.30391	0.129049	0.375339
rs11851242_chr14_38811524_38811722_A_G_snpctr_alt	-0.482283	4.01454	0.0451096	0.211962
rs11851242_chr14_38811524_38811722_A_G_snpctr_ref	-0.466811	2.71325	0.0995178	0.328606
rs1958460_chr14_38812876_38813074_A_G_snpctr_ref	-0.546672	2.17399	0.140362	0.39281
rs17180532_chr14_65270619_65270817_G_A_snpctr_ref	-0.581567	2.66923	0.102306	0.333839
rs8003022_chr14_90038722_90038920_G_A_snpctr_alt	0.328666	0.69124	0.405743	0.675813
rs35533056_chr14_90038956_90039154_A_G_snpctr_alt	0.533533	1.08398	0.29781	0.58116
rs35533056_chr14_90038956_90039154_A_G_snpctr_ref	-0.466044	1.36408	0.242831	0.523726
rs12432947_chr14_91930528_91930726_C_T_snpctr_alt	-0.765745	2.57382	0.108645	0.34381
rs67516930_chr14_91960124_91960322_T_C_snpctr_alt	1.21805	8.66979	0.00323528	0.0518713
rs11623076_chr14_91960773_91960971_G_A_snpctr_alt	-0.0448075	0.0112305	0.915603	0.970059
rs7143962_chr14_91971484_91971682_T_C_snpctr_ref	-0.408887	1.55616	0.212228	0.488087
rs11627901_chr14_92013164_92013362_T_G_snpctr_alt	-0.190589	0.353535	0.552119	0.781386
rs11627901_chr14_92013164_92013362_T_G_snpctr_ref	-0.100492	0.0957856	0.756947	0.897822
rs12887559_chr14_100798680_100798878_C_T_snpctr_ref	-0.159133	0.150759	0.697811	0.868701
rs3742384_chr14_100800004_100800202_C_T_snpctr_alt	1.23645	21.6099	3.34125e-06	0.000889848
rs3742384_chr14_100800004_100800202_C_T_snpctr_ref	0.141926	0.223568	0.636334	0.83475
rs61990729_chr14_100828526_100828724_C_T_snpctr_alt	-0.521856	0.649761	0.420198	0.687126
rs61990729_chr14_100828526_100828724_C_T_snpctr_ref	-1.49688	8.42298	0.00370508	0.055581
rs56994090_chr14_101306348_101306546_T_C_snpctr_alt	-0.018828	0.0033767	0.953661	0.983505
rs8022656_chr14_101307443_101307641_A_G_snpctr_alt	-0.512755	1.8389	0.17508	0.439872
rs2010281_chr14_103862223_103862421_G_A_snpctr_alt	0.180116	0.237927	0.625707	0.827177
rs2010281_chr14_103862223_103862421_G_A_snpctr_ref	-0.185134	0.381463	0.536822	0.772593
rs11623869_chr14_103883534_103883732_G_T_snpctr_alt	-0.700114	3.81956	0.0506574	0.226318
rs11623869_chr14_103883534_103883732_G_T_snpctr_ref	-1.0734	16.0553	6.15192e-05	0.00497964
rs11624367_chr14_103892719_103892917_T_A_snpctr_alt	-0.135499	0.309974	0.577696	0.798201
rs11624367_chr14_103892719_103892917_T_A_snpctr_ref	0.295723	0.841245	0.359041	0.635614
rs62007683_chr14_103893972_103894170_G_T_snpctr_alt	0.466148	1.16412	0.280613	0.562867
rs62007683_chr14_103893972_103894170_G_T_snpctr_ref	-0.160364	0.273414	0.60105	0.8128
rs2273703_chr14_103917930_103918128_C_G_snpctr_alt	-0.465184	2.54481	0.110657	0.347193
rs7150317_chr14_103921592_103921790_C_G_snpctr_alt	-1.47703	11.0273	0.000897801	0.0243367
rs2273699_chr14_103923376_103923574_A_G_snpctr_ref	-0.0546614	0.025885	0.872181	0.954704
rs7146506_chr14_103924378_103924576_A_G_snpctr_alt	-0.295078	0.974718	0.323506	0.604532
rs7146506_chr14_103924378_103924576_A_G_snpctr_ref	-0.21767	0.367173	0.544549	0.778137
rs56365443_chr14_103959927_103960125_A_G_snpctr_alt	-0.125249	0.0960963	0.756566	0.897808
rs56365443_chr14_103959927_103960125_A_G_snpctr_ref	-0.0202242	0.00183126	0.965866	0.988597
rs55723020_chr14_103991302_103991500_G_A_snpctr_alt	-0.187857	0.272362	0.601752	0.813125
rs55723020_chr14_103991302_103991500_G_A_snpctr_ref	0.000306004	7.94437e-07	0.999289	0.999632
rs11626787_chr14_103991650_103991848_A_G_snpctr_alt	0.759181	3.6317	0.0566888	0.242216
rs2296484_chr14_104002995_104003193_C_T_snpctr_alt	0.0519706	0.0293308	0.864017	0.950267
rs10135868_chr14_104004048_104004246_T_C_snpctr_ref	-0.333986	0.709599	0.399577	0.671008
rs11623470_chr14_104004711_104004909_T_A_snpctr_alt	0.233156	0.726275	0.394093	0.666989
rs8043085_chr15_38828041_38828239_G_T_snpctr_alt	-0.555537	2.15037	0.142535	0.395865
rs8043085_chr15_38828041_38828239_G_T_snpctr_ref	-0.281466	0.613445	0.433494	0.697383
rs12593201_chr15_38844007_38844205_G_A_snpctr_ref	-0.640563	3.24535	0.0716262	0.273013
rs7170151_chr15_38846579_38846777_C_T_snpctr_ref	-0.272792	0.593277	0.441155	0.702761
rs4924273_chr15_38846639_38846837_G_C_snpctr_ref	-0.0612557	0.0275418	0.868191	0.952525
rs7173565_chr15_38850231_38850429_T_C_snpctr_alt	-0.602541	4.36385	0.0367093	0.188329
rs2456532_chr15_53092421_53092619_G_C_snpctr_alt	0.334166	0.629377	0.427584	0.692238
rs2456532_chr15_53092421_53092619_G_C_snpctr_ref	-0.302251	1.29782	0.254612	0.535415
rs2243790_chr15_53092521_53092719_G_A_snpctr_alt	-0.634429	1.31217	0.252002	0.533358
rs2243790_chr15_53092521_53092719_G_A_snpctr_ref	-0.405337	1.57499	0.209484	0.485453
rs12442662_chr15_57178131_57178329_A_C_snpctr_alt	-0.778098	5.97121	0.0145413	0.11629
rs12442662_chr15_57178131_57178329_A_C_snpctr_ref	-0.207109	0.308629	0.578523	0.798397
rs149135690_chr15_57260944_57261142_A_T_snpctr_alt	-0.0358562	0.0158738	0.899739	0.964417
rs149135690_chr15_57260944_57261142_A_T_snpctr_ref	-0.0684846	0.0668047	0.796047	0.916884
rs75350341_chr15_57262027_57262225_C_T_snpctr_alt	-0.160056	0.276654	0.598903	0.811608
rs75350341_chr15_57262027_57262225_C_T_snpctr_ref	1.37154	12.4584	0.000416108	0.0150626
rs76185826_chr15_57349656_57349854_A_C_snpctr_ref	-0.438896	0.915693	0.338608	0.618624
rs12440116_chr15_57433597_57433795_C_T_snpctr_alt	0.131607	0.120078	0.72895	0.884842
rs12440116_chr15_57433597_57433795_C_T_snpctr_ref	-1.07078	11.142	0.000843953	0.0234049
rs75681209_chr15_57450986_57451184_T_G_snpctr_ref	-0.538911	2.86661	0.0904349	0.311682
rs10518910_chr15_57605175_57605373_T_G_snpctr_alt	-0.343698	1.47088	0.225206	0.503936
rs1881415_chr15_62388431_62388629_T_C_snpctr_alt	-0.801654	2.93807	0.0865141	0.303555
rs1881415_chr15_62388431_62388629_T_C_snpctr_ref	-0.747493	4.09698	0.04296	0.205731
rs7167878_chr15_62396090_62396288_C_A_snpctr_ref	0.443737	1.36341	0.242947	0.523726
rs7167932_chr15_62396179_62396377_C_T_snpctr_alt	-1.01254	13.5231	0.000235647	0.0108996
rs7173964_chr15_62396843_62397041_G_A_snpctr_alt	-0.500081	2.79526	0.0945436	0.319606
rs11636758_chr15_63991389_63991587_C_T_snpctr_alt	1.06084	6.5321	0.0105945	0.097052
rs11636758_chr15_63991389_63991587_C_T_snpctr_ref	-0.163759	0.341897	0.558736	0.784748
rs8027781_chr15_66097612_66097810_C_A_snpctr_alt	0.822268	2.81412	0.0934382	0.317837
rs12898997_chr15_75090250_75090448_C_T_snpctr_alt	0.0963599	0.0296762	0.863227	0.950031
rs7166737_chr15_75682414_75682612_A_G_snpctr_alt	-0.351799	1.07558	0.299688	0.582001
rs4451914_chr15_75739725_75739923_C_T_snpctr_ref	0.297899	0.385271	0.534796	0.771578
rs12909863_chr15_75825723_75825921_G_C_snpctr_ref	0.314566	0.357133	0.550103	0.780789
rs6495240_chr15_77766457_77766655_T_C_snpctr_alt	-0.304834	1.27732	0.258397	0.538492
rs11857450_chr15_77802692_77802890_G_C_snpctr_alt	0.224373	0.350827	0.553646	0.782502
rs869301_chr15_77830534_77830732_T_C_snpctr_alt	-0.130103	0.181694	0.669921	0.85284
rs869301_chr15_77830534_77830732_T_C_snpctr_ref	-1.04004	8.90286	0.00284724	0.0485196
rs11638844_chr15_79231419_79231617_A_G_snpctr_ref	0.447622	1.60641	0.204997	0.479713
rs3825932_chr15_79235347_79235545_T_C_snpctr_alt	0.626177	1.76826	0.183597	0.450339
rs9920775_chr15_90368174_90368372_T_C_snpctr_ref	-0.19444	0.439354	0.507434	0.754093
rs6496609_chr15_90379533_90379731_C_A_snpctr_alt	0.557245	2.30303	0.129122	0.375339
rs6496609_chr15_90379533_90379731_C_A_snpctr_ref	-0.839752	7.36368	0.00665545	0.0762284
rs748508_chr15_90381159_90381357_G_T_snpctr_alt	-0.0577678	0.0235532	0.878027	0.956976
rs748508_chr15_90381159_90381357_G_T_snpctr_ref	0.27414	0.690532	0.405983	0.675876
rs893617_chr15_90381179_90381377_C_T_snpctr_ref	-0.877658	5.05782	0.0245151	0.152643
rs2118847_chr15_90408748_90408946_C_G_snpctr_alt	-0.318764	0.752826	0.385583	0.658707
rs1866476_chr15_90428444_90428642_T_C_snpctr_alt	0.155134	0.197957	0.656375	0.845849
rs1866476_chr15_90428444_90428642_T_C_snpctr_ref	0.373584	1.54554	0.213795	0.489711
rs10852123_chr15_90428795_90428993_A_C_snpctr_alt	-0.48845	2.53111	0.111622	0.348997
rs2043880_chr15_90432427_90432625_G_A_snpctr_alt	-0.902689	6.89494	0.00864402	0.0870827
rs2043880_chr15_90432427_90432625_G_A_snpctr_ref	-0.250386	0.384592	0.535156	0.77162
rs7166287_chr15_99272976_99273174_C_T_snpctr_alt	-0.0929077	0.112271	0.737573	0.887877
rs7166287_chr15_99272976_99273174_C_T_snpctr_ref	-0.189899	0.362779	0.546967	0.779522
rs4966019_chr15_99274227_99274425_C_T_snpctr_alt	0.194785	0.351568	0.553227	0.782194
rs4966019_chr15_99274227_99274425_C_T_snpctr_ref	0.293347	0.589642	0.442557	0.704129
rs12898337_chr15_99294256_99294454_T_C_snpctr_ref	0.254073	0.710291	0.399347	0.670972
rs4966024_chr15_99295471_99295669_G_A_snpctr_alt	-0.993931	4.7312	0.0296202	0.170748
rs12911273_chr15_99295551_99295749_C_T_snpctr_ref	0.31398	0.781647	0.376638	0.65101
rs12925642_chr16_11171503_11171701_A_G_snpctr_alt	-0.558976	1.71991	0.189705	0.45866
rs12925642_chr16_11171503_11171701_A_G_snpctr_ref	0.314168	0.77788	0.37779	0.651409
rs12708715_chr16_11177725_11177923_C_T_snpctr_ref	-0.0446916	0.0146497	0.903663	0.965807
rs12708716_chr16_11179774_11179972_A_G_snpctr_alt	-0.249126	1.05672	0.303964	0.585331
rs12708716_chr16_11179774_11179972_A_G_snpctr_ref	0.191052	0.718067	0.396779	0.669064
rs12924729_chr16_11187684_11187882_G_A_snpctr_alt	0.921126	4.26852	0.0388248	0.194475
rs35732840_chr16_11228256_11228454_T_G_snpctr_alt	0.194382	0.304658	0.580977	0.800362
rs35732840_chr16_11228256_11228454_T_G_snpctr_ref	0.608984	6.06413	0.0137955	0.113272
rs2867880_chr16_11231758_11231956_G_A_snpctr_alt	-0.351175	2.17805	0.139992	0.392434
rs2867880_chr16_11231758_11231956_G_A_snpctr_ref	-0.367294	2.85184	0.0912697	0.313632
rs2903692_chr16_11238684_11238882_G_A_snpctr_alt	0.38385	1.48915	0.222348	0.501059
rs4322688_chr16_11238892_11239090_C_G_snpctr_ref	0.615528	1.20308	0.272707	0.554502
rs12930373_chr16_11239500_11239698_G_A_snpctr_ref	0.445907	1.38353	0.2395	0.520599
rs12917893_chr16_11239879_11240077_A_T_snpctr_ref	-0.403909	1.15829	0.281821	0.564514
rs35294447_chr16_11240755_11240953_A_T_snpctr_alt	-0.265543	0.612867	0.43371	0.697383
rs243324_chr16_11354871_11355069_A_G_snpctr_ref	0.501064	0.92085	0.337252	0.617466
rs62034322_chr16_28535735_28535933_G_A_snpctr_alt	-0.833551	1.78212	0.181889	0.448793
rs1074631_chr16_28554009_28554207_G_A_snpctr_alt	-0.436426	2.78278	0.0952824	0.32105
rs1074631_chr16_28554009_28554207_G_A_snpctr_ref	0.0118459	0.00232065	0.961578	0.987242
rs4787457_chr16_28555301_28555499_A_G_snpctr_alt	0.943626	3.81579	0.0507717	0.226481
rs4787457_chr16_28555301_28555499_A_G_snpctr_ref	-0.422201	0.941929	0.331782	0.611233
rs4149406_chr16_28606971_28607169_A_G_snpctr_ref	-0.214206	0.331994	0.564487	0.788517
rs4149398_chr16_28608839_28609037_C_G_snpctr_alt	-0.179914	0.394303	0.530046	0.767576
rs4149398_chr16_28608839_28609037_C_G_snpctr_ref	0.372938	1.12982	0.287813	0.572287
rs4788095_chr16_28831260_28831458_T_C_snpctr_ref	0.25839	0.528256	0.467341	0.72488
rs7189927_chr16_28913688_28913886_T_C_snpctr_alt	-0.183735	0.152424	0.696229	0.867902
rs7189927_chr16_28913688_28913886_T_C_snpctr_ref	-0.504226	0.816754	0.366131	0.641651
rs3803657_chr16_53515860_53516058_T_C_snpctr_alt	-1.18488	10.9625	0.000929744	0.0247422
rs3803657_chr16_53515860_53516058_T_C_snpctr_ref	-1.18688	15.982	6.39464e-05	0.00507047
rs76036961_chr16_53768911_53769109_A_G_snpctr_alt	0.300103	0.91711	0.338235	0.618226
rs76036961_chr16_53768911_53769109_A_G_snpctr_ref	-1.11346	8.59015	0.00337985	0.0531053
rs9940128_chr16_53800655_53800853_G_A_snpctr_alt	0.0295633	0.00735655	0.931649	0.975941
rs11642015_chr16_53802395_53802593_C_T_snpctr_alt	-0.573785	6.80975	0.00906612	0.0887153
rs11642015_chr16_53802395_53802593_C_T_snpctr_ref	-0.535633	2.96039	0.0853275	0.301022
rs1558902_chr16_53803475_53803673_T_A_snpctr_alt	-0.642127	2.88759	0.0892642	0.309175
rs55872725_chr16_53809024_53809222_C_T_snpctr_alt	0.501843	2.4169	0.120032	0.36177
rs7193144_chr16_53810587_53810785_T_C_snpctr_alt	-0.00191229	5.73387e-05	0.993958	0.997518
rs7193144_chr16_53810587_53810785_T_C_snpctr_ref	-0.630073	6.56356	0.0104088	0.0962898
rs9923233_chr16_53819099_53819297_G_C_snpctr_alt	-0.0397586	0.00792005	0.929086	0.974783
rs11075991_chr16_53819838_53820036_A_T_snpctr_ref	-1.48916	11.4433	0.000717525	0.0209087
rs11075992_chr16_53819967_53820165_T_C_snpctr_ref	0.498143	3.92385	0.0476057	0.218118
rs7185735_chr16_53822552_53822750_A_G_snpctr_alt	-0.153498	0.339685	0.560011	0.785349
rs7185735_chr16_53822552_53822750_A_G_snpctr_ref	-0.509268	2.88842	0.0892184	0.309175
rs1981870_chr16_68776147_68776345_G_A_snpctr_alt	-0.20589	0.147488	0.700948	0.870472
rs13333528_chr16_68790403_68790601_C_T_snpctr_alt	-0.858831	5.44507	0.0196236	0.136475
rs13333528_chr16_68790403_68790601_C_T_snpctr_ref	-0.563635	0.786436	0.37518	0.649985
rs9928847_chr16_68797794_68797992_C_T_snpctr_alt	-0.799826	7.79855	0.00522883	0.0677191
rs9928847_chr16_68797794_68797992_C_T_snpctr_ref	-1.59691	20.1388	7.20221e-06	0.0016144
rs9936621_chr16_68798583_68798781_A_G_snpctr_alt	0.485691	2.5302	0.111686	0.349011
rs9936621_chr16_68798583_68798781_A_G_snpctr_ref	0.136497	0.334447	0.563052	0.7873
rs17772411_chr16_68810824_68811022_T_C_snpctr_alt	-0.504395	2.03863	0.153348	0.411001
rs17772411_chr16_68810824_68811022_T_C_snpctr_ref	0.304025	0.871699	0.350485	0.628308
rs35648619_chr16_68811638_68811836_C_T_snpctr_alt	-0.338468	0.832725	0.361486	0.637536
rs2161664_chr16_68814217_68814415_C_T_snpctr_ref	0.209515	0.147368	0.701063	0.870517
rs9928796_chr16_68820619_68820817_A_G_snpctr_alt	0.200721	0.579482	0.446515	0.707419
rs9929479_chr16_68821172_68821370_G_C_snpctr_alt	0.409827	1.04113	0.307558	0.589039
rs12919719_chr16_68822242_68822440_C_G_snpctr_alt	-0.0503397	0.0119449	0.91297	0.969974
rs12919719_chr16_68822242_68822440_C_G_snpctr_ref	0.1343	0.116851	0.732476	0.886606
rs12596834_chr16_68823100_68823298_T_C_snpctr_alt	0.143595	0.0851652	0.770416	0.905213
rs34097984_chr16_68824049_68824247_T_G_snpctr_alt	0.665131	2.10194	0.147113	0.402806
rs34097984_chr16_68824049_68824247_T_G_snpctr_ref	-1.41729	10.5853	0.00113987	0.02768
rs60302411_chr16_68824121_68824319_A_C_snpctr_ref	0.785099	1.41291	0.234575	0.515508
rs17715762_chr16_68828151_68828349_T_G_snpctr_ref	-0.28493	0.55657	0.455646	0.716167
rs12928043_chr16_68828786_68828984_G_A_snpctr_ref	-0.379917	0.728846	0.393258	0.666225
rs17715799_chr16_68830412_68830610_A_T_snpctr_alt	-0.0375898	0.006695	0.934787	0.976315
rs17715799_chr16_68830412_68830610_A_T_snpctr_ref	-1.00077	10.8743	0.000975072	0.0253804
rs862320_chr16_69651767_69651965_C_T_snpctr_ref	-1.34642	7.22933	0.00717219	0.0795423
rs12598642_chr16_69848673_69848871_A_G_snpctr_ref	-0.507973	2.11256	0.146095	0.401022
rs66473537_chr16_75250763_75250961_G_A_snpctr_alt	-1.44442	6.86236	0.00880304	0.0878495
rs7195161_chr16_75495473_75495671_T_C_snpctr_ref	0.382147	1.17648	0.278074	0.559702
rs1834013_chr16_75496064_75496262_G_T_snpctr_ref	0.0673164	0.0487897	0.825183	0.930701
rs56823429_chr16_81533690_81533888_C_A_snpctr_alt	0.264386	0.215008	0.642871	0.838458
rs2925979_chr16_81534691_81534889_T_C_snpctr_alt	-0.472479	0.992584	0.319112	0.600606
rs2925979_chr16_81534691_81534889_T_C_snpctr_ref	-0.157496	0.228311	0.632779	0.832093
rs11076702_chr16_88774470_88774668_A_C_snpctr_alt	-0.536182	4.6091	0.0318026	0.176666
rs11076702_chr16_88774470_88774668_A_C_snpctr_ref	-0.298245	0.964565	0.326039	0.606818
rs8059794_chr16_88787289_88787487_C_T_snpctr_alt	0.265455	0.528203	0.467363	0.72488
rs2926776_chr16_88858503_88858701_A_G_snpctr_alt	0.908012	2.96445	0.0851134	0.300806
rs1043246_chr17_3827987_3828185_C_G_snpctr_alt	-0.30651	0.453984	0.500449	0.750352
rs9914106_chr17_4066734_4066932_G_A_snpctr_alt	0.0929656	0.121782	0.72711	0.883938
rs9914106_chr17_4066734_4066932_G_A_snpctr_ref	-0.438485	0.884109	0.347079	0.626142
rs858519_chr17_7531866_7532064_T_C_snpctr_alt	0.1652	0.293332	0.588093	0.803613
rs858518_chr17_7532926_7533124_G_A_snpctr_ref	1.16764	6.07286	0.0137274	0.113272
rs55954208_chr17_9776058_9776256_A_C_snpctr_alt	-0.680923	6.37771	0.0115563	0.102355
rs55954208_chr17_9776058_9776256_A_C_snpctr_ref	-0.434648	2.16045	0.141603	0.394674
rs55673552_chr17_9777494_9777692_G_A_snpctr_alt	-0.639105	3.45047	0.0632336	0.256902
rs55673552_chr17_9777494_9777692_G_A_snpctr_ref	0.0765261	0.020435	0.886329	0.96076
rs9674498_chr17_9777742_9777940_T_G_snpctr_ref	0.0359158	0.0102868	0.919214	0.971865
rs62066057_chr17_9783948_9784146_A_G_snpctr_ref	-0.877813	6.9718	0.00828043	0.0852621
rs17810453_chr17_9789367_9789565_A_G_snpctr_alt	0.0254007	0.00684111	0.934081	0.976315
rs17810453_chr17_9789367_9789565_A_G_snpctr_ref	0.164542	0.29903	0.584491	0.802359
rs1242504_chr17_17367116_17367314_T_C_snpctr_ref	0.392476	0.861828	0.353228	0.631185
rs11653380_chr17_17403435_17403633_G_A_snpctr_ref	-0.374787	0.919895	0.337503	0.617571
rs7224739_chr17_17632379_17632577_G_A_snpctr_alt	0.525538	0.618043	0.431775	0.696813
rs7224739_chr17_17632379_17632577_G_A_snpctr_ref	-0.728983	4.34245	0.0371734	0.189758
rs10908278_chr17_36099853_36100051_T_A_snpctr_alt	-1.01249	5.0611	0.0244687	0.152562
rs2305480_chr17_38062097_38062295_G_A_snpctr_alt	0.0756577	0.0439314	0.833981	0.93488
rs684214_chr17_40696816_40697014_C_T_snpctr_alt	-0.0606379	0.0152838	0.90161	0.965029
rs34855406_chr17_40731312_40731510_G_C_snpctr_alt	-0.128558	0.169209	0.680816	0.859481
rs34855406_chr17_40731312_40731510_G_C_snpctr_ref	0.820313	2.33427	0.126554	0.372031
rs7405889_chr17_45571577_45571775_C_T_snpctr_alt	1.28277	5.09372	0.0240126	0.150837
rs2317826_chr17_45730800_45730998_C_T_snpctr_alt	0.632576	1.96519	0.160959	0.420451
rs9902779_chr17_57496318_57496516_G_A_snpctr_alt	-1.54314	13.5325	0.000234465	0.0108881
rs16943520_chr17_57499684_57499882_C_T_snpctr_alt	1.22165	13.1019	0.000294996	0.0125023
rs12600858_chr17_57504821_57505019_G_A_snpctr_ref	0.347947	0.785296	0.375526	0.650392
rs2060779_chr17_57505993_57506191_G_A_snpctr_ref	1.10699	4.17909	0.0409258	0.199929
rs8075971_chr17_57516287_57516485_T_C_snpctr_ref	0.0727396	0.0387032	0.844038	0.939685
rs57676627_chr17_62203029_62203227_C_T_snpctr_alt	0.128763	0.102274	0.749118	0.89367
rs887747_chr17_65647895_65648093_G_A_snpctr_ref	-0.690836	4.47029	0.0344891	0.182624
rs12602556_chr17_65826762_65826960_A_G_snpctr_alt	0.296268	1.0236	0.311666	0.592903
rs12602556_chr17_65826762_65826960_A_G_snpctr_ref	0.0484335	0.0268126	0.869931	0.953448
rs62084208_chr17_65827344_65827542_C_T_snpctr_alt	0.45245	4.713	0.0299353	0.1718
rs62084208_chr17_65827344_65827542_C_T_snpctr_ref	0.17536	0.16136	0.687907	0.863384
rs7221651_chr17_65832291_65832489_G_A_snpctr_alt	-0.181652	0.176411	0.674476	0.855462
rs1976053_chr17_65832903_65833101_C_G_snpctr_ref	-0.0421192	0.0133971	0.907854	0.968037
rs2052187_chr17_65834638_65834836_T_C_snpctr_ref	-0.014894	0.0026423	0.959004	0.98612
rs4791046_chr17_65851874_65852072_G_A_snpctr_ref	0.542452	2.20097	0.137924	0.389166
rs8079754_chr17_65887797_65887995_A_G_snpctr_ref	-1.7136	27.0415	1.99136e-07	0.000165795
rs61676547_chr17_65892408_65892606_G_C_snpctr_alt	0.0474159	0.0236213	0.877852	0.956976
rs61676547_chr17_65892408_65892606_G_C_snpctr_ref	0.0962008	0.145782	0.702599	0.871223
rs3206817_chr17_65892735_65892933_A_G_snpctr_ref	0.156534	0.121159	0.727781	0.8842
rs7216058_chr17_80696523_80696721_A_C_snpctr_alt	0.470815	2.95597	0.0855608	0.301663
rs7216058_chr17_80696523_80696721_A_C_snpctr_ref	-0.373662	1.47536	0.224502	0.503089
rs7208565_chr17_80696593_80696791_C_T_snpctr_ref	-0.246169	0.431711	0.511151	0.754938
rs75221148_chr18_52614984_52615182_G_C_snpctr_ref	0.668057	3.62532	0.0569067	0.242613
rs1620012_chr18_54661735_54661933_T_C_snpctr_alt	-0.395267	0.436465	0.508834	0.754093
rs17683985_chr18_54669954_54670152_T_C_snpctr_ref	-0.159303	0.285457	0.593147	0.807848
rs56058728_chr19_7241606_7241804_G_A_snpctr_alt	-0.358977	1.57917	0.20888	0.4849
rs56058728_chr19_7241606_7241804_G_A_snpctr_ref	-0.314284	0.981109	0.321925	0.603102
rs1366246_chr19_7244173_7244371_A_G_snpctr_alt	-0.0317993	0.006435	0.936064	0.976332
rs1366246_chr19_7244173_7244371_A_G_snpctr_ref	0.138429	0.0315174	0.859091	0.947716
rs75909646_chr19_7244306_7244504_A_T_snpctr_alt	0.896474	7.05532	0.00790301	0.0837431
rs2900660_chr19_13022760_13022958_C_A_snpctr_ref	-0.930404	2.92325	0.0873117	0.305301
rs2974751_chr19_13052935_13053133_A_C_snpctr_alt	1.20044	4.40749	0.0357815	0.186028
rs58542926_chr19_19379450_19379648_C_T_snpctr_alt	-0.488411	2.79982	0.0942749	0.319216
rs10401969_chr19_19407619_19407817_T_C_snpctr_alt	0.1539	0.152326	0.696322	0.867902
rs4805881_chr19_33896333_33896531_A_C_snpctr_alt	-0.002912	0.000127002	0.991008	0.996652
rs4805881_chr19_33896333_33896531_A_C_snpctr_ref	-0.700008	5.03155	0.0248896	0.154285
rs731839_chr19_33898966_33899164_G_A_snpctr_alt	0.275853	0.962299	0.326608	0.607224
rs10408179_chr19_46156905_46157103_T_C_snpctr_ref	-0.353758	0.79821	0.371629	0.646234
rs10406431_chr19_46156920_46157118_A_G_snpctr_ref	-1.45833	8.97721	0.00273367	0.0471809
rs6509231_chr19_46158194_46158392_A_G_snpctr_alt	0.00989523	0.000618838	0.980153	0.992201
rs10420680_chr19_46158729_46158927_A_G_snpctr_alt	-0.224107	0.378524	0.538394	0.773514
rs10420680_chr19_46158729_46158927_A_G_snpctr_ref	-0.263783	0.717034	0.397119	0.669097
rs10421259_chr19_46158761_46158959_G_A_snpctr_alt	0.189078	0.338201	0.560869	0.785756
rs10421259_chr19_46158761_46158959_G_A_snpctr_ref	-0.265162	0.640524	0.423521	0.689368
rs55698417_chr19_46160039_46160237_C_T_snpctr_alt	0.478536	1.90426	0.167603	0.430398
rs55864746_chr19_46160147_46160345_G_A_snpctr_ref	0.41766	0.665198	0.414731	0.682081
rs8104845_chr19_46161227_46161425_A_G_snpctr_alt	0.523375	2.85973	0.0908229	0.312637
rs2238691_chr19_46178944_46179142_G_A_snpctr_ref	-0.354134	0.691674	0.405595	0.675813
rs1800437_chr19_46181293_46181491_G_C_snpctr_alt	-1.01326	5.00797	0.0252309	0.155111
rs1800437_chr19_46181293_46181491_G_C_snpctr_ref	0.993449	5.89017	0.0152257	0.119192
rs10415551_chr19_47577153_47577351_A_G_snpctr_alt	-0.468282	1.5161	0.21821	0.494355
rs10415551_chr19_47577153_47577351_A_G_snpctr_ref	-0.6431	3.20177	0.0735588	0.276583
rs10415740_chr19_47577166_47577364_C_G_snpctr_ref	-0.696463	3.95472	0.0467402	0.215803
rs11667244_chr19_47580086_47580284_A_G_snpctr_alt	0.545782	0.607419	0.435761	0.699311
rs10408163_chr19_47597003_47597201_T_C_snpctr_alt	-0.340019	1.06931	0.301102	0.582841
rs11680058_chr2_16574570_16574768_G_A_snpctr_alt	-0.819215	6.29251	0.0121249	0.105275
rs11680058_chr2_16574570_16574768_G_A_snpctr_ref	-0.475781	2.64308	0.104002	0.336625
rs55801864_chr2_23922226_23922424_C_T_snpctr_ref	-1.16362	8.44352	0.00366346	0.0553484
rs17508218_chr2_23976437_23976635_C_T_snpctr_ref	0.35389	0.515462	0.472784	0.729156
rs17711825_chr2_24124479_24124677_T_C_snpctr_alt	-0.681154	1.88801	0.169426	0.432908
rs17711825_chr2_24124479_24124677_T_C_snpctr_ref	-1.07314	7.00932	0.00810864	0.0844784
rs4665248_chr2_24167652_24167850_C_A_snpctr_alt	-0.157376	0.299594	0.584137	0.802251
rs4665248_chr2_24167652_24167850_C_A_snpctr_ref	-0.361796	1.43392	0.231126	0.512169
rs1530016_chr2_25305657_25305855_C_T_snpctr_ref	0.0345108	0.00632176	0.936627	0.976332
rs17745923_chr2_25643845_25644043_A_G_snpctr_ref	-0.231732	0.407865	0.523055	0.762878
rs34104763_chr2_25644100_25644298_T_C_snpctr_ref	0.465385	1.57688	0.20921	0.485091
rs4665812_chr2_26262189_26262387_C_A_snpctr_alt	1.14819	4.54876	0.0329426	0.179001
rs1550382_chr2_26266778_26266976_T_G_snpctr_ref	0.931318	5.40273	0.0201053	0.137609
rs1550381_chr2_26266847_26267045_A_G_snpctr_ref	-0.560061	3.1893	0.074122	0.278071
rs7599132_chr2_26279711_26279909_T_A_snpctr_alt	-0.370407	0.802696	0.370289	0.644927
rs3910272_chr2_26287743_26287941_T_A_snpctr_alt	-0.741334	6.97663	0.00825811	0.0851374
rs3910272_chr2_26287743_26287941_T_A_snpctr_ref	-0.399919	2.32931	0.126958	0.372394
rs3955310_chr2_26290729_26290927_T_G_snpctr_ref	-0.0962752	0.0669226	0.795871	0.916884
rs2384322_chr2_26291047_26291245_C_G_snpctr_alt	-0.0812083	0.0713156	0.789431	0.914218
rs4233709_chr2_26291394_26291592_T_C_snpctr_ref	-0.907007	3.30121	0.0692288	0.267728
rs4233710_chr2_26291466_26291664_G_A_snpctr_alt	-0.558794	11.361	0.000750026	0.0214272
rs4233710_chr2_26291466_26291664_G_A_snpctr_ref	-0.175604	0.918956	0.337749	0.617868
rs11126364_chr2_26314416_26314614_A_G_snpctr_alt	0.0288337	0.00604373	0.938034	0.976856
rs13030858_chr2_26315352_26315550_G_A_snpctr_alt	0.107549	0.041264	0.839029	0.937384
rs6758545_chr2_26322516_26322714_A_G_snpctr_alt	-0.49448	1.41697	0.233903	0.514508
rs6758545_chr2_26322516_26322714_A_G_snpctr_ref	-0.969843	6.28844	0.0121528	0.105341
rs2117279_chr2_26325429_26325627_C_G_snpctr_ref	-0.947565	5.22526	0.0222611	0.144469
rs2289022_chr2_26350037_26350235_G_T_snpctr_ref	-0.146727	0.165548	0.684099	0.861832
rs13007198_chr2_26351931_26352129_T_C_snpctr_ref	-0.323664	0.678932	0.409955	0.67859
rs28699126_chr2_26357195_26357393_C_T_snpctr_alt	-1.24753	11.3921	0.000737554	0.0212003
rs2289021_chr2_26362416_26362614_G_T_snpctr_ref	-0.352376	0.752575	0.385662	0.658745
rs12615303_chr2_27140474_27140672_C_T_snpctr_alt	-0.512554	2.30237	0.129177	0.375339
rs1866655_chr2_27208768_27208966_T_A_snpctr_alt	-0.403337	2.68664	0.101193	0.331708
rs1866655_chr2_27208768_27208966_T_A_snpctr_ref	0.256798	1.04839	0.305877	0.587075
rs71441090_chr2_27927869_27928067_G_A_snpctr_ref	0.495643	1.64587	0.199521	0.472346
rs921069_chr2_43206823_43207021_A_G_snpctr_alt	-0.986433	6.51998	0.0106669	0.0971354
rs7573628_chr2_43208942_43209140_G_A_snpctr_ref	-0.257114	0.703891	0.401479	0.672556
rs10168092_chr2_43208974_43209172_A_G_snpctr_alt	-0.177197	0.209871	0.646868	0.841319
rs3953604_chr2_43426654_43426852_G_C_snpctr_ref	-0.872052	3.08939	0.0788042	0.288867
rs2052927_chr2_43436655_43436853_G_A_snpctr_alt	-0.0423255	0.0181452	0.892846	0.963209
rs2052927_chr2_43436655_43436853_G_A_snpctr_ref	-0.809228	6.09087	0.0135882	0.112649
rs17406174_chr2_43557385_43557583_C_G_snpctr_alt	-0.0199106	0.00685746	0.934003	0.976315
rs17406174_chr2_43557385_43557583_C_G_snpctr_ref	0.125659	0.238443	0.625333	0.827129
rs55877805_chr2_43557498_43557696_G_C_snpctr_ref	1.11559	4.54156	0.0330815	0.179265
rs13411629_chr2_43566891_43567089_T_C_snpctr_alt	0.887542	3.13926	0.0764286	0.283152
rs72790907_chr2_43575096_43575294_C_T_snpctr_alt	0.155791	0.276733	0.598851	0.811608
rs13411485_chr2_43575885_43576083_C_G_snpctr_ref	0.421593	0.877693	0.348834	0.627278
rs79629200_chr2_43602833_43603031_T_G_snpctr_ref	-0.218227	0.146267	0.702129	0.870944
rs17039131_chr2_43652299_43652497_A_C_snpctr_alt	-0.734795	5.14067	0.0233716	0.148619
rs7586101_chr2_43669752_43669950_T_C_snpctr_ref	-1.66309	14.2646	0.000158826	0.00866749
rs7609256_chr2_43672400_43672598_A_C_snpctr_ref	-0.333861	0.646459	0.421382	0.688124
rs7556744_chr2_43672696_43672894_A_G_snpctr_ref	0.673035	3.3845	0.0658123	0.261991
rs12105710_chr2_43679040_43679238_G_A_snpctr_alt	0.505065	1.5258	0.216745	0.492348
rs17030818_chr2_43680219_43680417_C_T_snpctr_alt	-0.573194	2.76928	0.0960893	0.322585
rs76282560_chr2_43682536_43682734_G_A_snpctr_alt	0.594901	2.90344	0.0883907	0.307373
rs7599799_chr2_43685394_43685592_A_G_snpctr_alt	-0.40187	1.68011	0.194909	0.466326
rs7599799_chr2_43685394_43685592_A_G_snpctr_ref	0.502323	1.66145	0.197408	0.46953
rs6746058_chr2_43687443_43687641_T_C_snpctr_ref	0.0419966	0.00548067	0.940985	0.978423
rs17039133_chr2_43694471_43694669_A_G_snpctr_ref	0.378744	0.673474	0.411843	0.679877
rs13405776_chr2_43739022_43739220_C_T_snpctr_alt	0.111511	0.0850635	0.770549	0.905213
rs7570748_chr2_43739662_43739860_C_A_snpctr_alt	1.10962	8.38611	0.00378099	0.0563187
rs10189235_chr2_43745421_43745619_C_G_snpctr_ref	-0.200968	0.191948	0.6613	0.848164
rs11892788_chr2_54784009_54784207_T_C_snpctr_alt	0.152395	0.174058	0.676531	0.856762
rs4455199_chr2_54792011_54792209_T_C_snpctr_ref	-0.902057	15.4956	8.26969e-05	0.00575969
rs7607451_chr2_54814116_54814314_C_T_snpctr_alt	0.542447	1.59992	0.205915	0.480815
rs4530405_chr2_54830586_54830784_T_C_snpctr_alt	-0.850765	5.04457	0.0247032	0.153568
rs2941595_chr2_54844323_54844521_A_G_snpctr_alt	-0.792669	6.11378	0.0134132	0.111995
rs2941595_chr2_54844323_54844521_A_G_snpctr_ref	-0.607445	3.43412	0.0638624	0.258465
rs2941591_chr2_54907945_54908143_C_A_snpctr_alt	-1.14094	6.8767	0.00873265	0.0874558
rs2941591_chr2_54907945_54908143_C_A_snpctr_ref	-0.86588	0.707634	0.40023	0.67158
rs243018_chr2_60586608_60586806_C_G_snpctr_ref	-0.576262	2.63925	0.104253	0.337069
rs2249105_chr2_65287797_65287995_A_G_snpctr_alt	-0.587843	4.93947	0.0262501	0.158863
rs2249105_chr2_65287797_65287995_A_G_snpctr_ref	-0.589009	3.74252	0.0530444	0.231915
rs2252867_chr2_65296181_65296379_T_C_snpctr_alt	-0.216831	0.342555	0.558358	0.784568
rs2723087_chr2_65298183_65298381_T_A_snpctr_ref	-0.123191	0.136718	0.711566	0.875473
rs6546123_chr2_65303483_65303681_T_C_snpctr_alt	0.286269	0.942516	0.331632	0.611233
rs6741255_chr2_65306806_65307004_C_T_snpctr_alt	0.610813	5.69999	0.016965	0.125791
rs1420184_chr2_65315781_65315979_G_C_snpctr_alt	0.521872	3.16244	0.0753505	0.280504
rs1420185_chr2_65315804_65316002_G_A_snpctr_alt	-0.325901	0.20388	0.651607	0.842657
rs1420185_chr2_65315804_65316002_G_A_snpctr_ref	0.364038	1.06819	0.301355	0.582841
rs6713746_chr2_65324393_65324591_G_C_snpctr_alt	0.470657	3.62818	0.0568088	0.242362
rs7563866_chr2_65330979_65331177_A_G_snpctr_alt	-0.566826	2.37261	0.123481	0.367073
rs7590690_chr2_65331035_65331233_G_A_snpctr_alt	0.711833	5.44968	0.0195719	0.136466
rs6736982_chr2_65335670_65335868_C_T_snpctr_alt	-0.0290634	0.00648538	0.935814	0.976332
rs11126029_chr2_65338165_65338363_C_T_snpctr_ref	-0.42393	0.864527	0.352475	0.630258
rs12465024_chr2_65345632_65345830_C_G_snpctr_alt	-0.352806	0.966525	0.325548	0.606455
rs2422436_chr2_65346270_65346468_G_A_snpctr_ref	-1.4292	12.4886	0.000409442	0.0149607
rs4494728_chr2_65589414_65589612_C_T_snpctr_alt	0.167671	0.223795	0.636164	0.83466
rs4494728_chr2_65589414_65589612_C_T_snpctr_ref	0.282855	0.524512	0.468923	0.72596
rs10153675_chr2_65649481_65649679_G_A_snpctr_ref	-0.953085	4.66072	0.0308603	0.174278
rs12469728_chr2_68942439_68942637_A_C_snpctr_alt	-0.591763	3.62857	0.0567956	0.242362
rs7593224_chr2_68942556_68942754_C_A_snpctr_alt	-0.891298	6.08222	0.0136549	0.113121
rs1160542_chr2_100832056_100832254_G_A_snpctr_ref	0.370075	2.0529	0.151917	0.408665
rs11122800_chr2_121305505_121305703_A_G_snpctr_ref	-0.585597	3.19803	0.0737271	0.277113
rs58884021_chr2_121317238_121317436_T_G_snpctr_alt	-0.0699284	0.0209539	0.884905	0.960019
rs58884021_chr2_121317238_121317436_T_G_snpctr_ref	-0.227391	0.524368	0.468984	0.72596
rs9784137_chr2_121325809_121326007_G_A_snpctr_alt	-0.646581	1.9808	0.159306	0.417745
rs66708965_chr2_121369088_121369286_C_T_snpctr_alt	-0.406679	1.14679	0.284222	0.567619
rs66708965_chr2_121369088_121369286_C_T_snpctr_ref	0.326977	1.39697	0.237232	0.518114
rs6430148_chr2_147841693_147841891_C_T_snpctr_ref	0.259809	0.886176	0.346516	0.625908
rs6704803_chr2_158349452_158349650_C_T_snpctr_alt	-0.457297	1.41716	0.233872	0.514508
rs6704803_chr2_158349452_158349650_C_T_snpctr_ref	-0.309446	0.416029	0.518925	0.7601
rs6709864_chr2_158360763_158360961_C_G_snpctr_alt	-0.0375394	0.0126427	0.910475	0.969355
rs7572970_chr2_161136557_161136755_A_G_snpctr_ref	-0.11815	0.113994	0.735642	0.887369
rs1128249_chr2_165528525_165528723_G_T_snpctr_ref	0.164352	0.197474	0.656767	0.845849
rs573225_chr2_169757442_169757640_G_A_snpctr_ref	-0.414312	1.48741	0.222618	0.501225
rs184170328_chr2_169770392_169770590_A_G_snpctr_alt	-0.378555	0.687292	0.407087	0.676279
rs3755158_chr2_169792089_169792287_C_G_snpctr_ref	0.0066158	0.000341789	0.98525	0.994241
rs10930661_chr2_175294808_175295006_C_T_snpctr_alt	0.293318	0.570649	0.450001	0.71047
rs10930661_chr2_175294808_175295006_C_T_snpctr_ref	0.426117	2.02238	0.154997	0.412417
rs12995528_chr2_175303146_175303344_G_C_snpctr_ref	-0.390722	0.986495	0.320601	0.602286
rs4274624_chr2_191958557_191958755_C_T_snpctr_alt	-0.55142	1.79967	0.179752	0.446278
rs11571297_chr2_204744904_204745102_T_C_snpctr_alt	-0.365871	1.2127	0.270798	0.553369
rs4674276_chr2_219122681_219122879_A_T_snpctr_ref	-0.62195	2.26685	0.132168	0.379598
rs4674277_chr2_219122682_219122880_G_T_snpctr_ref	-0.138486	0.0964803	0.756095	0.89755
rs6758540_chr2_219138526_219138724_A_G_snpctr_alt	-0.818795	1.9241	0.165405	0.427391
rs6758540_chr2_219138526_219138724_A_G_snpctr_ref	-0.364816	0.541937	0.461631	0.720797
rs2292550_chr2_219140189_219140387_G_C_snpctr_ref	-0.423217	1.01291	0.314206	0.596347
rs3817266_chr2_219142495_219142693_C_T_snpctr_alt	0.334117	0.970557	0.324541	0.605644
rs2292552_chr2_219143228_219143426_T_C_snpctr_alt	-0.359465	0.986403	0.320623	0.602286
rs2292552_chr2_219143228_219143426_T_C_snpctr_ref	-0.112631	0.0729673	0.787064	0.912838
rs12987180_chr2_219143990_219144188_G_A_snpctr_alt	-1.31814	6.01399	0.0141929	0.114876
rs6729058_chr2_219148270_219148468_G_A_snpctr_alt	0.191649	0.177227	0.673767	0.854896
rs4672882_chr2_219149540_219149738_C_T_snpctr_ref	0.508593	1.01154	0.314534	0.59653
rs113414093_chr2_219859072_219859270_G_A_snpctr_ref	1.0949	6.84855	0.00887132	0.088142
rs1515104_chr2_227092306_227092504_T_A_snpctr_alt	-0.544049	1.98775	0.158576	0.416863
rs1515104_chr2_227092306_227092504_T_A_snpctr_ref	0.54944	2.55917	0.109656	0.345354
rs2713560_chr2_227164338_227164536_C_T_snpctr_ref	-0.530556	1.94977	0.162612	0.422609
rs16822640_chr2_227647808_227648006_G_T_snpctr_alt	-0.611387	1.21555	0.270235	0.552802
rs1407038_chr20_6603721_6603919_A_G_snpctr_alt	-0.205057	0.331348	0.564866	0.788702
rs2145271_chr20_6626041_6626239_T_A_snpctr_alt	-1.33755	8.43983	0.0036709	0.0553484
rs2145272_chr20_6626119_6626317_G_A_snpctr_alt	-1.24498	22.9449	1.66708e-06	0.000647716
rs2145272_chr20_6626119_6626317_G_A_snpctr_ref	-0.542079	3.34014	0.067609	0.26433
rs7263632_chr20_25058036_25058234_T_C_snpctr_alt	-0.0678192	0.0444266	0.833062	0.934215
rs2284377_chr20_32586583_32586781_T_C_snpctr_ref	-0.589345	2.63717	0.104389	0.337069
rs1055857_chr20_32613774_32613972_A_G_snpctr_alt	-0.89598	9.69021	0.00185252	0.0378237
rs1055857_chr20_32613774_32613972_A_G_snpctr_ref	-0.217795	0.643736	0.422361	0.688405
rs1883524_chr20_32626008_32626206_G_A_snpctr_alt	-0.167215	0.369625	0.543209	0.777121
rs1883524_chr20_32626008_32626206_G_A_snpctr_ref	-0.508161	3.67364	0.0552793	0.23829
rs4911146_chr20_32639948_32640146_C_G_snpctr_alt	-0.737958	1.46913	0.225482	0.504457
rs4911146_chr20_32639948_32640146_C_G_snpctr_ref	-0.0781116	0.0511263	0.821115	0.929678
rs3787230_chr20_32640173_32640371_A_G_snpctr_alt	0.514093	1.42326	0.232868	0.513457
rs2284389_chr20_32656742_32656940_C_G_snpctr_alt	1.5778	19.063	1.26472e-05	0.00207627
rs2284389_chr20_32656742_32656940_C_G_snpctr_ref	0.620996	1.06796	0.301408	0.582841
rs190789_chr20_42349885_42350083_C_T_snpctr_alt	-1.15058	9.16795	0.0024629	0.0450662
rs191304120_chr20_43013962_43014160_G_A_snpctr_alt	-0.725751	3.47886	0.0621576	0.255549
rs191304120_chr20_43013962_43014160_G_A_snpctr_ref	0.0426342	0.0132133	0.908485	0.968126
rs4239702_chr20_44749152_44749350_T_C_snpctr_alt	-0.192514	0.53556	0.464279	0.722412
rs4239702_chr20_44749152_44749350_T_C_snpctr_ref	0.766661	4.83728	0.0278508	0.164452
rs6091115_chr20_48831921_48832119_T_C_snpctr_alt	-1.04261	5.51895	0.0188116	0.133618
rs6091115_chr20_48831921_48832119_T_C_snpctr_ref	-0.0404777	0.0181642	0.89279	0.963209
rs11699802_chr20_48832036_48832234_C_T_snpctr_alt	-0.871162	5.25753	0.0218521	0.143296
rs35173765_chr20_48832764_48832962_G_A_snpctr_ref	-0.648187	1.52611	0.216697	0.492348
rs6123193_chr20_51237804_51238002_C_T_snpctr_alt	-0.155602	0.438534	0.507831	0.754093
rs6123193_chr20_51237804_51238002_C_T_snpctr_ref	-0.062296	0.0404719	0.840561	0.938291
rs6064709_chr20_57379751_57379949_G_A_snpctr_alt	0.759997	3.46414	0.0627132	0.256216
rs736266_chr20_57387253_57387451_A_T_snpctr_ref	-0.198385	0.289026	0.590845	0.805564
rs911301_chr20_57387259_57387457_C_G_snpctr_alt	-0.466295	1.69381	0.1931	0.464076
rs4810144_chr20_57391834_57392032_T_C_snpctr_alt	0.47835	1.63331	0.201245	0.474361
rs6026544_chr20_57394321_57394519_C_T_snpctr_alt	0.514288	2.40978	0.120579	0.362516
rs6070625_chr20_57394529_57394727_C_G_snpctr_alt	-0.335472	0.831849	0.361738	0.637748
rs6026545_chr20_57395031_57395229_T_A_snpctr_ref	-0.572272	4.4067	0.035798	0.186028
rs58269830_chr20_62696387_62696585_G_T_snpctr_ref	-0.999581	7.54636	0.00601314	0.0723614
rs79282051_chr22_30150296_30150494_G_T_snpctr_alt	-0.586072	4.03603	0.0445384	0.210263
rs79282051_chr22_30150296_30150494_G_T_snpctr_ref	-0.396352	1.15622	0.282251	0.564841
rs73883310_chr22_30168370_30168568_T_C_snpctr_ref	-0.281354	0.914851	0.338831	0.618679
rs77302496_chr22_30178051_30178249_C_A_snpctr_alt	0.54512	4.39536	0.0360368	0.186483
rs77302496_chr22_30178051_30178249_C_A_snpctr_ref	-0.536557	2.79585	0.0945086	0.319606
rs140147_chr22_30184500_30184698_G_A_snpctr_alt	-0.298405	0.733622	0.391712	0.664695
rs140149_chr22_30185514_30185712_C_T_snpctr_alt	-0.259838	0.427963	0.51299	0.756122
rs73392888_chr22_30192593_30192791_G_C_snpctr_alt	0.718994	5.53523	0.0186373	0.132866
rs73392888_chr22_30192593_30192791_G_C_snpctr_ref	-0.576721	4.36581	0.0366671	0.188329
rs713657_chr22_30211777_30211975_A_G_snpctr_alt	-0.587925	4.53314	0.0332447	0.179814
rs17711377_chr22_30212887_30213085_C_T_snpctr_alt	0.197251	0.229923	0.631581	0.831456
rs17711377_chr22_30212887_30213085_C_T_snpctr_ref	0.142722	0.174708	0.675961	0.856253
rs3958027_chr22_30244736_30244934_A_T_snpctr_ref	0.30266	1.06773	0.301458	0.582841
rs2349227_chr22_30256990_30257188_C_T_snpctr_alt	-0.577692	3.14299	0.0762539	0.282706
rs2349227_chr22_30256990_30257188_C_T_snpctr_ref	-0.357073	1.03017	0.310119	0.591039
rs5763559_chr22_30258258_30258456_A_G_snpctr_ref	-0.659476	2.71564	0.0993692	0.328448
rs2107674_chr22_30309787_30309985_T_G_snpctr_alt	-0.373687	1.43156	0.23151	0.512241
rs36608_chr22_30342092_30342290_A_G_snpctr_alt	-0.0784283	0.0664342	0.796601	0.917055
rs36608_chr22_30342092_30342290_A_G_snpctr_ref	0.504507	2.72216	0.0989639	0.32763
rs73883349_chr22_30366176_30366374_A_G_snpctr_ref	-0.564146	0.929995	0.334864	0.615014
rs3747149_chr22_30369677_30369875_C_T_snpctr_alt	0.21187	0.243258	0.621863	0.825148
rs3747149_chr22_30369677_30369875_C_T_snpctr_ref	-0.281316	0.662727	0.415599	0.68315
rs3788420_chr22_30376820_30377018_T_G_snpctr_ref	-1.11938	6.69821	0.00965098	0.0922355
rs5763670_chr22_30383659_30383857_C_G_snpctr_alt	1.24593	6.52974	0.0106086	0.0970592
rs41281623_chr22_30424157_30424355_G_A_snpctr_alt	0.658035	1.83592	0.17543	0.440312
rs41281623_chr22_30424157_30424355_G_A_snpctr_ref	-0.256603	0.41431	0.51979	0.760757
rs11552852_chr22_30424278_30424476_C_T_snpctr_alt	-0.0503659	0.0252043	0.873859	0.955417
rs5763923_chr22_30675118_30675316_A_C_snpctr_alt	0.426106	1.09053	0.296354	0.579971
rs2108093_chr22_30679288_30679486_A_G_snpctr_alt	-0.408468	1.60991	0.204504	0.479158
rs2108093_chr22_30679288_30679486_A_G_snpctr_ref	0.0189908	0.00504597	0.94337	0.979746
rs4339043_chr22_30735809_30736007_A_G_snpctr_alt	-0.0723029	0.0478546	0.826839	0.931277
rs117001013_chr22_32348742_32348940_C_T_snpctr_alt	0.144768	0.110557	0.739511	0.888084
rs117001013_chr22_32348742_32348940_C_T_snpctr_ref	-0.461085	2.99948	0.083291	0.297895
rs1883126_chr22_32363726_32363924_C_T_snpctr_ref	-0.156276	0.370576	0.54269	0.776814
rs78078590_chr22_32370388_32370586_G_A_snpctr_alt	-0.0427211	0.0222752	0.881357	0.958491
rs78078590_chr22_32370388_32370586_G_A_snpctr_ref	0.374932	1.49173	0.221949	0.500587
rs142944126_chr22_32373096_32373294_A_G_snpctr_ref	-0.948788	1.78333	0.181741	0.448793
rs117959136_chr22_32373126_32373324_T_C_snpctr_alt	0.339718	0.543591	0.460948	0.72041
rs117535757_chr22_32373338_32373536_A_G_snpctr_alt	-0.222682	0.654241	0.4186	0.685743
rs117535757_chr22_32373338_32373536_A_G_snpctr_ref	0.42026	3.07449	0.0795298	0.290513
rs75074953_chr22_32374215_32374413_C_A_snpctr_alt	0.289872	1.06076	0.303041	0.584318
rs75074953_chr22_32374215_32374413_C_A_snpctr_ref	-1.01364	12.1137	0.000500519	0.0169103
rs138005336_chr22_32375021_32375219_C_T_snpctr_alt	-0.187349	0.427446	0.513245	0.756402
rs138005336_chr22_32375021_32375219_C_T_snpctr_ref	-1.30875	9.1566	0.00247823	0.0451537
rs140936892_chr22_32378035_32378233_C_T_snpctr_alt	0.282405	0.691317	0.405717	0.675813
rs146721300_chr22_32379297_32379495_G_A_snpctr_alt	0.624931	1.64838	0.199179	0.472002
rs117792024_chr22_32379345_32379543_G_A_snpctr_ref	-0.276225	0.532439	0.465583	0.723193
rs77418985_chr22_32380820_32381018_C_G_snpctr_alt	0.356031	1.86916	0.171571	0.435369
rs77418985_chr22_32380820_32381018_C_G_snpctr_ref	-0.11232	0.150456	0.6981	0.868701
rs74928243_chr22_32439582_32439780_C_T_snpctr_alt	-0.668519	2.96809	0.0849222	0.300806
rs17683011_chr22_32445847_32446045_A_G_snpctr_ref	-0.527998	2.51477	0.112784	0.350844
rs117338064_chr22_32447048_32447246_A_C_snpctr_alt	-0.143281	0.180386	0.671042	0.853652
rs4821029_chr22_32449860_32450058_A_G_snpctr_alt	-1.15206	10.2959	0.00133326	0.0310189
rs4821029_chr22_32449860_32450058_A_G_snpctr_ref	-1.89628	13.3982	0.000251872	0.0114234
rs4821030_chr22_32449887_32450085_C_A_snpctr_ref	0.30701	0.381456	0.536825	0.772593
rs77099614_chr22_32452660_32452858_A_G_snpctr_alt	-0.503203	4.5892	0.032174	0.177482
rs17683704_chr22_32505942_32506140_A_G_snpctr_alt	0.144872	0.172071	0.678278	0.857763
rs17683704_chr22_32505942_32506140_A_G_snpctr_ref	-1.12868	8.23225	0.00411524	0.0590729
rs33954001_chr22_32505951_32506149_C_G_snpctr_alt	0.481631	1.68354	0.194455	0.46596
rs33954397_chr22_32506044_32506242_C_T_snpctr_alt	0.148908	0.267104	0.605281	0.81553
rs33954397_chr22_32506044_32506242_C_T_snpctr_ref	0.195959	0.411006	0.521459	0.761957
rs229531_chr22_37585637_37585835_T_C_snpctr_alt	-0.0988648	0.0811563	0.775737	0.907716
rs229542_chr22_37592007_37592205_T_C_snpctr_alt	-1.23411	5.62658	0.0176901	0.129215
rs2143921_chr22_43141360_43141558_T_G_snpctr_alt	-0.176111	0.188025	0.664565	0.850446
rs2143921_chr22_43141360_43141558_T_G_snpctr_ref	0.186009	0.200699	0.654157	0.84467
rs3747207_chr22_44324756_44324954_G_A_snpctr_alt	-0.0903931	0.0844857	0.771308	0.905413
rs3747207_chr22_44324756_44324954_G_A_snpctr_ref	0.0562181	0.0329289	0.856004	0.945922
rs2294915_chr22_44340805_44341003_C_T_snpctr_ref	-0.656583	3.43745	0.0637341	0.258125
rs308952_chr3_12195523_12195721_A_G_snpctr_alt	-0.578611	1.22623	0.268142	0.550478
rs308950_chr3_12202767_12202965_C_G_snpctr_alt	1.60917	7.76262	0.00533385	0.0682298
rs2012444_chr3_12375857_12376055_C_T_snpctr_alt	-0.127482	0.0726181	0.787562	0.913143
rs2012444_chr3_12375857_12376055_C_T_snpctr_ref	-0.146633	0.0749495	0.784262	0.911622
rs13085211_chr3_12383166_12383364_G_A_snpctr_alt	-0.101232	0.0330186	0.85581	0.945866
rs4684847_chr3_12386238_12386436_C_T_snpctr_alt	-0.142839	0.240614	0.623763	0.826363
rs17036328_chr3_12390385_12390583_T_C_snpctr_alt	0.587601	1.97124	0.160317	0.41945
rs9872031_chr3_12496362_12496560_G_A_snpctr_ref	-0.481829	2.08851	0.14841	0.404554
rs1495132_chr3_23251365_23251563_C_G_snpctr_alt	0.000445288	1.31586e-06	0.999085	0.999632
rs1495132_chr3_23251365_23251563_C_G_snpctr_ref	-0.782733	4.96072	0.0259294	0.157824
rs74507955_chr3_23336881_23337079_C_T_snpctr_alt	-0.300404	0.444084	0.505158	0.753647
rs76001520_chr3_23382588_23382786_G_T_snpctr_alt	-0.208597	0.391261	0.531637	0.768925
rs76001520_chr3_23382588_23382786_G_T_snpctr_ref	0.0802817	0.0690892	0.792668	0.915329
rs74509211_chr3_23527573_23527771_C_T_snpctr_alt	0.677331	3.86091	0.0494236	0.223692
rs74509211_chr3_23527573_23527771_C_T_snpctr_ref	-0.625572	3.82605	0.0504618	0.225819
rs6793308_chr3_49424184_49424382_C_T_snpctr_alt	-1.00799	3.53906	0.0599395	0.250196
rs9871380_chr3_49438122_49438320_G_A_snpctr_alt	0.397905	0.788592	0.374526	0.64929
rs11706370_chr3_49440992_49441190_G_A_snpctr_alt	-0.854424	3.73877	0.0531637	0.232262
rs11706370_chr3_49440992_49441190_G_A_snpctr_ref	-0.141349	0.148955	0.699536	0.869738
rs9814873_chr3_49454013_49454211_A_G_snpctr_ref	-0.833886	6.14011	0.0132149	0.110815
rs10640_chr3_49454178_49454376_G_A_snpctr_alt	-0.380116	1.20601	0.272124	0.55413
rs10640_chr3_49454178_49454376_G_A_snpctr_ref	-0.293246	0.55185	0.457563	0.717344
rs11922013_chr3_49458256_49458454_G_C_snpctr_ref	0.786215	2.73024	0.0984644	0.32698
rs9827021_chr3_49514665_49514863_C_A_snpctr_alt	0.318472	0.806023	0.369299	0.644067
rs7630869_chr3_49522444_49522642_C_T_snpctr_alt	-0.692128	2.62493	0.105197	0.338068
rs6766131_chr3_49538833_49539031_T_C_snpctr_alt	1.55408	21.9841	2.74919e-06	0.000812829
rs6766131_chr3_49538833_49539031_T_C_snpctr_ref	-0.277456	0.407716	0.523131	0.762878
rs13079082_chr3_49574709_49574907_C_G_snpctr_ref	0.713561	4.39014	0.0361474	0.186679
rs56116382_chr3_49606089_49606287_A_C_snpctr_ref	0.0262017	0.00485242	0.944465	0.980205
rs9812791_chr3_49682212_49682410_G_A_snpctr_alt	-0.51855	2.09059	0.148209	0.404405
rs9812791_chr3_49682212_49682410_G_A_snpctr_ref	0.687918	2.67712	0.1018	0.332841
rs13316695_chr3_49684818_49685016_C_G_snpctr_alt	0.647796	3.49061	0.0617179	0.254559
rs13316695_chr3_49684818_49685016_C_G_snpctr_ref	0.0271574	0.00311088	0.955521	0.984143
rs6804655_chr3_49738846_49739044_C_T_snpctr_ref	0.270984	1.049	0.305737	0.587022
rs11710675_chr3_49751801_49751999_C_A_snpctr_ref	-0.207348	0.349791	0.554231	0.782665
rs17331151_chr3_52844435_52844633_C_T_snpctr_alt	-0.108805	0.0954098	0.757409	0.898013
rs17331151_chr3_52844435_52844633_C_T_snpctr_ref	-0.789836	7.15448	0.00747771	0.0815726
rs17331178_chr3_52847445_52847643_C_A_snpctr_alt	-0.765211	7.47545	0.00625459	0.0741763
rs17331178_chr3_52847445_52847643_C_A_snpctr_ref	-0.741267	4.98918	0.0255063	0.156064
rs11720228_chr3_52877171_52877369_G_A_snpctr_alt	-0.325925	1.41889	0.233587	0.514351
rs11720228_chr3_52877171_52877369_G_A_snpctr_ref	-0.375393	1.25718	0.262185	0.543101
rs2253685_chr3_53119604_53119802_G_A_snpctr_ref	-0.320732	0.666916	0.414129	0.681942
rs1078968_chr3_53123387_53123585_G_A_snpctr_alt	0.417478	1.4482	0.228817	0.50904
rs1078968_chr3_53123387_53123585_G_A_snpctr_ref	-0.145666	0.23588	0.627198	0.828009
rs7653734_chr3_58372786_58372984_T_C_snpctr_alt	0.43812	1.39555	0.23747	0.518537
rs7653734_chr3_58372786_58372984_T_C_snpctr_ref	0.258684	0.941514	0.331889	0.611233
rs7612923_chr3_58374334_58374532_A_G_snpctr_ref	-0.227765	0.402937	0.525576	0.764427
rs4076852_chr3_58375187_58375385_G_A_snpctr_ref	-0.0179121	0.00279897	0.957807	0.985518
rs3774723_chr3_63962240_63962438_G_A_snpctr_alt	-1.4177	18.582	1.62754e-05	0.00234205
rs4368494_chr3_64701288_64701486_G_A_snpctr_ref	-0.0270629	0.00422622	0.948167	0.982553
rs4616635_chr3_64702176_64702374_C_G_snpctr_alt	-0.0815204	0.0685963	0.793392	0.915821
rs4616635_chr3_64702176_64702374_C_G_snpctr_ref	0.914391	6.22526	0.012594	0.107229
rs13080180_chr3_72793613_72793811_C_T_snpctr_alt	-0.211963	0.797394	0.371874	0.646467
rs13080180_chr3_72793613_72793811_C_T_snpctr_ref	-0.958374	26.2778	2.95661e-07	0.000215389
rs4928098_chr3_100213985_100214183_A_G_snpctr_alt	0.0332273	0.00780483	0.929603	0.975024
rs4928098_chr3_100213985_100214183_A_G_snpctr_ref	0.527215	1.95751	0.16178	0.421575
rs11926280_chr3_100220203_100220401_A_G_snpctr_alt	-0.934171	4.74429	0.0293956	0.170199
rs4132537_chr3_100220208_100220406_A_G_snpctr_ref	-0.297453	0.176118	0.674731	0.855599
rs72964564_chr3_123054671_123054869_A_C_snpctr_alt	-0.547528	1.09078	0.296298	0.579971
rs569255_chr3_124925835_124926033_G_A_snpctr_alt	-0.260398	0.689765	0.406244	0.675876
rs649961_chr3_124926538_124926736_T_C_snpctr_alt	-1.0794	9.00533	0.00269194	0.0471809
rs649961_chr3_124926538_124926736_T_C_snpctr_ref	0.717915	7.57881	0.00590585	0.0717699
rs28593605_chr3_129314340_129314538_G_A_snpctr_alt	-0.368216	1.01025	0.314844	0.59653
rs1344673_chr3_141125135_141125333_C_T_snpctr_ref	0.553389	2.55355	0.110047	0.346303
rs113861493_chr3_141128151_141128349_A_G_snpctr_ref	0.0994253	0.0625178	0.80256	0.919075
rs16851397_chr3_141134719_141134917_A_G_snpctr_alt	-0.472311	1.95764	0.161766	0.421575
rs16851397_chr3_141134719_141134917_A_G_snpctr_ref	-0.18502	0.401874	0.526123	0.764745
rs73872719_chr3_141134876_141135074_T_C_snpctr_alt	-1.01563	9.5763	0.00197105	0.0391389
rs75206890_chr3_141153446_141153644_A_C_snpctr_ref	-0.302463	0.71162	0.398907	0.670559
rs79767329_chr3_141155245_141155443_G_T_snpctr_ref	-0.416924	1.95573	0.161971	0.421696
rs62271373_chr3_150066441_150066639_T_A_snpctr_alt	0.0579606	0.0148092	0.903142	0.965605
rs62271373_chr3_150066441_150066639_T_A_snpctr_ref	-0.859317	8.76843	0.00306489	0.050601
rs115107088_chr3_152004632_152004830_G_A_snpctr_ref	1.44718	17.3108	3.17381e-05	0.00345738
rs77798730_chr3_152051613_152051811_G_A_snpctr_alt	-0.466403	2.01592	0.155657	0.412818
rs77798730_chr3_152051613_152051811_G_A_snpctr_ref	-0.812799	4.78787	0.0286609	0.167622
rs77956190_chr3_152051625_152051823_G_C_snpctr_alt	0.123507	0.0695053	0.792058	0.915079
rs17435271_chr3_152064835_152065033_G_A_snpctr_ref	-0.521667	2.17745	0.140046	0.392494
rs1995250_chr3_152069127_152069325_T_A_snpctr_alt	-0.223165	0.427123	0.513404	0.756541
rs1995250_chr3_152069127_152069325_T_A_snpctr_ref	-0.0962471	0.111517	0.738424	0.887928
rs11923684_chr3_152081355_152081553_C_T_snpctr_alt	0.321979	0.534625	0.464669	0.72279
rs11919180_chr3_152108726_152108924_T_A_snpctr_alt	0.982707	3.93477	0.0472977	0.217312
rs11919180_chr3_152108726_152108924_T_A_snpctr_ref	-0.199119	0.212892	0.64451	0.839469
rs77923853_chr3_152144909_152145107_T_G_snpctr_ref	-1.0788	10.5552	0.00115862	0.0278452
rs73011743_chr3_152158096_152158294_C_T_snpctr_alt	0.577536	3.32995	0.0680288	0.26511
rs73011743_chr3_152158096_152158294_C_T_snpctr_ref	-0.125116	0.213349	0.644155	0.839258
rs4679993_chr3_152368228_152368426_A_T_snpctr_ref	0.644919	2.11233	0.146117	0.401022
rs79153733_chr3_152529876_152530074_G_A_snpctr_alt	-0.0880368	0.0622606	0.802958	0.919075
rs79153733_chr3_152529876_152530074_G_A_snpctr_ref	0.667989	5.03257	0.024875	0.154285
rs75417759_chr3_152529928_152530126_C_T_snpctr_ref	-0.661419	4.1251	0.0422515	0.203404
rs1449348_chr3_168224956_168225154_C_T_snpctr_alt	0.0147129	0.00748377	0.931062	0.975724
rs1449348_chr3_168224956_168225154_C_T_snpctr_ref	-0.358916	3.39899	0.0652364	0.261026
rs7644261_chr3_170676035_170676233_C_G_snpctr_ref	1.15195	6.05475	0.0138689	0.113443
rs8192675_chr3_170724784_170724982_T_C_snpctr_ref	-0.736323	4.23375	0.0396279	0.196554
rs12633493_chr3_171778255_171778453_C_T_snpctr_alt	-0.327203	0.689207	0.406434	0.67596
rs13089972_chr3_171798595_171798793_T_A_snpctr_alt	-0.811983	1.55973	0.211705	0.487477
rs13089972_chr3_171798595_171798793_T_A_snpctr_ref	0.171164	0.219315	0.639562	0.836765
rs4148579_chr3_183685150_183685348_T_C_snpctr_ref	-1.63928	29.0487	7.05823e-08	0.00010872
rs6791345_chr3_183698493_183698691_T_C_snpctr_ref	0.240453	0.318281	0.572642	0.794806
rs6802849_chr3_183698844_183699042_A_C_snpctr_alt	-0.991623	4.75269	0.0292525	0.169611
rs6802849_chr3_183698844_183699042_A_C_snpctr_ref	0.94563	2.54114	0.110915	0.347626
rs3887925_chr3_186665546_186665744_C_T_snpctr_ref	0.103054	0.0546041	0.815237	0.926431
rs4012260_chr3_186669770_186669968_A_G_snpctr_alt	-0.482853	2.69345	0.100761	0.330837
rs56187241_chr4_738176_738374_C_T_snpctr_ref	-0.226172	0.281692	0.595595	0.809458
rs17721766_chr4_744439_744637_C_T_snpctr_alt	-1.18003	6.19275	0.0128275	0.10874
rs28420833_chr4_6279405_6279603_G_A_snpctr_ref	0.255018	0.345199	0.556843	0.783895
rs4476672_chr4_6281397_6281595_A_G_snpctr_alt	0.0685583	0.0518674	0.819845	0.929222
rs4476672_chr4_6281397_6281595_A_G_snpctr_ref	-0.110002	0.0570102	0.811285	0.924554
rs4343789_chr4_6285129_6285327_C_G_snpctr_alt	0.481796	1.26852	0.260045	0.540482
rs4688985_chr4_6285616_6285814_A_G_snpctr_alt	0.349026	1.07885	0.298955	0.581461
rs4688985_chr4_6285616_6285814_A_G_snpctr_ref	0.190957	0.193168	0.660293	0.847438
rs4689392_chr4_6285796_6285994_G_A_snpctr_alt	-0.0156869	0.00174177	0.96671	0.989026
rs4689392_chr4_6285796_6285994_G_A_snpctr_ref	0.61497	2.10683	0.146642	0.402085
rs3821941_chr4_6286855_6287053_A_G_snpctr_alt	-0.224876	0.376755	0.539345	0.774204
rs4689393_chr4_6287142_6287340_T_C_snpctr_ref	-0.194858	0.115339	0.734146	0.887369
rs4688988_chr4_6287357_6287555_C_T_snpctr_alt	-0.381831	1.00024	0.317252	0.598557
rs4688988_chr4_6287357_6287555_C_T_snpctr_ref	-1.54124	12.7993	0.000346741	0.0132948
rs12508672_chr4_6287866_6288064_G_A_snpctr_alt	0.344601	1.32534	0.249636	0.530772
rs13128674_chr4_6294418_6294616_C_T_snpctr_alt	-0.431066	1.69989	0.192302	0.462637
rs13128674_chr4_6294418_6294616_C_T_snpctr_ref	-0.416075	1.3164	0.251238	0.532346
rs10026334_chr4_6294508_6294706_G_A_snpctr_alt	-0.270279	0.665731	0.414544	0.682081
rs10026334_chr4_6294508_6294706_G_A_snpctr_ref	0.037098	0.0123536	0.9115	0.969713
rs13130845_chr4_6297547_6297745_A_C_snpctr_alt	0.224514	0.413235	0.520332	0.760824
rs13130845_chr4_6297547_6297745_A_C_snpctr_ref	-0.616493	2.02064	0.155174	0.412417
rs4481292_chr4_6298276_6298474_C_T_snpctr_alt	-0.212661	0.305271	0.580597	0.800028
rs4501291_chr4_6298483_6298681_C_T_snpctr_alt	-1.20834	11.7328	0.000614093	0.0190877
rs4689397_chr4_6299288_6299486_G_A_snpctr_alt	-0.534768	1.54099	0.21447	0.490261
rs881796_chr4_6299814_6300012_C_T_snpctr_ref	0.810952	4.08698	0.0432149	0.20644
rs4234731_chr4_6299815_6300013_A_G_snpctr_alt	0.142551	0.261887	0.608827	0.818039
rs4234731_chr4_6299815_6300013_A_G_snpctr_ref	-0.381997	1.12548	0.288742	0.573051
rs10517086_chr4_26085412_26085610_G_A_snpctr_alt	-1.16534	13.852	0.000197785	0.00972733
rs10517086_chr4_26085412_26085610_G_A_snpctr_ref	-0.525525	3.23678	0.0720019	0.273551
rs16878091_chr4_26088029_26088227_G_A_snpctr_alt	-1.04836	7.31833	0.00682546	0.0773632
rs16878091_chr4_26088029_26088227_G_A_snpctr_ref	-0.470007	2.04282	0.152926	0.410338
rs17657367_chr4_52715565_52715763_G_A_snpctr_ref	-0.466596	2.27031	0.131874	0.379123
rs4865382_chr4_52732091_52732289_G_T_snpctr_alt	0.304176	2.05432	0.151775	0.408462
rs4865382_chr4_52732091_52732289_G_T_snpctr_ref	-0.000508062	3.46184e-06	0.998515	0.999632
rs6818147_chr4_52747475_52747673_G_A_snpctr_alt	0.382251	0.575393	0.448124	0.708345
rs10434449_chr4_52750553_52750751_G_T_snpctr_alt	1.10065	6.12514	0.0133273	0.111437
rs28600948_chr4_52797866_52798064_T_A_snpctr_alt	1.35459	7.38303	0.00658422	0.0759848
rs1996617_chr4_52798525_52798723_T_C_snpctr_alt	1.0862	9.51835	0.00203427	0.0399182
rs6817471_chr4_83582982_83583180_C_G_snpctr_alt	0.696514	2.30079	0.129308	0.375339
rs6824451_chr4_89722966_89723164_G_A_snpctr_alt	0.502534	0.551941	0.457526	0.717344
rs6824451_chr4_89722966_89723164_G_A_snpctr_ref	0.266176	0.448597	0.503002	0.752154
rs2167750_chr4_89729975_89730173_C_T_snpctr_ref	0.658696	4.26397	0.0389289	0.194621
rs2285720_chr4_106083677_106083875_C_T_snpctr_ref	-0.679284	4.05355	0.0440787	0.208854
rs1597445_chr4_144689597_144689795_A_G_snpctr_ref	0.48638	0.883744	0.347178	0.626142
rs13147465_chr4_153515940_153516138_T_C_snpctr_alt	-0.756472	3.33508	0.0678169	0.26457
rs13147465_chr4_153515940_153516138_T_C_snpctr_ref	-1.32648	16.4651	4.95537e-05	0.00431044
rs4696137_chr4_153518874_153519072_A_G_snpctr_alt	0.0816314	0.0194637	0.889045	0.96182
rs10000702_chr4_157692232_157692430_G_A_snpctr_alt	-0.856722	2.29404	0.129872	0.375659
rs72695645_chr4_185713509_185713707_G_A_snpctr_ref	-0.244513	0.552914	0.45713	0.717134
rs60175581_chr4_185715507_185715705_G_A_snpctr_alt	-0.15801	0.144883	0.703474	0.871741
rs60175581_chr4_185715507_185715705_G_A_snpctr_ref	-0.688373	4.55541	0.0328149	0.17868
rs116401167_chr4_185715586_185715784_T_C_snpctr_alt	0.152559	0.110749	0.739293	0.888025
rs116401167_chr4_185715586_185715784_T_C_snpctr_ref	-0.147146	0.11676	0.732576	0.886606
rs115657925_chr4_185715587_185715785_G_A_snpctr_ref	0.178145	0.21061	0.64629	0.840754
rs111537480_chr4_185715590_185715788_A_G_snpctr_alt	0.198945	0.403459	0.525308	0.764323
rs111537480_chr4_185715590_185715788_A_G_snpctr_ref	-1.5154	13.5584	0.000231248	0.010825
rs735948_chr4_185716390_185716588_C_T_snpctr_ref	-0.00874393	0.000411332	0.983819	0.993364
rs72695653_chr4_185716507_185716705_C_T_snpctr_ref	-0.131121	0.171606	0.678688	0.85786
rs72695661_chr4_185717203_185717401_T_C_snpctr_alt	1.11743	8.37162	0.00381126	0.0563756
rs58730668_chr4_185717660_185717858_T_C_snpctr_alt	0.508063	2.60805	0.106323	0.339999
rs12504993_chr4_185718387_185718585_T_C_snpctr_alt	-0.13907	0.18026	0.67115	0.853652
rs12500940_chr4_185718507_185718705_C_A_snpctr_ref	-0.112743	0.147242	0.701185	0.870517
rs56851466_chr4_185718677_185718875_T_C_snpctr_alt	-0.393307	1.12985	0.287807	0.572287
rs56851466_chr4_185718677_185718875_T_C_snpctr_ref	1.40064	4.30063	0.0380983	0.19224
rs17250977_chr5_14753646_14753844_A_G_snpctr_alt	0.312925	0.605815	0.436368	0.699629
rs147581833_chr5_14755820_14756018_C_T_snpctr_alt	-0.508332	0.616975	0.432174	0.696931
rs76549217_chr5_14768667_14768865_C_T_snpctr_alt	0.0127088	0.000981593	0.975006	0.99099
rs76549217_chr5_14768667_14768865_C_T_snpctr_ref	-0.551612	6.93524	0.00845139	0.0862605
rs13163179_chr5_51819414_51819612_C_G_snpctr_alt	0.0753121	0.0362556	0.848989	0.942786
rs13163179_chr5_51819414_51819612_C_G_snpctr_ref	-0.874296	7.2708	0.00700846	0.0784732
rs35006_chr5_53442626_53442824_C_G_snpctr_alt	0.215132	0.484484	0.486398	0.739772
rs40270_chr5_55804453_55804651_A_C_snpctr_ref	-0.112436	0.0602201	0.806148	0.920951
rs464605_chr5_55807271_55807469_C_T_snpctr_ref	0.708079	2.37105	0.123604	0.367098
rs392794_chr5_55808243_55808441_C_T_snpctr_alt	1.24831	11.8871	0.000565239	0.0181458
rs173964_chr5_55809366_55809564_A_G_snpctr_ref	-0.883294	7.48195	0.00623206	0.0741184
rs256904_chr5_55810206_55810404_A_T_snpctr_alt	-0.560729	1.49557	0.221354	0.49973
rs465983_chr5_55812031_55812229_A_G_snpctr_ref	-0.410378	1.24272	0.264948	0.546591
rs457587_chr5_55845817_55846015_A_G_snpctr_alt	-0.196938	0.329522	0.565941	0.789425
rs11743303_chr5_55859853_55860051_A_G_snpctr_ref	-0.837279	5.82254	0.0158221	0.12133
rs9687833_chr5_55861502_55861700_G_A_snpctr_alt	-0.642288	1.48039	0.223713	0.50234
rs9687833_chr5_55861502_55861700_G_A_snpctr_ref	-0.513691	1.84181	0.174739	0.43962
rs41106_chr5_56144958_56145156_G_T_snpctr_alt	-1.22043	7.0643	0.0078635	0.0835524
rs7732130_chr5_76434905_76435103_G_A_snpctr_alt	-0.73659	4.17004	0.0411447	0.200398
rs1717565_chr5_78440270_78440468_T_C_snpctr_alt	0.320323	0.466856	0.494437	0.746012
rs12189006_chr5_78539573_78539771_G_T_snpctr_alt	-0.881061	7.64393	0.00569638	0.0701871
rs2607145_chr5_78552301_78552499_A_G_snpctr_alt	0.398876	0.883714	0.347186	0.626142
rs10040098_chr5_95674167_95674365_C_T_snpctr_ref	-1.92407	12.9434	0.000321051	0.0127628
rs9285019_chr5_95719195_95719393_C_T_snpctr_alt	-0.0110246	0.000348145	0.985113	0.99424
rs7700417_chr5_95720260_95720458_T_C_snpctr_alt	0.624147	3.14696	0.0760688	0.282285
rs7700417_chr5_95720260_95720458_T_C_snpctr_ref	0.36424	0.390216	0.532186	0.769145
rs2882298_chr5_95727076_95727274_A_G_snpctr_alt	0.5277	6.76389	0.0093021	0.0902041
rs2882298_chr5_95727076_95727274_A_G_snpctr_ref	-0.475955	4.49597	0.0339748	0.181406
rs138337556_chr5_101232845_101233043_A_G_snpctr_alt	-0.869828	5.28272	0.021538	0.142185
rs138337556_chr5_101232845_101233043_A_G_snpctr_ref	0.277377	0.46304	0.496207	0.747121
rs2569018_chr5_102597644_102597842_A_G_snpctr_ref	-0.759166	5.95412	0.0146829	0.116808
rs2288787_chr5_102600607_102600805_A_G_snpctr_alt	-1.06277	7.55124	0.00599688	0.0723184
rs35803_chr5_102606843_102607041_A_G_snpctr_alt	-0.223133	0.45528	0.499838	0.749918
rs35803_chr5_102606843_102607041_A_G_snpctr_ref	0.30741	0.511776	0.474371	0.730632
rs35800_chr5_102608582_102608780_C_G_snpctr_alt	0.623863	5.28403	0.0215219	0.142185
rs35800_chr5_102608582_102608780_C_G_snpctr_ref	0.350062	0.779314	0.377351	0.651174
rs2561477_chr5_102608825_102609023_G_A_snpctr_alt	-0.774078	5.29963	0.02133	0.142107
rs2561477_chr5_102608825_102609023_G_A_snpctr_ref	0.457606	1.8266	0.17653	0.441966
rs2431575_chr5_133394129_133394327_A_G_snpctr_alt	-0.863252	2.33734	0.126305	0.371932
rs2429078_chr5_133394472_133394670_T_C_snpctr_alt	-1.17294	6.16196	0.0130526	0.109988
rs2429079_chr5_133394666_133394864_A_G_snpctr_alt	-1.16338	5.89622	0.0151734	0.118938
rs2429080_chr5_133394698_133394896_T_C_snpctr_alt	-0.260624	1.03531	0.308915	0.590915
rs2429080_chr5_133394698_133394896_T_C_snpctr_ref	-1.0272	6.98318	0.00822794	0.085022
rs918475_chr5_133399143_133399341_G_C_snpctr_alt	-0.125667	0.150511	0.698047	0.868701
rs918475_chr5_133399143_133399341_G_C_snpctr_ref	0.676399	3.34803	0.0672854	0.26414
rs4704731_chr5_156461494_156461692_C_G_snpctr_alt	0.554137	3.88289	0.0487804	0.221833
rs4704731_chr5_156461494_156461692_C_G_snpctr_ref	-0.0588971	0.0231816	0.878986	0.95743
rs2946176_chr5_157925764_157925962_G_T_snpctr_alt	-1.90082	27.3563	1.69214e-07	0.00015172
rs10476255_chr5_157939912_157940110_C_T_snpctr_alt	-0.640022	3.07262	0.0796211	0.290656
rs10476255_chr5_157939912_157940110_C_T_snpctr_ref	-0.715159	6.89131	0.00866158	0.0871843
rs13358101_chr5_157946202_157946400_C_A_snpctr_alt	0.611947	4.02842	0.0447399	0.210958
rs13358101_chr5_157946202_157946400_C_A_snpctr_ref	-0.501328	3.09319	0.0786207	0.288631
rs2860432_chr5_157946691_157946889_A_G_snpctr_alt	-0.203874	0.328793	0.566371	0.789762
rs6878978_chr5_157950026_157950224_G_T_snpctr_ref	-0.783721	7.95451	0.00479677	0.0642658
rs970916_chr5_157977324_157977522_A_G_snpctr_ref	-0.688337	3.41211	0.0647195	0.260164
rs35490440_chr5_168040522_168040720_G_C_snpctr_alt	-0.446474	2.9485	0.0859572	0.302697
rs35490440_chr5_168040522_168040720_G_C_snpctr_ref	-0.223568	0.758111	0.38392	0.657006
rs76052955_chr6_7213808_7214006_A_C_snpctr_alt	0.364565	0.884749	0.346904	0.626142
rs17672692_chr6_7214400_7214598_C_T_snpctr_ref	-1.02726	7.283	0.006961	0.0782812
rs76823979_chr6_7236564_7236762_C_T_snpctr_ref	-0.0326474	0.00787469	0.929289	0.974783
rs77510523_chr6_7239954_7240152_A_T_snpctr_alt	0.100027	0.0955067	0.75729	0.897962
rs77510523_chr6_7239954_7240152_A_T_snpctr_ref	-0.873609	4.16761	0.0412038	0.200398
rs3778321_chr6_7250171_7250369_G_A_snpctr_alt	-0.292538	0.649828	0.420174	0.687126
rs9505097_chr6_7255551_7255749_C_T_snpctr_alt	-0.536658	3.35341	0.0670661	0.263917
rs9505097_chr6_7255551_7255749_C_T_snpctr_ref	-0.873403	4.98974	0.025498	0.156064
rs9348441_chr6_20680579_20680777_T_A_snpctr_alt	-1.23675	5.15416	0.0231908	0.147873
rs79920061_chr6_25857821_25858019_G_A_snpctr_alt	-0.350038	0.551763	0.457598	0.717344
rs3132089_chr6_31429911_31430109_G_A_snpctr_ref	0.0849811	0.0453793	0.831308	0.933493
rs3128986_chr6_31433594_31433792_T_C_snpctr_alt	-1.16953	10.4757	0.00120953	0.0287981
rs3131619_chr6_31434232_31434430_A_T_snpctr_alt	0.00847123	0.000317826	0.985776	0.994241
rs3094013_chr6_31434267_31434465_G_A_snpctr_alt	-0.289897	0.824777	0.363787	0.639949
rs3094013_chr6_31434267_31434465_G_A_snpctr_ref	-0.346119	0.770855	0.379953	0.652893
rs3094005_chr6_31464948_31465146_G_T_snpctr_ref	-0.0953656	0.0862909	0.768947	0.90415
rs3130631_chr6_31566069_31566267_C_G_snpctr_alt	-1.47121	12.9259	0.00032406	0.0127628
rs3101018_chr6_31705765_31705963_C_T_snpctr_alt	0.127154	0.135694	0.7126	0.875975
rs2736425_chr6_31765885_31766083_G_A_snpctr_ref	-0.500058	1.06704	0.301615	0.582841
rs433061_chr6_32014729_32014927_G_A_snpctr_ref	0.00660057	0.000292776	0.986348	0.994367
rs41269028_chr6_34211139_34211337_C_T_snpctr_ref	0.298648	0.467655	0.494068	0.746012
rs34298980_chr6_40409144_40409342_T_C_snpctr_alt	0.370137	0.698083	0.403429	0.674504
rs34298980_chr6_40409144_40409342_T_C_snpctr_ref	0.4934	2.32782	0.12708	0.372394
rs11967262_chr6_43760228_43760426_C_G_snpctr_alt	0.144011	0.111082	0.738916	0.887928
rs68137036_chr6_43820116_43820314_A_G_snpctr_alt	0.661119	1.70466	0.191679	0.461519
rs1665908_chr6_107423425_107423623_A_T_snpctr_alt	-0.849447	5.55326	0.0184463	0.132342
rs12528822_chr6_109661442_109661640_G_C_snpctr_ref	-0.871697	9.41586	0.00215116	0.0411303
rs9487068_chr6_109671746_109671944_G_C_snpctr_alt	0.43548	1.72603	0.188918	0.457744
rs34292461_chr6_109673381_109673579_C_T_snpctr_ref	-0.333496	0.354065	0.551821	0.781174
rs11757877_chr6_109681783_109681981_T_C_snpctr_ref	0.0535115	0.0172821	0.89541	0.963586
rs3757234_chr6_109706191_109706389_A_G_snpctr_ref	-0.435149	1.48037	0.223717	0.50234
rs12190996_chr6_109800775_109800973_C_T_snpctr_ref	1.04508	7.34971	0.00670736	0.0765729
rs10782162_chr6_109806164_109806362_T_A_snpctr_alt	-0.784398	8.72424	0.00314006	0.0513772
rs2750418_chr6_117259076_117259274_A_G_snpctr_alt	0.388997	0.954826	0.328494	0.60912
rs2750416_chr6_117259450_117259648_A_G_snpctr_ref	-0.252058	0.282704	0.594934	0.808789
rs1632019_chr6_117259481_117259679_C_T_snpctr_alt	0.4938	1.79634	0.180156	0.446817
rs1632019_chr6_117259481_117259679_C_T_snpctr_ref	-0.249566	0.365851	0.545274	0.778315
rs1761879_chr6_117260131_117260329_A_G_snpctr_alt	-0.109717	0.122194	0.726667	0.883675
rs1761879_chr6_117260131_117260329_A_G_snpctr_ref	0.517833	3.6647	0.0555768	0.23913
rs2186037_chr6_127454930_127455128_A_G_snpctr_ref	-0.833139	5.25083	0.0219363	0.143361
rs2503111_chr6_127468089_127468287_G_A_snpctr_alt	-1.58977	10.1058	0.00147802	0.032756
rs2503111_chr6_127468089_127468287_G_A_snpctr_ref	-1.1249	11.1403	0.000844739	0.0234049
rs7750208_chr6_137286801_137286999_C_T_snpctr_ref	-0.443204	0.465748	0.49495	0.746132
rs6570127_chr6_137286833_137287031_T_C_snpctr_ref	0.0249914	0.00362853	0.951967	0.983101
rs11154898_chr6_137288979_137289177_C_T_snpctr_ref	-0.695275	4.30227	0.0380614	0.19224
rs6931516_chr6_137290158_137290356_A_G_snpctr_alt	0.302782	0.441337	0.506478	0.754093
rs6932154_chr6_137290243_137290441_G_A_snpctr_ref	-0.0557983	0.011053	0.91627	0.970295
rs957986_chr6_137291860_137292058_G_C_snpctr_alt	-1.22872	12.836	0.000340007	0.0131665
rs957986_chr6_137291860_137292058_G_C_snpctr_ref	-0.00441758	0.000101607	0.991957	0.996918
rs957985_chr6_137291872_137292070_G_A_snpctr_alt	0.10572	0.0776677	0.780483	0.910058
rs960235_chr6_137292213_137292411_T_C_snpctr_alt	-0.271007	0.345437	0.556707	0.783895
rs960235_chr6_137292213_137292411_T_C_snpctr_ref	0.908708	4.69931	0.0301748	0.172411
rs13199053_chr6_137971759_137971957_T_C_snpctr_alt	-0.585005	1.45395	0.227895	0.507518
rs13199053_chr6_137971759_137971957_T_C_snpctr_ref	-0.0676075	0.064823	0.799029	0.918316
rs67178054_chr6_137980775_137980973_C_T_snpctr_alt	-0.120252	0.163061	0.686354	0.86231
rs67178054_chr6_137980775_137980973_C_T_snpctr_ref	-0.52102	2.38205	0.122736	0.366349
rs67355614_chr6_137982561_137982759_C_T_snpctr_alt	0.0218666	0.0037843	0.950948	0.983101
rs67355614_chr6_137982561_137982759_C_T_snpctr_ref	0.511738	1.11246	0.291548	0.575308
rs634869_chr6_139831658_139831856_T_C_snpctr_ref	0.547698	1.54874	0.213322	0.489376
rs17585915_chr6_139835505_139835703_T_G_snpctr_alt	-1.39112	7.34669	0.00671865	0.0766268
rs9371280_chr6_153414174_153414372_T_C_snpctr_alt	-0.999482	6.32846	0.0118815	0.103836
rs3870365_chr6_153426833_153427031_C_G_snpctr_alt	0.419344	0.823585	0.364134	0.640138
rs3870365_chr6_153426833_153427031_C_G_snpctr_ref	-0.496773	2.64933	0.103594	0.336067
rs9383649_chr6_153428003_153428201_A_G_snpctr_ref	-1.05412	4.45559	0.0347872	0.183558
rs6934121_chr6_153448153_153448351_C_T_snpctr_ref	-0.0494654	0.0239592	0.876989	0.956844
rs486359_chr6_160774342_160774540_G_C_snpctr_alt	0.461352	1.43811	0.230445	0.511606
rs695174_chr6_160775411_160775609_G_A_snpctr_ref	-0.465819	2.56283	0.109403	0.344928
rs518295_chr6_160775479_160775677_G_T_snpctr_alt	0.151702	0.0946054	0.758402	0.898459
rs543159_chr6_160775918_160776116_C_A_snpctr_ref	-0.280469	0.511113	0.474657	0.730632
rs924043_chr6_170378926_170379124_T_C_snpctr_alt	-0.621405	3.71801	0.0538286	0.234289
rs924043_chr6_170378926_170379124_T_C_snpctr_ref	0.0471351	0.0214029	0.883687	0.959591
rs78840640_chr7_23434507_23434705_C_G_snpctr_alt	-0.459935	3.4186	0.0644657	0.259798
rs78840640_chr7_23434507_23434705_C_G_snpctr_ref	-0.59233	3.13478	0.0766387	0.283281
rs10266759_chr7_26855183_26855381_G_A_snpctr_ref	-1.04321	4.37192	0.0365358	0.187935
rs3801828_chr7_26855185_26855383_C_A_snpctr_ref	0.992492	5.87171	0.0153861	0.120041
rs1635852_chr7_28189312_28189510_T_C_snpctr_alt	-1.19436	8.98975	0.00271498	0.0471809
rs55949129_chr7_44134105_44134303_A_G_snpctr_alt	-0.482151	1.65059	0.198879	0.47167
rs730497_chr7_44223622_44223820_G_A_snpctr_ref	-0.478399	2.18044	0.139774	0.392014
rs2908286_chr7_44234638_44234836_C_T_snpctr_alt	-0.601995	3.07125	0.0796882	0.29081
rs4607517_chr7_44235569_44235767_G_A_snpctr_alt	0.094655	0.157	0.691934	0.865735
rs4607517_chr7_44235569_44235767_G_A_snpctr_ref	-1.1632	6.74226	0.00941554	0.0907227
rs138917529_chr7_44235595_44235793_A_T_snpctr_ref	-0.623064	1.23834	0.265791	0.547554
rs917793_chr7_44245754_44245952_A_T_snpctr_alt	-0.556045	1.5304	0.216052	0.49148
rs2075066_chr7_44265080_44265278_G_A_snpctr_alt	-0.391226	1.11744	0.290471	0.574351
rs12668316_chr7_50806061_50806259_C_T_snpctr_ref	-0.696907	2.90033	0.0885616	0.307811
rs917072_chr7_51020709_51020907_T_A_snpctr_alt	0.528129	1.20786	0.271756	0.55387
rs917072_chr7_51020709_51020907_T_A_snpctr_ref	-0.917693	4.17649	0.0409886	0.200087
rs11765215_chr7_51022061_51022259_A_C_snpctr_alt	0.307772	0.261234	0.609274	0.818262
rs714052_chr7_72864770_72864968_A_G_snpctr_alt	-0.733079	1.89385	0.168768	0.431964
rs13234131_chr7_73025876_73026074_A_G_snpctr_alt	-0.578499	1.85465	0.173244	0.437748
rs34062580_chr7_73033460_73033658_G_A_snpctr_ref	0.586859	1.65582	0.198168	0.470534
rs7786630_chr7_75680817_75681015_C_T_snpctr_ref	1.09448	5.93459	0.0148465	0.117422
rs6964005_chr7_75682784_75682982_C_T_snpctr_alt	-0.0718906	0.0501304	0.822837	0.929899
rs6964005_chr7_75682784_75682982_C_T_snpctr_ref	-0.692018	3.06605	0.0799437	0.291286
rs848445_chr7_77572362_77572560_T_C_snpctr_alt	0.135951	0.14873	0.699752	0.869807
rs7783739_chr7_89801688_89801886_T_C_snpctr_ref	0.112717	0.0976446	0.754675	0.897052
rs7777282_chr7_89822206_89822404_A_G_snpctr_alt	0.408229	2.14332	0.143192	0.396943
rs7777282_chr7_89822206_89822404_A_G_snpctr_ref	-0.211477	0.525328	0.468578	0.725716
rs2106274_chr7_89880449_89880647_C_T_snpctr_ref	-0.350354	1.3114	0.252141	0.533385
rs3747800_chr7_89899389_89899587_G_T_snpctr_alt	0.301552	0.34239	0.558453	0.784568
rs3747800_chr7_89899389_89899587_G_T_snpctr_ref	-0.349369	0.943859	0.331287	0.611233
rs56376556_chr7_102038219_102038417_C_T_snpctr_ref	-0.667262	3.51044	0.0609831	0.252566
rs55849741_chr7_102583970_102584168_C_G_snpctr_alt	0.428626	1.47517	0.224532	0.503089
rs55849741_chr7_102583970_102584168_C_G_snpctr_ref	0.557119	1.60699	0.204916	0.479618
rs34298216_chr7_117506711_117506909_T_A_snpctr_alt	0.0186544	0.00268362	0.958685	0.986008
rs34298216_chr7_117506711_117506909_T_A_snpctr_ref	-0.800259	6.07078	0.0137436	0.113272
rs4731113_chr7_123283850_123284048_T_C_snpctr_ref	-0.0800112	0.0940122	0.759137	0.898819
rs13237475_chr7_128572383_128572581_C_T_snpctr_ref	-0.5364	1.47616	0.224376	0.502947
rs2070197_chr7_128588901_128589099_T_C_snpctr_ref	-0.906297	4.26479	0.0389101	0.194621
rs17424602_chr7_128687841_128688039_A_G_snpctr_alt	-0.397278	1.14725	0.284126	0.56757
rs13240595_chr7_128731678_128731876_C_A_snpctr_alt	-0.0119509	0.000755758	0.978068	0.991886
rs13240595_chr7_128731678_128731876_C_A_snpctr_ref	0.580521	2.88833	0.0892232	0.309175
rs2402996_chr7_130016904_130017102_C_T_snpctr_alt	0.382824	1.89479	0.168663	0.431964
rs2402996_chr7_130016904_130017102_C_T_snpctr_ref	0.698364	2.76309	0.0964618	0.32337
rs5011387_chr7_130017050_130017248_C_T_snpctr_alt	0.400223	2.27008	0.131893	0.379123
rs3823579_chr7_130017275_130017473_T_C_snpctr_alt	0.289899	0.349471	0.554413	0.782827
rs2268382_chr7_130026938_130027136_A_C_snpctr_alt	-0.60135	4.68699	0.0303918	0.17331
rs2268382_chr7_130026938_130027136_A_C_snpctr_ref	-0.998315	9.84698	0.00170111	0.0360511
rs6977416_chr7_150542612_150542810_G_A_snpctr_alt	1.37634	10.6831	0.0010812	0.027002
rs6977416_chr7_150542612_150542810_G_A_snpctr_ref	0.489637	4.42229	0.0354724	0.185411
rs6459733_chr7_156930451_156930649_G_C_snpctr_alt	0.0213899	0.00319358	0.954934	0.984061
rs6459733_chr7_156930451_156930649_G_C_snpctr_ref	1.18477	8.37905	0.00379571	0.0563602
rs6459734_chr7_156935355_156935553_A_G_snpctr_alt	-0.222671	0.471399	0.492344	0.744751
rs6459734_chr7_156935355_156935553_A_G_snpctr_ref	-0.0391236	0.0111979	0.915725	0.970059
rs7798816_chr7_156940475_156940673_A_G_snpctr_alt	-0.321505	1.63721	0.200709	0.473768
rs7798816_chr7_156940475_156940673_A_G_snpctr_ref	-0.330397	1.28117	0.257682	0.537824
rs3808317_chr7_156944361_156944559_A_G_snpctr_alt	-0.611977	3.1851	0.0743124	0.278347
rs3808317_chr7_156944361_156944559_A_G_snpctr_ref	-0.38921	1.53248	0.215741	0.491179
rs7806314_chr7_156946804_156947002_A_T_snpctr_ref	0.193005	0.262488	0.608416	0.817679
rs6951298_chr7_156949050_156949248_T_C_snpctr_alt	-0.029008	0.0059211	0.938664	0.97723
rs6951298_chr7_156949050_156949248_T_C_snpctr_ref	0.164758	0.187115	0.665329	0.850803
rs6459738_chr7_156998433_156998631_T_G_snpctr_alt	0.551671	1.18686	0.275964	0.557573
rs6459739_chr7_156998764_156998962_A_T_snpctr_ref	-0.74871	3.55513	0.0593617	0.249161
rs2006844_chr7_157002752_157002950_G_A_snpctr_ref	0.924233	5.79026	0.0161152	0.122247
rs886677_chr7_157003683_157003881_T_A_snpctr_alt	-0.369466	1.38095	0.239939	0.520903
rs886677_chr7_157003683_157003881_T_A_snpctr_ref	0.462936	1.3638	0.24288	0.523726
rs330946_chr8_9022078_9022276_A_C_snpctr_alt	-0.520173	1.8896	0.169247	0.432905
rs330946_chr8_9022078_9022276_A_C_snpctr_ref	-0.694046	6.82888	0.00896953	0.0885761
rs378974_chr8_9026540_9026738_C_T_snpctr_alt	-0.151892	0.221124	0.638185	0.835713
rs2169387_chr8_9181296_9181494_A_G_snpctr_ref	-0.598229	1.31663	0.251198	0.532346
rs9987289_chr8_9183259_9183457_A_G_snpctr_ref	-0.268153	0.502771	0.478285	0.732952
rs4737000_chr8_41509628_41509826_A_C_snpctr_ref	-0.210321	0.350271	0.55396	0.782647
rs4736819_chr8_41509816_41510014_C_T_snpctr_ref	-0.484817	2.95972	0.0853626	0.301055
rs12550613_chr8_41510161_41510359_G_C_snpctr_alt	-1.00469	4.91791	0.0265796	0.160275
rs12550613_chr8_41510161_41510359_G_C_snpctr_ref	-1.21522	8.38271	0.00378808	0.0563187
rs17659428_chr8_41513710_41513908_T_C_snpctr_alt	-0.554256	1.15475	0.282556	0.565016
rs12544241_chr8_41514789_41514987_G_A_snpctr_ref	0.801698	1.39321	0.237864	0.518718
rs80105613_chr8_41529690_41529888_C_T_snpctr_alt	-0.0556774	0.0113049	0.915325	0.970059
rs12542076_chr8_42360494_42360692_C_G_snpctr_alt	-0.15851	0.293994	0.587672	0.803261
rs12542076_chr8_42360494_42360692_C_G_snpctr_ref	-0.0322076	0.00625856	0.936944	0.976369
rs6473207_chr8_81062995_81063193_C_T_snpctr_ref	-1.10343	5.80036	0.0160229	0.121908
rs6992161_chr8_81064785_81064983_T_C_snpctr_ref	-0.0821617	0.0372625	0.846932	0.94152
rs4735333_chr8_95954975_95955173_G_A_snpctr_ref	-0.240877	0.496027	0.481251	0.735185
rs10956933_chr8_95967589_95967787_C_G_snpctr_ref	-0.0389575	0.00418613	0.948413	0.982553
rs9297949_chr8_95969346_95969544_A_C_snpctr_alt	-0.36908	1.60013	0.205884	0.480815
rs9297949_chr8_95969346_95969544_A_C_snpctr_ref	0.268808	0.599234	0.438871	0.701348
rs10429443_chr8_95971065_95971263_A_G_snpctr_alt	-0.697034	5.56588	0.0183138	0.132177
rs10429443_chr8_95971065_95971263_A_G_snpctr_ref	-0.0780697	0.064721	0.799184	0.918316
rs2011567_chr8_95971821_95972019_G_A_snpctr_ref	-0.445342	2.45381	0.11724	0.358575
rs4735339_chr8_95974274_95974472_C_T_snpctr_alt	-0.55372	1.33638	0.247673	0.529208
rs13266634_chr8_118184684_118184882_C_T_snpctr_alt	-0.443048	1.4566	0.227472	0.50706
rs13266634_chr8_118184684_118184882_C_T_snpctr_ref	0.552996	2.79714	0.0944324	0.319601
rs3802177_chr8_118184926_118185124_G_A_snpctr_ref	-0.215428	0.225997	0.634508	0.833332
rs35859536_chr8_118191376_118191574_C_T_snpctr_ref	-0.447032	2.32885	0.126996	0.372394
rs2001846_chr8_126478351_126478549_T_C_snpctr_ref	-0.605835	2.03631	0.153582	0.41121
rs3757974_chr8_145545447_145545645_A_G_snpctr_ref	-0.728157	3.30733	0.0689717	0.266999
rs3757972_chr8_145545821_145546019_C_T_snpctr_ref	0.790771	3.52027	0.0606226	0.251734
rs10974438_chr9_4291829_4292027_A_C_snpctr_alt	0.689624	2.38115	0.122807	0.366349
rs2383208_chr9_22131977_22132175_A_G_snpctr_alt	-0.706392	2.8752	0.0899539	0.3103
rs10965247_chr9_22132630_22132828_A_G_snpctr_ref	0.200137	0.116998	0.732313	0.886565
rs10757282_chr9_22133885_22134083_T_C_snpctr_ref	-1.05137	8.21778	0.0041482	0.0594729
rs7019437_chr9_22134203_22134401_C_G_snpctr_alt	-0.561335	0.787625	0.374819	0.649456
rs12001437_chr9_34074377_34074575_T_C_snpctr_alt	-0.794268	4.10312	0.0428041	0.205319
rs12336504_chr9_79804263_79804461_T_C_snpctr_alt	0.490925	3.18753	0.0742021	0.278142
rs12336504_chr9_79804263_79804461_T_C_snpctr_ref	-0.266622	0.344132	0.557454	0.783921
rs2796441_chr9_84308849_84309047_G_A_snpctr_alt	-0.781915	3.64757	0.0561509	0.240712
rs117869959_chr9_97563563_97563761_A_G_snpctr_alt	-1.5561	11.6863	0.000629618	0.0193127
rs28361142_chr9_111734603_111734801_G_T_snpctr_alt	-0.357504	2.26798	0.132072	0.37945
rs10985070_chr9_123636022_123636220_C_A_snpctr_ref	-0.302589	0.634657	0.425652	0.690714
rs10760128_chr9_123696226_123696424_C_T_snpctr_alt	0.0424223	0.0123408	0.911546	0.969713
rs10760128_chr9_123696226_123696424_C_T_snpctr_ref	-0.0792329	0.04844	0.8258	0.930992
rs28505901_chr9_139240931_139241129_A_G_snpctr_alt	-1.21084	10.1117	0.00147332	0.032756
rs28505901_chr9_139240931_139241129_A_G_snpctr_ref	0.298924	0.279097	0.597294	0.810696
rs28429551_chr9_139243235_139243433_T_A_snpctr_alt	-0.217897	0.387255	0.533746	0.770827
rs28429551_chr9_139243235_139243433_T_A_snpctr_ref	-0.500805	1.87123	0.171334	0.43528
rs74559375_chr9_139249079_139249277_T_A_snpctr_alt	-0.425595	1.05376	0.304644	0.585741
rs2269246_chr1_64107441_64107639_T_C_snpleft_alt	-0.345734	0.689951	0.406181	0.675876
rs2269246_chr1_64107441_64107639_T_C_snpleft_ref	-0.687452	3.64377	0.0562794	0.241085
rs3790858_chr1_64111498_64111696_A_G_snpleft_alt	-0.599067	3.46287	0.0627613	0.256233
rs3790858_chr1_64111498_64111696_A_G_snpleft_ref	0.555415	2.65275	0.103371	0.3356
rs3790857_chr1_64111816_64112014_C_T_snpleft_alt	-0.303381	0.858809	0.354072	0.631428
rs12122838_chr1_64112119_64112317_A_C_snpleft_alt	0.949414	6.18402	0.0128909	0.109037
rs12122838_chr1_64112119_64112317_A_C_snpleft_ref	1.09382	11.6433	0.000644346	0.019661
rs10889435_chr1_64113906_64114104_A_T_snpleft_alt	-0.352404	1.16471	0.280491	0.56272
rs11208257_chr1_64114251_64114449_T_C_snpleft_alt	0.601337	1.77825	0.182364	0.448866
rs11208257_chr1_64114251_64114449_T_C_snpleft_ref	-0.423698	0.436307	0.50891	0.754093
rs12063344_chr1_100865921_100866119_A_G_snpleft_alt	-0.345449	0.87272	0.350203	0.628308
rs12063344_chr1_100865921_100866119_A_G_snpleft_ref	-0.947368	2.78249	0.0952998	0.32105
rs11166448_chr1_100883117_100883315_T_C_snpleft_ref	0.437197	1.57371	0.209669	0.485746
rs28364877_chr1_100926851_100927049_C_T_snpleft_ref	-0.127468	0.124477	0.724229	0.881999
rs1127215_chr1_117532740_117532938_C_T_snpleft_ref	-0.509898	1.77153	0.183193	0.449953
rs7534585_chr1_120496069_120496267_A_T_snpleft_ref	-0.891667	17.5336	2.8227e-05	0.00319431
rs7534586_chr1_120496077_120496275_A_C_snpleft_ref	-0.792176	7.16006	0.00745445	0.0815095
rs2934381_chr1_120506058_120506256_G_A_snpleft_ref	0.202217	0.300119	0.583808	0.802082
rs2641317_chr1_120516568_120516766_C_T_snpleft_alt	-0.207408	0.352537	0.552681	0.781771
rs2641317_chr1_120516568_120516766_C_T_snpleft_ref	0.578655	1.76527	0.183968	0.450964
rs10494235_chr1_120520665_120520863_T_A_snpleft_alt	-0.613922	2.53594	0.111281	0.3484
rs12035565_chr1_203649828_203650026_C_T_snpleft_alt	-0.512592	2.582	0.108085	0.343094
rs1419114_chr1_203652394_203652592_A_G_snpleft_alt	-0.546497	5.40924	0.0200305	0.137311
rs1419114_chr1_203652394_203652592_A_G_snpleft_ref	-1.51602	15.937	6.54846e-05	0.00512013
rs10900585_chr1_203653974_203654172_G_T_snpleft_ref	-0.507041	1.21924	0.269509	0.551704
rs10900586_chr1_203654035_203654233_G_A_snpleft_ref	1.15387	5.55757	0.0184009	0.132342
rs6692632_chr1_203654496_203654694_T_C_snpleft_alt	-0.524225	2.27032	0.131873	0.379123
rs6692632_chr1_203654496_203654694_T_C_snpleft_ref	-0.0897348	0.0713258	0.789416	0.914218
rs6658130_chr1_203654518_203654716_G_A_snpleft_alt	-0.193373	0.281046	0.596017	0.809559
rs6658130_chr1_203654518_203654716_G_A_snpleft_ref	-0.173243	0.108564	0.741785	0.889685
rs6594010_chr1_203655832_203656030_C_A_snpleft_alt	-0.780061	4.43946	0.0351173	0.184436
rs6594010_chr1_203655832_203656030_C_A_snpleft_ref	-0.671232	6.86774	0.00877654	0.0876601
rs6594011_chr1_203655905_203656103_A_G_snpleft_alt	-0.656174	1.73877	0.187295	0.455478
rs6692627_chr1_203657170_203657368_C_T_snpleft_alt	-0.488288	1.43423	0.231076	0.512154
rs2365858_chr1_203657699_203657897_C_G_snpleft_ref	1.33973	8.26465	0.00404245	0.0585327
rs116126105_chr1_214197338_214197536_G_T_snpleft_ref	1.72818	12.5868	0.00038848	0.0144208
rs114956890_chr1_214199096_214199294_G_A_snpleft_ref	0.151411	0.141866	0.706433	0.873357
rs113076124_chr1_214205833_214206031_T_C_snpleft_alt	1.13415	3.85918	0.0494744	0.223777
rs113076124_chr1_214205833_214206031_T_C_snpleft_ref	-0.72837	3.96543	0.0464438	0.215229
rs11120248_chr1_214223126_214223324_A_G_snpleft_ref	-0.135108	0.107216	0.743337	0.890751
rs12062203_chr1_214223729_214223927_G_A_snpleft_ref	-0.0410556	0.0120366	0.912638	0.969951
rs150426409_chr1_214226253_214226451_C_A_snpleft_ref	0.781509	4.57701	0.0324037	0.177887
rs75863191_chr1_214236974_214237172_A_C_snpleft_alt	-0.836327	5.99826	0.01432	0.115397
rs78647597_chr1_214240635_214240833_T_G_snpleft_alt	-0.0895568	0.120877	0.728086	0.884386
rs78647597_chr1_214240635_214240833_T_G_snpleft_ref	-0.318587	0.629995	0.427357	0.692238
rs2785998_chr1_219734948_219735146_C_A_snpleft_ref	0.527814	2.59241	0.107377	0.341586
rs2820446_chr1_219748768_219748966_C_G_snpleft_alt	-0.497289	1.45779	0.227281	0.506731
rs348330_chr1_229672905_229673103_G_A_snpleft_alt	-0.836745	2.54598	0.110575	0.347122
rs291367_chr1_235690750_235690948_G_A_snpleft_alt	0.701167	3.34243	0.0675147	0.26433
rs291367_chr1_235690750_235690948_G_A_snpleft_ref	-0.470295	1.3661	0.242484	0.523507
rs947474_chr10_6390400_6390598_G_A_snpleft_ref	0.185765	0.142714	0.705597	0.87286
rs11257655_chr10_12307844_12308042_C_T_snpleft_ref	-0.222366	0.399288	0.527457	0.765338
rs35768343_chr10_64888443_64888641_C_T_snpleft_ref	-0.831198	3.11479	0.0775844	0.285907
rs34429458_chr10_64896860_64897058_C_G_snpleft_alt	-0.446992	1.78026	0.182117	0.448866
rs34429458_chr10_64896860_64897058_C_G_snpleft_ref	0.835828	4.41841	0.0355531	0.185666
rs36100606_chr10_64905063_64905261_C_G_snpleft_alt	-0.909979	2.80391	0.0940347	0.318995
rs36100606_chr10_64905063_64905261_C_G_snpleft_ref	0.00953516	0.000416449	0.983719	0.993364
rs12773235_chr10_65014625_65014823_G_A_snpleft_alt	0.825322	3.0483	0.0808216	0.29311
rs12773235_chr10_65014625_65014823_G_A_snpleft_ref	-0.876104	2.4542	0.117211	0.358575
rs35386465_chr10_65274789_65274987_G_A_snpleft_ref	-0.474142	1.60727	0.204876	0.479618
rs10995554_chr10_65295060_65295258_A_G_snpleft_alt	0.930772	6.24113	0.0124817	0.106877
rs35193693_chr10_65321197_65321395_A_T_snpleft_ref	-0.0801115	0.0247845	0.874905	0.956112
rs72805692_chr10_71099059_71099257_A_G_snpleft_ref	0.666179	2.31054	0.128499	0.374446
rs810517_chr10_80942570_80942768_C_T_snpleft_alt	0.253913	0.199144	0.655412	0.845263
rs810517_chr10_80942570_80942768_C_T_snpleft_ref	0.235298	0.678938	0.409953	0.67859
rs703982_chr10_80942671_80942869_A_G_snpleft_alt	0.431921	1.28677	0.256644	0.537033
rs703982_chr10_80942671_80942869_A_G_snpleft_ref	-0.400059	2.16529	0.141158	0.393997
rs703981_chr10_80942805_80943003_G_C_snpleft_alt	0.399286	1.10033	0.294193	0.578217
rs703981_chr10_80942805_80943003_G_C_snpleft_ref	-0.150569	0.35229	0.552819	0.781771
rs697239_chr10_80947388_80947586_T_C_snpleft_alt	-0.433962	3.98313	0.0459581	0.213933
rs697239_chr10_80947388_80947586_T_C_snpleft_ref	0.33409	0.877466	0.348897	0.627293
rs703972_chr10_80952776_80952974_G_C_snpleft_alt	0.182144	0.160118	0.689048	0.863978
rs703972_chr10_80952776_80952974_G_C_snpleft_ref	1.23219	5.17331	0.0229365	0.14726
rs703966_chr10_80954201_80954399_G_A_snpleft_alt	-0.272491	0.895052	0.344112	0.624081
rs703966_chr10_80954201_80954399_G_A_snpleft_ref	-0.275314	0.600596	0.438351	0.701072
rs7077812_chr10_81096021_81096219_T_C_snpleft_alt	-0.127964	0.100751	0.750931	0.89497
rs7077812_chr10_81096021_81096219_T_C_snpleft_ref	-0.522819	2.58079	0.108168	0.343263
rs2186235_chr10_81099032_81099230_G_T_snpleft_alt	0.00782113	0.000487191	0.98239	0.993212
rs76774620_chr10_89751935_89752133_A_G_snpleft_ref	0.0277982	0.00629168	0.936778	0.976369
rs117291845_chr10_89829927_89830125_G_A_snpleft_alt	0.0831655	0.137464	0.710815	0.875281
rs117291845_chr10_89829927_89830125_G_A_snpleft_ref	-0.255187	0.784906	0.375645	0.650467
rs1409335_chr10_95389199_95389397_G_A_snpleft_ref	-0.419135	1.64903	0.199091	0.471956
rs1409334_chr10_95389201_95389399_T_A_snpleft_ref	-0.2791	1.29025	0.256002	0.536663
rs716333_chr10_95390691_95390889_T_A_snpleft_alt	-0.380881	1.55034	0.213086	0.489025
rs35198068_chr10_114754734_114754932_T_C_snpleft_ref	-0.47488	1.37462	0.24102	0.52168
rs7903146_chr10_114758299_114758497_C_T_snpleft_alt	-0.177608	0.596418	0.439948	0.701613
rs7903146_chr10_114758299_114758497_C_T_snpleft_ref	-0.290506	3.85225	0.0496795	0.224356
rs114863326_chr10_114783725_114783923_T_C_snpleft_alt	1.02089	9.59703	0.00194892	0.0388984
rs114863326_chr10_114783725_114783923_T_C_snpleft_ref	0.083667	0.0329896	0.855873	0.945866
rs28439783_chr11_1710849_1711047_C_G_snpleft_alt	-0.59969	2.30166	0.129236	0.375339
rs3741211_chr11_2169060_2169258_A_G_snpleft_ref	0.43596	1.81076	0.178416	0.444269
rs10770143_chr11_2195217_2195415_C_T_snpleft_ref	0.39522	0.602232	0.437728	0.70046
rs68037604_chr11_2212437_2212635_G_T_snpleft_ref	0.661444	2.42107	0.119713	0.36159
rs7121197_chr11_2213208_2213406_T_C_snpleft_alt	-0.25309	0.504326	0.477605	0.732472
rs7121197_chr11_2213208_2213406_T_C_snpleft_ref	-0.189312	0.43437	0.509852	0.754546
rs11564701_chr11_2213442_2213640_G_C_snpleft_alt	0.966866	5.74068	0.0165763	0.124173
rs11564696_chr11_2213644_2213842_C_G_snpleft_alt	-0.309726	0.865456	0.352216	0.630218
rs11564696_chr11_2213644_2213842_C_G_snpleft_ref	0.13723	0.139519	0.708759	0.874045
rs7937915_chr11_2214338_2214536_C_G_snpleft_alt	-0.380217	1.24809	0.263917	0.54545
rs7937915_chr11_2214338_2214536_C_G_snpleft_ref	0.169595	0.145431	0.702941	0.871461
rs800140_chr11_2333625_2333823_A_G_snpleft_alt	-0.63781	2.37561	0.123244	0.366648
rs2521287_chr11_2342306_2342504_A_T_snpleft_alt	0.429495	1.56678	0.210676	0.486444
rs2521287_chr11_2342306_2342504_A_T_snpleft_ref	-0.412432	0.981059	0.321937	0.603102
rs80102379_chr11_2634127_2634325_G_T_snpleft_alt	0.214437	0.3092	0.578171	0.798255
rs231345_chr11_2676950_2677148_C_G_snpleft_alt	0.32846	0.609413	0.435009	0.698411
rs151216_chr11_2680765_2680963_C_T_snpleft_alt	-0.200685	0.221278	0.638068	0.835654
rs231361_chr11_2691450_2691648_G_A_snpleft_alt	-0.342272	1.28339	0.257269	0.537496
rs231361_chr11_2691450_2691648_G_A_snpleft_ref	-0.175116	0.271347	0.602429	0.813664
rs2283217_chr11_2753311_2753509_G_T_snpleft_ref	-0.324107	0.453587	0.500636	0.750536
rs2237896_chr11_2858390_2858588_G_A_snpleft_ref	1.79453	10.4144	0.00125037	0.0295465
rs431222_chr11_2908349_2908547_C_T_snpleft_ref	-0.202792	0.268427	0.604389	0.814989
rs445084_chr11_2908704_2908902_A_G_snpleft_alt	-0.748887	2.52403	0.112124	0.349905
rs10769803_chr11_7564161_7564359_A_G_snpleft_alt	-0.0343175	0.00336698	0.953728	0.983505
rs11041434_chr11_7566243_7566441_A_G_snpleft_alt	0.017526	0.00206652	0.963741	0.988125
rs11041434_chr11_7566243_7566441_A_G_snpleft_ref	0.125225	0.0609468	0.805006	0.920331
rs7481625_chr11_7576300_7576498_G_A_snpleft_ref	-0.901215	3.80811	0.0510049	0.226997
rs360140_chr11_9776517_9776715_C_A_snpleft_ref	0.213298	0.175325	0.675422	0.855916
rs1557765_chr11_17403589_17403787_T_C_snpleft_ref	-0.686343	1.40557	0.235792	0.516422
rs10734252_chr11_17404789_17404987_G_A_snpleft_alt	-0.349491	0.505424	0.477127	0.732336
rs2074314_chr11_17411771_17411969_C_T_snpleft_alt	1.46079	23.2726	1.40587e-06	0.000606921
rs2074314_chr11_17411771_17411969_C_T_snpleft_ref	0.741616	4.05676	0.0439949	0.208854
rs2767034_chr11_34981322_34981520_A_G_snpleft_alt	0.0912084	0.0977001	0.754607	0.897052
rs2767034_chr11_34981322_34981520_A_G_snpleft_ref	-1.07886	8.85574	0.00292169	0.0493553
rs2732557_chr11_34986461_34986659_G_A_snpleft_alt	-0.564713	2.79452	0.0945872	0.31962
rs2762956_chr11_34998240_34998438_A_T_snpleft_ref	-0.113142	0.0876512	0.767185	0.902741
rs2762954_chr11_35009183_35009381_T_C_snpleft_alt	-0.219682	0.265351	0.606468	0.816018
rs2469911_chr11_35030443_35030641_G_A_snpleft_alt	1.02849	6.6364	0.00999155	0.0944594
rs2469911_chr11_35030443_35030641_G_A_snpleft_ref	0.171902	0.164194	0.685324	0.862091
rs497109_chr11_35032191_35032389_G_A_snpleft_ref	0.0607324	0.0255706	0.872954	0.955144
rs7124681_chr11_47529897_47530095_C_A_snpleft_alt	0.748276	4.84757	0.0276851	0.163972
rs7124681_chr11_47529897_47530095_C_A_snpleft_ref	-0.246442	0.45726	0.498907	0.749583
rs667827_chr11_49224036_49224234_G_T_snpleft_alt	-1.98482	14.5151	0.000139037	0.00806277
rs174535_chr11_61551306_61551504_T_C_snpleft_ref	-0.499838	1.90566	0.167446	0.430186
rs4246215_chr11_61564249_61564447_G_T_snpleft_ref	-0.0510037	0.0188256	0.890868	0.96259
rs174544_chr11_61567703_61567901_C_A_snpleft_alt	-0.00963484	0.000680085	0.979195	0.992061
rs174544_chr11_61567703_61567901_C_A_snpleft_ref	-0.322715	0.769683	0.380315	0.653175
rs174560_chr11_61581714_61581912_T_C_snpleft_alt	-0.051496	0.0121113	0.912369	0.969816
rs174560_chr11_61581714_61581912_T_C_snpleft_ref	-0.0885692	0.0617229	0.803793	0.919613
rs174564_chr11_61588255_61588453_A_G_snpleft_alt	-0.107613	0.113846	0.735807	0.887369
rs174566_chr11_61592312_61592510_A_G_snpleft_ref	-0.159406	0.141402	0.706891	0.873666
rs174599_chr11_61621506_61621704_G_C_snpleft_ref	-0.599079	2.99648	0.0834459	0.298083
rs2846139_chr11_65309933_65310131_C_T_snpleft_alt	-1.12584	4.64518	0.0311409	0.174938
rs9667947_chr11_72424584_72424782_T_C_snpleft_alt	0.222281	0.360322	0.548327	0.780379
rs76550717_chr11_72428122_72428320_A_G_snpleft_ref	0.165796	0.0924583	0.761075	0.90035
rs7129793_chr11_72455835_72456033_C_T_snpleft_alt	-1.23988	15.1376	9.99523e-05	0.0064367
rs7129793_chr11_72455835_72456033_C_T_snpleft_ref	0.166438	0.113334	0.73638	0.887432
rs11603349_chr11_72460644_72460842_T_C_snpleft_ref	-0.420527	0.801802	0.370555	0.645137
rs57235767_chr11_93013481_93013679_C_T_snpleft_ref	-0.0127026	0.000911852	0.97591	0.991072
rs11224292_chr11_100446231_100446429_C_A_snpleft_alt	0.13215	0.108559	0.74179	0.889685
rs11606531_chr11_100451945_100452143_C_T_snpleft_alt	-0.451866	1.92579	0.16522	0.42721
rs11224302_chr11_100456554_100456752_C_T_snpleft_alt	0.232831	0.589858	0.442474	0.704093
rs11224302_chr11_100456554_100456752_C_T_snpleft_ref	0.73445	2.71397	0.0994729	0.328551
rs1219413_chr11_121798690_121798888_A_G_snpleft_ref	-0.619387	2.43947	0.118316	0.35989
rs10893827_chr11_128040760_128040958_A_G_snpleft_alt	-0.340677	0.835378	0.360722	0.637407
rs10790946_chr11_128210950_128211148_G_A_snpleft_ref	-0.506813	0.836384	0.360433	0.637126
rs871507_chr11_128212976_128213174_G_A_snpleft_alt	-1.26406	7.12793	0.00758922	0.0822036
rs4936047_chr11_128230304_128230502_C_T_snpleft_alt	0.784354	2.0568	0.151528	0.408047
rs10750397_chr11_128234094_128234292_A_G_snpleft_ref	0.327965	0.294806	0.587157	0.80299
rs7120183_chr11_128234722_128234920_T_C_snpleft_ref	-0.51439	1.7399	0.187151	0.455478
rs1984564_chr12_7090143_7090341_A_G_snpleft_alt	0.37852	0.776676	0.37816	0.651853
rs1984564_chr12_7090143_7090341_A_G_snpleft_ref	-0.677612	1.2415	0.265183	0.546688
rs12578175_chr12_7118307_7118505_T_G_snpleft_alt	-0.521179	2.39424	0.121783	0.364772
rs7311050_chr12_7120786_7120984_C_T_snpleft_alt	-0.0138307	0.00217093	0.962837	0.988012
rs58404968_chr12_7138851_7139049_A_C_snpleft_alt	-0.245246	0.228835	0.632389	0.831863
rs58192977_chr12_7138859_7139057_T_G_snpleft_alt	1.46114	5.44705	0.0196014	0.136466
rs1871145_chr12_21706232_21706430_T_G_snpleft_ref	1.4263	10.6647	0.00109197	0.0270559
rs1871138_chr12_21712846_21713044_G_C_snpleft_alt	-0.00495273	0.000424591	0.98356	0.993364
rs1871138_chr12_21712846_21713044_G_C_snpleft_ref	-0.91782	16.6581	4.47586e-05	0.00417365
rs1871139_chr12_21712880_21713078_A_G_snpleft_alt	0.0784725	0.0635586	0.800957	0.918823
rs1871139_chr12_21712880_21713078_A_G_snpleft_ref	-0.177569	0.324913	0.56867	0.791264
rs4762709_chr12_21715224_21715422_G_A_snpleft_alt	-0.40334	1.72671	0.188831	0.457744
rs4762709_chr12_21715224_21715422_G_A_snpleft_ref	-0.0793815	0.0628178	0.802096	0.919075
rs10770833_chr12_21716450_21716648_G_T_snpleft_alt	0.13617	0.140805	0.707482	0.873839
rs10770835_chr12_21716669_21716867_G_A_snpleft_ref	-0.557196	1.32162	0.250301	0.531325
rs7398739_chr12_21717169_21717367_G_C_snpleft_alt	0.30737	0.145841	0.702542	0.871223
rs7398739_chr12_21717169_21717367_G_C_snpleft_ref	-0.125587	0.17661	0.674303	0.855428
rs7960190_chr12_27946869_27947067_T_C_snpleft_alt	0.860518	12.4703	0.000413471	0.0150138
rs10771370_chr12_27960120_27960318_A_G_snpleft_alt	0.489656	2.09482	0.147799	0.403749
rs10842991_chr12_27962053_27962251_C_T_snpleft_alt	-1.52221	29.9552	4.42137e-08	0.000103071
rs7953190_chr12_27962669_27962867_T_C_snpleft_ref	-0.193501	0.175397	0.675359	0.855916
rs3751239_chr12_27963626_27963824_C_G_snpleft_alt	0.590359	1.50022	0.220637	0.498497
rs10842992_chr12_27963789_27963987_T_C_snpleft_alt	-0.240209	0.43325	0.510398	0.754546
rs10842994_chr12_27965100_27965298_C_T_snpleft_alt	-0.295573	1.19862	0.273598	0.55462
rs10842994_chr12_27965100_27965298_C_T_snpleft_ref	0.272415	0.581715	0.445641	0.707248
rs75008956_chr12_48423195_48423393_A_G_snpleft_ref	-0.583887	1.96108	0.161397	0.420955
rs4760682_chr12_48512235_48512433_C_A_snpleft_alt	-0.254578	1.37157	0.241542	0.52235
rs4760682_chr12_48512235_48512433_C_A_snpleft_ref	0.270821	1.40747	0.235476	0.516147
rs4075914_chr12_48537579_48537777_G_C_snpleft_alt	-0.22716	0.524206	0.469053	0.72597
rs74803684_chr12_48540973_48541171_C_T_snpleft_alt	-1.32183	15.5844	7.89048e-05	0.00573589
rs74803684_chr12_48540973_48541171_C_T_snpleft_ref	0.0941661	0.115362	0.73412	0.887369
rs3936179_chr12_48543534_48543732_G_C_snpleft_ref	1.51134	9.13701	0.0025049	0.0452668
rs56288528_chr12_48545195_48545393_A_G_snpleft_alt	-0.720282	1.77901	0.18227	0.448866
rs116851385_chr12_48549667_48549865_G_A_snpleft_alt	0.411023	1.20296	0.272732	0.554502
rs116851385_chr12_48549667_48549865_G_A_snpleft_ref	-0.441382	1.76776	0.18366	0.450397
rs17122802_chr12_48594962_48595160_G_T_snpleft_ref	-1.26279	8.25794	0.00405742	0.0586038
rs74575365_chr12_48750719_48750917_G_A_snpleft_ref	-0.445068	1.98223	0.159156	0.417745
rs2657879_chr12_56865288_56865486_A_G_snpleft_alt	0.610706	5.46469	0.0194045	0.136007
rs2657879_chr12_56865288_56865486_A_G_snpleft_ref	0.958883	8.75366	0.00308982	0.0508685
rs61352607_chr12_57839123_57839321_G_T_snpleft_alt	0.491088	2.7232	0.0988995	0.32763
rs1615252_chr12_71527657_71527855_A_C_snpleft_alt	-0.139599	0.125396	0.723254	0.881812
rs2197973_chr12_95928510_95928708_C_T_snpleft_alt	-1.09035	10.1065	0.00147748	0.032756
rs79621919_chr12_97860542_97860740_G_A_snpleft_ref	-1.15437	10.868	0.000978406	0.0253804
rs1533686_chr12_102743166_102743364_T_G_snpleft_ref	0.575486	3.50062	0.0613458	0.253473
rs35766_chr12_102880423_102880621_C_T_snpleft_alt	-0.443908	1.27094	0.259591	0.539965
rs855228_chr12_102897714_102897912_C_T_snpleft_alt	-0.64618	2.45937	0.116826	0.358123
rs11068779_chr12_118475917_118476115_T_C_snpleft_ref	-0.482621	2.13855	0.143637	0.397397
rs11068780_chr12_118476029_118476227_C_T_snpleft_ref	-0.533313	3.27525	0.070332	0.270647
rs60777883_chr12_118494917_118495115_A_T_snpleft_ref	-0.129913	0.171453	0.678824	0.857896
rs61946381_chr12_121343509_121343707_A_C_snpleft_alt	0.341693	1.19765	0.273792	0.554916
rs6489786_chr12_121397825_121398023_A_G_snpleft_ref	0.67699	2.53536	0.111322	0.3484
rs2251468_chr12_121405076_121405274_C_A_snpleft_ref	0.464023	2.00063	0.157234	0.414737
rs10849886_chr12_121886871_121887069_G_T_snpleft_alt	0.214081	0.349145	0.554597	0.782993
rs520088_chr12_123522100_123522298_C_G_snpleft_alt	0.39032	0.941541	0.331882	0.611233
rs1790120_chr12_123613515_123613713_A_C_snpleft_alt	-0.146813	0.230104	0.631447	0.831391
rs1790120_chr12_123613515_123613713_A_C_snpleft_ref	-0.715431	2.78294	0.0952731	0.32105
rs2510885_chr12_123614763_123614961_G_C_snpleft_ref	-0.479041	2.27602	0.131389	0.378608
rs1790119_chr12_123615048_123615246_C_A_snpleft_ref	-0.696996	2.37064	0.123636	0.367098
rs1727294_chr12_123616464_123616662_A_G_snpleft_alt	-0.388453	0.82653	0.363278	0.639371
rs1569068_chr12_123632226_123632424_G_A_snpleft_alt	0.27143	0.676716	0.41072	0.679153
rs1569068_chr12_123632226_123632424_G_A_snpleft_ref	-0.100301	0.0971425	0.755286	0.897344
rs1790090_chr12_123633374_123633572_G_A_snpleft_alt	-0.154488	0.181802	0.669829	0.852816
rs1790090_chr12_123633374_123633572_G_A_snpleft_ref	0.0481775	0.0347042	0.852217	0.943974
rs1716165_chr12_123648831_123649029_C_T_snpleft_alt	0.593992	2.82672	0.0927073	0.315964
rs4759409_chr12_123719535_123719733_G_C_snpleft_alt	-0.837794	3.97251	0.0462489	0.214601
rs12829951_chr12_124425791_124425989_A_G_snpleft_alt	-0.185655	0.240188	0.62407	0.82661
rs12829951_chr12_124425791_124425989_A_G_snpleft_ref	-0.288839	0.968298	0.325105	0.606211
rs4930726_chr12_124428281_124428479_T_C_snpleft_alt	-0.817974	3.06822	0.079837	0.290988
rs4930726_chr12_124428281_124428479_T_C_snpleft_ref	0.407055	1.48262	0.223364	0.502195
rs34878139_chr12_124446203_124446401_T_C_snpleft_alt	0.0853948	0.0865008	0.768674	0.904012
rs4765127_chr12_124460117_124460315_G_T_snpleft_alt	0.431844	1.38917	0.238545	0.519521
rs4765127_chr12_124460117_124460315_G_T_snpleft_ref	-0.264228	0.361022	0.547939	0.780112
rs7978610_chr12_124468522_124468720_G_C_snpleft_alt	-1.13305	18.3609	1.82769e-05	0.00245489
rs7978610_chr12_124468522_124468720_G_C_snpleft_ref	0.299735	0.683878	0.408254	0.677284
rs11837287_chr12_124470009_124470207_C_T_snpleft_alt	-0.237117	0.250457	0.616753	0.82271
rs7311969_chr12_124470283_124470481_T_C_snpleft_ref	-0.372005	1.2208	0.269203	0.551302
rs7311233_chr12_124475890_124476088_A_G_snpleft_alt	-0.0389387	0.0116552	0.914028	0.970059
rs7311233_chr12_124475890_124476088_A_G_snpleft_ref	-0.156625	0.397336	0.528468	0.766243
rs71458830_chr12_124476511_124476709_C_T_snpleft_alt	0.290618	0.929892	0.334891	0.615014
rs71458830_chr12_124476511_124476709_C_T_snpleft_ref	-0.291217	1.10607	0.292938	0.577357
rs12809473_chr12_124476549_124476747_T_A_snpleft_alt	-0.0740448	0.0832234	0.772976	0.906337
rs12809473_chr12_124476549_124476747_T_A_snpleft_ref	-0.297584	0.624898	0.429233	0.693934
rs34114498_chr12_124480323_124480521_G_C_snpleft_ref	-1.04238	7.36449	0.00665245	0.0762284
rs56041971_chr12_124480816_124481014_G_A_snpleft_alt	0.337084	1.68623	0.194099	0.465517
rs12310367_chr12_124486628_124486826_A_G_snpleft_alt	0.481924	2.10476	0.146841	0.402489
rs12311848_chr12_124486801_124486999_A_G_snpleft_alt	0.328279	1.09144	0.296153	0.579877
rs11057412_chr12_124489092_124489290_G_C_snpleft_alt	-0.303139	0.940349	0.332188	0.611591
rs11057412_chr12_124489092_124489290_G_C_snpleft_ref	-0.14716	0.359531	0.548767	0.780528
rs11057413_chr12_124489112_124489310_A_G_snpleft_alt	0.169063	0.224092	0.635939	0.834532
rs1054852_chr12_124496266_124496464_A_G_snpleft_ref	0.178056	0.131192	0.717199	0.878025
rs825452_chr12_124509127_124509325_G_A_snpleft_alt	-0.802288	4.59555	0.0320551	0.17733
rs825452_chr12_124509127_124509325_G_A_snpleft_ref	0.913622	5.76887	0.0163125	0.123227
rs36098511_chr12_133080399_133080597_A_T_snpleft_alt	-0.327583	0.792861	0.373236	0.648159
rs3751297_chr12_133088115_133088313_G_A_snpleft_ref	-0.115353	0.0400297	0.841422	0.938675
rs34238147_chr13_26776205_26776403_G_A_snpleft_alt	-0.465577	1.09389	0.295612	0.579745
rs34238147_chr13_26776205_26776403_G_A_snpleft_ref	0.394868	1.63822	0.20057	0.473665
rs9581588_chr13_26777249_26777447_C_G_snpleft_alt	-0.309782	1.13938	0.285784	0.569517
rs9581588_chr13_26777249_26777447_C_G_snpleft_ref	-0.428413	0.768218	0.380769	0.653644
rs76154673_chr13_26777438_26777636_T_C_snpleft_alt	-0.209472	0.365727	0.545343	0.778317
rs76154673_chr13_26777438_26777636_T_C_snpleft_ref	0.39076	1.17069	0.27926	0.56112
rs34897738_chr13_26777661_26777859_A_T_snpleft_ref	0.291976	0.379751	0.537736	0.773332
rs4630391_chr13_26777774_26777972_C_T_snpleft_alt	-0.368059	1.60489	0.205211	0.48002
rs7326283_chr13_28479635_28479833_C_T_snpleft_alt	-0.633371	2.19119	0.138802	0.391074
rs9562987_chr13_51095858_51096056_G_A_snpleft_alt	-0.925341	1.96291	0.161203	0.42073
rs963740_chr13_51096045_51096243_A_T_snpleft_alt	0.482031	1.73956	0.187194	0.455478
rs1215470_chr13_80706405_80706603_T_C_snpleft_ref	0.0136524	0.000553531	0.98123	0.992837
rs58120907_chr13_110413464_110413662_G_A_snpleft_alt	-0.338922	1.3689	0.242	0.522846
rs58120907_chr13_110413464_110413662_G_A_snpleft_ref	-0.0391138	0.0164291	0.89801	0.964028
rs4547213_chr13_110424448_110424646_G_A_snpleft_alt	0.929702	5.57556	0.0182128	0.132054
rs2117455_chr13_110443844_110444042_G_T_snpleft_alt	0.495554	2.15344	0.142251	0.395439
rs2117455_chr13_110443844_110444042_G_T_snpleft_ref	-0.234666	0.462686	0.496371	0.747121
rs9521732_chr13_111033771_111033969_C_A_snpleft_alt	0.099049	0.0783257	0.779579	0.909769
rs9521732_chr13_111033771_111033969_C_A_snpleft_ref	-0.036072	0.00714689	0.932628	0.976177
rs9521735_chr13_111037278_111037476_G_C_snpleft_alt	-0.205075	0.64347	0.422457	0.688405
rs9521735_chr13_111037278_111037476_G_C_snpleft_ref	0.223702	0.478873	0.488933	0.742058
rs61963197_chr13_111038345_111038543_G_A_snpleft_ref	-1.14923	16.3072	5.38595e-05	0.00458217
rs76533333_chr13_113352866_113353064_A_G_snpleft_alt	-0.56201	4.8991	0.0268707	0.16103
rs76533333_chr13_113352866_113353064_A_G_snpleft_ref	-0.220195	0.774869	0.378715	0.652328
rs6602912_chr13_114546499_114546697_T_G_snpleft_alt	-0.306055	0.39217	0.531161	0.768522
rs6602912_chr13_114546499_114546697_T_G_snpleft_ref	-0.264507	1.0694	0.301082	0.582841
rs2183237_chr14_38803706_38803904_G_A_snpleft_alt	-0.54953	3.69126	0.0546982	0.23676
rs2183237_chr14_38803706_38803904_G_A_snpleft_ref	0.595994	3.4326	0.0639214	0.258525
rs1958460_chr14_38812925_38813123_A_G_snpleft_alt	0.209726	0.350161	0.554022	0.782647
rs17107913_chr14_38837212_38837410_G_C_snpleft_alt	0.598619	2.35589	0.124811	0.369519
rs35889227_chr14_90055418_90055616_G_T_snpleft_ref	0.378212	0.84693	0.357422	0.634538
rs12589936_chr14_91946612_91946810_G_A_snpleft_alt	0.841216	6.03557	0.0140204	0.114079
rs2180885_chr14_91949449_91949647_A_G_snpleft_ref	0.282818	0.297991	0.585145	0.802528
rs8006780_chr14_91949936_91950134_T_C_snpleft_ref	-0.0656103	0.0224766	0.880826	0.958181
rs67516930_chr14_91960173_91960371_T_C_snpleft_alt	-0.812437	3.07071	0.0797147	0.290815
rs28378980_chr14_91960734_91960932_C_T_snpleft_ref	-0.682433	2.61693	0.105729	0.338936
rs7154224_chr14_91964824_91965022_A_C_snpleft_ref	-0.41022	1.29323	0.255454	0.535921
rs2896177_chr14_91968263_91968461_A_G_snpleft_ref	0.0144173	0.0012247	0.972083	0.990844
rs12887559_chr14_100798729_100798927_C_T_snpleft_ref	-0.336388	0.393667	0.530378	0.76777
rs2273700_chr14_103923364_103923562_A_G_snpleft_alt	0.127619	0.0905736	0.763449	0.901363
rs7146506_chr14_103924427_103924625_A_G_snpleft_alt	0.781936	3.99167	0.0457257	0.212936
rs7146506_chr14_103924427_103924625_A_G_snpleft_ref	-0.796312	3.48076	0.0620863	0.25552
rs56365443_chr14_103959976_103960174_A_G_snpleft_alt	0.519882	2.25421	0.133252	0.381446
rs62006268_chr14_103961506_103961704_C_G_snpleft_alt	0.621817	1.52515	0.216841	0.492402
rs11626787_chr14_103991699_103991897_A_G_snpleft_ref	-0.438731	2.19466	0.13849	0.390383
rs2296484_chr14_104003044_104003242_C_T_snpleft_alt	0.993257	5.44162	0.0196625	0.136583
rs2296484_chr14_104003044_104003242_C_T_snpleft_ref	-0.580574	4.48571	0.0341793	0.181915
rs4924273_chr15_38846688_38846886_G_C_snpleft_alt	0.199018	0.293678	0.587873	0.803406
rs7173565_chr15_38850280_38850478_T_C_snpleft_alt	-0.579065	3.24822	0.0715012	0.272934
rs7173565_chr15_38850280_38850478_T_C_snpleft_ref	-0.551279	1.43184	0.231465	0.512241
rs12442662_chr15_57178180_57178378_A_C_snpleft_ref	-0.947111	5.56989	0.0182719	0.132177
rs12440245_chr15_57219252_57219450_T_C_snpleft_alt	0.387388	0.767129	0.381107	0.654128
rs12440245_chr15_57219252_57219450_T_C_snpleft_ref	0.647415	3.27243	0.0704531	0.270934
rs12443125_chr15_57219253_57219451_C_G_snpleft_alt	-0.989719	4.66827	0.0307248	0.174102
rs76424169_chr15_57241758_57241956_T_A_snpleft_ref	-0.221413	0.20179	0.65328	0.844287
rs149135690_chr15_57260993_57261191_A_T_snpleft_alt	0.418453	1.34585	0.246005	0.527189
rs149135690_chr15_57260993_57261191_A_T_snpleft_ref	-1.19656	9.25532	0.00234812	0.0437915
rs75350341_chr15_57262076_57262274_C_T_snpleft_alt	0.904699	5.40135	0.0201212	0.137636
rs75350341_chr15_57262076_57262274_C_T_snpleft_ref	-0.183895	0.445992	0.504245	0.75304
rs17239089_chr15_57323621_57323819_A_G_snpleft_alt	0.636618	1.53687	0.215085	0.490613
rs74576465_chr15_57354990_57355188_G_C_snpleft_alt	-0.464547	2.87616	0.0899003	0.310298
rs74576465_chr15_57354990_57355188_G_C_snpleft_ref	-0.098685	0.0960877	0.756576	0.897808
rs145485342_chr15_57440200_57440398_T_A_snpleft_ref	-0.017857	0.00155426	0.968552	0.990175
rs17819994_chr15_57489984_57490182_A_G_snpleft_alt	-0.178736	0.37833	0.538498	0.773514
rs17819994_chr15_57489984_57490182_A_G_snpleft_ref	0.146731	0.445543	0.504459	0.753071
rs12440729_chr15_57497911_57498109_T_A_snpleft_alt	-0.423626	1.19504	0.274314	0.555588
rs12440729_chr15_57497911_57498109_T_A_snpleft_ref	-0.50773	4.56901	0.0325554	0.178153
rs10518910_chr15_57605224_57605422_T_G_snpleft_alt	0.250621	0.416531	0.518673	0.759886
rs10518910_chr15_57605224_57605422_T_G_snpleft_ref	-0.206186	0.379137	0.538065	0.773514
rs12442675_chr15_62346006_62346204_G_A_snpleft_alt	0.109564	0.0893409	0.765017	0.902347
rs10519157_chr15_62381580_62381778_T_G_snpleft_alt	-0.451436	2.69569	0.10062	0.330467
rs10519157_chr15_62381580_62381778_T_G_snpleft_ref	-0.540416	1.96307	0.161185	0.42073
rs7167932_chr15_62396228_62396426_C_T_snpleft_alt	-0.39261	2.30076	0.129311	0.375339
rs7167932_chr15_62396228_62396426_C_T_snpleft_ref	0.347849	0.956359	0.328106	0.608709
rs7173964_chr15_62396892_62397090_G_A_snpleft_ref	-1.75683	14.0951	0.000173794	0.00898404
rs4775467_chr15_62397348_62397546_G_A_snpleft_ref	-0.328114	0.544459	0.460591	0.72014
rs11629641_chr15_63804657_63804855_C_T_snpleft_alt	-0.744066	3.78081	0.0518436	0.228724
rs11629641_chr15_63804657_63804855_C_T_snpleft_ref	0.524307	1.42308	0.232897	0.513457
rs11635129_chr15_63805056_63805254_T_C_snpleft_ref	-0.123531	0.0675451	0.794945	0.916351
rs982077_chr15_63823251_63823449_A_G_snpleft_ref	-1.53934	14.8197	0.000118294	0.0071074
rs4984297_chr15_63824440_63824638_G_T_snpleft_ref	-0.251416	0.606878	0.435966	0.69943
rs16947268_chr15_63832512_63832710_T_C_snpleft_alt	-1.01705	6.71722	0.00954864	0.0917552
rs2472304_chr15_75044188_75044386_G_A_snpleft_alt	-0.163367	0.139237	0.709041	0.874189
rs4451914_chr15_75739774_75739972_C_T_snpleft_alt	0.648664	3.1552	0.0756856	0.281378
rs4451914_chr15_75739774_75739972_C_T_snpleft_ref	-0.403	1.66291	0.197211	0.469313
rs8024485_chr15_77718318_77718516_C_A_snpleft_alt	-0.492849	2.32693	0.127153	0.372479
rs8024485_chr15_77718318_77718516_C_A_snpleft_ref	-0.499558	4.95271	0.0260498	0.158226
rs869301_chr15_77830583_77830781_T_C_snpleft_alt	-0.294964	1.41219	0.234693	0.515508
rs869301_chr15_77830583_77830781_T_C_snpleft_ref	0.144841	0.381046	0.537044	0.772813
rs11638844_chr15_79231468_79231666_A_G_snpleft_ref	-0.377512	1.06929	0.301107	0.582841
rs12910992_chr15_90372415_90372613_C_T_snpleft_alt	-0.711366	1.97075	0.160369	0.419492
rs12910992_chr15_90372415_90372613_C_T_snpleft_ref	-0.303168	0.523653	0.469287	0.726027
rs6496609_chr15_90379582_90379780_C_A_snpleft_ref	-0.393948	1.16978	0.279445	0.561395
rs748508_chr15_90381208_90381406_G_T_snpleft_alt	-0.825324	3.23785	0.0719549	0.273551
rs748508_chr15_90381208_90381406_G_T_snpleft_ref	-0.160669	0.200599	0.654238	0.84467
rs7174477_chr15_90392610_90392808_A_G_snpleft_alt	0.395994	1.12273	0.289331	0.573179
rs986505_chr15_90418363_90418561_T_A_snpleft_alt	0.218506	0.323257	0.569657	0.792353
rs986505_chr15_90418363_90418561_T_A_snpleft_ref	0.276056	0.713043	0.398436	0.670238
rs1866476_chr15_90428493_90428691_T_C_snpleft_ref	0.387549	1.00311	0.31656	0.597735
rs11852306_chr15_90448326_90448524_T_C_snpleft_alt	1.08511	9.01819	0.00267306	0.0471365
rs4966019_chr15_99274276_99274474_C_T_snpleft_ref	-1.17049	5.55331	0.0184458	0.132342
rs1976668_chr15_99281142_99281340_C_T_snpleft_ref	-0.830146	5.34907	0.0207333	0.13982
rs4966021_chr15_99285006_99285204_C_T_snpleft_ref	0.123459	0.148586	0.69989	0.869807
rs2137683_chr15_99289588_99289786_C_G_snpleft_alt	-0.956515	8.55006	0.00345511	0.0535769
rs2137683_chr15_99289588_99289786_C_G_snpleft_ref	0.481431	2.0847	0.148781	0.405091
rs6598543_chr15_99293502_99293700_A_G_snpleft_ref	-0.0103964	0.000836738	0.976923	0.99121
rs12898337_chr15_99294305_99294503_T_C_snpleft_alt	0.454506	1.71394	0.190475	0.459569
rs12898337_chr15_99294305_99294503_T_C_snpleft_ref	-0.375906	1.37515	0.240929	0.52168
rs4966024_chr15_99295520_99295718_G_A_snpleft_alt	0.215485	0.23561	0.627395	0.828009
rs4966024_chr15_99295520_99295718_G_A_snpleft_ref	-0.0416563	0.013621	0.907091	0.967847
rs12911273_chr15_99295600_99295798_C_T_snpleft_alt	-0.220022	0.124541	0.724161	0.881999
rs2858010_chr16_289644_289842_T_C_snpleft_alt	-0.659099	6.18374	0.0128929	0.109037
rs2858010_chr16_289644_289842_T_C_snpleft_ref	-0.738144	5.62631	0.0176929	0.129215
rs7196729_chr16_299930_300128_T_C_snpleft_alt	0.561654	1.23908	0.265649	0.547358
rs12708716_chr16_11179823_11180021_A_G_snpleft_alt	-0.604861	2.84374	0.0917307	0.314474
rs12708716_chr16_11179823_11180021_A_G_snpleft_ref	-0.406753	1.56507	0.210924	0.486556
rs12924729_chr16_11187733_11187931_G_A_snpleft_alt	-0.0650338	0.0498356	0.82335	0.930052
rs12924729_chr16_11187733_11187931_G_A_snpleft_ref	0.215342	0.645497	0.421727	0.688226
rs2867880_chr16_11231807_11232005_G_A_snpleft_alt	-0.877894	2.56995	0.108911	0.34403
rs2867880_chr16_11231807_11232005_G_A_snpleft_ref	-0.263431	0.272448	0.601694	0.813125
rs2903692_chr16_11238733_11238931_G_A_snpleft_alt	-1.08618	4.12819	0.0421744	0.203391
rs243324_chr16_11354920_11355118_A_G_snpleft_alt	0.0918158	0.0534608	0.817147	0.927469
rs243324_chr16_11354920_11355118_A_G_snpleft_ref	0.442154	2.08137	0.149107	0.405409
rs11643024_chr16_11443133_11443331_A_G_snpleft_alt	-0.607012	9.92806	0.00162778	0.0353296
rs12446550_chr16_28543331_28543529_G_A_snpleft_alt	-0.296471	0.578989	0.446709	0.707419
rs12446550_chr16_28543331_28543529_G_A_snpleft_ref	-0.794373	4.27727	0.0386254	0.193892
rs4788083_chr16_28545399_28545597_A_G_snpleft_ref	-0.347849	1.10283	0.293645	0.577968
rs1074631_chr16_28554058_28554256_G_A_snpleft_alt	0.173753	0.183028	0.668784	0.852416
rs56209193_chr16_28585586_28585784_C_T_snpleft_alt	1.0123	4.90015	0.0268543	0.16103
rs35175818_chr16_28608696_28608894_A_C_snpleft_alt	-0.113492	0.144014	0.704323	0.872279
rs7184597_chr16_28921759_28921957_T_C_snpleft_alt	-0.257405	0.718221	0.396728	0.669064
rs13330182_chr16_53472335_53472533_G_A_snpleft_alt	-0.165517	0.399248	0.527478	0.765338
rs8055279_chr16_53522699_53522897_T_C_snpleft_ref	0.152627	0.165308	0.684316	0.861832
rs76036961_chr16_53768960_53769158_A_G_snpleft_alt	-0.702006	5.12446	0.023591	0.149412
rs76036961_chr16_53768960_53769158_A_G_snpleft_ref	-0.914771	4.6891	0.0303546	0.173183
rs9940128_chr16_53800704_53800902_G_A_snpleft_alt	1.00268	5.90181	0.0151254	0.118888
rs9940128_chr16_53800704_53800902_G_A_snpleft_ref	0.189768	0.197588	0.656675	0.845849
rs1558901_chr16_53803137_53803335_A_T_snpleft_alt	-0.148521	0.128213	0.720292	0.879998
rs56094641_chr16_53806403_53806601_A_G_snpleft_ref	-0.984625	7.19912	0.00729395	0.0802804
rs8043757_chr16_53813400_53813598_A_T_snpleft_ref	0.217225	0.621265	0.430578	0.695705
rs17817497_chr16_53815385_53815583_T_C_snpleft_ref	-0.776072	7.05638	0.00789834	0.0837431
rs9933509_chr16_53818117_53818315_T_C_snpleft_ref	-0.16386	0.339635	0.56004	0.785349
rs9936385_chr16_53819119_53819317_T_C_snpleft_alt	0.321137	0.480592	0.488154	0.741358
rs9923312_chr16_53819317_53819515_G_A_snpleft_alt	-0.273655	0.598806	0.439034	0.701395
rs9923312_chr16_53819317_53819515_G_A_snpleft_ref	0.180917	0.307993	0.578915	0.79856
rs11075990_chr16_53819843_53820041_A_G_snpleft_ref	-0.216394	0.665364	0.414673	0.682081
rs11075991_chr16_53819887_53820085_A_T_snpleft_ref	-0.864426	4.45408	0.0348179	0.183637
rs11075992_chr16_53820016_53820214_T_C_snpleft_alt	0.226091	0.378278	0.538526	0.773514
rs11075992_chr16_53820016_53820214_T_C_snpleft_ref	0.256168	0.567668	0.451187	0.711333
rs7202296_chr16_53821640_53821838_A_G_snpleft_alt	0.425896	1.32871	0.249035	0.530303
rs7185735_chr16_53822601_53822799_A_G_snpleft_alt	-1.43726	13.7735	0.000206225	0.00986365
rs7185735_chr16_53822601_53822799_A_G_snpleft_ref	0.0206223	0.00500938	0.943575	0.979746
rs1981870_chr16_68776196_68776394_G_A_snpleft_alt	0.111564	0.118156	0.731044	0.8855
rs1981870_chr16_68776196_68776394_G_A_snpleft_ref	0.365352	1.43233	0.231385	0.512241
rs17772363_chr16_68788859_68789057_G_T_snpleft_ref	-0.053663	0.00723001	0.932238	0.976071
rs9928847_chr16_68797843_68798041_C_T_snpleft_alt	0.504714	1.85326	0.173405	0.437936
rs9928847_chr16_68797843_68798041_C_T_snpleft_ref	0.42809	2.30148	0.129251	0.375339
rs9936621_chr16_68798632_68798830_A_G_snpleft_alt	-0.185053	0.111112	0.738882	0.887928
rs9936621_chr16_68798632_68798830_A_G_snpleft_ref	-0.728558	7.38732	0.00656853	0.0759552
rs12708889_chr16_68808233_68808431_C_T_snpleft_alt	-0.401803	2.3919	0.121965	0.364893
rs12708889_chr16_68808233_68808431_C_T_snpleft_ref	-0.753904	3.45702	0.0629836	0.256484
rs17772411_chr16_68810873_68811071_T_C_snpleft_alt	-1.25697	6.98326	0.00822756	0.085022
rs35648619_chr16_68811687_68811885_C_T_snpleft_ref	0.322051	0.433679	0.510189	0.754546
rs12922777_chr16_68813579_68813777_A_G_snpleft_alt	0.940656	6.47624	0.0109326	0.0987067
rs2161664_chr16_68814266_68814464_C_T_snpleft_alt	0.0332984	0.00937325	0.922873	0.97205
rs2113199_chr16_68814452_68814650_A_G_snpleft_alt	-1.35917	8.83233	0.0029594	0.0497761
rs12599517_chr16_68814540_68814738_T_C_snpleft_alt	0.0254268	0.00393346	0.949992	0.983101
rs2113201_chr16_68814950_68815148_C_T_snpleft_alt	0.466023	1.91689	0.1662	0.428388
rs9923925_chr16_68819394_68819592_G_A_snpleft_alt	-1.22024	13.1378	0.000289402	0.0125023
rs9928796_chr16_68820668_68820866_A_G_snpleft_alt	-0.228988	0.612422	0.433877	0.697555
rs9931853_chr16_68821840_68822038_C_G_snpleft_ref	-0.00946233	0.000759608	0.978012	0.991886
rs57688464_chr16_68826059_68826257_G_C_snpleft_alt	-0.345941	0.53994	0.462457	0.721607
rs33965787_chr16_68828123_68828321_G_A_snpleft_alt	-0.514077	2.69087	0.100925	0.331095
rs17715762_chr16_68828200_68828398_T_G_snpleft_alt	0.0357108	0.0112235	0.915629	0.970059
rs17715762_chr16_68828200_68828398_T_G_snpleft_ref	-0.602595	4.6211	0.031581	0.175876
rs12599391_chr16_69605299_69605497_T_C_snpleft_ref	-0.839031	3.2375	0.0719705	0.273551
rs2870463_chr16_75250667_75250865_G_A_snpleft_ref	-0.129691	0.103116	0.748122	0.893235
rs66473537_chr16_75250812_75251010_G_A_snpleft_ref	-0.27751	0.418274	0.5178	0.759886
rs28439846_chr16_75280328_75280526_G_A_snpleft_ref	-1.79964	25.7409	3.90465e-07	0.000267721
rs13337397_chr16_75295589_75295787_C_A_snpleft_alt	0.330717	0.614249	0.433192	0.697383
rs72804106_chr16_75301924_75302122_G_T_snpleft_ref	-1.04717	7.47003	0.00627344	0.0741853
rs6564261_chr16_75492192_75492390_C_T_snpleft_ref	0.315479	0.82282	0.364357	0.640159
rs1834013_chr16_75496113_75496311_G_T_snpleft_alt	-1.57354	7.79871	0.00522835	0.0677191
rs12443634_chr16_81524224_81524422_A_C_snpleft_alt	-0.161216	0.273398	0.601061	0.8128
rs11076701_chr16_88774475_88774673_A_G_snpleft_alt	-0.151167	0.312197	0.576335	0.797511
rs11076701_chr16_88774475_88774673_A_G_snpleft_ref	0.435258	1.56876	0.210387	0.486176
rs11076702_chr16_88774519_88774717_A_C_snpleft_alt	-0.0747598	0.107936	0.742506	0.890067
rs11076702_chr16_88774519_88774717_A_C_snpleft_ref	-0.0965325	0.0921127	0.761508	0.9004
rs2926776_chr16_88858552_88858750_A_G_snpleft_ref	0.454766	1.18443	0.276455	0.558275
rs1043246_chr17_3828036_3828234_C_G_snpleft_alt	0.315034	0.802874	0.370235	0.644927
rs3826482_chr17_3860306_3860504_A_T_snpleft_alt	0.0869237	0.0253552	0.873485	0.955288
rs858519_chr17_7531915_7532113_T_C_snpleft_alt	0.284588	0.505958	0.476894	0.732175
rs858519_chr17_7531915_7532113_T_C_snpleft_ref	-0.824507	4.98339	0.0255917	0.15634
rs858518_chr17_7532975_7533173_G_A_snpleft_ref	0.00190999	2.43821e-05	0.99606	0.998716
rs55673552_chr17_9777543_9777741_G_A_snpleft_ref	0.672554	5.10477	0.0238602	0.150495
rs56346556_chr17_9777546_9777744_G_T_snpleft_alt	-0.111294	0.0741116	0.785442	0.912364
rs56346556_chr17_9777546_9777744_G_T_snpleft_ref	0.290166	0.594993	0.440495	0.702285
rs9674498_chr17_9777791_9777989_T_G_snpleft_alt	-0.421765	2.175	0.140269	0.392741
rs9674498_chr17_9777791_9777989_T_G_snpleft_ref	0.720384	4.69965	0.0301688	0.172411
rs78761021_chr17_9780337_9780535_A_G_snpleft_alt	0.411253	0.665079	0.414773	0.682081
rs78761021_chr17_9780337_9780535_A_G_snpleft_ref	-1.06078	10.0086	0.00155807	0.0340729
rs17810453_chr17_9789416_9789614_A_G_snpleft_alt	0.367381	1.68171	0.194697	0.466155
rs17810453_chr17_9789416_9789614_A_G_snpleft_ref	0.0791828	0.0542412	0.815841	0.926576
rs2221602_chr17_17333263_17333461_A_G_snpleft_alt	-0.0698471	0.021228	0.88416	0.959658
rs2221602_chr17_17333263_17333461_A_G_snpleft_ref	0.597109	0.6749	0.411349	0.679807
rs8073398_chr17_17340462_17340660_T_C_snpleft_ref	0.903971	3.90601	0.0481138	0.219841
rs1880900_chr17_17344072_17344270_T_C_snpleft_alt	-0.911498	7.4626	0.00629939	0.074285
rs11653380_chr17_17403484_17403682_G_A_snpleft_alt	-0.249179	0.356495	0.550459	0.780789
rs4646407_chr17_17411982_17412180_G_C_snpleft_ref	-0.00475376	0.00018497	0.989149	0.995727
rs9899445_chr17_17611074_17611272_T_C_snpleft_ref	-0.991918	4.67705	0.0305681	0.173859
rs7208561_chr17_17615478_17615676_A_G_snpleft_alt	-0.521841	2.6245	0.105226	0.338068
rs7208561_chr17_17615478_17615676_A_G_snpleft_ref	0.727781	2.71048	0.0996909	0.328816
rs7224739_chr17_17632428_17632626_G_A_snpleft_alt	-0.957372	6.35731	0.0116898	0.102914
rs7224739_chr17_17632428_17632626_G_A_snpleft_ref	-0.34416	0.909581	0.340226	0.619806
rs9900803_chr17_17650928_17651126_C_T_snpleft_alt	0.295317	0.880171	0.348155	0.626733
rs9900803_chr17_17650928_17651126_C_T_snpleft_ref	0.0128624	0.00114799	0.972971	0.990844
rs4925109_chr17_17661752_17661950_A_G_snpleft_alt	0.023758	0.00431763	0.94761	0.982244
rs9914988_chr17_27183054_27183252_G_A_snpleft_alt	-0.554123	4.10798	0.0426813	0.204983
rs9914988_chr17_27183054_27183252_G_A_snpleft_ref	0.617039	1.65777	0.197905	0.470387
rs9916866_chr17_27183105_27183303_C_G_snpleft_alt	-0.986508	4.55933	0.0327399	0.17868
rs9916866_chr17_27183105_27183303_C_G_snpleft_ref	0.34281	1.01976	0.312576	0.594217
rs10908278_chr17_36099902_36100100_T_A_snpleft_ref	0.0376201	0.0131664	0.908647	0.968185
rs12103884_chr17_38045675_38045873_C_T_snpleft_ref	0.335832	0.878091	0.348725	0.627178
rs4795399_chr17_38061389_38061587_T_C_snpleft_alt	0.08614	0.0783959	0.779483	0.909748
rs4795399_chr17_38061389_38061587_T_C_snpleft_ref	-0.245322	0.338271	0.560829	0.785756
rs684214_chr17_40696865_40697063_C_T_snpleft_alt	0.16208	0.190311	0.662658	0.849064
rs684214_chr17_40696865_40697063_C_T_snpleft_ref	0.295607	0.549985	0.458324	0.718137
rs591939_chr17_40698025_40698223_A_G_snpleft_alt	-0.604497	1.70296	0.191902	0.461795
rs591939_chr17_40698025_40698223_A_G_snpleft_ref	-0.192913	0.238235	0.625484	0.827129
rs646123_chr17_40720582_40720780_G_A_snpleft_alt	-0.228094	0.299976	0.583898	0.802111
rs650558_chr17_40720992_40721190_C_T_snpleft_ref	0.546854	3.92681	0.0475219	0.217961
rs665268_chr17_40721979_40722177_A_G_snpleft_alt	0.258592	0.70659	0.400578	0.671722
rs665268_chr17_40721979_40722177_A_G_snpleft_ref	-0.0475668	0.0160921	0.899055	0.964417
rs9893901_chr17_45506632_45506830_T_G_snpleft_ref	-0.33919	0.783017	0.37622	0.650849
rs7405889_chr17_45571626_45571824_C_T_snpleft_ref	-0.207506	0.369175	0.543454	0.77724
rs4289035_chr17_45707161_45707359_C_T_snpleft_alt	-0.417894	1.32431	0.24982	0.530783
rs4289035_chr17_45707161_45707359_C_T_snpleft_ref	0.82743	6.52238	0.0106525	0.0971354
rs9902779_chr17_57496367_57496565_G_A_snpleft_alt	-0.169152	0.327978	0.566852	0.790149
rs9895429_chr17_57496920_57497118_A_C_snpleft_alt	0.170255	0.239683	0.624435	0.826998
rs12600858_chr17_57504870_57505068_G_A_snpleft_alt	-0.626176	1.0861	0.297338	0.580585
rs2060779_chr17_57506042_57506240_G_A_snpleft_alt	-1.02405	8.0827	0.00446897	0.0616454
rs57676627_chr17_62203078_62203276_C_T_snpleft_ref	0.892292	4.41602	0.035603	0.185701
rs11657492_chr17_65648377_65648575_T_G_snpleft_alt	-0.581242	4.63538	0.0313193	0.174977
rs11657492_chr17_65648377_65648575_T_G_snpleft_ref	-0.144011	0.183224	0.668617	0.852328
rs7208909_chr17_65833496_65833694_T_C_snpleft_alt	0.7104	3.20175	0.0735594	0.276583
rs7224923_chr17_65842215_65842413_T_G_snpleft_alt	0.253611	0.439253	0.507483	0.754093
rs7224923_chr17_65842215_65842413_T_G_snpleft_ref	-0.801125	4.23657	0.039562	0.196436
rs8081517_chr17_65845647_65845845_A_T_snpleft_ref	0.874378	3.73261	0.05336	0.232771
rs4791046_chr17_65851923_65852121_G_A_snpleft_alt	0.942119	11.1389	0.000845355	0.0234049
rs4791046_chr17_65851923_65852121_G_A_snpleft_ref	-0.566799	4.66626	0.0307608	0.17412
rs12450907_chr17_65870594_65870792_T_G_snpleft_ref	-0.0947985	0.0824577	0.773994	0.906837
rs8079754_chr17_65887846_65888044_A_G_snpleft_alt	0.294479	0.295679	0.586604	0.80299
rs7216058_chr17_80696572_80696770_A_C_snpleft_alt	0.220265	0.320955	0.571034	0.793511
rs7216058_chr17_80696572_80696770_A_C_snpleft_ref	-0.166898	0.329432	0.565994	0.789425
rs9892459_chr17_80729531_80729729_C_T_snpleft_ref	-0.351468	1.0109	0.314686	0.59653
rs10502348_chr18_7063146_7063344_T_C_snpleft_alt	-0.411206	1.03463	0.309073	0.590915
rs11659412_chr18_7063482_7063680_G_A_snpleft_alt	-0.725728	3.65542	0.0558869	0.240021
rs10469129_chr18_54654148_54654346_G_T_snpleft_alt	0.536805	2.90501	0.0883045	0.307247
rs10469129_chr18_54654148_54654346_G_T_snpleft_ref	-0.52803	3.8848	0.0487251	0.221795
rs56149994_chr19_7242211_7242409_C_T_snpleft_ref	-0.810278	3.4875	0.0618339	0.254947
rs112132305_chr19_7242416_7242614_G_T_snpleft_ref	-0.587523	2.32629	0.127205	0.372538
rs1366246_chr19_7244222_7244420_A_G_snpleft_alt	-0.357485	1.13961	0.285736	0.569517
rs1366246_chr19_7244222_7244420_A_G_snpleft_ref	-1.14188	8.47014	0.00361023	0.0550076
rs75909646_chr19_7244355_7244553_A_T_snpleft_ref	0.412513	0.598463	0.439165	0.701401
rs2900660_chr19_13022809_13023007_C_A_snpleft_ref	-0.744655	5.16647	0.023027	0.147312
rs2974755_chr19_13062613_13062811_C_T_snpleft_alt	-0.424307	2.35765	0.12467	0.369195
rs2974755_chr19_13062613_13062811_C_T_snpleft_ref	-0.457909	1.29665	0.254825	0.535415
rs58542926_chr19_19379499_19379697_C_T_snpleft_alt	0.238186	0.594634	0.440633	0.702313
rs58542926_chr19_19379499_19379697_C_T_snpleft_ref	0.537867	4.5898	0.0321627	0.177482
rs8107974_chr19_19388450_19388648_A_T_snpleft_alt	-0.938309	4.79488	0.0285444	0.167277
rs8107974_chr19_19388450_19388648_A_T_snpleft_ref	-0.58079	2.21363	0.136796	0.386826
rs10401969_chr19_19407668_19407866_T_C_snpleft_ref	0.381561	1.28534	0.256909	0.537184
rs889138_chr19_33892359_33892557_C_T_snpleft_alt	-0.173583	0.1397	0.70858	0.87399
rs10407429_chr19_46157187_46157385_G_A_snpleft_ref	0.223067	0.6352	0.425454	0.690693
rs6509231_chr19_46158243_46158441_A_G_snpleft_alt	1.24294	6.27458	0.0122482	0.105674
rs6509231_chr19_46158243_46158441_A_G_snpleft_ref	0.123757	0.074665	0.784662	0.911852
rs10415769_chr19_46158593_46158791_G_T_snpleft_alt	-0.660113	2.83206	0.0923997	0.315457
rs10415769_chr19_46158593_46158791_G_T_snpleft_ref	-0.449258	1.25966	0.261716	0.5428
rs10421206_chr19_46158736_46158934_G_A_snpleft_alt	-0.636126	3.15818	0.0755473	0.280976
rs10421206_chr19_46158736_46158934_G_A_snpleft_ref	0.515062	1.48772	0.222571	0.501214
rs10421259_chr19_46158810_46159008_G_A_snpleft_alt	0.0350427	0.00821183	0.927795	0.974492
rs10422601_chr19_46159364_46159562_G_C_snpleft_alt	-0.554681	2.33675	0.126353	0.371932
rs71352280_chr19_46159728_46159926_T_C_snpleft_ref	0.603107	1.47493	0.224569	0.503089
rs55698417_chr19_46160088_46160286_C_T_snpleft_alt	-0.991704	3.38522	0.0657833	0.261991
rs55864746_chr19_46160196_46160394_G_A_snpleft_alt	-0.354094	0.872231	0.350338	0.628308
rs55864746_chr19_46160196_46160394_G_A_snpleft_ref	-0.430591	1.29158	0.255757	0.536362
rs8104845_chr19_46161276_46161474_A_G_snpleft_ref	0.322995	0.638955	0.424089	0.689811
rs10408163_chr19_47597052_47597250_T_C_snpleft_alt	1.18261	7.70061	0.00552021	0.0694925
rs4804024_chr19_47609162_47609360_C_T_snpleft_alt	0.831391	6.50192	0.0107758	0.0975888
rs55801864_chr2_23922275_23922473_C_T_snpleft_ref	0.479695	0.782434	0.376398	0.650934
rs56179550_chr2_23934817_23935015_C_T_snpleft_alt	-0.238648	0.526891	0.467917	0.725286
rs56179550_chr2_23934817_23935015_C_T_snpleft_ref	-0.844736	5.57512	0.0182175	0.132054
rs72796343_chr2_24147581_24147779_G_A_snpleft_alt	-0.421442	2.02556	0.154672	0.412119
rs4665248_chr2_24167701_24167899_C_A_snpleft_alt	-0.556746	6.28616	0.0121685	0.105341
rs4665248_chr2_24167701_24167899_C_A_snpleft_ref	-1.05119	22.1049	2.58151e-06	0.000791843
rs1530016_chr2_25305706_25305904_C_T_snpleft_alt	-0.315862	1.43212	0.231418	0.512241
rs1530016_chr2_25305706_25305904_C_T_snpleft_ref	-0.137285	0.346401	0.556158	0.783796
rs17802463_chr2_25643171_25643369_G_T_snpleft_alt	-0.432622	0.974325	0.323604	0.604532
rs17745923_chr2_25643894_25644092_A_G_snpleft_alt	0.296563	0.705945	0.400793	0.671977
rs17745923_chr2_25643894_25644092_A_G_snpleft_ref	-0.241935	0.641979	0.422995	0.688993
rs6546715_chr2_26261470_26261668_G_A_snpleft_alt	-0.042346	0.00657274	0.935384	0.976332
rs4665812_chr2_26262238_26262436_C_A_snpleft_alt	0.483499	0.61513	0.432863	0.697383
rs1550382_chr2_26266827_26267025_T_G_snpleft_alt	0.561032	3.0702	0.0797398	0.290816
rs1550382_chr2_26266827_26267025_T_G_snpleft_ref	-1.10619	10.2109	0.00139611	0.0317832
rs10202478_chr2_26275999_26276197_T_C_snpleft_alt	0.128042	0.101867	0.749601	0.893846
rs7599132_chr2_26279760_26279958_T_A_snpleft_alt	-0.612078	5.76046	0.0163908	0.123545
rs7599132_chr2_26279760_26279958_T_A_snpleft_ref	0.409547	1.64701	0.199366	0.472224
rs2384322_chr2_26291096_26291294_C_G_snpleft_ref	-0.716778	3.31132	0.0688042	0.266616
rs4665819_chr2_26309023_26309221_A_G_snpleft_ref	-0.290349	0.277768	0.598168	0.811386
rs11126364_chr2_26314465_26314663_A_G_snpleft_alt	0.167269	0.236777	0.626544	0.827461
rs750451_chr2_26324191_26324389_G_A_snpleft_alt	0.140605	0.0770082	0.781393	0.91061
rs2243834_chr2_26357698_26357896_G_T_snpleft_alt	-0.138509	0.118427	0.730747	0.8855
rs2289021_chr2_26362465_26362663_G_T_snpleft_alt	0.32204	1.21944	0.26947	0.551704
rs1866655_chr2_27208817_27209015_T_A_snpleft_ref	0.492518	1.89863	0.168232	0.431159
rs4305317_chr2_42080574_42080772_T_G_snpleft_alt	0.869226	6.7524	0.00936216	0.0906356
rs28525376_chr2_43207822_43208020_G_T_snpleft_alt	-0.0133076	0.00192901	0.964968	0.988383
rs28525376_chr2_43207822_43208020_G_T_snpleft_ref	0.0738542	0.0491379	0.82457	0.930596
rs10168092_chr2_43209023_43209221_A_G_snpleft_alt	-0.129043	0.166937	0.682848	0.860742
rs10168092_chr2_43209023_43209221_A_G_snpleft_ref	0.0533724	0.0335939	0.854573	0.945453
rs72788875_chr2_43456380_43456578_C_A_snpleft_ref	-0.195767	0.258061	0.611455	0.819542
rs13407351_chr2_43456684_43456882_A_G_snpleft_ref	-0.759746	6.39244	0.0114608	0.101664
rs13394059_chr2_43505165_43505363_G_A_snpleft_ref	1.38717	6.16101	0.0130597	0.109988
rs10190311_chr2_43527686_43527884_A_T_snpleft_alt	0.171114	0.290745	0.589743	0.804547
rs10190311_chr2_43527686_43527884_A_T_snpleft_ref	0.061152	0.0361165	0.849275	0.942786
rs6756560_chr2_43528428_43528626_C_T_snpleft_alt	1.021	5.89774	0.0151603	0.118915
rs10173636_chr2_43529869_43530067_C_G_snpleft_ref	0.0631601	0.0254031	0.873367	0.955288
rs17406174_chr2_43557434_43557632_C_G_snpleft_ref	0.332155	0.802762	0.370269	0.644927
rs13411485_chr2_43575934_43576132_C_G_snpleft_alt	0.666895	0.992323	0.319175	0.600606
rs13411485_chr2_43575934_43576132_C_G_snpleft_ref	-0.811053	8.06635	0.00450948	0.0619841
rs112972772_chr2_43600671_43600869_T_A_snpleft_alt	0.879401	6.94117	0.0084234	0.08605
rs112972772_chr2_43600671_43600869_T_A_snpleft_ref	-0.00205883	4.74602e-05	0.994503	0.997736
rs57381820_chr2_43626618_43626816_G_T_snpleft_alt	0.465684	1.3815	0.239845	0.520796
rs57381820_chr2_43626618_43626816_G_T_snpleft_ref	-0.44734	1.52898	0.216266	0.49167
rs75126888_chr2_43663957_43664155_C_T_snpleft_alt	0.695393	2.39363	0.121831	0.364772
rs7567685_chr2_43668119_43668317_G_C_snpleft_alt	0.549081	1.19862	0.273598	0.55462
rs7609256_chr2_43672449_43672647_A_C_snpleft_alt	0.315267	1.22371	0.268634	0.550879
rs7609256_chr2_43672449_43672647_A_C_snpleft_ref	-0.796664	4.70736	0.0300337	0.172125
rs7556744_chr2_43672745_43672943_A_G_snpleft_ref	0.349057	0.669854	0.413102	0.681257
rs17030845_chr2_43687829_43688027_C_T_snpleft_alt	0.0590561	0.0188939	0.890671	0.96259
rs17030859_chr2_43689854_43690052_G_A_snpleft_alt	-0.605552	2.7275	0.0986334	0.327262
rs17030925_chr2_43713758_43713956_A_C_snpleft_ref	0.114717	0.148962	0.69953	0.869738
rs7597135_chr2_43739687_43739885_A_G_snpleft_ref	0.679562	3.57371	0.0587009	0.247099
rs11892788_chr2_54784058_54784256_T_C_snpleft_ref	-0.079052	0.0494005	0.82411	0.930493
rs6732949_chr2_54809736_54809934_A_G_snpleft_alt	0.241051	0.728964	0.393219	0.666225
rs6732949_chr2_54809736_54809934_A_G_snpleft_ref	-0.0239323	0.00764747	0.930314	0.975156
rs4530405_chr2_54830635_54830833_T_C_snpleft_ref	-0.663833	2.97716	0.0844474	0.300215
rs2941595_chr2_54844372_54844570_A_G_snpleft_ref	-0.695254	2.6178	0.105671	0.338936
rs2941587_chr2_54888447_54888645_C_T_snpleft_ref	-1.09391	7.93233	0.00485593	0.0647159
rs2941591_chr2_54907994_54908192_C_A_snpleft_ref	0.191499	0.365913	0.54524	0.778315
rs243018_chr2_60586657_60586855_C_G_snpleft_alt	-1.03151	11.207	0.000814882	0.0229427
rs2249105_chr2_65287846_65288044_A_G_snpleft_alt	-0.207014	0.464657	0.495455	0.746417
rs6546123_chr2_65303532_65303730_T_C_snpleft_alt	-0.253282	0.533677	0.465065	0.722822
rs6546123_chr2_65303532_65303730_T_C_snpleft_ref	-0.849937	9.41193	0.00215578	0.0411303
rs1420184_chr2_65315830_65316028_G_C_snpleft_ref	-0.148711	0.199984	0.654734	0.844699
rs7579489_chr2_65328022_65328220_G_C_snpleft_alt	-0.247051	0.366205	0.54508	0.778287
rs7590690_chr2_65331084_65331282_G_A_snpleft_alt	1.09446	4.29925	0.0381292	0.192312
rs13005414_chr2_65334084_65334282_G_A_snpleft_alt	-0.45885	1.25455	0.262684	0.543749
rs4671116_chr2_65337264_65337462_G_A_snpleft_alt	-1.71072	19.4995	1.00628e-05	0.00192282
rs11126029_chr2_65338214_65338412_C_T_snpleft_alt	-5.9042e-06	3.20968e-10	0.999986	0.999986
rs11126029_chr2_65338214_65338412_C_T_snpleft_ref	-0.202756	0.352218	0.55286	0.781771
rs6756585_chr2_65340020_65340218_G_A_snpleft_alt	-0.309582	0.478129	0.489271	0.742184
rs6756585_chr2_65340020_65340218_G_A_snpleft_ref	-0.352403	1.1798	0.277397	0.559499
rs2422436_chr2_65346319_65346517_G_A_snpleft_ref	-0.575121	1.72891	0.18855	0.457386
rs6711791_chr2_65579178_65579376_G_T_snpleft_alt	-0.395923	1.56422	0.211049	0.486556
rs6711791_chr2_65579178_65579376_G_T_snpleft_ref	0.0741831	0.0413891	0.838789	0.937345
rs4494728_chr2_65589463_65589661_C_T_snpleft_ref	0.449225	1.21717	0.269917	0.552248
rs10153675_chr2_65649530_65649728_G_A_snpleft_alt	-0.693059	1.88095	0.170226	0.433704
rs12469728_chr2_68942488_68942686_A_C_snpleft_alt	-0.497169	1.73649	0.187584	0.4558
rs12469728_chr2_68942488_68942686_A_C_snpleft_ref	0.104248	0.103087	0.748156	0.893235
rs7580200_chr2_100811853_100812051_A_C_snpleft_alt	0.655229	3.06876	0.0798105	0.290982
rs7580200_chr2_100811853_100812051_A_C_snpleft_ref	-0.450721	2.02641	0.154585	0.412119
rs55914566_chr2_121309458_121309656_C_T_snpleft_ref	-0.546662	0.63899	0.424077	0.689811
rs7595497_chr2_121324024_121324222_G_T_snpleft_alt	0.782913	2.73263	0.0983171	0.326677
rs79658787_chr2_121364515_121364713_C_T_snpleft_alt	-0.249604	0.216603	0.641641	0.837698
rs79658787_chr2_121364515_121364713_C_T_snpleft_ref	0.564669	2.00099	0.157197	0.414737
rs66708965_chr2_121369137_121369335_C_T_snpleft_alt	-0.172656	0.277143	0.59858	0.811527
rs67877249_chr2_121383929_121384127_T_C_snpleft_alt	-1.71887	27.5486	1.53199e-07	0.00015172
rs6709864_chr2_158360812_158361010_C_G_snpleft_alt	0.189431	0.425278	0.514315	0.757142
rs10181181_chr2_161087361_161087559_T_C_snpleft_ref	-0.463077	2.42448	0.119453	0.361104
rs573225_chr2_169757491_169757689_G_A_snpleft_alt	-2.11652	25.0495	5.58785e-07	0.000361844
rs6708908_chr2_175303584_175303782_G_A_snpleft_alt	-0.409464	1.31077	0.252256	0.533532
rs6708908_chr2_175303584_175303782_G_A_snpleft_ref	-0.171268	0.124168	0.724557	0.882215
rs11677953_chr2_219121613_219121811_G_A_snpleft_alt	0.500513	1.25217	0.263139	0.544399
rs4674277_chr2_219122731_219122929_G_T_snpleft_alt	-0.590001	1.00141	0.31697	0.598259
rs2292550_chr2_219140238_219140436_G_C_snpleft_alt	-0.963535	11.1944	0.00082045	0.0229884
rs12987180_chr2_219144039_219144237_G_A_snpleft_ref	-0.994238	11.5966	0.000660717	0.0199516
rs6729058_chr2_219148319_219148517_G_A_snpleft_ref	-0.941474	5.90029	0.0151384	0.118888
rs113414093_chr2_219859121_219859319_G_A_snpleft_ref	0.679287	3.46058	0.0628481	0.256234
rs16822638_chr2_227647733_227647931_A_G_snpleft_alt	-0.195536	0.235944	0.627151	0.828009
rs2145272_chr20_6626168_6626366_G_A_snpleft_alt	-0.180128	0.85169	0.356075	0.633263
rs2145272_chr20_6626168_6626366_G_A_snpleft_ref	-0.606802	7.65795	0.00565228	0.0699395
rs6083736_chr20_25057770_25057968_G_A_snpleft_alt	-0.367652	0.970067	0.324663	0.605752
rs7263632_chr20_25058085_25058283_T_C_snpleft_alt	-0.735051	5.80463	0.0159841	0.121851
rs1883524_chr20_32626057_32626255_G_A_snpleft_ref	-0.2786	0.611014	0.434406	0.697924
rs4911146_chr20_32639997_32640195_C_G_snpleft_ref	-0.284055	0.615976	0.432547	0.697243
rs6059681_chr20_32723291_32723489_T_C_snpleft_alt	0.0156607	0.000917038	0.975842	0.991072
rs1800961_chr20_43042314_43042512_C_T_snpleft_ref	-0.159927	0.208495	0.64795	0.841544
rs1569723_chr20_44742014_44742212_C_A_snpleft_alt	0.16062	0.113927	0.735717	0.887369
rs1569723_chr20_44742014_44742212_C_A_snpleft_ref	-0.668824	2.74265	0.0977028	0.326268
rs6066149_chr20_45602588_45602786_G_A_snpleft_alt	-0.0491186	0.0159522	0.899493	0.964417
rs6122888_chr20_48826830_48827028_T_C_snpleft_alt	0.323747	0.748245	0.387033	0.659733
rs6091115_chr20_48831970_48832168_T_C_snpleft_alt	-0.0417787	0.0176213	0.894395	0.96326
rs6091115_chr20_48831970_48832168_T_C_snpleft_ref	0.107516	0.11161	0.738318	0.887928
rs11699802_chr20_48832085_48832283_C_T_snpleft_alt	0.419705	0.865321	0.352254	0.630218
rs11699802_chr20_48832085_48832283_C_T_snpleft_ref	-0.456867	1.58928	0.207429	0.482885
rs867489_chr20_48833907_48834105_C_T_snpleft_alt	0.165554	0.170492	0.679675	0.858598
rs867489_chr20_48833907_48834105_C_T_snpleft_ref	-0.941047	5.38362	0.0203266	0.137983
rs6123193_chr20_51237853_51238051_C_T_snpleft_ref	-0.278426	0.758342	0.383848	0.657006
rs6064709_chr20_57379800_57379998_G_A_snpleft_alt	0.573288	2.03526	0.153688	0.41121
rs736266_chr20_57387302_57387500_A_T_snpleft_alt	-0.996372	7.81199	0.00519006	0.0675289
rs736266_chr20_57387302_57387500_A_T_snpleft_ref	-0.0390754	0.00634565	0.936508	0.976332
rs911302_chr20_57387384_57387582_T_C_snpleft_ref	-0.373691	1.51636	0.218171	0.494355
rs911303_chr20_57387837_57388035_G_A_snpleft_ref	-0.928766	6.66758	0.00981825	0.0933589
rs163778_chr20_57557960_57558158_C_G_snpleft_ref	0.171564	0.138542	0.709735	0.874643
rs163779_chr20_57558224_57558422_T_C_snpleft_ref	0.131611	0.0890408	0.7654	0.902347
rs6062546_chr20_62459121_62459319_C_T_snpleft_alt	-0.0728872	0.0402891	0.840916	0.938576
rs6062546_chr20_62459121_62459319_C_T_snpleft_ref	-1.06678	15.8464	6.86961e-05	0.00522267
rs73883310_chr22_30168419_30168617_T_C_snpleft_alt	0.253373	0.640662	0.423471	0.689368
rs77302496_chr22_30178100_30178298_C_A_snpleft_alt	0.0447351	0.0249189	0.874569	0.956014
rs73392888_chr22_30192642_30192840_G_C_snpleft_ref	0.0281137	0.00906044	0.924167	0.972508
rs17711377_chr22_30212936_30213134_C_T_snpleft_alt	-1.11824	6.22851	0.012571	0.107111
rs17711377_chr22_30212936_30213134_C_T_snpleft_ref	-0.799229	3.46812	0.0625623	0.255958
rs2057882_chr22_30217777_30217975_A_T_snpleft_alt	-0.552833	2.50847	0.113236	0.351686
rs11549795_chr22_30221070_30221268_C_T_snpleft_alt	0.252709	0.452112	0.501334	0.750905
rs11549795_chr22_30221070_30221268_C_T_snpleft_ref	-0.495136	2.79333	0.0946574	0.31962
rs76177778_chr22_30232161_30232359_G_A_snpleft_alt	1.10676	3.84254	0.0499677	0.225414
rs3958027_chr22_30244785_30244983_A_T_snpleft_alt	0.667268	7.6814	0.00557929	0.0694973
rs5752978_chr22_30300536_30300734_C_G_snpleft_alt	0.516105	0.831124	0.361948	0.637869
rs737939_chr22_30315366_30315564_G_T_snpleft_alt	-0.691641	4.24494	0.0393676	0.196098
rs36608_chr22_30342141_30342339_A_G_snpleft_ref	-0.641551	4.063	0.0438325	0.20845
rs5763649_chr22_30361335_30361533_C_T_snpleft_ref	-0.641138	2.45478	0.117168	0.358575
rs41281623_chr22_30424206_30424404_G_A_snpleft_alt	-0.501551	1.12246	0.289389	0.573179
rs117611497_chr22_30451463_30451661_G_A_snpleft_alt	-1.44576	5.83985	0.0156672	0.120858
rs56392746_chr22_30451638_30451836_G_A_snpleft_alt	-1.43709	5.38543	0.0203055	0.137983
rs2412981_chr22_30600015_30600213_G_C_snpleft_alt	-0.177928	0.186564	0.665792	0.850902
rs2108093_chr22_30679337_30679535_A_G_snpleft_alt	-0.504687	4.27496	0.0386779	0.193992
rs2108093_chr22_30679337_30679535_A_G_snpleft_ref	0.592417	3.74539	0.0529535	0.231778
rs4820831_chr22_30711393_30711591_A_G_snpleft_alt	0.772176	3.13479	0.0766385	0.283281
rs4339043_chr22_30735858_30736056_A_G_snpleft_alt	0.613355	4.86361	0.0274289	0.162703
rs4339043_chr22_30735858_30736056_A_G_snpleft_ref	-0.0680609	0.0451011	0.831818	0.933713
rs117001013_chr22_32348791_32348989_C_T_snpleft_alt	-1.0962	7.69327	0.00554271	0.0694973
rs117001013_chr22_32348791_32348989_C_T_snpleft_ref	-0.0553339	0.0451571	0.831715	0.933687
rs1883126_chr22_32363775_32363973_C_T_snpleft_alt	0.180128	0.169396	0.680649	0.859457
rs1883126_chr22_32363775_32363973_C_T_snpleft_ref	0.00389633	0.000216796	0.988252	0.995337
rs7410743_chr22_32364844_32365042_T_C_snpleft_alt	0.0572479	0.0139224	0.906073	0.967053
rs7410743_chr22_32364844_32365042_T_C_snpleft_ref	-0.111067	0.118445	0.730727	0.8855
rs76473853_chr22_32365635_32365833_G_C_snpleft_alt	-0.185991	0.186828	0.66557	0.850902
rs79221399_chr22_32368868_32369066_C_A_snpleft_alt	0.3246	0.598183	0.439272	0.701401
rs79221399_chr22_32368868_32369066_C_A_snpleft_ref	-0.264785	0.538766	0.462944	0.721746
rs61742196_chr22_32369385_32369583_C_T_snpleft_ref	0.459481	2.07418	0.149811	0.406186
rs78078590_chr22_32370437_32370635_G_A_snpleft_ref	0.297365	1.2016	0.273002	0.55462
rs117358438_chr22_32374482_32374680_A_G_snpleft_alt	-0.226053	0.614414	0.433131	0.697383
rs117358438_chr22_32374482_32374680_A_G_snpleft_ref	-0.604764	4.34408	0.0371378	0.189692
rs138005336_chr22_32375070_32375268_C_T_snpleft_ref	-1.18462	5.99581	0.0143399	0.115432
rs149062295_chr22_32375077_32375275_T_C_snpleft_alt	1.27076	9.51907	0.00203348	0.0399182
rs149062295_chr22_32375077_32375275_T_C_snpleft_ref	-1.56543	20.5028	5.95435e-06	0.00136086
rs118010731_chr22_32376258_32376456_G_T_snpleft_ref	-0.0622107	0.0123285	0.91159	0.969713
rs140936892_chr22_32378084_32378282_C_T_snpleft_ref	0.0408051	0.00790014	0.929175	0.974783
rs150932555_chr22_32379009_32379207_T_A_snpleft_ref	-0.561263	2.24595	0.133965	0.382527
rs117439638_chr22_32438175_32438373_T_C_snpleft_alt	-0.905415	6.69672	0.00965903	0.0922355
rs117439638_chr22_32438175_32438373_T_C_snpleft_ref	0.253996	0.239448	0.624605	0.827129
rs74928243_chr22_32439631_32439829_C_T_snpleft_ref	0.324521	0.647693	0.420939	0.68795
rs4821027_chr22_32442024_32442222_G_A_snpleft_ref	-0.639643	1.61086	0.204371	0.47907
rs117338064_chr22_32447097_32447295_A_C_snpleft_alt	0.474316	0.920909	0.337236	0.617466
rs75091642_chr22_32449028_32449226_C_A_snpleft_alt	-0.274418	2.01982	0.155258	0.412417
rs75091642_chr22_32449028_32449226_C_A_snpleft_ref	-0.0430903	0.0473196	0.827795	0.931619
rs4821030_chr22_32449936_32450134_C_A_snpleft_ref	0.600004	3.81283	0.0508614	0.226585
rs734092_chr22_32462117_32462315_C_G_snpleft_alt	0.840013	2.83473	0.0922466	0.315457
rs117517889_chr22_32469402_32469600_C_T_snpleft_alt	-0.127388	0.0685851	0.793408	0.915821
rs76010922_chr22_32471628_32471826_G_A_snpleft_alt	0.870537	3.46294	0.0627585	0.256233
rs17683704_chr22_32505991_32506189_A_G_snpleft_alt	0.294112	1.51531	0.218331	0.494534
rs17683704_chr22_32505991_32506189_A_G_snpleft_ref	0.541195	4.30118	0.0380859	0.19224
rs33954001_chr22_32506000_32506198_C_G_snpleft_alt	-0.155225	0.246775	0.619355	0.823975
rs229536_chr22_37589819_37590017_A_G_snpleft_alt	0.519095	1.92645	0.165148	0.4272
rs229536_chr22_37589819_37590017_A_G_snpleft_ref	-0.024802	0.00413392	0.948735	0.982705
rs7510675_chr22_41549247_41549445_A_G_snpleft_ref	-0.518031	1.5646	0.210993	0.486556
rs2143921_chr22_43141409_43141607_T_G_snpleft_alt	-0.399831	0.439718	0.507259	0.754093
rs3747207_chr22_44324805_44325003_G_A_snpleft_alt	0.000760948	4.17438e-06	0.99837	0.999632
rs3747207_chr22_44324805_44325003_G_A_snpleft_ref	-0.863099	5.09334	0.0240179	0.150837
rs13066322_chr3_12269216_12269414_C_T_snpleft_alt	-0.379408	0.956319	0.328116	0.608709
rs13066322_chr3_12269216_12269414_C_T_snpleft_ref	-0.531801	2.56776	0.109062	0.344133
rs35000407_chr3_12351471_12351669_T_G_snpleft_alt	-1.31281	14.4511	0.000143845	0.00821892
rs35000407_chr3_12351471_12351669_T_G_snpleft_ref	-0.0758042	0.0761302	0.782612	0.910761
rs9872031_chr3_12496411_12496609_G_A_snpleft_ref	0.131938	0.0923351	0.761229	0.90035
rs75065346_chr3_23239653_23239851_G_A_snpleft_alt	-0.845384	3.02739	0.0818696	0.29544
rs75065346_chr3_23239653_23239851_G_A_snpleft_ref	-0.852809	5.03097	0.0248979	0.154285
rs1495132_chr3_23251414_23251612_C_G_snpleft_alt	0.499694	2.20196	0.137835	0.38901
rs1495132_chr3_23251414_23251612_C_G_snpleft_ref	-0.707959	7.12047	0.00762086	0.0824014
rs116439035_chr3_23273064_23273262_C_T_snpleft_alt	0.482458	2.10422	0.146893	0.402489
rs116439035_chr3_23273064_23273262_C_T_snpleft_ref	-0.156201	0.207444	0.648778	0.841854
rs76001520_chr3_23382637_23382835_G_T_snpleft_alt	-0.135728	0.215679	0.642352	0.838157
rs76001520_chr3_23382637_23382835_G_T_snpleft_ref	0.0421931	0.0304891	0.861385	0.94902
rs78501928_chr3_23465423_23465621_T_C_snpleft_alt	0.755864	5.42467	0.0198542	0.137016
rs17013333_chr3_23523056_23523254_G_T_snpleft_ref	-0.639426	1.77406	0.182881	0.449528
rs17013348_chr3_23525947_23526145_G_A_snpleft_alt	-0.625741	3.70782	0.0541581	0.235232
rs17013348_chr3_23525947_23526145_G_A_snpleft_ref	-0.223033	0.239268	0.624735	0.827129
rs74509211_chr3_23527622_23527820_C_T_snpleft_alt	-1.50255	13.1352	0.000289795	0.0125023
rs9814873_chr3_49454062_49454260_A_G_snpleft_alt	-0.771414	5.27416	0.0216442	0.142534
rs10640_chr3_49454227_49454425_G_A_snpleft_alt	-0.0495669	0.0163928	0.898122	0.964028
rs11922013_chr3_49458305_49458503_G_C_snpleft_ref	-0.605266	1.3291	0.248965	0.530303
rs9827021_chr3_49514714_49514912_C_A_snpleft_alt	-0.403942	1.48661	0.222743	0.501408
rs9827021_chr3_49514714_49514912_C_A_snpleft_ref	-0.374813	1.85303	0.173431	0.437936
rs7630869_chr3_49522493_49522691_C_T_snpleft_ref	0.671923	3.25227	0.0713247	0.272827
rs6766131_chr3_49538882_49539080_T_C_snpleft_ref	-0.975744	5.85709	0.0155144	0.1204
rs1801143_chr3_49570150_49570348_C_T_snpleft_alt	-0.235296	0.582109	0.445487	0.707149
rs56116382_chr3_49606138_49606336_A_C_snpleft_ref	0.0251183	0.00967263	0.921655	0.971898
rs13316695_chr3_49684867_49685065_C_G_snpleft_alt	-0.124713	0.216617	0.64163	0.837698
rs13316695_chr3_49684867_49685065_C_G_snpleft_ref	-0.182055	0.834873	0.360867	0.637477
rs9823546_chr3_49705462_49705660_T_A_snpleft_alt	0.226287	0.227594	0.633314	0.83242
rs6804655_chr3_49738895_49739093_C_T_snpleft_alt	-0.651645	1.66589	0.196811	0.468742
rs2291542_chr3_49751535_49751733_C_T_snpleft_ref	0.912086	7.30179	0.0068886	0.0776533
rs2307021_chr3_49765433_49765631_C_G_snpleft_alt	0.294924	0.974303	0.323609	0.604532
rs1799843_chr3_49849673_49849871_G_A_snpleft_alt	0.334128	0.923901	0.336453	0.616812
rs1799843_chr3_49849673_49849871_G_A_snpleft_ref	0.227723	0.429198	0.512382	0.755606
rs1317140_chr3_49878602_49878800_G_A_snpleft_alt	0.372634	0.675279	0.411217	0.679782
rs1317140_chr3_49878602_49878800_G_A_snpleft_ref	0.0174085	0.00356852	0.952365	0.983101
rs4688760_chr3_49980546_49980744_C_T_snpleft_alt	-0.097126	0.0443797	0.833149	0.934215
rs2240921_chr3_52830714_52830912_C_T_snpleft_ref	-0.956411	2.73435	0.0982117	0.326677
rs17331178_chr3_52847494_52847692_C_A_snpleft_alt	0.473432	2.85932	0.0908461	0.312637
rs17331178_chr3_52847494_52847692_C_A_snpleft_ref	0.268275	0.959132	0.327406	0.607875
rs9831977_chr3_52854090_52854288_T_G_snpleft_alt	0.3044	1.06599	0.301852	0.5829
rs9831977_chr3_52854090_52854288_T_G_snpleft_ref	-0.063981	0.0665593	0.796414	0.916999
rs34860124_chr3_52857728_52857926_T_A_snpleft_ref	-0.082197	0.045284	0.831483	0.933516
rs11720228_chr3_52877220_52877418_G_A_snpleft_alt	-0.924073	11.798	0.000592937	0.0186779
rs11720228_chr3_52877220_52877418_G_A_snpleft_ref	-1.40564	19.2395	1.15302e-05	0.0020363
rs2253209_chr3_53115110_53115308_A_C_snpleft_alt	-0.637711	1.80244	0.179418	0.44578
rs2253685_chr3_53119653_53119851_G_A_snpleft_ref	0.389054	0.721042	0.395802	0.668304
rs2581786_chr3_53126093_53126291_G_A_snpleft_ref	0.146348	0.134884	0.713421	0.876399
rs7653734_chr3_58372835_58373033_T_C_snpleft_alt	-0.426032	1.88059	0.170267	0.433704
rs7653734_chr3_58372835_58373033_T_C_snpleft_ref	-0.293927	0.619216	0.431339	0.696452
rs66815886_chr3_64703344_64703542_G_T_snpleft_alt	0.582057	1.3486	0.245523	0.526263
rs13080180_chr3_72793662_72793860_C_T_snpleft_ref	0.0991171	0.16713	0.682675	0.86071
rs4928098_chr3_100214034_100214232_A_G_snpleft_alt	0.292228	0.957952	0.327703	0.608235
rs11926280_chr3_100220252_100220450_A_G_snpleft_ref	0.468859	1.29599	0.254947	0.535415
rs4132537_chr3_100220257_100220455_A_G_snpleft_alt	-0.0909849	0.062255	0.802967	0.919075
rs4132537_chr3_100220257_100220455_A_G_snpleft_ref	0.169429	0.186458	0.665881	0.850902
rs72964564_chr3_123054720_123054918_A_C_snpleft_ref	-0.786843	4.77128	0.0289383	0.168652
rs56371916_chr3_123095493_123095691_T_C_snpleft_alt	0.119237	0.466148	0.494765	0.746012
rs56371916_chr3_123095493_123095691_T_C_snpleft_ref	-0.418788	2.76319	0.096456	0.32337
rs569255_chr3_124925884_124926082_G_A_snpleft_alt	0.355604	0.835578	0.360665	0.637407
rs569255_chr3_124925884_124926082_G_A_snpleft_ref	0.184595	0.296756	0.585923	0.802661
rs56184290_chr3_129328489_129328687_A_G_snpleft_alt	-0.514329	2.64581	0.103824	0.336404
rs56184290_chr3_129328489_129328687_A_G_snpleft_ref	-0.216148	0.901141	0.342476	0.622276
rs59899263_chr3_129331972_129332170_T_C_snpleft_ref	-0.18004	0.537199	0.463596	0.722223
rs75367758_chr3_141102510_141102708_G_A_snpleft_alt	-0.552577	1.29338	0.255427	0.535921
rs16851397_chr3_141134768_141134966_A_G_snpleft_alt	0.417523	1.74578	0.186409	0.454366
rs75351160_chr3_141143678_141143876_T_C_snpleft_alt	-0.167643	0.222106	0.63744	0.835384
rs11928080_chr3_152048449_152048647_A_G_snpleft_ref	-0.254608	0.305951	0.580176	0.799542
rs77798730_chr3_152051662_152051860_G_A_snpleft_alt	1.0014	12.3721	0.000435807	0.015313
rs77798730_chr3_152051662_152051860_G_A_snpleft_ref	-0.109233	0.064198	0.79998	0.918446
rs77956190_chr3_152051674_152051872_G_C_snpleft_ref	-0.0523212	0.0148671	0.902954	0.965492
rs17369888_chr3_152078912_152079110_A_G_snpleft_alt	0.902144	2.21443	0.136726	0.386721
rs11923684_chr3_152081404_152081602_C_T_snpleft_alt	-0.0532356	0.0148805	0.90291	0.965492
rs7633673_chr3_152084193_152084391_G_A_snpleft_alt	-0.0715726	0.0334071	0.854974	0.945453
rs7633673_chr3_152084193_152084391_G_A_snpleft_ref	-1.31505	11.3973	0.000735511	0.0212003
rs112706781_chr3_152090615_152090813_C_T_snpleft_ref	0.125449	0.106904	0.743697	0.890891
rs17370463_chr3_152106262_152106460_A_G_snpleft_alt	1.32137	9.05189	0.00262423	0.0466993
rs74657522_chr3_152106293_152106491_T_G_snpleft_ref	-0.222513	0.749892	0.38651	0.659346
rs77923853_chr3_152144958_152145156_T_G_snpleft_alt	0.10792	0.128475	0.720018	0.879878
rs77923853_chr3_152144958_152145156_T_G_snpleft_ref	-0.266121	0.949501	0.329846	0.610232
rs4679993_chr3_152368277_152368475_A_T_snpleft_alt	-0.246962	0.358799	0.549174	0.780726
rs4679993_chr3_152368277_152368475_A_T_snpleft_ref	0.0525269	0.0123894	0.911372	0.969713
rs7616658_chr3_152369070_152369268_C_T_snpleft_alt	-0.250792	0.404635	0.524705	0.764113
rs79937118_chr3_152436722_152436920_C_T_snpleft_alt	-0.32594	1.09659	0.295015	0.579198
rs79937118_chr3_152436722_152436920_C_T_snpleft_ref	-0.310573	1.02806	0.310615	0.591589
[truncated: 9,658 more rows]
