# Supplementary material for: Using a modular massively parallel reporter assay to discover context-dependent regulatory activity in type 2 diabetes-linked noncoding regions
Source: HGG Adv. 2026 Apr 7;7(3):100606. doi: 10.1016/j.xhgg.2026.100606 (PMC13125165; doi:10.1016/j.xhgg.2026.100606)
Supplement: Table S10. MPRAnalyze Wald test results, estimating position bias across the set of fragments commonly cloned across all four constructs [file mmc11.xlsx]

## Sheet: Table_S10_Legend
Table S10. MPRAnalyze Wald test results estimating position bias across the set of fragments commonly cloned across all four constructs.
Results from MPRAnalyze joint testing to estimate position bias in activity. Negative fold-change corresponds to higher expression in the downstream position and positive fold-change corresponds to higher expression in the upstream position.

## Sheet: Table_S10
Table S10. MPRAnalyze Wald test results estimating position bias across the set of fragments commonly cloned across all four constructs.
Fragment	log2(Fold-change)	Statistic	p-value	FDR
rs17513135_chr1_40035587_40035785_C_T_snpctr_alt	0.317315	0.572069	0.449438	0.708979
rs3768321_chr1_40035829_40036027_G_T_snpctr_ref	-0.0874101	0.05595	0.813016	0.921912
rs2301054_chr1_64106929_64107127_A_G_snpctr_alt	0.332957	0.626917	0.428488	0.692329
rs2269245_chr1_64107794_64107992_G_A_snpctr_alt	0.084636	0.0401162	0.841253	0.933902
rs3790857_chr1_64111767_64111965_C_T_snpctr_alt	-0.662856	2.24411	0.134124	0.38842
rs3790857_chr1_64111767_64111965_C_T_snpctr_ref	0.887509	5.39348	0.0202121	0.139651
rs10889435_chr1_64113857_64114055_A_T_snpctr_ref	-0.482603	1.48842	0.222461	0.496284
rs11208257_chr1_64114202_64114400_T_C_snpctr_alt	0.245063	0.414089	0.519901	0.757686
rs11208257_chr1_64114202_64114400_T_C_snpctr_ref	-0.421838	1.732	0.188155	0.458049
rs11166451_chr1_100885129_100885327_C_T_snpctr_ref	-0.259019	0.367639	0.544294	0.777011
rs6577171_chr1_100886871_100887069_G_A_snpctr_alt	0.193631	0.204565	0.651061	0.843381
rs6577171_chr1_100886871_100887069_G_A_snpctr_ref	0.791067	4.89888	0.0268741	0.16366
rs17122526_chr1_100913434_100913632_G_A_snpctr_ref	-1.33247	21.0189	4.54785e-06	0.00116216
rs6687613_chr1_100917529_100917727_C_T_snpctr_ref	0.12315	0.104538	0.746451	0.893891
rs6662969_chr1_100917894_100918092_G_A_snpctr_alt	0.174328	0.384668	0.535116	0.768806
rs6662969_chr1_100917894_100918092_G_A_snpctr_ref	0.111463	0.0480818	0.826435	0.927046
rs28364877_chr1_100926802_100927000_C_T_snpctr_ref	0.838492	8.36453	0.00382615	0.0563622
rs699779_chr1_120455211_120455409_A_G_snpctr_ref	-0.311732	0.439864	0.507188	0.749276
rs835575_chr1_120456464_120456662_G_T_snpctr_alt	0.640478	2.21616	0.136572	0.3915
rs7534585_chr1_120496020_120496218_A_T_snpctr_ref	-0.666021	3.18977	0.0741003	0.283752
rs10923931_chr1_120517860_120518058_G_T_snpctr_alt	1.04845	4.90522	0.0267756	0.163401
rs10923931_chr1_120517860_120518058_G_T_snpctr_ref	-1.0696	6.64505	0.00994314	0.0958315
rs10494235_chr1_120520616_120520814_T_A_snpctr_alt	-0.350351	1.87292	0.171141	0.436408
rs10494235_chr1_120520616_120520814_T_A_snpctr_ref	-0.0550686	0.0387829	0.843879	0.934828
rs267738_chr1_150940526_150940724_T_G_snpctr_ref	0.643715	4.81101	0.0282784	0.167635
rs670323_chr1_177868891_177869089_G_A_snpctr_alt	0.387749	0.998256	0.317733	0.599526
rs670323_chr1_177868891_177869089_G_A_snpctr_ref	-0.701323	3.96208	0.0465361	0.222579
rs11240733_chr1_203650493_203650691_C_T_snpctr_alt	-0.457356	0.685383	0.407739	0.674129
rs1419114_chr1_203652345_203652543_A_G_snpctr_alt	1.20586	10.5227	0.00117914	0.0303402
rs1419114_chr1_203652345_203652543_A_G_snpctr_ref	1.18014	6.93237	0.00846494	0.0871472
rs7555703_chr1_203653591_203653789_G_T_snpctr_alt	0.0919872	0.0639221	0.800401	0.916553
rs10793762_chr1_203653999_203654197_T_C_snpctr_alt	0.0330434	0.00353248	0.952606	0.981561
rs6594006_chr1_203654639_203654837_A_G_snpctr_ref	-0.352356	0.558848	0.454725	0.712402
rs2365859_chr1_203657589_203657787_C_A_snpctr_alt	0.553484	2.2476	0.133822	0.388111
rs12048743_chr1_205114774_205114972_C_G_snpctr_alt	-0.155837	0.321053	0.570975	0.794683
rs12048743_chr1_205114774_205114972_C_G_snpctr_ref	0.107773	0.0778012	0.7803	0.907518
rs2336938_chr1_206618700_206618898_A_C_snpctr_ref	0.648009	2.30386	0.129053	0.380436
rs3024495_chr1_206942314_206942512_C_T_snpctr_alt	0.598068	3.34101	0.0675731	0.270757
rs3024495_chr1_206942314_206942512_C_T_snpctr_ref	-0.0527975	0.0348483	0.851914	0.938555
rs17712208_chr1_214150346_214150544_T_A_snpctr_alt	-0.863956	9.09857	0.00255809	0.0455823
rs17712208_chr1_214150346_214150544_T_A_snpctr_ref	-0.199977	0.620041	0.431032	0.694418
rs114456081_chr1_214205913_214206111_T_C_snpctr_alt	0.439264	2.14542	0.142996	0.400472
rs114456081_chr1_214205913_214206111_T_C_snpctr_ref	0.184512	0.302451	0.58235	0.803108
rs75724905_chr1_214206481_214206679_A_C_snpctr_ref	0.730876	4.34799	0.0370525	0.196758
rs74139096_chr1_214219120_214219318_C_A_snpctr_ref	-0.0712935	0.0670287	0.795713	0.913957
rs11120248_chr1_214223077_214223275_A_G_snpctr_alt	0.385281	2.3234	0.127441	0.377828
rs11120248_chr1_214223077_214223275_A_G_snpctr_ref	0.091327	0.0846174	0.771135	0.904477
rs12062203_chr1_214223680_214223878_G_A_snpctr_alt	0.322577	0.675288	0.411214	0.677184
rs12062203_chr1_214223680_214223878_G_A_snpctr_ref	0.116589	0.170249	0.679891	0.858665
rs75031258_chr1_214225299_214225497_G_C_snpctr_alt	-0.185924	0.229365	0.631995	0.832659
rs75031258_chr1_214225299_214225497_G_C_snpctr_ref	-0.083248	0.0391498	0.843152	0.934336
rs150426409_chr1_214226204_214226402_C_A_snpctr_alt	0.0148981	0.000981634	0.975006	0.989781
rs3001032_chr1_219727680_219727878_T_C_snpctr_alt	0.195212	0.235655	0.627362	0.829787
rs3001032_chr1_219727680_219727878_T_C_snpctr_ref	-1.12525	10.5992	0.00113139	0.0297685
rs2820441_chr1_219734861_219735059_A_C_snpctr_alt	0.524642	2.1995	0.138056	0.393249
rs291367_chr1_235690701_235690899_G_A_snpctr_alt	0.0244384	0.00513922	0.94285	0.977832
rs11257655_chr10_12307795_12307993_C_T_snpctr_alt	-0.399107	1.89003	0.169198	0.434022
rs7072136_chr10_26502610_26502808_G_A_snpctr_alt	0.319362	1.18492	0.276358	0.557788
rs7072136_chr10_26502610_26502808_G_A_snpctr_ref	-0.523638	3.6447	0.0562478	0.246475
rs34429458_chr10_64896811_64897009_C_G_snpctr_ref	0.276625	0.111442	0.738509	0.889878
rs36100606_chr10_64905014_64905212_C_G_snpctr_alt	-1.01885	9.37495	0.00219971	0.04245
rs36100606_chr10_64905014_64905212_C_G_snpctr_ref	-0.376421	1.33875	0.247254	0.523113
rs56378743_chr10_64926437_64926635_C_A_snpctr_alt	0.580402	3.09362	0.0785997	0.293265
rs34568091_chr10_65017143_65017341_T_C_snpctr_ref	0.248974	0.315889	0.574089	0.796952
rs12770873_chr10_65248408_65248606_A_G_snpctr_alt	-0.883359	6.08803	0.01361	0.113965
rs12761962_chr10_65309768_65309966_G_A_snpctr_alt	0.0688595	0.0639095	0.80042	0.916553
rs12761962_chr10_65309768_65309966_G_A_snpctr_ref	0.497226	0.976725	0.323009	0.603918
rs35193693_chr10_65321148_65321346_A_T_snpctr_alt	-0.0591985	0.0135927	0.907187	0.961988
rs72805692_chr10_71099010_71099208_A_G_snpctr_ref	-0.338014	1.53231	0.215767	0.489295
rs12571751_chr10_80942532_80942730_A_G_snpctr_ref	-0.270214	0.629546	0.427522	0.691246
rs703982_chr10_80942622_80942820_A_G_snpctr_alt	0.14336	0.0840856	0.771835	0.90452
rs703982_chr10_80942622_80942820_A_G_snpctr_ref	0.143982	0.0307209	0.860865	0.942093
rs703980_chr10_80943742_80943940_G_A_snpctr_alt	0.567969	1.39423	0.237691	0.513346
rs703977_chr10_80944131_80944329_T_G_snpctr_alt	0.0823576	0.0533698	0.8173	0.922806
rs697239_chr10_80947339_80947537_T_C_snpctr_alt	-0.783928	5.63154	0.0176401	0.130135
rs697239_chr10_80947339_80947537_T_C_snpctr_ref	-0.190416	0.336193	0.562035	0.789228
rs703974_chr10_80948494_80948692_A_G_snpctr_alt	0.0942944	0.119545	0.729529	0.885309
rs703974_chr10_80948494_80948692_A_G_snpctr_ref	-0.835272	9.51223	0.00204107	0.0408775
rs10824744_chr10_81094026_81094224_A_G_snpctr_alt	-0.136246	0.0998635	0.751994	0.896058
rs12411493_chr10_81095683_81095881_A_G_snpctr_ref	-0.926563	2.88885	0.0891948	0.312396
rs7077812_chr10_81095972_81096170_T_C_snpctr_alt	-0.105542	0.0861523	0.769127	0.903906
rs7077812_chr10_81095972_81096170_T_C_snpctr_ref	-1.44522	9.16048	0.00247298	0.0447594
rs1317617_chr10_81096490_81096688_G_A_snpctr_alt	-0.223511	0.480501	0.488196	0.735765
rs1317617_chr10_81096490_81096688_G_A_snpctr_ref	0.122136	0.219285	0.639585	0.836869
rs76774620_chr10_89751886_89752084_A_G_snpctr_alt	0.00558459	0.000376837	0.984512	0.993978
rs76774620_chr10_89751886_89752084_A_G_snpctr_ref	-0.70455	7.04182	0.00796282	0.0845306
rs117291845_chr10_89829878_89830076_G_A_snpctr_alt	0.542269	1.73529	0.187736	0.457602
rs117291845_chr10_89829878_89830076_G_A_snpctr_ref	0.311793	0.869497	0.351095	0.62747
rs855704_chr10_93881817_93882015_C_G_snpctr_alt	0.180362	0.198185	0.65619	0.845922
rs2767654_chr10_93908811_93909009_G_A_snpctr_alt	-0.207304	0.560935	0.453884	0.711825
rs2767654_chr10_93908811_93909009_G_A_snpctr_ref	-0.0407978	0.0325803	0.85676	0.940908
rs1409335_chr10_95389150_95389348_G_A_snpctr_alt	0.607014	3.84228	0.0499755	0.23217
rs1409333_chr10_95390820_95391018_C_T_snpctr_alt	-0.472526	1.17658	0.278053	0.559369
rs1409333_chr10_95390820_95391018_C_T_snpctr_ref	0.227919	0.531042	0.466169	0.720181
rs34211312_chr10_113020874_113021072_C_T_snpctr_ref	0.157087	0.170094	0.680028	0.858665
rs116761056_chr10_114737225_114737423_C_T_snpctr_alt	0.140744	0.118875	0.730258	0.885887
rs116761056_chr10_114737225_114737423_C_T_snpctr_ref	0.149369	0.238339	0.625408	0.828853
rs144155527_chr10_114737534_114737732_C_T_snpctr_alt	-0.913435	6.30412	0.0120457	0.105727
rs149954646_chr10_114741408_114741606_G_A_snpctr_ref	1.00167	7.47034	0.00627236	0.0738491
rs4506565_chr10_114755942_114756140_A_T_snpctr_alt	-0.00238092	6.6661e-05	0.993486	0.997517
rs4506565_chr10_114755942_114756140_A_T_snpctr_ref	0.563321	5.31046	0.0211977	0.143516
rs7903146_chr10_114758250_114758448_C_T_snpctr_alt	0.213334	0.885794	0.34662	0.624174
rs7903146_chr10_114758250_114758448_C_T_snpctr_ref	0.334268	2.63677	0.104415	0.340178
rs4575195_chr10_114765648_114765846_C_A_snpctr_alt	1.05639	5.40878	0.0200357	0.139146
rs4132670_chr10_114767672_114767870_G_A_snpctr_alt	-0.526618	2.80736	0.0938329	0.321209
rs4132670_chr10_114767672_114767870_G_A_snpctr_ref	0.219661	0.358481	0.549351	0.780597
rs114863326_chr10_114783676_114783874_T_C_snpctr_ref	-0.377589	1.03086	0.309956	0.59295
rs28437392_chr11_1710789_1710987_C_T_snpctr_alt	-0.700513	2.8846	0.0894303	0.312751
rs28693674_chr11_1710842_1711040_A_T_snpctr_alt	1.28793	10.636	0.00110905	0.0293502
rs3741204_chr11_2169809_2170007_T_C_snpctr_alt	1.0354	6.36209	0.0116584	0.104211
rs3741204_chr11_2169809_2170007_T_C_snpctr_ref	0.485557	2.1555	0.14206	0.39934
rs10840496_chr11_2195745_2195943_T_C_snpctr_alt	0.541145	2.16235	0.141428	0.398583
rs7482891_chr11_2197013_2197211_A_G_snpctr_ref	-0.0951738	0.028449	0.866057	0.944937
rs7129293_chr11_2212759_2212957_G_T_snpctr_alt	0.604814	2.67032	0.102235	0.335642
rs7121197_chr11_2213159_2213357_T_C_snpctr_ref	-0.114542	0.0969875	0.755475	0.897283
rs11564700_chr11_2213480_2213678_C_G_snpctr_alt	-0.243318	0.104178	0.746872	0.894252
rs11564696_chr11_2213595_2213793_C_G_snpctr_alt	0.563826	2.20187	0.137843	0.393161
rs7937915_chr11_2214289_2214487_C_G_snpctr_ref	-0.367369	1.47626	0.22436	0.498574
rs7947138_chr11_2214368_2214566_T_C_snpctr_ref	0.4654	1.9368	0.164016	0.42626
rs2521287_chr11_2342257_2342455_A_T_snpctr_alt	0.430729	1.3596	0.243607	0.519635
rs2521287_chr11_2342257_2342455_A_T_snpctr_ref	-0.0544826	0.0450268	0.831955	0.92965
rs231361_chr11_2691401_2691599_G_A_snpctr_alt	0.766764	9.22139	0.00239204	0.0442565
rs231361_chr11_2691401_2691599_G_A_snpctr_ref	-0.0222548	0.00597523	0.938385	0.975783
rs431222_chr11_2908300_2908498_C_T_snpctr_alt	-1.08711	7.51372	0.00612309	0.0733304
rs445084_chr11_2908655_2908853_A_G_snpctr_alt	-0.224682	0.441737	0.506285	0.748796
rs445084_chr11_2908655_2908853_A_G_snpctr_ref	-0.28823	0.77505	0.378659	0.652328
rs11041434_chr11_7566194_7566392_A_G_snpctr_ref	0.0732322	0.0693567	0.792276	0.91213
rs415895_chr11_9769463_9769661_C_G_snpctr_ref	0.468299	1.71501	0.190336	0.46042
rs75336838_chr11_14576692_14576890_C_T_snpctr_alt	-0.102794	0.0926035	0.760893	0.899125
rs10734252_chr11_17404740_17404938_G_A_snpctr_alt	-0.0406242	0.0121595	0.912195	0.964948
rs10734252_chr11_17404740_17404938_G_A_snpctr_ref	-0.263749	0.50117	0.478986	0.72886
rs2074314_chr11_17411722_17411920_C_T_snpctr_alt	0.768057	8.39092	0.00377099	0.05628
rs2915183_chr11_34970643_34970841_G_A_snpctr_alt	-0.204241	0.151941	0.696687	0.867306
rs2915181_chr11_34970960_34971158_T_C_snpctr_alt	0.0397912	0.0108718	0.916957	0.96703
rs2732551_chr11_34980463_34980661_A_G_snpctr_alt	-0.103223	0.0701369	0.791138	0.911765
rs2767034_chr11_34981273_34981471_A_G_snpctr_alt	0.36755	2.4977	0.114013	0.35871
rs2767034_chr11_34981273_34981471_A_G_snpctr_ref	0.269265	0.761332	0.382912	0.654912
rs2732557_chr11_34986412_34986610_G_A_snpctr_alt	0.0721534	0.0256032	0.872873	0.947849
rs2732532_chr11_35030462_35030660_G_A_snpctr_alt	0.88688	5.53578	0.0186315	0.133889
rs2732532_chr11_35030462_35030660_G_A_snpctr_ref	0.814698	4.89277	0.0269694	0.164154
rs952489_chr11_35031477_35031675_G_A_snpctr_alt	-0.590072	1.75085	0.185769	0.455379
rs6485644_chr11_45855899_45856097_C_T_snpctr_alt	-0.863891	6.8387	0.00892037	0.0896344
rs11988_chr11_47261161_47261359_G_A_snpctr_ref	0.236619	0.565592	0.452016	0.711304
rs174537_chr11_61552581_61552779_G_T_snpctr_ref	-0.960151	5.27516	0.0216318	0.145493
rs174566_chr11_61592263_61592461_A_G_snpctr_ref	0.452063	2.40164	0.121208	0.369747
rs174599_chr11_61621457_61621655_G_C_snpctr_alt	0.634629	3.07773	0.0793713	0.294353
rs174599_chr11_61621457_61621655_G_C_snpctr_ref	-0.461024	3.11622	0.0775162	0.291649
rs2845885_chr11_63868963_63869161_C_T_snpctr_alt	0.940394	5.74159	0.0165678	0.126026
rs2701540_chr11_63869008_63869206_T_A_snpctr_alt	-0.486677	1.67806	0.195182	0.466338
rs2701540_chr11_63869008_63869206_T_A_snpctr_ref	0.135211	0.21536	0.642598	0.838384
rs2846139_chr11_65309884_65310082_C_T_snpctr_alt	0.0767872	0.0632553	0.801423	0.916686
rs2846139_chr11_65309884_65310082_C_T_snpctr_ref	-0.471626	0.925677	0.335989	0.614851
rs7103836_chr11_72474472_72474670_G_C_snpctr_ref	0.609879	2.44565	0.117851	0.364707
rs11224292_chr11_100446182_100446380_C_A_snpctr_ref	-0.264422	0.598935	0.438985	0.700411
rs11606531_chr11_100451896_100452094_C_T_snpctr_alt	1.02692	8.35536	0.00384552	0.0564999
rs11606531_chr11_100451896_100452094_C_T_snpctr_ref	1.15722	7.84378	0.00509957	0.0658749
rs11224302_chr11_100456505_100456703_C_T_snpctr_ref	-0.181954	0.358101	0.549563	0.780803
rs11601576_chr11_100473229_100473427_G_A_snpctr_ref	-0.150557	0.163047	0.686367	0.862008
rs547345_chr11_118997770_118997968_C_T_snpctr_alt	-0.543502	2.49991	0.113853	0.35857
rs10893828_chr11_128040733_128040931_G_C_snpctr_ref	0.208882	0.224244	0.635825	0.83438
rs871507_chr11_128212927_128213125_G_A_snpctr_alt	0.147768	0.0964423	0.756142	0.897639
rs4936047_chr11_128230255_128230453_C_T_snpctr_ref	-0.697029	1.75691	0.18501	0.454376
rs1125253_chr11_128231370_128231568_T_G_snpctr_alt	0.3159	0.725365	0.39439	0.664034
rs1125253_chr11_128231370_128231568_T_G_snpctr_ref	0.764525	4.74206	0.0294338	0.171558
rs10750397_chr11_128234045_128234243_A_G_snpctr_ref	0.00634666	0.000274886	0.986772	0.995172
rs7104712_chr11_128235153_128235351_C_A_snpctr_ref	-0.261291	0.202444	0.652755	0.843984
rs7931302_chr11_128235959_128236157_C_A_snpctr_ref	0.288776	0.465568	0.495033	0.740129
rs11221333_chr11_128383588_128383786_C_T_snpctr_alt	-0.207072	0.573184	0.448996	0.708979
rs1984564_chr12_7090094_7090292_A_G_snpctr_alt	-1.32291	8.66134	0.00325032	0.0518983
rs1984564_chr12_7090094_7090292_A_G_snpctr_ref	-1.16672	5.89149	0.0152143	0.12093
rs3764031_chr12_7091819_7092017_C_T_snpctr_alt	0.997985	6.4694	0.0109747	0.100712
rs7311050_chr12_7120737_7120935_C_T_snpctr_alt	-0.926935	5.99034	0.0143844	0.117495
rs7311050_chr12_7120737_7120935_C_T_snpctr_ref	-0.0679694	0.0529613	0.817988	0.923076
rs11045237_chr12_20578984_20579182_A_C_snpctr_ref	-1.11347	7.23954	0.00713153	0.0791668
rs1871138_chr12_21712797_21712995_G_C_snpctr_alt	-0.468198	2.38487	0.122515	0.37111
rs1871138_chr12_21712797_21712995_G_C_snpctr_ref	0.388496	2.00262	0.157028	0.418263
rs1871139_chr12_21712831_21713029_A_G_snpctr_alt	0.167843	0.238628	0.625199	0.828829
rs1871139_chr12_21712831_21713029_A_G_snpctr_ref	-0.59125	4.07357	0.0435591	0.21459
rs10770836_chr12_21716642_21716840_A_G_snpctr_alt	1.30312	6.96184	0.00832665	0.0866559
rs7398739_chr12_21717120_21717318_G_C_snpctr_alt	0.0264556	0.00256319	0.959622	0.983922
rs6487239_chr12_21717149_21717347_C_A_snpctr_alt	0.0449586	0.0107208	0.917534	0.967218
rs6487239_chr12_21717149_21717347_C_A_snpctr_ref	-0.131192	0.0742804	0.785203	0.909234
rs10842707_chr12_26471265_26471463_C_T_snpctr_alt	0.620726	1.10012	0.29424	0.576705
rs10842987_chr12_27957834_27958032_A_C_snpctr_ref	-1.32923	6.64017	0.00997042	0.0958315
rs10842991_chr12_27962004_27962202_C_T_snpctr_alt	-0.0718343	0.431826	0.511095	0.752464
rs10842991_chr12_27962004_27962202_C_T_snpctr_ref	-0.112234	0.689376	0.406377	0.673073
rs7966976_chr12_27962835_27963033_G_A_snpctr_ref	0.515581	1.37391	0.241141	0.516679
rs3751239_chr12_27963577_27963775_C_G_snpctr_ref	0.273604	0.380659	0.537251	0.770447
rs10842992_chr12_27963740_27963938_T_C_snpctr_alt	-0.198132	0.115934	0.733487	0.888078
rs10842993_chr12_27964549_27964747_G_A_snpctr_alt	0.405853	1.87465	0.170944	0.436191
rs4760682_chr12_48512186_48512384_C_A_snpctr_alt	0.365661	0.634722	0.425629	0.68928
rs4760682_chr12_48512186_48512384_C_A_snpctr_ref	-0.259656	0.899398	0.342943	0.620128
rs80206782_chr12_48525265_48525463_G_A_snpctr_ref	-0.693225	4.50448	0.0338062	0.185781
rs2228501_chr12_48526560_48526758_G_A_snpctr_alt	0.710673	3.61157	0.057379	0.248616
rs41291961_chr12_48526793_48526991_G_A_snpctr_alt	-0.95037	3.28946	0.0697259	0.276062
rs3936179_chr12_48543485_48543683_G_C_snpctr_alt	-0.37638	0.995051	0.318511	0.600211
rs148662008_chr12_48548493_48548691_C_T_snpctr_alt	-0.388461	0.805214	0.369539	0.64433
rs116851385_chr12_48549618_48549816_G_A_snpctr_alt	-0.0704641	0.0458378	0.830471	0.929041
rs116851385_chr12_48549618_48549816_G_A_snpctr_ref	0.427102	2.7174	0.0992598	0.330658
rs79155547_chr12_48570249_48570447_C_G_snpctr_alt	-0.211264	0.233679	0.628809	0.830661
rs10506276_chr12_48594415_48594613_G_A_snpctr_alt	-0.817685	5.08003	0.0242029	0.154158
rs10506277_chr12_48594520_48594718_C_G_snpctr_alt	-0.414763	0.812318	0.367436	0.641623
rs10506277_chr12_48594520_48594718_C_G_snpctr_ref	-0.347765	1.39264	0.237959	0.513721
rs17122802_chr12_48594913_48595111_G_T_snpctr_alt	0.375128	3.2939	0.0695378	0.275598
rs17122802_chr12_48594913_48595111_G_T_snpctr_ref	0.563155	3.22556	0.0724969	0.280925
rs75981470_chr12_48594933_48595131_G_C_snpctr_alt	0.0436964	0.00461459	0.945841	0.978931
rs80004446_chr12_48595007_48595205_G_A_snpctr_alt	0.299737	0.422767	0.51556	0.75473
rs11834109_chr12_48746121_48746319_T_C_snpctr_ref	0.369221	1.46083	0.226799	0.501055
rs74575365_chr12_48750670_48750868_G_A_snpctr_ref	0.577678	2.88653	0.0893231	0.312618
rs1043011_chr12_56864941_56865139_G_T_snpctr_alt	0.212392	1.01394	0.313962	0.596889
rs1043011_chr12_56864941_56865139_G_T_snpctr_ref	-0.624918	1.88996	0.169207	0.434022
rs2638315_chr12_56864957_56865155_G_C_snpctr_alt	0.354353	1.08274	0.298085	0.581131
rs2638315_chr12_56864957_56865155_G_C_snpctr_ref	-0.0139797	0.00176473	0.966492	0.986103
rs2122982_chr12_57781794_57781992_G_A_snpctr_alt	0.494283	2.43554	0.118613	0.36556
rs2122982_chr12_57781794_57781992_G_A_snpctr_ref	-0.126767	0.18513	0.667001	0.850888
rs61352607_chr12_57839074_57839272_G_T_snpctr_ref	-1.15161	11.7529	0.000607492	0.0208262
rs1798097_chr12_71519501_71519699_A_C_snpctr_alt	-0.0981794	0.0396881	0.842092	0.934041
rs1798090_chr12_71534996_71535194_T_C_snpctr_alt	-0.0824859	0.0504093	0.822353	0.924601
rs2197973_chr12_95928461_95928659_C_T_snpctr_ref	-0.568776	1.08824	0.296861	0.579698
rs79621919_chr12_97860493_97860691_G_A_snpctr_alt	-0.0352854	0.00920993	0.923546	0.969195
rs79621919_chr12_97860493_97860691_G_A_snpctr_ref	0.370878	1.48843	0.222461	0.496284
rs35766_chr12_102880374_102880572_C_T_snpctr_ref	0.61747	3.74274	0.0530373	0.239335
rs855222_chr12_102904307_102904505_C_A_snpctr_alt	1.65571	12.1653	0.00048686	0.0188244
rs855222_chr12_102904307_102904505_C_A_snpctr_ref	0.381939	0.985076	0.320949	0.602315
rs855218_chr12_102906543_102906741_A_G_snpctr_ref	0.408667	0.650352	0.419987	0.684231
rs855217_chr12_102906828_102907026_C_T_snpctr_alt	-0.454943	1.44883	0.228716	0.503462
rs653178_chr12_112007657_112007855_C_T_snpctr_alt	-0.451336	1.12187	0.289517	0.571712
rs5745807_chr12_118456186_118456384_G_A_snpctr_alt	-0.105801	0.0258981	0.872149	0.947641
rs11068779_chr12_118475868_118476066_T_C_snpctr_ref	-1.00189	3.11175	0.0777296	0.292008
rs11068780_chr12_118475980_118476178_C_T_snpctr_ref	0.544691	1.20423	0.272477	0.554178
rs11065290_chr12_121280361_121280559_T_C_snpctr_alt	-0.398382	2.05694	0.151514	0.411606
rs11065290_chr12_121280361_121280559_T_C_snpctr_ref	-0.693249	7.30481	0.00687703	0.0776732
rs2251468_chr12_121405027_121405225_C_A_snpctr_ref	-1.22528	13.759	0.000207817	0.0113192
rs10849890_chr12_121902626_121902824_T_C_snpctr_alt	-0.0369708	0.00954476	0.922173	0.968452
rs641760_chr12_123518767_123518965_T_C_snpctr_ref	-0.107726	0.121676	0.727223	0.884006
rs520088_chr12_123522051_123522249_C_G_snpctr_alt	0.00811932	0.000656757	0.979555	0.992324
rs1790120_chr12_123613466_123613664_A_C_snpctr_alt	-0.0112065	0.00224629	0.962198	0.984992
rs2510885_chr12_123614714_123614912_G_C_snpctr_ref	-0.580507	1.67793	0.195199	0.466338
rs1790119_chr12_123614999_123615197_C_A_snpctr_alt	0.130584	0.127021	0.721541	0.881482
rs1727318_chr12_123621111_123621309_T_C_snpctr_ref	0.44841	2.387	0.122349	0.371066
rs1569068_chr12_123632177_123632375_G_A_snpctr_alt	-1.16738	7.26244	0.00704116	0.0786128
rs1051431_chr12_123645704_123645902_G_A_snpctr_alt	0.0524719	0.0232511	0.878806	0.950219
rs1051431_chr12_123645704_123645902_G_A_snpctr_ref	-0.656924	4.77984	0.0287948	0.169511
rs2178663_chr12_124433806_124434004_C_T_snpctr_ref	0.530113	2.1846	0.139397	0.394947
rs34878139_chr12_124446154_124446352_T_C_snpctr_alt	-0.0741278	0.0269993	0.869483	0.946991
rs34878139_chr12_124446154_124446352_T_C_snpctr_ref	-0.256385	0.769021	0.38052	0.652832
rs1882491_chr12_124454136_124454334_T_C_snpctr_alt	-1.4749	6.30853	0.0120159	0.105703
rs952632_chr12_124469639_124469837_A_G_snpctr_ref	0.127412	0.107586	0.742909	0.892165
rs7311969_chr12_124470234_124470432_T_C_snpctr_alt	0.0487093	0.013085	0.908929	0.962751
rs7311233_chr12_124475841_124476039_A_G_snpctr_ref	1.44762	13.6317	0.000222402	0.0117833
rs12833624_chr12_124476774_124476972_C_T_snpctr_alt	-0.860038	4.32964	0.0374543	0.198022
rs12833624_chr12_124476774_124476972_C_T_snpctr_ref	0.645376	1.39584	0.237422	0.512955
rs34114498_chr12_124480274_124480472_G_C_snpctr_alt	-0.840926	3.16806	0.0750915	0.285382
rs56041971_chr12_124480767_124480965_G_A_snpctr_alt	0.540367	2.55318	0.110072	0.350824
rs56041971_chr12_124480767_124480965_G_A_snpctr_ref	0.146457	0.200673	0.654178	0.844793
rs12311848_chr12_124486752_124486950_A_G_snpctr_alt	-0.0930503	0.0543746	0.815619	0.922676
rs11057413_chr12_124489063_124489261_A_G_snpctr_alt	0.0443221	0.0300909	0.862284	0.94285
rs11057413_chr12_124489063_124489261_A_G_snpctr_ref	0.385713	0.87693	0.349044	0.625627
rs1054852_chr12_124496217_124496415_A_G_snpctr_alt	0.618917	3.57655	0.0586009	0.251914
rs36098511_chr12_133080350_133080548_A_T_snpctr_ref	-0.551596	1.13875	0.285917	0.568469
rs3751297_chr12_133088066_133088264_G_A_snpctr_ref	-0.987051	6.65204	0.00990421	0.0958315
rs9581588_chr13_26777200_26777398_C_G_snpctr_alt	0.715606	6.8494	0.00886712	0.0893303
rs9581588_chr13_26777200_26777398_C_G_snpctr_ref	0.271055	0.491293	0.483351	0.73149
rs76154673_chr13_26777389_26777587_T_C_snpctr_alt	-0.0897958	0.131483	0.716899	0.87858
rs4630391_chr13_26777725_26777923_C_T_snpctr_ref	-0.30179	0.495972	0.481275	0.729694
rs9581591_chr13_26784840_26785038_T_C_snpctr_alt	-0.10458	0.0603458	0.80595	0.918604
rs56209434_chr13_28482358_28482556_G_A_snpctr_alt	1.24895	12.8	0.000346623	0.01543
rs56209434_chr13_28482358_28482556_G_A_snpctr_ref	-0.115299	0.0702318	0.791	0.911765
rs4771189_chr13_28489029_28489227_A_C_snpctr_alt	-0.112669	0.0715483	0.789096	0.910934
rs4771189_chr13_28489029_28489227_A_C_snpctr_ref	-0.142851	0.0849451	0.770705	0.904302
rs533873_chr13_33555488_33555686_C_T_snpctr_alt	-0.127386	0.13228	0.71608	0.877945
rs533873_chr13_33555488_33555686_C_T_snpctr_ref	-0.0984073	0.0701312	0.791146	0.911765
rs9316500_chr13_51094015_51094213_T_G_snpctr_alt	-1.23275	5.56067	0.0183684	0.132817
rs9316500_chr13_51094015_51094213_T_G_snpctr_ref	0.269848	0.356634	0.550382	0.781299
rs9562987_chr13_51095809_51096007_G_A_snpctr_alt	-1.01832	11.3178	0.000767656	0.0236714
rs1966662_chr13_110454603_110454801_G_T_snpctr_ref	-1.00745	2.45022	0.117508	0.364664
rs750598_chr13_111028879_111029077_G_A_snpctr_alt	0.86362	5.36578	0.0205356	0.140789
rs9555695_chr13_111033026_111033224_C_T_snpctr_alt	-0.496571	1.64274	0.19995	0.47161
rs9521735_chr13_111037229_111037427_G_C_snpctr_alt	1.05549	5.88112	0.0153041	0.121303
rs76533333_chr13_113352817_113353015_A_G_snpctr_alt	0.574731	2.12132	0.145261	0.402654
rs76533333_chr13_113352817_113353015_A_G_snpctr_ref	0.425863	1.27928	0.258034	0.536217
rs7140110_chr13_114543925_114544123_T_C_snpctr_alt	-0.0501874	0.0115682	0.914348	0.966154
rs6602912_chr13_114546450_114546648_T_G_snpctr_alt	0.737117	1.82044	0.177261	0.444813
rs2183237_chr14_38803657_38803855_G_A_snpctr_ref	-0.726289	5.51686	0.0188341	0.134598
rs11851242_chr14_38811524_38811722_A_G_snpctr_alt	0.20506	0.651748	0.419488	0.684128
rs11851242_chr14_38811524_38811722_A_G_snpctr_ref	0.152163	0.279973	0.596719	0.811432
rs1958460_chr14_38812876_38813074_A_G_snpctr_ref	0.495689	1.86968	0.171511	0.436737
rs17180532_chr14_65270619_65270817_G_A_snpctr_ref	0.077396	0.0555514	0.813671	0.922044
rs8003022_chr14_90038722_90038920_G_A_snpctr_alt	-0.301033	0.651568	0.419553	0.684128
rs35533056_chr14_90038956_90039154_A_G_snpctr_alt	0.509457	1.18847	0.275639	0.55713
rs35533056_chr14_90038956_90039154_A_G_snpctr_ref	-0.930339	4.18228	0.0408488	0.206824
rs12432947_chr14_91930528_91930726_C_T_snpctr_alt	-1.00291	4.29268	0.0382767	0.200639
rs67516930_chr14_91960124_91960322_T_C_snpctr_alt	-0.81607	4.87662	0.0272228	0.164334
rs11623076_chr14_91960773_91960971_G_A_snpctr_alt	0.161202	0.100955	0.750686	0.895049
rs7143962_chr14_91971484_91971682_T_C_snpctr_ref	0.153308	0.138931	0.709346	0.874287
rs11627901_chr14_92013164_92013362_T_G_snpctr_alt	-0.339262	0.744737	0.388148	0.659992
rs11627901_chr14_92013164_92013362_T_G_snpctr_ref	-0.422978	2.12142	0.145252	0.402654
rs12887559_chr14_100798680_100798878_C_T_snpctr_ref	0.0788325	0.037688	0.846071	0.935744
rs3742384_chr14_100800004_100800202_C_T_snpctr_alt	0.0905705	0.112338	0.737498	0.889594
rs3742384_chr14_100800004_100800202_C_T_snpctr_ref	-0.231882	0.540301	0.462308	0.717831
rs61990729_chr14_100828526_100828724_C_T_snpctr_alt	0.0280446	0.00175753	0.96656	0.986103
rs61990729_chr14_100828526_100828724_C_T_snpctr_ref	-1.06733	3.26493	0.070776	0.278047
rs56994090_chr14_101306348_101306546_T_C_snpctr_alt	0.180828	0.309556	0.577953	0.800313
rs8022656_chr14_101307443_101307641_A_G_snpctr_alt	-0.174154	0.224804	0.635403	0.834226
rs2010281_chr14_103862223_103862421_G_A_snpctr_alt	-0.762898	3.47184	0.0624217	0.258928
rs2010281_chr14_103862223_103862421_G_A_snpctr_ref	-0.594764	2.57751	0.108392	0.347858
rs11623869_chr14_103883534_103883732_G_T_snpctr_alt	-0.11627	0.0988326	0.753235	0.897079
rs11623869_chr14_103883534_103883732_G_T_snpctr_ref	0.0192683	0.00346086	0.953088	0.981847
rs11624367_chr14_103892719_103892917_T_A_snpctr_alt	0.366562	2.46336	0.116529	0.362978
rs11624367_chr14_103892719_103892917_T_A_snpctr_ref	0.217467	0.398553	0.527837	0.763947
rs62007683_chr14_103893972_103894170_G_T_snpctr_alt	-0.531163	1.49621	0.221256	0.494717
rs62007683_chr14_103893972_103894170_G_T_snpctr_ref	0.00164894	2.46206e-05	0.996041	0.998226
rs2273703_chr14_103917930_103918128_C_G_snpctr_alt	-0.105111	0.116119	0.733283	0.888015
rs7150317_chr14_103921592_103921790_C_G_snpctr_alt	0.0719317	0.0274627	0.868378	0.94623
rs2273699_chr14_103923376_103923574_A_G_snpctr_ref	0.629466	3.47538	0.0622882	0.258856
rs7146506_chr14_103924378_103924576_A_G_snpctr_alt	-0.512277	3.04926	0.080774	0.297097
rs7146506_chr14_103924378_103924576_A_G_snpctr_ref	1.10112	8.22259	0.00413722	0.0589528
rs56365443_chr14_103959927_103960125_A_G_snpctr_alt	-0.110346	0.0509963	0.821339	0.924324
rs56365443_chr14_103959927_103960125_A_G_snpctr_ref	0.423716	1.0824	0.29816	0.581131
rs55723020_chr14_103991302_103991500_G_A_snpctr_alt	-0.526065	2.2328	0.135109	0.390077
rs55723020_chr14_103991302_103991500_G_A_snpctr_ref	0.702785	4.53157	0.0332751	0.184166
rs11626787_chr14_103991650_103991848_A_G_snpctr_alt	-0.696605	2.72624	0.0987115	0.330007
rs2296484_chr14_104002995_104003193_C_T_snpctr_alt	0.359029	1.04539	0.30657	0.589764
rs10135868_chr14_104004048_104004246_T_C_snpctr_ref	0.046548	0.0144106	0.904448	0.960569
rs11623470_chr14_104004711_104004909_T_A_snpctr_alt	0.742202	8.97533	0.00273649	0.0474628
rs8043085_chr15_38828041_38828239_G_T_snpctr_alt	-0.507636	1.87613	0.170774	0.436043
rs8043085_chr15_38828041_38828239_G_T_snpctr_ref	-0.212612	0.401262	0.526438	0.762541
rs12593201_chr15_38844007_38844205_G_A_snpctr_ref	0.514731	2.2875	0.13042	0.38253
rs7170151_chr15_38846579_38846777_C_T_snpctr_ref	0.152912	0.190977	0.662105	0.848303
rs4924273_chr15_38846639_38846837_G_C_snpctr_ref	0.536059	2.23535	0.134886	0.389841
rs7173565_chr15_38850231_38850429_T_C_snpctr_alt	-0.252543	0.9361	0.333283	0.612556
rs2456532_chr15_53092421_53092619_G_C_snpctr_alt	-1.07998	4.17566	0.0410086	0.207194
rs2456532_chr15_53092421_53092619_G_C_snpctr_ref	-0.179097	0.385412	0.534721	0.768754
rs2243790_chr15_53092521_53092719_G_A_snpctr_alt	0.752669	2.28008	0.131045	0.383721
rs2243790_chr15_53092521_53092719_G_A_snpctr_ref	0.492691	1.55285	0.212716	0.486018
rs12442662_chr15_57178131_57178329_A_C_snpctr_alt	-0.432931	1.49892	0.220838	0.494487
rs12442662_chr15_57178131_57178329_A_C_snpctr_ref	-0.188132	0.284787	0.59358	0.810127
rs149135690_chr15_57260944_57261142_A_T_snpctr_alt	-0.484509	2.87692	0.089858	0.313682
rs149135690_chr15_57260944_57261142_A_T_snpctr_ref	-0.170848	0.368099	0.544042	0.776841
rs75350341_chr15_57262027_57262225_C_T_snpctr_alt	-0.269724	0.672506	0.412179	0.677599
rs75350341_chr15_57262027_57262225_C_T_snpctr_ref	-1.03775	9.59249	0.00195375	0.040408
rs76185826_chr15_57349656_57349854_A_C_snpctr_ref	-0.574785	1.37518	0.240924	0.516405
rs12440116_chr15_57433597_57433795_C_T_snpctr_alt	-1.11149	6.16923	0.0129991	0.110759
rs12440116_chr15_57433597_57433795_C_T_snpctr_ref	0.343913	1.29169	0.255736	0.533918
rs75681209_chr15_57450986_57451184_T_G_snpctr_ref	0.332166	1.01299	0.314187	0.596931
rs10518910_chr15_57605175_57605373_T_G_snpctr_alt	0.184261	0.366893	0.544703	0.777331
rs1881415_chr15_62388431_62388629_T_C_snpctr_alt	0.909453	4.20596	0.0402822	0.204856
rs1881415_chr15_62388431_62388629_T_C_snpctr_ref	0.670231	2.43665	0.118529	0.365479
rs7167878_chr15_62396090_62396288_C_A_snpctr_ref	0.361774	1.05252	0.304927	0.588448
rs7167932_chr15_62396179_62396377_C_T_snpctr_alt	0.869075	2.69844	0.100446	0.331971
rs7173964_chr15_62396843_62397041_G_A_snpctr_alt	0.150915	0.245456	0.620293	0.826301
rs11636758_chr15_63991389_63991587_C_T_snpctr_alt	0.45222	1.40222	0.236352	0.51162
rs11636758_chr15_63991389_63991587_C_T_snpctr_ref	0.0457481	0.0209615	0.884884	0.952286
rs8027781_chr15_66097612_66097810_C_A_snpctr_alt	0.718424	2.02057	0.155181	0.416101
rs12898997_chr15_75090250_75090448_C_T_snpctr_alt	-0.566126	1.30689	0.252958	0.53092
rs7166737_chr15_75682414_75682612_A_G_snpctr_alt	-0.446027	1.36979	0.241848	0.517528
rs4451914_chr15_75739725_75739923_C_T_snpctr_ref	0.013168	0.00123185	0.972002	0.988542
rs12909863_chr15_75825723_75825921_G_C_snpctr_ref	-0.185358	0.156269	0.692615	0.865194
rs6495240_chr15_77766457_77766655_T_C_snpctr_alt	0.140694	0.237916	0.625716	0.828977
rs11857450_chr15_77802692_77802890_G_C_snpctr_alt	0.807044	4.85199	0.0276143	0.165525
rs869301_chr15_77830534_77830732_T_C_snpctr_alt	-0.0561195	0.0363898	0.848713	0.936888
rs869301_chr15_77830534_77830732_T_C_snpctr_ref	0.283483	0.696574	0.403937	0.671462
rs11638844_chr15_79231419_79231617_A_G_snpctr_ref	0.711786	3.45522	0.0630523	0.260824
rs3825932_chr15_79235347_79235545_T_C_snpctr_alt	-0.583251	1.45814	0.227226	0.50134
rs9920775_chr15_90368174_90368372_T_C_snpctr_ref	-0.318132	0.641852	0.423041	0.687051
rs6496609_chr15_90379533_90379731_C_A_snpctr_alt	-0.980765	7.09807	0.00771671	0.0827469
rs6496609_chr15_90379533_90379731_C_A_snpctr_ref	1.17491	14.3273	0.000153625	0.00992887
rs748508_chr15_90381159_90381357_G_T_snpctr_alt	0.100424	0.0538212	0.816543	0.922676
rs748508_chr15_90381159_90381357_G_T_snpctr_ref	-0.52622	3.00444	0.0830369	0.301614
rs893617_chr15_90381179_90381377_C_T_snpctr_ref	0.182986	0.187815	0.664741	0.849783
rs2118847_chr15_90408748_90408946_C_G_snpctr_alt	0.160188	0.196897	0.657237	0.846119
rs1866476_chr15_90428444_90428642_T_C_snpctr_alt	0.0457839	0.0260595	0.871755	0.947641
rs1866476_chr15_90428444_90428642_T_C_snpctr_ref	0.396464	1.47948	0.223855	0.497712
rs10852123_chr15_90428795_90428993_A_C_snpctr_alt	-0.498362	2.41173	0.120429	0.368222
rs2043880_chr15_90432427_90432625_G_A_snpctr_alt	-0.651593	3.34523	0.0674001	0.270435
rs2043880_chr15_90432427_90432625_G_A_snpctr_ref	-0.195552	0.269553	0.603632	0.815149
rs7166287_chr15_99272976_99273174_C_T_snpctr_alt	-0.26429	0.598537	0.439137	0.700411
rs7166287_chr15_99272976_99273174_C_T_snpctr_ref	0.945098	10.9754	0.000923294	0.0265034
rs4966019_chr15_99274227_99274425_C_T_snpctr_alt	-0.990378	10.5316	0.0011735	0.0303239
rs4966019_chr15_99274227_99274425_C_T_snpctr_ref	-0.373121	0.987823	0.320275	0.601729
rs12898337_chr15_99294256_99294454_T_C_snpctr_ref	0.611638	3.95858	0.0466331	0.22286
rs4966024_chr15_99295471_99295669_G_A_snpctr_alt	-0.384425	0.733709	0.391684	0.662847
rs12911273_chr15_99295551_99295749_C_T_snpctr_ref	0.0588183	0.0191118	0.890046	0.954744
rs12925642_chr16_11171503_11171701_A_G_snpctr_alt	0.0927733	0.0593085	0.807592	0.919387
rs12925642_chr16_11171503_11171701_A_G_snpctr_ref	-0.348613	1.02096	0.31229	0.595169
rs12708715_chr16_11177725_11177923_C_T_snpctr_ref	0.397091	1.20386	0.272552	0.554234
rs12708716_chr16_11179774_11179972_A_G_snpctr_alt	-0.366193	2.15439	0.142163	0.399386
rs12708716_chr16_11179774_11179972_A_G_snpctr_ref	0.226211	1.06748	0.301515	0.584575
rs12924729_chr16_11187684_11187882_G_A_snpctr_alt	-0.387453	0.689676	0.406275	0.673073
rs35732840_chr16_11228256_11228454_T_G_snpctr_alt	0.133298	0.112855	0.736917	0.889591
rs35732840_chr16_11228256_11228454_T_G_snpctr_ref	0.630658	5.9335	0.0148557	0.119584
rs2867880_chr16_11231758_11231956_G_A_snpctr_alt	0.416447	2.69036	0.100957	0.33251
rs2867880_chr16_11231758_11231956_G_A_snpctr_ref	-0.532903	6.38208	0.0115278	0.103759
rs2903692_chr16_11238684_11238882_G_A_snpctr_alt	0.366316	1.06031	0.303146	0.586078
rs4322688_chr16_11238892_11239090_C_G_snpctr_ref	-0.60098	1.3016	0.253922	0.531367
rs12930373_chr16_11239500_11239698_G_A_snpctr_ref	2.10668	25.3648	4.74496e-07	0.000221229
rs12917893_chr16_11239879_11240077_A_T_snpctr_ref	-0.811869	3.04235	0.0811186	0.297895
rs35294447_chr16_11240755_11240953_A_T_snpctr_alt	-0.962614	5.90818	0.0150707	0.120153
rs243324_chr16_11354871_11355069_A_G_snpctr_ref	0.168559	0.0793144	0.778229	0.906981
rs62034322_chr16_28535735_28535933_G_A_snpctr_alt	-0.511151	1.29359	0.255388	0.533437
rs1074631_chr16_28554009_28554207_G_A_snpctr_alt	0.16472	0.437105	0.508523	0.750448
rs1074631_chr16_28554009_28554207_G_A_snpctr_ref	-0.676925	7.54582	0.00601496	0.0726532
rs4787457_chr16_28555301_28555499_A_G_snpctr_alt	0.991502	2.07528	0.149703	0.409335
rs4787457_chr16_28555301_28555499_A_G_snpctr_ref	0.671299	2.76746	0.0961989	0.325107
rs4149406_chr16_28606971_28607169_A_G_snpctr_ref	0.0160483	0.00179255	0.966229	0.986103
rs4149398_chr16_28608839_28609037_C_G_snpctr_alt	-0.115624	0.156631	0.692278	0.865176
rs4149398_chr16_28608839_28609037_C_G_snpctr_ref	-0.361014	0.945927	0.330758	0.610097
rs4788095_chr16_28831260_28831458_T_C_snpctr_ref	-0.567003	2.16799	0.140911	0.398014
rs7189927_chr16_28913688_28913886_T_C_snpctr_alt	0.3624	0.60242	0.437656	0.69929
rs7189927_chr16_28913688_28913886_T_C_snpctr_ref	0.0384725	0.00309714	0.955619	0.982768
rs3803657_chr16_53515860_53516058_T_C_snpctr_alt	0.478389	1.42333	0.232856	0.508639
rs3803657_chr16_53515860_53516058_T_C_snpctr_ref	0.326073	1.19133	0.275061	0.556552
rs76036961_chr16_53768911_53769109_A_G_snpctr_alt	-1.10623	12.3563	0.000439508	0.0176775
rs76036961_chr16_53768911_53769109_A_G_snpctr_ref	-0.080351	0.0428299	0.836046	0.931818
rs9940128_chr16_53800655_53800853_G_A_snpctr_alt	0.390864	1.18276	0.276795	0.557993
rs11642015_chr16_53802395_53802593_C_T_snpctr_alt	0.058046	0.0789521	0.778723	0.906981
rs11642015_chr16_53802395_53802593_C_T_snpctr_ref	0.494327	2.73905	0.097923	0.328741
rs1558902_chr16_53803475_53803673_T_A_snpctr_alt	0.0405703	0.0112924	0.915371	0.966431
rs55872725_chr16_53809024_53809222_C_T_snpctr_alt	0.169781	0.281124	0.595966	0.811045
rs7193144_chr16_53810587_53810785_T_C_snpctr_alt	0.571385	5.24932	0.0219554	0.146953
rs7193144_chr16_53810587_53810785_T_C_snpctr_ref	0.0895474	0.142032	0.706269	0.872216
rs9923233_chr16_53819099_53819297_G_C_snpctr_alt	0.566198	1.59234	0.206993	0.479762
rs11075991_chr16_53819838_53820036_A_T_snpctr_ref	1.26929	8.79175	0.00302596	0.0500415
rs11075992_chr16_53819967_53820165_T_C_snpctr_ref	-0.896303	11.7057	0.000623075	0.0209029
rs7185735_chr16_53822552_53822750_A_G_snpctr_alt	-0.940097	14.6557	0.000129047	0.00864464
rs7185735_chr16_53822552_53822750_A_G_snpctr_ref	-0.114867	0.162588	0.686785	0.862161
rs1981870_chr16_68776147_68776345_G_A_snpctr_alt	0.256509	0.296334	0.58619	0.80545
rs13333528_chr16_68790403_68790601_C_T_snpctr_alt	0.587759	3.37203	0.066312	0.268193
rs13333528_chr16_68790403_68790601_C_T_snpctr_ref	0.77349	1.38004	0.240095	0.515573
rs9928847_chr16_68797794_68797992_C_T_snpctr_alt	-0.430561	2.04153	0.153055	0.413828
rs9928847_chr16_68797794_68797992_C_T_snpctr_ref	0.31112	0.797634	0.371802	0.647114
rs9936621_chr16_68798583_68798781_A_G_snpctr_alt	-0.369291	1.46818	0.225632	0.499822
rs9936621_chr16_68798583_68798781_A_G_snpctr_ref	0.196487	0.492426	0.482847	0.731281
rs17772411_chr16_68810824_68811022_T_C_snpctr_alt	0.191334	0.385537	0.534655	0.768754
rs17772411_chr16_68810824_68811022_T_C_snpctr_ref	-0.627396	2.72145	0.099008	0.330339
rs35648619_chr16_68811638_68811836_C_T_snpctr_alt	0.040081	0.0128859	0.909621	0.96304
rs2161664_chr16_68814217_68814415_C_T_snpctr_ref	0.851867	5.14378	0.0233298	0.151834
rs9928796_chr16_68820619_68820817_A_G_snpctr_alt	-0.894775	10.483	0.00120481	0.0307292
rs9929479_chr16_68821172_68821370_G_C_snpctr_alt	-0.344149	0.648296	0.420722	0.684728
rs12919719_chr16_68822242_68822440_C_G_snpctr_alt	0.976384	5.98889	0.0143963	0.117509
rs12919719_chr16_68822242_68822440_C_G_snpctr_ref	0.106896	0.0716702	0.78892	0.910822
rs12596834_chr16_68823100_68823298_T_C_snpctr_alt	-1.06804	3.82117	0.0506087	0.233742
rs34097984_chr16_68824049_68824247_T_G_snpctr_alt	-0.33239	0.486083	0.48568	0.73379
rs34097984_chr16_68824049_68824247_T_G_snpctr_ref	0.669918	3.00183	0.0831706	0.301723
rs60302411_chr16_68824121_68824319_A_C_snpctr_ref	0.830315	3.83033	0.050333	0.233067
rs17715762_chr16_68828151_68828349_T_G_snpctr_ref	0.311694	0.663717	0.415251	0.680087
rs12928043_chr16_68828786_68828984_G_A_snpctr_ref	-0.901679	2.72034	0.0990769	0.330339
rs17715799_chr16_68830412_68830610_A_T_snpctr_alt	0.221206	0.239795	0.624354	0.828492
rs17715799_chr16_68830412_68830610_A_T_snpctr_ref	0.715104	5.32776	0.0209883	0.142897
rs862320_chr16_69651767_69651965_C_T_snpctr_ref	-1.14371	6.72254	0.0095202	0.0936643
rs12598642_chr16_69848673_69848871_A_G_snpctr_ref	0.306177	0.754236	0.385139	0.656888
rs66473537_chr16_75250763_75250961_G_A_snpctr_alt	-1.04788	7.62918	0.00574314	0.0699499
rs7195161_chr16_75495473_75495671_T_C_snpctr_ref	0.623962	2.12157	0.145238	0.402654
rs1834013_chr16_75496064_75496262_G_T_snpctr_ref	-0.987548	6.11859	0.0133767	0.11274
rs56823429_chr16_81533690_81533888_C_A_snpctr_alt	0.0503943	0.00847237	0.926662	0.970425
rs2925979_chr16_81534691_81534889_T_C_snpctr_alt	0.747378	2.62805	0.10499	0.341258
rs2925979_chr16_81534691_81534889_T_C_snpctr_ref	0.498607	2.63565	0.10449	0.340204
rs11076702_chr16_88774470_88774668_A_C_snpctr_alt	0.0336091	0.0197963	0.888108	0.95401
rs11076702_chr16_88774470_88774668_A_C_snpctr_ref	-0.646465	3.84637	0.0498537	0.231789
rs8059794_chr16_88787289_88787487_C_T_snpctr_alt	0.15447	0.197073	0.657094	0.846119
rs2926776_chr16_88858503_88858701_A_G_snpctr_alt	-0.72212	1.67726	0.195289	0.466453
rs1043246_chr17_3827987_3828185_C_G_snpctr_alt	0.547271	1.67264	0.195905	0.466903
rs9914106_chr17_4066734_4066932_G_A_snpctr_alt	-0.114665	0.146167	0.702225	0.869557
rs9914106_chr17_4066734_4066932_G_A_snpctr_ref	-0.762065	3.05446	0.0805159	0.29671
rs858519_chr17_7531866_7532064_T_C_snpctr_alt	-0.0500166	0.0275999	0.868053	0.94614
rs858518_chr17_7532926_7533124_G_A_snpctr_ref	0.683727	1.45153	0.228282	0.502934
rs55954208_chr17_9776058_9776256_A_C_snpctr_alt	-0.00700814	0.000422997	0.983591	0.993753
rs55954208_chr17_9776058_9776256_A_C_snpctr_ref	0.316483	1.23909	0.265646	0.546386
rs55673552_chr17_9777494_9777692_G_A_snpctr_alt	0.773333	5.31779	0.0211088	0.143299
rs55673552_chr17_9777494_9777692_G_A_snpctr_ref	-0.193926	0.21586	0.642213	0.83835
rs9674498_chr17_9777742_9777940_T_G_snpctr_ref	0.100248	0.0851372	0.770453	0.904188
rs62066057_chr17_9783948_9784146_A_G_snpctr_ref	0.0714556	0.0313849	0.859384	0.941639
rs17810453_chr17_9789367_9789565_A_G_snpctr_alt	0.70346	3.74105	0.053091	0.239398
rs17810453_chr17_9789367_9789565_A_G_snpctr_ref	-1.07006	10.5278	0.00117591	0.0303239
rs1242504_chr17_17367116_17367314_T_C_snpctr_ref	-0.422624	0.948935	0.32999	0.609804
rs11653380_chr17_17403435_17403633_G_A_snpctr_ref	0.837797	4.54278	0.0330578	0.183481
rs7224739_chr17_17632379_17632577_G_A_snpctr_alt	0.226438	0.136697	0.711587	0.875855
rs7224739_chr17_17632379_17632577_G_A_snpctr_ref	-0.52761	2.32571	0.127252	0.377706
rs10908278_chr17_36099853_36100051_T_A_snpctr_alt	1.10588	5.7807	0.0162031	0.124416
rs2305480_chr17_38062097_38062295_G_A_snpctr_alt	-1.57061	17.8795	2.35347e-05	0.00336274
rs684214_chr17_40696816_40697014_C_T_snpctr_alt	-0.00399293	9.36552e-05	0.992279	0.997213
rs34855406_chr17_40731312_40731510_G_C_snpctr_alt	-0.596707	3.08198	0.079164	0.293958
rs34855406_chr17_40731312_40731510_G_C_snpctr_ref	-0.107339	0.0455288	0.831035	0.929164
rs7405889_chr17_45571577_45571775_C_T_snpctr_alt	-0.383765	0.590687	0.442154	0.702528
rs2317826_chr17_45730800_45730998_C_T_snpctr_alt	0.861215	2.87642	0.0898855	0.313684
rs9902779_chr17_57496318_57496516_G_A_snpctr_alt	1.75192	16.8258	4.09726e-05	0.00463666
rs16943520_chr17_57499684_57499882_C_T_snpctr_alt	0.229276	0.43716	0.508496	0.750448
rs12600858_chr17_57504821_57505019_G_A_snpctr_ref	1.63421	16.0585	6.14154e-05	0.00568141
rs2060779_chr17_57505993_57506191_G_A_snpctr_ref	0.482808	0.931714	0.334418	0.613725
rs8075971_chr17_57516287_57516485_T_C_snpctr_ref	0.0193507	0.00290569	0.957011	0.983463
rs57676627_chr17_62203029_62203227_C_T_snpctr_alt	1.15749	6.20744	0.0127215	0.109209
rs887747_chr17_65647895_65648093_G_A_snpctr_ref	0.660416	3.91663	0.0478106	0.225981
rs12602556_chr17_65826762_65826960_A_G_snpctr_alt	-0.0985063	0.102172	0.749238	0.894357
rs12602556_chr17_65826762_65826960_A_G_snpctr_ref	-0.938344	7.33538	0.00676105	0.0767228
rs62084208_chr17_65827344_65827542_C_T_snpctr_alt	-0.263301	1.38559	0.239152	0.514781
rs62084208_chr17_65827344_65827542_C_T_snpctr_ref	0.338769	0.723813	0.394896	0.664437
rs7221651_chr17_65832291_65832489_G_A_snpctr_alt	-1.29849	5.50278	0.0189863	0.135028
rs1976053_chr17_65832903_65833101_C_G_snpctr_ref	1.17362	8.78147	0.00304306	0.0501697
rs2052187_chr17_65834638_65834836_T_C_snpctr_ref	-0.493177	2.76433	0.0963869	0.325365
rs4791046_chr17_65851874_65852072_G_A_snpctr_ref	-1.39707	13.9591	0.000186834	0.0107278
rs8079754_chr17_65887797_65887995_A_G_snpctr_ref	-0.00306227	8.81388e-05	0.992509	0.997213
rs61676547_chr17_65892408_65892606_G_C_snpctr_alt	-0.268486	0.912454	0.339464	0.617463
rs61676547_chr17_65892408_65892606_G_C_snpctr_ref	0.306537	0.913984	0.33906	0.617223
rs3206817_chr17_65892735_65892933_A_G_snpctr_ref	0.488458	1.69386	0.193093	0.464252
rs7216058_chr17_80696523_80696721_A_C_snpctr_alt	-0.422403	2.21076	0.137051	0.392016
rs7216058_chr17_80696523_80696721_A_C_snpctr_ref	0.765715	7.79149	0.00524928	0.0667821
rs7208565_chr17_80696593_80696791_C_T_snpctr_ref	0.764261	3.84699	0.0498354	0.231789
rs75221148_chr18_52614984_52615182_G_C_snpctr_ref	-0.568242	1.90298	0.167746	0.432002
rs1620012_chr18_54661735_54661933_T_C_snpctr_alt	-0.669086	1.47935	0.223877	0.497712
rs17683985_chr18_54669954_54670152_T_C_snpctr_ref	-0.258983	0.750365	0.386361	0.658395
rs56058728_chr19_7241606_7241804_G_A_snpctr_alt	0.194458	0.433572	0.510241	0.751699
rs56058728_chr19_7241606_7241804_G_A_snpctr_ref	-0.259817	0.671654	0.412475	0.677599
rs1366246_chr19_7244173_7244371_A_G_snpctr_alt	-0.906485	5.42018	0.0199054	0.138849
rs1366246_chr19_7244173_7244371_A_G_snpctr_ref	1.46524	5.26978	0.0216988	0.145692
rs75909646_chr19_7244306_7244504_A_T_snpctr_alt	-1.7279	14.1016	0.000173199	0.0105303
rs2900660_chr19_13022760_13022958_C_A_snpctr_ref	0.0522392	0.0158597	0.899783	0.959185
rs2974751_chr19_13052935_13053133_A_C_snpctr_alt	0.15637	0.118921	0.730208	0.885887
rs58542926_chr19_19379450_19379648_C_T_snpctr_alt	-0.101521	0.117786	0.731448	0.886643
rs10401969_chr19_19407619_19407817_T_C_snpctr_alt	1.27422	8.04813	0.00455506	0.0618809
rs4805881_chr19_33896333_33896531_A_C_snpctr_alt	0.777726	8.32755	0.00390484	0.0568935
rs4805881_chr19_33896333_33896531_A_C_snpctr_ref	0.875244	7.79036	0.00525258	0.0667821
rs731839_chr19_33898966_33899164_G_A_snpctr_alt	0.0270482	0.00878309	0.925333	0.969935
rs10408179_chr19_46156905_46157103_T_C_snpctr_ref	0.0867817	0.0398456	0.841783	0.933972
rs10406431_chr19_46156920_46157118_A_G_snpctr_ref	0.548106	1.23452	0.266529	0.547333
rs6509231_chr19_46158194_46158392_A_G_snpctr_alt	0.485986	1.269	0.259954	0.538672
rs10420680_chr19_46158729_46158927_A_G_snpctr_alt	0.568733	2.23226	0.135156	0.390077
rs10420680_chr19_46158729_46158927_A_G_snpctr_ref	0.344948	1.19025	0.275279	0.556767
rs10421259_chr19_46158761_46158959_G_A_snpctr_alt	-0.29269	0.676932	0.410645	0.676731
rs10421259_chr19_46158761_46158959_G_A_snpctr_ref	0.0107053	0.000925127	0.975735	0.990263
rs55698417_chr19_46160039_46160237_C_T_snpctr_alt	-1.09542	8.30942	0.003944	0.0571782
rs55864746_chr19_46160147_46160345_G_A_snpctr_ref	-0.532423	1.40506	0.235879	0.511078
rs8104845_chr19_46161227_46161425_A_G_snpctr_alt	-0.879034	7.97005	0.00475577	0.0633593
rs2238691_chr19_46178944_46179142_G_A_snpctr_ref	-0.710032	2.42829	0.119163	0.366547
rs1800437_chr19_46181293_46181491_G_C_snpctr_alt	0.540857	1.23185	0.267048	0.547485
rs1800437_chr19_46181293_46181491_G_C_snpctr_ref	-0.264202	0.544402	0.460614	0.716238
rs10415551_chr19_47577153_47577351_A_G_snpctr_alt	-0.0287783	0.00703043	0.933178	0.973329
rs10415551_chr19_47577153_47577351_A_G_snpctr_ref	0.0594825	0.0244372	0.875778	0.948881
rs10415740_chr19_47577166_47577364_C_G_snpctr_ref	0.267574	0.529837	0.466675	0.720377
rs11667244_chr19_47580086_47580284_A_G_snpctr_alt	-0.263664	0.190602	0.662416	0.848475
rs10408163_chr19_47597003_47597201_T_C_snpctr_alt	-0.245472	0.492027	0.483025	0.731281
rs11680058_chr2_16574570_16574768_G_A_snpctr_alt	0.905838	7.95036	0.00480778	0.0637537
rs11680058_chr2_16574570_16574768_G_A_snpctr_ref	0.210927	0.562323	0.453326	0.711825
rs55801864_chr2_23922226_23922424_C_T_snpctr_ref	-0.189773	0.186004	0.666264	0.85043
rs17508218_chr2_23976437_23976635_C_T_snpctr_ref	-0.603169	1.71663	0.190127	0.46028
rs17711825_chr2_24124479_24124677_T_C_snpctr_alt	-1.73557	13.165	0.000285232	0.0134059
rs17711825_chr2_24124479_24124677_T_C_snpctr_ref	0.209419	0.418239	0.517817	0.756398
rs4665248_chr2_24167652_24167850_C_A_snpctr_alt	0.353199	1.58775	0.207648	0.479989
rs4665248_chr2_24167652_24167850_C_A_snpctr_ref	0.321091	1.09508	0.295348	0.578066
rs1530016_chr2_25305657_25305855_C_T_snpctr_ref	-0.592597	1.74646	0.186322	0.456399
rs17745923_chr2_25643845_25644043_A_G_snpctr_ref	-0.410192	1.15116	0.283307	0.565354
rs34104763_chr2_25644100_25644298_T_C_snpctr_ref	-0.239135	0.383937	0.535504	0.768982
rs4665812_chr2_26262189_26262387_C_A_snpctr_alt	0.0266354	0.0028037	0.957772	0.983489
rs1550382_chr2_26266778_26266976_T_G_snpctr_ref	-0.426026	1.46254	0.226526	0.500826
rs1550381_chr2_26266847_26267045_A_G_snpctr_ref	1.51271	13.931	0.000189646	0.0108147
rs7599132_chr2_26279711_26279909_T_A_snpctr_alt	-0.579634	1.77539	0.182717	0.45074
rs3910272_chr2_26287743_26287941_T_A_snpctr_alt	-0.638567	4.19985	0.0404276	0.205233
rs3910272_chr2_26287743_26287941_T_A_snpctr_ref	0.449378	3.20112	0.073588	0.282896
rs3955310_chr2_26290729_26290927_T_G_snpctr_ref	-0.280989	0.951686	0.32929	0.609411
rs2384322_chr2_26291047_26291245_C_G_snpctr_alt	0.485674	2.47497	0.115671	0.362145
rs4233709_chr2_26291394_26291592_T_C_snpctr_ref	1.14649	5.76	0.0163951	0.125315
rs4233710_chr2_26291466_26291664_G_A_snpctr_alt	0.644015	16.4479	5.00061e-05	0.00494161
rs4233710_chr2_26291466_26291664_G_A_snpctr_ref	0.0939661	0.245218	0.620462	0.826338
rs11126364_chr2_26314416_26314614_A_G_snpctr_alt	-0.48155	1.40188	0.236409	0.51162
rs13030858_chr2_26315352_26315550_G_A_snpctr_alt	-0.697097	1.64135	0.20014	0.471947
rs6758545_chr2_26322516_26322714_A_G_snpctr_alt	0.301904	0.590027	0.442409	0.702646
rs6758545_chr2_26322516_26322714_A_G_snpctr_ref	-0.865655	4.76795	0.0289943	0.169862
rs2117279_chr2_26325429_26325627_C_G_snpctr_ref	-0.884085	3.52965	0.0602806	0.255317
rs2289022_chr2_26350037_26350235_G_T_snpctr_ref	-0.5637	1.99032	0.158308	0.419372
rs13007198_chr2_26351931_26352129_T_C_snpctr_ref	0.781551	4.27714	0.0386282	0.201443
rs28699126_chr2_26357195_26357393_C_T_snpctr_alt	0.96655	6.36582	0.0116339	0.104151
rs2289021_chr2_26362416_26362614_G_T_snpctr_ref	0.350067	0.56141	0.453693	0.711825
rs12615303_chr2_27140474_27140672_C_T_snpctr_alt	0.211832	0.357717	0.549777	0.781011
rs1866655_chr2_27208768_27208966_T_A_snpctr_alt	0.73256	9.18655	0.002438	0.044503
rs1866655_chr2_27208768_27208966_T_A_snpctr_ref	0.91973	11.8771	0.000568297	0.020287
rs71441090_chr2_27927869_27928067_G_A_snpctr_ref	-0.247883	0.569821	0.45033	0.709618
rs921069_chr2_43206823_43207021_A_G_snpctr_alt	0.75633	4.77864	0.0288149	0.169544
rs7573628_chr2_43208942_43209140_G_A_snpctr_ref	-0.496083	2.78261	0.0952927	0.323829
rs10168092_chr2_43208974_43209172_A_G_snpctr_alt	-0.515255	1.90247	0.167802	0.432051
rs3953604_chr2_43426654_43426852_G_C_snpctr_ref	0.510343	1.09241	0.295939	0.578766
rs2052927_chr2_43436655_43436853_G_A_snpctr_alt	-0.118538	0.143072	0.705246	0.871773
rs2052927_chr2_43436655_43436853_G_A_snpctr_ref	1.59997	24.7001	6.69797e-07	0.000289154
rs17406174_chr2_43557385_43557583_C_G_snpctr_alt	0.0968944	0.139791	0.708489	0.873675
rs17406174_chr2_43557385_43557583_C_G_snpctr_ref	0.274068	1.24936	0.263675	0.543387
rs55877805_chr2_43557498_43557696_G_C_snpctr_ref	-0.105769	0.0450811	0.831855	0.92965
rs13411629_chr2_43566891_43567089_T_C_snpctr_alt	0.199395	0.166382	0.683347	0.860341
rs72790907_chr2_43575096_43575294_C_T_snpctr_alt	-0.785862	6.17308	0.0129708	0.110669
rs13411485_chr2_43575885_43576083_C_G_snpctr_ref	-0.404559	0.774697	0.378768	0.652353
rs79629200_chr2_43602833_43603031_T_G_snpctr_ref	-1.30424	3.92569	0.0475536	0.225411
rs17039131_chr2_43652299_43652497_A_C_snpctr_alt	-0.047772	0.0221326	0.881735	0.951712
rs7586101_chr2_43669752_43669950_T_C_snpctr_ref	0.207423	0.26247	0.608429	0.818119
rs7609256_chr2_43672400_43672598_A_C_snpctr_ref	0.792547	3.62261	0.0569994	0.247751
rs7556744_chr2_43672696_43672894_A_G_snpctr_ref	-0.196581	0.299776	0.584023	0.804451
rs12105710_chr2_43679040_43679238_G_A_snpctr_alt	1.45525	16.9022	3.93551e-05	0.00458723
rs17030818_chr2_43680219_43680417_C_T_snpctr_alt	0.668205	5.04553	0.0246895	0.156064
rs76282560_chr2_43682536_43682734_G_A_snpctr_alt	-0.225356	0.510091	0.475099	0.7259
rs7599799_chr2_43685394_43685592_A_G_snpctr_alt	-0.959641	7.65241	0.00566964	0.0696368
rs7599799_chr2_43685394_43685592_A_G_snpctr_ref	-1.47336	11.0846	0.000870471	0.0256866
rs6746058_chr2_43687443_43687641_T_C_snpctr_ref	-0.712578	2.59848	0.106967	0.344992
rs17039133_chr2_43694471_43694669_A_G_snpctr_ref	0.502022	1.34877	0.245492	0.520928
rs13405776_chr2_43739022_43739220_C_T_snpctr_alt	0.134209	0.148408	0.700062	0.868413
rs7570748_chr2_43739662_43739860_C_A_snpctr_alt	-0.599658	2.14164	0.143348	0.401072
rs10189235_chr2_43745421_43745619_C_G_snpctr_ref	-1.17093	4.11512	0.0425014	0.212172
rs11892788_chr2_54784009_54784207_T_C_snpctr_alt	0.378902	1.15898	0.281677	0.563648
rs4455199_chr2_54792011_54792209_T_C_snpctr_ref	0.458163	3.68337	0.0549576	0.243847
rs7607451_chr2_54814116_54814314_C_T_snpctr_alt	-1.37996	10.3957	0.00126307	0.031722
rs4530405_chr2_54830586_54830784_T_C_snpctr_alt	0.211564	0.318946	0.572242	0.795854
rs2941595_chr2_54844323_54844521_A_G_snpctr_alt	1.03622	9.58793	0.00195861	0.040408
rs2941595_chr2_54844323_54844521_A_G_snpctr_ref	0.397477	1.62843	0.20192	0.473956
rs2941591_chr2_54907945_54908143_C_A_snpctr_alt	-0.649244	2.02651	0.154575	0.415337
rs2941591_chr2_54907945_54908143_C_A_snpctr_ref	0.972945	2.08725	0.148533	0.407749
rs243018_chr2_60586608_60586806_C_G_snpctr_ref	1.10391	10.0851	0.00149472	0.0349614
rs2249105_chr2_65287797_65287995_A_G_snpctr_alt	-0.0327698	0.0132672	0.9083	0.96238
rs2249105_chr2_65287797_65287995_A_G_snpctr_ref	0.429722	1.98286	0.15909	0.420583
rs2252867_chr2_65296181_65296379_T_C_snpctr_alt	0.403895	1.31175	0.252078	0.529657
rs2723087_chr2_65298183_65298381_T_A_snpctr_ref	-0.0342885	0.0130962	0.90889	0.962751
rs6546123_chr2_65303483_65303681_T_C_snpctr_alt	-0.490367	2.69899	0.100412	0.331971
rs6741255_chr2_65306806_65307004_C_T_snpctr_alt	-0.309116	1.45927	0.227047	0.501263
rs1420184_chr2_65315781_65315979_G_C_snpctr_alt	-0.530683	3.81839	0.0506931	0.233826
rs1420185_chr2_65315804_65316002_G_A_snpctr_alt	-0.165783	0.0927064	0.760764	0.899064
rs1420185_chr2_65315804_65316002_G_A_snpctr_ref	-1.10761	9.90557	0.00164779	0.0367888
rs6713746_chr2_65324393_65324591_G_C_snpctr_alt	-1.20535	12.5896	0.00038789	0.0163947
rs7563866_chr2_65330979_65331177_A_G_snpctr_alt	-0.211915	0.333945	0.563345	0.789228
rs7590690_chr2_65331035_65331233_G_A_snpctr_alt	0.529623	2.7865	0.0950616	0.323444
rs6736982_chr2_65335670_65335868_C_T_snpctr_alt	0.538914	0.980607	0.322049	0.603214
rs11126029_chr2_65338165_65338363_C_T_snpctr_ref	1.76496	16.5727	4.68209e-05	0.00487272
rs12465024_chr2_65345632_65345830_C_G_snpctr_alt	-1.09383	8.87326	0.00289378	0.0488804
rs2422436_chr2_65346270_65346468_G_A_snpctr_ref	0.813627	4.07593	0.0434982	0.214473
rs4494728_chr2_65589414_65589612_C_T_snpctr_alt	-0.333985	0.951685	0.329291	0.609411
rs4494728_chr2_65589414_65589612_C_T_snpctr_ref	-0.309754	0.506417	0.476694	0.72727
rs10153675_chr2_65649481_65649679_G_A_snpctr_ref	-0.875014	5.8409	0.0156579	0.122319
rs12469728_chr2_68942439_68942637_A_C_snpctr_alt	-0.472545	2.31474	0.128153	0.378547
rs7593224_chr2_68942556_68942754_C_A_snpctr_alt	-0.146988	0.163173	0.686252	0.86198
rs1160542_chr2_100832056_100832254_G_A_snpctr_ref	-0.413336	2.26643	0.132204	0.385821
rs11122800_chr2_121305505_121305703_A_G_snpctr_ref	0.389355	1.23792	0.265872	0.546493
rs58884021_chr2_121317238_121317436_T_G_snpctr_alt	0.100493	0.0398627	0.841749	0.933972
rs58884021_chr2_121317238_121317436_T_G_snpctr_ref	-0.831784	5.79394	0.0160816	0.123891
rs9784137_chr2_121325809_121326007_G_A_snpctr_alt	-0.663259	2.10913	0.146423	0.405039
rs66708965_chr2_121369088_121369286_C_T_snpctr_alt	0.264002	0.643296	0.42252	0.686587
rs66708965_chr2_121369088_121369286_C_T_snpctr_ref	1.13463	13.9127	0.000191501	0.0108147
rs6430148_chr2_147841693_147841891_C_T_snpctr_ref	-0.412468	2.22678	0.135636	0.390771
rs6704803_chr2_158349452_158349650_C_T_snpctr_alt	-0.540894	1.69764	0.192596	0.463535
rs6704803_chr2_158349452_158349650_C_T_snpctr_ref	-1.22156	5.44839	0.0195864	0.137945
rs6709864_chr2_158360763_158360961_C_G_snpctr_alt	-1.72062	13.216	0.000277576	0.0132058
rs7572970_chr2_161136557_161136755_A_G_snpctr_ref	0.787077	5.5088	0.018921	0.13494
rs1128249_chr2_165528525_165528723_G_T_snpctr_ref	-0.185242	0.219066	0.639752	0.836919
rs573225_chr2_169757442_169757640_G_A_snpctr_ref	-0.226857	0.482299	0.487383	0.735206
rs184170328_chr2_169770392_169770590_A_G_snpctr_alt	-0.260625	0.338739	0.560558	0.788353
rs3755158_chr2_169792089_169792287_C_G_snpctr_ref	-0.0985887	0.0609607	0.804984	0.918271
rs10930661_chr2_175294808_175295006_C_T_snpctr_alt	0.311063	0.599281	0.438853	0.700338
rs10930661_chr2_175294808_175295006_C_T_snpctr_ref	0.15711	0.343968	0.557548	0.786015
rs12995528_chr2_175303146_175303344_G_C_snpctr_ref	0.39332	1.70944	0.191058	0.461152
rs4274624_chr2_191958557_191958755_C_T_snpctr_alt	-0.239873	0.222936	0.636812	0.834829
rs11571297_chr2_204744904_204745102_T_C_snpctr_alt	0.1191	0.0967899	0.755716	0.897368
rs4674276_chr2_219122681_219122879_A_T_snpctr_ref	0.387387	0.710471	0.399287	0.668116
rs4674277_chr2_219122682_219122880_G_T_snpctr_ref	0.0266851	0.00447344	0.946674	0.979446
rs6758540_chr2_219138526_219138724_A_G_snpctr_alt	-0.444594	0.504698	0.477443	0.727746
rs6758540_chr2_219138526_219138724_A_G_snpctr_ref	-0.16831	0.133194	0.715143	0.877768
rs2292550_chr2_219140189_219140387_G_C_snpctr_ref	-0.197344	0.257183	0.612062	0.820406
rs3817266_chr2_219142495_219142693_C_T_snpctr_alt	-1.05772	6.71453	0.00956305	0.0937453
rs2292552_chr2_219143228_219143426_T_C_snpctr_alt	-0.200744	0.290081	0.590169	0.807964
rs2292552_chr2_219143228_219143426_T_C_snpctr_ref	0.919763	7.81904	0.00516985	0.0662924
rs12987180_chr2_219143990_219144188_G_A_snpctr_alt	0.241539	0.355504	0.551014	0.781626
rs6729058_chr2_219148270_219148468_G_A_snpctr_alt	-0.972939	4.54151	0.0330825	0.183481
rs4672882_chr2_219149540_219149738_C_T_snpctr_ref	0.266646	0.274592	0.600268	0.813123
rs113414093_chr2_219859072_219859270_G_A_snpctr_ref	0.020169	0.00410935	0.948887	0.980751
rs1515104_chr2_227092306_227092504_T_A_snpctr_alt	0.0272911	0.00551929	0.940778	0.976508
rs1515104_chr2_227092306_227092504_T_A_snpctr_ref	-0.538475	2.60174	0.106746	0.344756
rs2713560_chr2_227164338_227164536_C_T_snpctr_ref	-0.715114	3.07912	0.0793034	0.294289
rs16822640_chr2_227647808_227648006_G_T_snpctr_alt	1.45613	8.26075	0.00405114	0.0582245
rs1407038_chr20_6603721_6603919_A_G_snpctr_alt	0.478362	1.6745	0.195656	0.466903
rs2145271_chr20_6626041_6626239_T_A_snpctr_alt	-0.843646	3.74381	0.0530035	0.239275
rs2145272_chr20_6626119_6626317_G_A_snpctr_alt	-0.276164	1.18214	0.276921	0.558
rs2145272_chr20_6626119_6626317_G_A_snpctr_ref	0.71163	5.36388	0.0205579	0.140789
rs7263632_chr20_25058036_25058234_T_C_snpctr_alt	0.793133	6.94584	0.00840142	0.0868147
rs2284377_chr20_32586583_32586781_T_C_snpctr_ref	0.15392	0.1063	0.744397	0.892508
rs1055857_chr20_32613774_32613972_A_G_snpctr_alt	0.583896	4.47195	0.0344557	0.188198
rs1055857_chr20_32613774_32613972_A_G_snpctr_ref	-0.0202989	0.00490946	0.94414	0.978085
rs1883524_chr20_32626008_32626206_G_A_snpctr_alt	-0.0885562	0.0946768	0.758314	0.898439
rs1883524_chr20_32626008_32626206_G_A_snpctr_ref	-0.0648947	0.059732	0.80692	0.91913
rs4911146_chr20_32639948_32640146_C_G_snpctr_alt	0.0165003	0.000781576	0.977697	0.991519
rs4911146_chr20_32639948_32640146_C_G_snpctr_ref	0.17951	0.248571	0.618083	0.824582
rs3787230_chr20_32640173_32640371_A_G_snpctr_alt	-0.755203	3.92265	0.0476397	0.225727
rs2284389_chr20_32656742_32656940_C_G_snpctr_alt	-0.522086	1.55963	0.21172	0.485137
rs2284389_chr20_32656742_32656940_C_G_snpctr_ref	-1.22824	4.05717	0.043984	0.215639
rs190789_chr20_42349885_42350083_C_T_snpctr_alt	0.657304	3.61103	0.0573976	0.248616
rs191304120_chr20_43013962_43014160_G_A_snpctr_alt	-0.367422	0.878169	0.348704	0.625345
rs191304120_chr20_43013962_43014160_G_A_snpctr_ref	-0.624022	2.96736	0.0849604	0.304989
rs4239702_chr20_44749152_44749350_T_C_snpctr_alt	-0.619165	5.10588	0.0238448	0.153363
rs4239702_chr20_44749152_44749350_T_C_snpctr_ref	-0.652949	3.18121	0.0744896	0.284254
rs6091115_chr20_48831921_48832119_T_C_snpctr_alt	-0.773299	2.6234	0.105299	0.341693
rs6091115_chr20_48831921_48832119_T_C_snpctr_ref	-0.677631	4.37604	0.0364476	0.194788
rs11699802_chr20_48832036_48832234_C_T_snpctr_alt	0.477019	1.38377	0.23946	0.515067
rs35173765_chr20_48832764_48832962_G_A_snpctr_ref	0.0862249	0.0320812	0.85785	0.941091
rs6123193_chr20_51237804_51238002_C_T_snpctr_alt	-0.192473	0.651442	0.419598	0.684128
rs6123193_chr20_51237804_51238002_C_T_snpctr_ref	-0.227033	0.463558	0.495966	0.740866
rs6064709_chr20_57379751_57379949_G_A_snpctr_alt	1.18554	9.60803	0.00193728	0.0402512
rs736266_chr20_57387253_57387451_A_T_snpctr_ref	1.04282	8.51805	0.0035164	0.0544761
rs911301_chr20_57387259_57387457_C_G_snpctr_alt	-0.229402	0.357477	0.549911	0.781092
rs4810144_chr20_57391834_57392032_T_C_snpctr_alt	0.450234	1.83796	0.17519	0.441233
rs6026544_chr20_57394321_57394519_C_T_snpctr_alt	-0.435337	1.61873	0.203269	0.475036
rs6070625_chr20_57394529_57394727_C_G_snpctr_alt	0.0655064	0.0265143	0.870651	0.947276
rs6026545_chr20_57395031_57395229_T_A_snpctr_ref	-0.255514	0.737168	0.39057	0.662082
rs58269830_chr20_62696387_62696585_G_T_snpctr_ref	0.225763	0.862514	0.353036	0.629685
rs79282051_chr22_30150296_30150494_G_T_snpctr_alt	-0.927162	6.75001	0.00937472	0.0929972
rs79282051_chr22_30150296_30150494_G_T_snpctr_ref	0.600735	2.90411	0.088354	0.310291
rs73883310_chr22_30168370_30168568_T_C_snpctr_ref	1.09955	14.2423	0.000160715	0.0101259
rs77302496_chr22_30178051_30178249_C_A_snpctr_alt	0.0923838	0.0981425	0.75407	0.897139
rs77302496_chr22_30178051_30178249_C_A_snpctr_ref	-1.06276	9.52189	0.00203036	0.0407729
rs140147_chr22_30184500_30184698_G_A_snpctr_alt	-0.502069	2.35243	0.125088	0.375073
rs140149_chr22_30185514_30185712_C_T_snpctr_alt	-0.117853	0.0967313	0.755788	0.897368
rs73392888_chr22_30192593_30192791_G_C_snpctr_alt	-0.29594	1.02632	0.311025	0.593534
rs73392888_chr22_30192593_30192791_G_C_snpctr_ref	0.619357	4.05848	0.0439501	0.215607
rs713657_chr22_30211777_30211975_A_G_snpctr_alt	-0.375563	1.68442	0.194338	0.465996
rs17711377_chr22_30212887_30213085_C_T_snpctr_alt	-0.711778	3.28273	0.0700124	0.27682
rs17711377_chr22_30212887_30213085_C_T_snpctr_ref	-0.112764	0.124999	0.723674	0.882153
rs3958027_chr22_30244736_30244934_A_T_snpctr_ref	-0.203226	0.457836	0.498637	0.743427
rs2349227_chr22_30256990_30257188_C_T_snpctr_alt	-0.090802	0.0698756	0.791518	0.911909
rs2349227_chr22_30256990_30257188_C_T_snpctr_ref	0.351043	0.884026	0.347101	0.624174
rs5763559_chr22_30258258_30258456_A_G_snpctr_ref	-1.54398	8.40426	0.00374342	0.0561912
rs2107674_chr22_30309787_30309985_T_G_snpctr_alt	-0.137879	0.139289	0.708989	0.87394
rs36608_chr22_30342092_30342290_A_G_snpctr_alt	-0.318448	1.16875	0.279659	0.561716
rs36608_chr22_30342092_30342290_A_G_snpctr_ref	-0.692448	5.23852	0.0220921	0.147221
rs73883349_chr22_30366176_30366374_A_G_snpctr_ref	-1.43017	5.42118	0.0198939	0.138849
rs3747149_chr22_30369677_30369875_C_T_snpctr_alt	1.02808	4.61868	0.0316255	0.178167
rs3747149_chr22_30369677_30369875_C_T_snpctr_ref	-0.606502	3.44212	0.063554	0.261947
rs3788420_chr22_30376820_30377018_T_G_snpctr_ref	-0.75973	2.3889	0.1222	0.371066
rs5763670_chr22_30383659_30383857_C_G_snpctr_alt	-0.0399782	0.0085508	0.926324	0.970364
rs41281623_chr22_30424157_30424355_G_A_snpctr_alt	0.200129	0.149212	0.69929	0.868228
rs41281623_chr22_30424157_30424355_G_A_snpctr_ref	0.35271	0.744923	0.388089	0.659988
rs11552852_chr22_30424278_30424476_C_T_snpctr_alt	0.142395	0.270396	0.603066	0.815101
rs5763923_chr22_30675118_30675316_A_C_snpctr_alt	-1.24061	6.31086	0.0120001	0.105644
rs2108093_chr22_30679288_30679486_A_G_snpctr_alt	0.513225	2.7398	0.0978767	0.328737
rs2108093_chr22_30679288_30679486_A_G_snpctr_ref	-0.744171	3.61755	0.057173	0.248025
rs4339043_chr22_30735809_30736007_A_G_snpctr_alt	0.318491	0.937624	0.33289	0.612293
rs117001013_chr22_32348742_32348940_C_T_snpctr_alt	0.609379	1.99818	0.157488	0.419035
rs117001013_chr22_32348742_32348940_C_T_snpctr_ref	-0.0128697	0.002239	0.96226	0.984992
rs1883126_chr22_32363726_32363924_C_T_snpctr_ref	-0.0290583	0.0151827	0.901934	0.959736
rs78078590_chr22_32370388_32370586_G_A_snpctr_alt	-0.233137	0.691617	0.405615	0.672751
rs78078590_chr22_32370388_32370586_G_A_snpctr_ref	-0.818744	8.1249	0.00436613	0.0604413
rs142944126_chr22_32373096_32373294_A_G_snpctr_ref	0.96239	2.13336	0.144125	0.401777
rs117959136_chr22_32373126_32373324_T_C_snpctr_alt	0.299004	0.454976	0.499981	0.744511
rs117535757_chr22_32373338_32373536_A_G_snpctr_alt	0.300959	1.21009	0.271313	0.552872
rs117535757_chr22_32373338_32373536_A_G_snpctr_ref	0.616038	6.8162	0.00903345	0.0906924
rs75074953_chr22_32374215_32374413_C_A_snpctr_alt	0.213126	0.596645	0.439861	0.700987
rs75074953_chr22_32374215_32374413_C_A_snpctr_ref	1.1251	8.80014	0.00301207	0.0499412
rs138005336_chr22_32375021_32375219_C_T_snpctr_alt	0.043634	0.0237137	0.877616	0.949903
rs138005336_chr22_32375021_32375219_C_T_snpctr_ref	1.64956	18.4381	1.75516e-05	0.0029226
rs140936892_chr22_32378035_32378233_C_T_snpctr_alt	0.0307563	0.00777428	0.92974	0.972254
rs146721300_chr22_32379297_32379495_G_A_snpctr_alt	0.0765932	0.0330155	0.855817	0.940277
rs117792024_chr22_32379345_32379543_G_A_snpctr_ref	0.164314	0.233059	0.629265	0.830909
rs77418985_chr22_32380820_32381018_C_G_snpctr_alt	0.397881	2.32301	0.127473	0.377828
rs77418985_chr22_32380820_32381018_C_G_snpctr_ref	-0.0406446	0.0215971	0.883164	0.952103
rs74928243_chr22_32439582_32439780_C_T_snpctr_alt	0.129513	0.0975844	0.754748	0.897139
rs17683011_chr22_32445847_32446045_A_G_snpctr_ref	0.54331	4.00557	0.0453501	0.219846
rs117338064_chr22_32447048_32447246_A_C_snpctr_alt	1.09961	11.9785	0.000538166	0.0198508
rs4821029_chr22_32449860_32450058_A_G_snpctr_alt	-0.481835	1.4219	0.233091	0.508761
rs4821029_chr22_32449860_32450058_A_G_snpctr_ref	-0.316823	0.733177	0.391855	0.662847
rs4821030_chr22_32449887_32450085_C_A_snpctr_ref	0.340687	0.56796	0.451071	0.710401
rs77099614_chr22_32452660_32452858_A_G_snpctr_alt	0.284132	1.68047	0.194862	0.466322
rs17683704_chr22_32505942_32506140_A_G_snpctr_alt	-0.544445	1.61363	0.203982	0.475522
rs17683704_chr22_32505942_32506140_A_G_snpctr_ref	0.454941	1.68186	0.194678	0.466322
rs33954001_chr22_32505951_32506149_C_G_snpctr_alt	0.559667	3.60684	0.0575425	0.249104
rs33954397_chr22_32506044_32506242_C_T_snpctr_alt	0.414739	1.96095	0.161411	0.423262
rs33954397_chr22_32506044_32506242_C_T_snpctr_ref	0.120643	0.201651	0.653391	0.844487
rs229531_chr22_37585637_37585835_T_C_snpctr_alt	-0.639066	3.8024	0.0511792	0.235045
rs229542_chr22_37592007_37592205_T_C_snpctr_alt	-0.0216054	0.00144832	0.969642	0.987346
rs2143921_chr22_43141360_43141558_T_G_snpctr_alt	0.119349	0.0687088	0.793226	0.912449
rs2143921_chr22_43141360_43141558_T_G_snpctr_ref	0.360814	0.813443	0.367104	0.641428
rs3747207_chr22_44324756_44324954_G_A_snpctr_alt	-0.0191867	0.00372826	0.951312	0.981281
rs3747207_chr22_44324756_44324954_G_A_snpctr_ref	-0.131241	0.0790904	0.778534	0.906981
rs2294915_chr22_44340805_44341003_C_T_snpctr_ref	0.641328	3.2241	0.0725618	0.281083
rs308952_chr3_12195523_12195721_A_G_snpctr_alt	-0.426403	0.657737	0.41736	0.68217
rs308950_chr3_12202767_12202965_C_G_snpctr_alt	-1.55129	9.56548	0.00198271	0.040408
rs2012444_chr3_12375857_12376055_C_T_snpctr_alt	-0.210611	0.186294	0.666019	0.85038
rs2012444_chr3_12375857_12376055_C_T_snpctr_ref	1.72132	7.66751	0.00562239	0.069297
rs13085211_chr3_12383166_12383364_G_A_snpctr_alt	-0.00667707	0.000264949	0.987013	0.995296
rs4684847_chr3_12386238_12386436_C_T_snpctr_alt	-0.553439	3.79392	0.0514391	0.235678
rs17036328_chr3_12390385_12390583_T_C_snpctr_alt	0.328769	0.841192	0.359056	0.634596
rs9872031_chr3_12496362_12496560_G_A_snpctr_ref	-0.0384339	0.0105788	0.918079	0.967218
rs1495132_chr3_23251365_23251563_C_G_snpctr_alt	0.807818	3.23069	0.0722704	0.280421
rs1495132_chr3_23251365_23251563_C_G_snpctr_ref	-0.958985	6.9218	0.00851513	0.087447
rs74507955_chr3_23336881_23337079_C_T_snpctr_alt	-0.195153	0.20593	0.649976	0.842939
rs76001520_chr3_23382588_23382786_G_T_snpctr_alt	0.336133	1.22264	0.268842	0.549855
rs76001520_chr3_23382588_23382786_G_T_snpctr_ref	-0.420403	1.62108	0.202942	0.474617
rs74509211_chr3_23527573_23527771_C_T_snpctr_alt	-0.568876	3.68034	0.0550575	0.243998
rs74509211_chr3_23527573_23527771_C_T_snpctr_ref	0.0576958	0.0240493	0.87676	0.949504
rs6793308_chr3_49424184_49424382_C_T_snpctr_alt	0.453255	0.779171	0.377395	0.651549
rs9871380_chr3_49438122_49438320_G_A_snpctr_alt	-0.854415	4.17244	0.0410865	0.207351
rs11706370_chr3_49440992_49441190_G_A_snpctr_alt	-1.65048	9.33477	0.00224846	0.0429831
rs11706370_chr3_49440992_49441190_G_A_snpctr_ref	-0.31466	0.63364	0.426023	0.689493
rs9814873_chr3_49454013_49454211_A_G_snpctr_ref	-0.792509	6.14793	0.0131566	0.111454
rs10640_chr3_49454178_49454376_G_A_snpctr_alt	0.25609	0.498517	0.480152	0.729473
rs10640_chr3_49454178_49454376_G_A_snpctr_ref	-0.255455	0.447652	0.503452	0.746762
rs11922013_chr3_49458256_49458454_G_C_snpctr_ref	-0.410963	0.923916	0.336449	0.615353
rs9827021_chr3_49514665_49514863_C_A_snpctr_alt	0.595231	2.57337	0.108676	0.348385
rs7630869_chr3_49522444_49522642_C_T_snpctr_alt	0.386219	0.75121	0.386093	0.658035
rs6766131_chr3_49538833_49539031_T_C_snpctr_alt	0.146564	0.185988	0.666277	0.85043
rs6766131_chr3_49538833_49539031_T_C_snpctr_ref	-1.23374	9.77113	0.00177274	0.0383078
rs13079082_chr3_49574709_49574907_C_G_snpctr_ref	-0.810254	7.65875	0.00564976	0.0694659
rs56116382_chr3_49606089_49606287_A_C_snpctr_ref	-0.415091	1.10604	0.292945	0.575436
rs9812791_chr3_49682212_49682410_G_A_snpctr_alt	-0.218483	0.403897	0.525083	0.761653
rs9812791_chr3_49682212_49682410_G_A_snpctr_ref	-0.106407	0.0595957	0.807136	0.919287
rs13316695_chr3_49684818_49685016_C_G_snpctr_alt	-0.542988	2.83857	0.0920259	0.317918
rs13316695_chr3_49684818_49685016_C_G_snpctr_ref	-0.125882	0.0788775	0.778824	0.906981
rs6804655_chr3_49738846_49739044_C_T_snpctr_ref	0.682653	6.27719	0.0122302	0.106829
rs11710675_chr3_49751801_49751999_C_A_snpctr_ref	-0.576211	2.07909	0.149329	0.40897
rs17331151_chr3_52844435_52844633_C_T_snpctr_alt	-0.439012	1.10372	0.29345	0.575747
rs17331151_chr3_52844435_52844633_C_T_snpctr_ref	-0.322022	0.873537	0.349978	0.626467
rs17331178_chr3_52847445_52847643_C_A_snpctr_alt	0.301893	1.10559	0.293042	0.575436
rs17331178_chr3_52847445_52847643_C_A_snpctr_ref	-0.245984	0.573408	0.448908	0.708979
rs11720228_chr3_52877171_52877369_G_A_snpctr_alt	-0.517632	3.58735	0.0582211	0.250971
rs11720228_chr3_52877171_52877369_G_A_snpctr_ref	-0.562742	2.8406	0.0919096	0.31761
rs2253685_chr3_53119604_53119802_G_A_snpctr_ref	-0.180188	0.176819	0.674121	0.855769
rs1078968_chr3_53123387_53123585_G_A_snpctr_alt	0.104022	0.102698	0.748616	0.894357
rs1078968_chr3_53123387_53123585_G_A_snpctr_ref	0.4185	2.04755	0.152452	0.413166
rs7653734_chr3_58372786_58372984_T_C_snpctr_alt	-0.458338	2.65807	0.103026	0.337133
rs7653734_chr3_58372786_58372984_T_C_snpctr_ref	-0.241416	0.927966	0.335392	0.614684
rs7612923_chr3_58374334_58374532_A_G_snpctr_ref	0.381685	1.26026	0.261602	0.540668
rs4076852_chr3_58375187_58375385_G_A_snpctr_ref	-0.57561	1.96349	0.161141	0.423262
rs3774723_chr3_63962240_63962438_G_A_snpctr_alt	-0.175593	0.333941	0.563347	0.789228
rs4368494_chr3_64701288_64701486_G_A_snpctr_ref	0.386235	0.834039	0.361107	0.636241
rs4616635_chr3_64702176_64702374_C_G_snpctr_alt	-0.996182	8.61886	0.003327	0.05255
rs4616635_chr3_64702176_64702374_C_G_snpctr_ref	0.0464977	0.0155476	0.900769	0.959547
rs13080180_chr3_72793613_72793811_C_T_snpctr_alt	1.00184	16.0251	6.25069e-05	0.00571957
rs13080180_chr3_72793613_72793811_C_T_snpctr_ref	1.13645	32.8842	9.78129e-09	1.26679e-05
rs4928098_chr3_100213985_100214183_A_G_snpctr_alt	-0.738739	4.83067	0.0279578	0.166496
rs4928098_chr3_100213985_100214183_A_G_snpctr_ref	-0.397701	1.03668	0.308594	0.59154
rs11926280_chr3_100220203_100220401_A_G_snpctr_alt	-1.56709	10.2899	0.00133762	0.0328238
rs4132537_chr3_100220208_100220406_A_G_snpctr_ref	-0.211285	0.0725036	0.787726	0.910654
rs72964564_chr3_123054671_123054869_A_C_snpctr_alt	0.177489	0.0982754	0.753909	0.897139
rs569255_chr3_124925835_124926033_G_A_snpctr_alt	-0.624792	3.9852	0.0459017	0.221115
rs649961_chr3_124926538_124926736_T_C_snpctr_alt	1.13109	11.7586	0.000605629	0.0208236
rs649961_chr3_124926538_124926736_T_C_snpctr_ref	0.982455	16.2072	5.67789e-05	0.00541663
rs28593605_chr3_129314340_129314538_G_A_snpctr_alt	1.20048	9.98764	0.00157594	0.0362312
rs1344673_chr3_141125135_141125333_C_T_snpctr_ref	-0.4366	1.78807	0.181161	0.449376
rs113861493_chr3_141128151_141128349_A_G_snpctr_ref	0.448295	1.16565	0.280296	0.562232
rs16851397_chr3_141134719_141134917_A_G_snpctr_alt	-0.800639	3.21533	0.0729513	0.281944
rs16851397_chr3_141134719_141134917_A_G_snpctr_ref	-0.0598848	0.0346868	0.852253	0.938579
rs73872719_chr3_141134876_141135074_T_C_snpctr_alt	0.292328	0.800916	0.37082	0.645887
rs75206890_chr3_141153446_141153644_A_C_snpctr_ref	0.228082	0.347528	0.555516	0.784956
rs79767329_chr3_141155245_141155443_G_T_snpctr_ref	-0.126587	0.176493	0.674405	0.855769
rs62271373_chr3_150066441_150066639_T_A_snpctr_alt	0.416176	0.785001	0.375616	0.650547
rs62271373_chr3_150066441_150066639_T_A_snpctr_ref	-0.436821	1.97826	0.159573	0.421384
rs115107088_chr3_152004632_152004830_G_A_snpctr_ref	-0.00797467	0.000606152	0.980358	0.992494
rs77798730_chr3_152051613_152051811_G_A_snpctr_alt	0.104975	0.0977305	0.75457	0.897139
rs77798730_chr3_152051613_152051811_G_A_snpctr_ref	0.0721277	0.050704	0.821843	0.924385
rs77956190_chr3_152051625_152051823_G_C_snpctr_alt	0.543312	1.40672	0.235602	0.510821
rs17435271_chr3_152064835_152065033_G_A_snpctr_ref	0.268977	0.536753	0.463781	0.718861
rs1995250_chr3_152069127_152069325_T_A_snpctr_alt	0.483624	1.9869	0.158665	0.419937
rs1995250_chr3_152069127_152069325_T_A_snpctr_ref	0.1643	0.30774	0.57907	0.800764
rs11923684_chr3_152081355_152081553_C_T_snpctr_alt	-1.08476	4.28123	0.0385355	0.201331
rs11919180_chr3_152108726_152108924_T_A_snpctr_alt	-1.35919	7.8169	0.005176	0.0662983
rs11919180_chr3_152108726_152108924_T_A_snpctr_ref	-1.04802	5.53704	0.0186181	0.133876
rs77923853_chr3_152144909_152145107_T_G_snpctr_ref	-0.358856	1.11993	0.289933	0.571912
rs73011743_chr3_152158096_152158294_C_T_snpctr_alt	-0.0866221	0.074025	0.785564	0.909415
rs73011743_chr3_152158096_152158294_C_T_snpctr_ref	-1.19707	16.2446	5.56688e-05	0.00536261
rs4679993_chr3_152368228_152368426_A_T_snpctr_ref	-0.194941	0.251727	0.615862	0.822655
rs79153733_chr3_152529876_152530074_G_A_snpctr_alt	0.0425079	0.0159691	0.89944	0.959185
rs79153733_chr3_152529876_152530074_G_A_snpctr_ref	-0.43146	1.3017	0.253903	0.531367
rs75417759_chr3_152529928_152530126_C_T_snpctr_ref	-0.494436	1.06002	0.303212	0.586108
rs1449348_chr3_168224956_168225154_C_T_snpctr_alt	-0.343041	4.25445	0.0391477	0.202442
rs1449348_chr3_168224956_168225154_C_T_snpctr_ref	0.11574	0.332712	0.564066	0.789643
rs7644261_chr3_170676035_170676233_C_G_snpctr_ref	-0.224878	0.200303	0.654476	0.844803
rs8192675_chr3_170724784_170724982_T_C_snpctr_ref	1.14721	8.13094	0.00435162	0.0603122
rs12633493_chr3_171778255_171778453_C_T_snpctr_alt	-1.69859	12.9729	0.000316036	0.0144459
rs13089972_chr3_171798595_171798793_T_A_snpctr_alt	-0.928887	4.43344	0.0352413	0.1908
rs13089972_chr3_171798595_171798793_T_A_snpctr_ref	0.922878	6.21706	0.0126525	0.10884
rs4148579_chr3_183685150_183685348_T_C_snpctr_ref	-0.0890583	0.0775231	0.780683	0.907518
rs6791345_chr3_183698493_183698691_T_C_snpctr_ref	-0.164399	0.101694	0.749806	0.894695
rs6802849_chr3_183698844_183699042_A_C_snpctr_alt	1.81745	15.1881	9.73154e-05	0.00736564
rs6802849_chr3_183698844_183699042_A_C_snpctr_ref	-0.0391068	0.00564316	0.940118	0.976172
rs3887925_chr3_186665546_186665744_C_T_snpctr_ref	0.453227	1.18676	0.275985	0.557324
rs4012260_chr3_186669770_186669968_A_G_snpctr_alt	0.0705993	0.0547956	0.814919	0.922472
rs56187241_chr4_738176_738374_C_T_snpctr_ref	1.04024	5.37426	0.020436	0.140698
rs17721766_chr4_744439_744637_C_T_snpctr_alt	0.561043	2.82149	0.0930102	0.319519
rs28420833_chr4_6279405_6279603_G_A_snpctr_ref	-0.87469	3.14061	0.0763651	0.288342
rs4476672_chr4_6281397_6281595_A_G_snpctr_alt	-0.142129	0.299716	0.58406	0.804451
rs4476672_chr4_6281397_6281595_A_G_snpctr_ref	-0.842326	5.75043	0.0164846	0.125667
rs4343789_chr4_6285129_6285327_C_G_snpctr_alt	-0.336245	0.732947	0.39193	0.662847
rs4688985_chr4_6285616_6285814_A_G_snpctr_alt	-0.788779	5.91096	0.015047	0.120123
rs4688985_chr4_6285616_6285814_A_G_snpctr_ref	0.323106	0.667739	0.413841	0.678665
rs4689392_chr4_6285796_6285994_G_A_snpctr_alt	-0.280781	0.517394	0.471956	0.724117
rs4689392_chr4_6285796_6285994_G_A_snpctr_ref	-0.092411	0.0556059	0.813581	0.922032
rs3821941_chr4_6286855_6287053_A_G_snpctr_alt	-1.03426	7.90835	0.00492071	0.0647357
rs4689393_chr4_6287142_6287340_T_C_snpctr_ref	-0.619687	0.79622	0.372226	0.647223
rs4688988_chr4_6287357_6287555_C_T_snpctr_alt	0.616308	2.06016	0.151195	0.411182
rs4688988_chr4_6287357_6287555_C_T_snpctr_ref	-0.664352	2.01175	0.156085	0.417157
rs12508672_chr4_6287866_6288064_G_A_snpctr_alt	0.150638	0.142263	0.706042	0.872216
rs13128674_chr4_6294418_6294616_C_T_snpctr_alt	0.18887	0.275796	0.59947	0.812779
rs13128674_chr4_6294418_6294616_C_T_snpctr_ref	-0.461723	1.13006	0.287764	0.569856
rs10026334_chr4_6294508_6294706_G_A_snpctr_alt	-0.561866	2.88485	0.0894164	0.312751
rs10026334_chr4_6294508_6294706_G_A_snpctr_ref	-0.218343	0.436197	0.508964	0.750567
rs13130845_chr4_6297547_6297745_A_C_snpctr_alt	-0.151566	0.197299	0.65691	0.846119
rs13130845_chr4_6297547_6297745_A_C_snpctr_ref	-0.0327042	0.00714833	0.932621	0.973329
rs4481292_chr4_6298276_6298474_C_T_snpctr_alt	1.00971	6.75415	0.00935298	0.0929398
rs4501291_chr4_6298483_6298681_C_T_snpctr_alt	-0.0244289	0.00417838	0.94846	0.980684
rs4689397_chr4_6299288_6299486_G_A_snpctr_alt	-1.86759	19.7129	8.99927e-06	0.00194251
rs881796_chr4_6299814_6300012_C_T_snpctr_ref	-0.538339	1.96593	0.16088	0.422919
rs4234731_chr4_6299815_6300013_A_G_snpctr_alt	-0.135223	0.233243	0.62913	0.830856
rs4234731_chr4_6299815_6300013_A_G_snpctr_ref	-0.419081	1.30412	0.253463	0.531266
rs10517086_chr4_26085412_26085610_G_A_snpctr_alt	0.215488	0.426768	0.513579	0.753939
rs10517086_chr4_26085412_26085610_G_A_snpctr_ref	-0.405809	2.18363	0.139485	0.395102
rs16878091_chr4_26088029_26088227_G_A_snpctr_alt	0.164683	0.208581	0.647882	0.841825
rs16878091_chr4_26088029_26088227_G_A_snpctr_ref	-0.727467	4.53271	0.033253	0.184166
rs17657367_chr4_52715565_52715763_G_A_snpctr_ref	-0.0876223	0.0548646	0.814805	0.922472
rs4865382_chr4_52732091_52732289_G_T_snpctr_alt	-0.41679	3.76366	0.0523777	0.238192
rs4865382_chr4_52732091_52732289_G_T_snpctr_ref	-0.0876229	0.077939	0.78011	0.907518
rs6818147_chr4_52747475_52747673_G_A_snpctr_alt	0.548955	1.1542	0.282672	0.564807
rs10434449_chr4_52750553_52750751_G_T_snpctr_alt	-0.964741	5.52042	0.0187957	0.134539
rs28600948_chr4_52797866_52798064_T_A_snpctr_alt	0.718339	2.61927	0.105573	0.342296
rs1996617_chr4_52798525_52798723_T_C_snpctr_alt	0.56254	2.79487	0.0945664	0.32267
rs6817471_chr4_83582982_83583180_C_G_snpctr_alt	-0.937988	2.85309	0.0911983	0.31656
rs6824451_chr4_89722966_89723164_G_A_snpctr_alt	1.14863	3.74386	0.0530018	0.239275
rs6824451_chr4_89722966_89723164_G_A_snpctr_ref	-0.609247	1.85588	0.173101	0.438468
rs2167750_chr4_89729975_89730173_C_T_snpctr_ref	0.728943	4.1015	0.0428451	0.212828
rs2285720_chr4_106083677_106083875_C_T_snpctr_ref	-0.539891	1.92521	0.165283	0.428311
rs1597445_chr4_144689597_144689795_A_G_snpctr_ref	0.401106	0.844775	0.358035	0.633847
rs13147465_chr4_153515940_153516138_T_C_snpctr_alt	0.781166	4.32037	0.0376588	0.1988
rs13147465_chr4_153515940_153516138_T_C_snpctr_ref	0.0615705	0.0388727	0.843701	0.934719
rs4696137_chr4_153518874_153519072_A_G_snpctr_alt	0.869092	2.03387	0.153828	0.413901
rs10000702_chr4_157692232_157692430_G_A_snpctr_alt	0.973155	3.50199	0.061295	0.257276
rs72695645_chr4_185713509_185713707_G_A_snpctr_ref	-0.0322998	0.00830611	0.927383	0.970775
rs60175581_chr4_185715507_185715705_G_A_snpctr_alt	1.00462	5.37043	0.0204809	0.140789
rs60175581_chr4_185715507_185715705_G_A_snpctr_ref	-0.0262296	0.00566118	0.940023	0.976172
rs116401167_chr4_185715586_185715784_T_C_snpctr_alt	0.153139	0.130083	0.718346	0.879648
rs116401167_chr4_185715586_185715784_T_C_snpctr_ref	-0.658997	2.24588	0.13397	0.388254
rs115657925_chr4_185715587_185715785_G_A_snpctr_ref	-1.64475	13.3028	0.000265012	0.0128439
rs111537480_chr4_185715590_185715788_A_G_snpctr_alt	0.179387	0.316816	0.573527	0.796705
rs111537480_chr4_185715590_185715788_A_G_snpctr_ref	0.628325	3.47984	0.0621209	0.258787
rs735948_chr4_185716390_185716588_C_T_snpctr_ref	1.12805	9.27819	0.00231899	0.0434568
rs72695653_chr4_185716507_185716705_C_T_snpctr_ref	0.127614	0.162639	0.686739	0.862161
rs72695661_chr4_185717203_185717401_T_C_snpctr_alt	-0.292295	0.594428	0.440712	0.701767
rs58730668_chr4_185717660_185717858_T_C_snpctr_alt	-0.831011	7.26512	0.00703067	0.0785709
rs12504993_chr4_185718387_185718585_T_C_snpctr_alt	0.883338	3.41083	0.0647699	0.264503
rs12500940_chr4_185718507_185718705_C_A_snpctr_ref	0.509402	3.9677	0.0463811	0.222111
rs56851466_chr4_185718677_185718875_T_C_snpctr_alt	-0.3129	0.761687	0.382801	0.654912
rs56851466_chr4_185718677_185718875_T_C_snpctr_ref	0.0080627	0.000155585	0.990048	0.996453
rs17250977_chr5_14753646_14753844_A_G_snpctr_alt	-0.367812	0.796129	0.372253	0.647223
rs147581833_chr5_14755820_14756018_C_T_snpctr_alt	0.442714	0.721947	0.395506	0.665176
rs76549217_chr5_14768667_14768865_C_T_snpctr_alt	0.132038	0.111063	0.738938	0.889878
rs76549217_chr5_14768667_14768865_C_T_snpctr_ref	0.328373	2.06523	0.150693	0.410679
rs13163179_chr5_51819414_51819612_C_G_snpctr_alt	0.140095	0.134271	0.714044	0.877202
rs13163179_chr5_51819414_51819612_C_G_snpctr_ref	0.422722	1.87798	0.170564	0.435698
rs35006_chr5_53442626_53442824_C_G_snpctr_alt	0.174884	0.281086	0.59599	0.811045
rs40270_chr5_55804453_55804651_A_C_snpctr_ref	-0.449811	0.913544	0.339176	0.617338
rs464605_chr5_55807271_55807469_C_T_snpctr_ref	0.956293	5.69242	0.0170384	0.128211
rs392794_chr5_55808243_55808441_C_T_snpctr_alt	0.7512	5.45584	0.019503	0.137607
rs173964_chr5_55809366_55809564_A_G_snpctr_ref	0.962984	8.33976	0.00387867	0.0566538
rs256904_chr5_55810206_55810404_A_T_snpctr_alt	-0.406971	0.969382	0.324834	0.605449
rs465983_chr5_55812031_55812229_A_G_snpctr_ref	0.374251	0.914756	0.338856	0.617044
rs457587_chr5_55845817_55846015_A_G_snpctr_alt	-0.0996956	0.101479	0.750061	0.894853
rs11743303_chr5_55859853_55860051_A_G_snpctr_ref	-0.726233	4.74098	0.0294523	0.171558
rs9687833_chr5_55861502_55861700_G_A_snpctr_alt	0.765457	2.51346	0.112878	0.356409
rs9687833_chr5_55861502_55861700_G_A_snpctr_ref	0.775106	4.96815	0.0258183	0.160073
rs41106_chr5_56144958_56145156_G_T_snpctr_alt	-0.798237	3.89874	0.0483224	0.227207
rs7732130_chr5_76434905_76435103_G_A_snpctr_alt	-0.154867	0.174189	0.676415	0.856635
rs1717565_chr5_78440270_78440468_T_C_snpctr_alt	-1.32271	6.5314	0.0105987	0.0992767
rs12189006_chr5_78539573_78539771_G_T_snpctr_alt	0.594495	2.36961	0.123718	0.373139
rs2607145_chr5_78552301_78552499_A_G_snpctr_alt	0.306286	0.510162	0.475069	0.7259
rs10040098_chr5_95674167_95674365_C_T_snpctr_ref	0.497211	1.2831	0.257323	0.535217
rs9285019_chr5_95719195_95719393_C_T_snpctr_alt	-0.775434	1.98086	0.1593	0.42087
rs7700417_chr5_95720260_95720458_T_C_snpctr_alt	0.713628	2.71051	0.0996891	0.331281
rs7700417_chr5_95720260_95720458_T_C_snpctr_ref	-0.840944	2.14663	0.142884	0.400472
rs2882298_chr5_95727076_95727274_A_G_snpctr_alt	0.0276771	0.0223216	0.881235	0.951521
rs2882298_chr5_95727076_95727274_A_G_snpctr_ref	-0.409339	2.98982	0.0837894	0.302931
rs138337556_chr5_101232845_101233043_A_G_snpctr_alt	0.847508	4.66184	0.0308402	0.175959
rs138337556_chr5_101232845_101233043_A_G_snpctr_ref	0.599628	2.98812	0.0838777	0.303062
rs2569018_chr5_102597644_102597842_A_G_snpctr_ref	1.44155	20.2597	6.7611e-06	0.00153617
rs2288787_chr5_102600607_102600805_A_G_snpctr_alt	1.07505	9.41659	0.00215031	0.0418431
rs35803_chr5_102606843_102607041_A_G_snpctr_alt	-1.07966	6.71288	0.00957188	0.0937453
rs35803_chr5_102606843_102607041_A_G_snpctr_ref	-0.228448	0.324632	0.568837	0.792916
rs35800_chr5_102608582_102608780_C_G_snpctr_alt	-0.415132	2.54141	0.110895	0.352398
rs35800_chr5_102608582_102608780_C_G_snpctr_ref	-0.299875	0.405969	0.524023	0.760697
rs2561477_chr5_102608825_102609023_G_A_snpctr_alt	0.296997	0.781565	0.376663	0.651102
rs2561477_chr5_102608825_102609023_G_A_snpctr_ref	-0.261603	0.631398	0.426843	0.69034
rs2431575_chr5_133394129_133394327_A_G_snpctr_alt	0.0626128	0.00991376	0.920687	0.967851
rs2429078_chr5_133394472_133394670_T_C_snpctr_alt	-0.646177	2.00345	0.156942	0.418129
rs2429079_chr5_133394666_133394864_A_G_snpctr_alt	-0.0626527	0.010838	0.917085	0.96703
rs2429080_chr5_133394698_133394896_T_C_snpctr_alt	-0.681625	5.91764	0.01499	0.120063
rs2429080_chr5_133394698_133394896_T_C_snpctr_ref	-0.599417	1.9245	0.165361	0.428418
rs918475_chr5_133399143_133399341_G_C_snpctr_alt	0.053803	0.0416016	0.838381	0.932904
rs918475_chr5_133399143_133399341_G_C_snpctr_ref	0.208847	0.55898	0.454672	0.712402
rs4704731_chr5_156461494_156461692_C_G_snpctr_alt	-0.492887	3.27063	0.0705305	0.277363
rs4704731_chr5_156461494_156461692_C_G_snpctr_ref	0.311589	0.662925	0.415529	0.680158
rs2946176_chr5_157925764_157925962_G_T_snpctr_alt	0.925176	4.56053	0.032717	0.182345
rs10476255_chr5_157939912_157940110_C_T_snpctr_alt	0.0794864	0.0564585	0.812184	0.921703
rs10476255_chr5_157939912_157940110_C_T_snpctr_ref	0.495482	2.86872	0.0903165	0.314498
rs13358101_chr5_157946202_157946400_C_A_snpctr_alt	0.0776198	0.0836608	0.772396	0.90452
rs13358101_chr5_157946202_157946400_C_A_snpctr_ref	-0.076362	0.0805773	0.776517	0.906558
rs2860432_chr5_157946691_157946889_A_G_snpctr_alt	0.178836	0.241698	0.622983	0.827991
rs6878978_chr5_157950026_157950224_G_T_snpctr_ref	-0.12458	0.162177	0.68716	0.862488
rs970916_chr5_157977324_157977522_A_G_snpctr_ref	-0.524693	1.48157	0.22353	0.497252
rs35490440_chr5_168040522_168040720_G_C_snpctr_alt	-0.208766	0.613755	0.433377	0.695696
rs35490440_chr5_168040522_168040720_G_C_snpctr_ref	-0.162071	0.406298	0.523854	0.760594
rs76052955_chr6_7213808_7214006_A_C_snpctr_alt	0.00375353	9.11085e-05	0.992384	0.997213
rs17672692_chr6_7214400_7214598_C_T_snpctr_ref	0.185265	0.254996	0.613579	0.821218
rs76823979_chr6_7236564_7236762_C_T_snpctr_ref	-0.21899	0.366784	0.544762	0.777331
rs77510523_chr6_7239954_7240152_A_T_snpctr_alt	-0.0576911	0.0301868	0.862067	0.94279
rs77510523_chr6_7239954_7240152_A_T_snpctr_ref	0.185999	0.147768	0.700677	0.86884
rs3778321_chr6_7250171_7250369_G_A_snpctr_alt	-0.49785	1.61558	0.203709	0.47536
rs9505097_chr6_7255551_7255749_C_T_snpctr_alt	0.641781	4.07127	0.0436185	0.214673
rs9505097_chr6_7255551_7255749_C_T_snpctr_ref	-0.285317	0.573911	0.448709	0.708904
rs9348441_chr6_20680579_20680777_T_A_snpctr_alt	-0.709563	1.84597	0.174253	0.440297
rs79920061_chr6_25857821_25858019_G_A_snpctr_alt	0.0141669	0.00137484	0.970422	0.987881
rs3132089_chr6_31429911_31430109_G_A_snpctr_ref	0.540155	1.78277	0.18181	0.449835
rs3128986_chr6_31433594_31433792_T_C_snpctr_alt	-0.116984	0.093983	0.759173	0.898551
rs3131619_chr6_31434232_31434430_A_T_snpctr_alt	-0.0257452	0.00258093	0.959483	0.983877
rs3094013_chr6_31434267_31434465_G_A_snpctr_alt	0.613872	4.59739	0.0320207	0.179612
rs3094013_chr6_31434267_31434465_G_A_snpctr_ref	-0.220026	0.294003	0.587667	0.806433
rs3094005_chr6_31464948_31465146_G_T_snpctr_ref	-0.12554	0.241376	0.623214	0.82804
rs3130631_chr6_31566069_31566267_C_G_snpctr_alt	-0.778504	3.06154	0.0801657	0.296075
rs3101018_chr6_31705765_31705963_C_T_snpctr_alt	0.177488	0.231909	0.630112	0.831494
rs2736425_chr6_31765885_31766083_G_A_snpctr_ref	0.672041	2.43773	0.118448	0.365479
rs433061_chr6_32014729_32014927_G_A_snpctr_ref	-0.987031	5.9239	0.0149369	0.119907
rs41269028_chr6_34211139_34211337_C_T_snpctr_ref	-0.910796	3.55418	0.0593956	0.25341
rs34298980_chr6_40409144_40409342_T_C_snpctr_alt	-0.53878	0.896736	0.343659	0.62081
rs34298980_chr6_40409144_40409342_T_C_snpctr_ref	-0.753203	3.71283	0.0539958	0.241417
rs11967262_chr6_43760228_43760426_C_G_snpctr_alt	-0.801311	2.14008	0.143494	0.401287
rs68137036_chr6_43820116_43820314_A_G_snpctr_alt	0.127605	0.0693245	0.792323	0.91213
rs1665908_chr6_107423425_107423623_A_T_snpctr_alt	1.54256	15.5456	8.0539e-05	0.00656478
rs12528822_chr6_109661442_109661640_G_C_snpctr_ref	0.691761	5.62702	0.0176856	0.130141
rs9487068_chr6_109671746_109671944_G_C_snpctr_alt	-0.0151066	0.00212519	0.963231	0.985285
rs34292461_chr6_109673381_109673579_C_T_snpctr_ref	0.25449	0.142155	0.706148	0.872216
rs11757877_chr6_109681783_109681981_T_C_snpctr_ref	-0.722151	3.20545	0.0733933	0.282521
rs3757234_chr6_109706191_109706389_A_G_snpctr_ref	-0.451625	1.19612	0.274099	0.556118
rs12190996_chr6_109800775_109800973_C_T_snpctr_ref	0.338836	0.66309	0.415471	0.680158
rs10782162_chr6_109806164_109806362_T_A_snpctr_alt	0.694476	7.79475	0.00523982	0.0667821
rs2750418_chr6_117259076_117259274_A_G_snpctr_alt	0.247445	0.219756	0.639226	0.836606
rs2750416_chr6_117259450_117259648_A_G_snpctr_ref	-0.229669	0.331136	0.564991	0.790391
rs1632019_chr6_117259481_117259679_C_T_snpctr_alt	0.596492	3.38006	0.0659896	0.267819
rs1632019_chr6_117259481_117259679_C_T_snpctr_ref	0.424998	1.00068	0.317146	0.599526
rs1761879_chr6_117260131_117260329_A_G_snpctr_alt	-0.479725	2.74019	0.097853	0.328737
rs1761879_chr6_117260131_117260329_A_G_snpctr_ref	0.25724	0.68474	0.407959	0.674397
rs2186037_chr6_127454930_127455128_A_G_snpctr_ref	0.188459	0.218733	0.640007	0.837065
rs2503111_chr6_127468089_127468287_G_A_snpctr_alt	0.69294	2.14166	0.143347	0.401072
rs2503111_chr6_127468089_127468287_G_A_snpctr_ref	0.0980138	0.0832489	0.772942	0.90452
rs7750208_chr6_137286801_137286999_C_T_snpctr_ref	-0.33235	0.266933	0.605397	0.816644
rs6570127_chr6_137286833_137287031_T_C_snpctr_ref	-0.286049	0.481001	0.487969	0.735614
rs11154898_chr6_137288979_137289177_C_T_snpctr_ref	-0.193855	0.335599	0.562381	0.789228
rs6931516_chr6_137290158_137290356_A_G_snpctr_alt	0.183574	0.22032	0.638796	0.836326
rs6932154_chr6_137290243_137290441_G_A_snpctr_ref	0.191523	0.111499	0.738444	0.889878
rs957986_chr6_137291860_137292058_G_C_snpctr_alt	-0.811575	5.84813	0.0155936	0.122171
rs957986_chr6_137291860_137292058_G_C_snpctr_ref	0.0370259	0.00857867	0.926205	0.970348
rs957985_chr6_137291872_137292070_G_A_snpctr_alt	-0.417672	1.27977	0.257943	0.536123
rs960235_chr6_137292213_137292411_T_C_snpctr_alt	-0.101935	0.0640292	0.800237	0.916553
rs960235_chr6_137292213_137292411_T_C_snpctr_ref	0.510522	1.64022	0.200295	0.472121
rs13199053_chr6_137971759_137971957_T_C_snpctr_alt	0.00953742	0.000303829	0.986093	0.994712
rs13199053_chr6_137971759_137971957_T_C_snpctr_ref	0.543723	4.75856	0.029153	0.170672
rs67178054_chr6_137980775_137980973_C_T_snpctr_alt	-0.316971	1.15808	0.281864	0.563774
rs67178054_chr6_137980775_137980973_C_T_snpctr_ref	0.936391	6.87942	0.00871938	0.0883766
rs67355614_chr6_137982561_137982759_C_T_snpctr_alt	0.482014	1.19102	0.275125	0.556552
rs67355614_chr6_137982561_137982759_C_T_snpctr_ref	-0.535178	1.19904	0.273514	0.555318
rs634869_chr6_139831658_139831856_T_C_snpctr_ref	-0.548772	1.20516	0.272292	0.553995
rs17585915_chr6_139835505_139835703_T_G_snpctr_alt	0.813441	3.04533	0.0809694	0.297628
rs9371280_chr6_153414174_153414372_T_C_snpctr_alt	0.893326	5.30487	0.0212658	0.143555
rs3870365_chr6_153426833_153427031_C_G_snpctr_alt	0.126712	0.0835288	0.772571	0.90452
rs3870365_chr6_153426833_153427031_C_G_snpctr_ref	0.303003	0.937237	0.332989	0.612293
rs9383649_chr6_153428003_153428201_A_G_snpctr_ref	-0.854702	2.6969	0.100543	0.332002
rs6934121_chr6_153448153_153448351_C_T_snpctr_ref	-0.0914674	0.0776088	0.780564	0.907518
rs486359_chr6_160774342_160774540_G_C_snpctr_alt	-0.331589	0.618116	0.431748	0.694803
rs695174_chr6_160775411_160775609_G_A_snpctr_ref	-0.426176	2.03741	0.15347	0.413854
rs518295_chr6_160775479_160775677_G_T_snpctr_alt	-0.686178	2.98417	0.0840825	0.303285
rs543159_chr6_160775918_160776116_C_A_snpctr_ref	-0.138679	0.186134	0.666154	0.85043
rs924043_chr6_170378926_170379124_T_C_snpctr_alt	-0.471828	1.80537	0.179065	0.447029
rs924043_chr6_170378926_170379124_T_C_snpctr_ref	-0.957468	8.76208	0.00307558	0.0503147
rs78840640_chr7_23434507_23434705_C_G_snpctr_alt	0.965722	12.5881	0.000388207	0.0163947
rs78840640_chr7_23434507_23434705_C_G_snpctr_ref	0.0948658	0.0941069	0.75902	0.898551
rs10266759_chr7_26855183_26855381_G_A_snpctr_ref	0.326483	0.460939	0.497185	0.742117
rs3801828_chr7_26855185_26855383_C_A_snpctr_ref	-0.682055	1.74794	0.186136	0.456183
rs1635852_chr7_28189312_28189510_T_C_snpctr_alt	0.642411	2.90541	0.0882828	0.310276
rs55949129_chr7_44134105_44134303_A_G_snpctr_alt	-1.01954	7.10057	0.00770594	0.0827076
rs730497_chr7_44223622_44223820_G_A_snpctr_ref	0.0416031	0.0140736	0.905567	0.960969
rs2908286_chr7_44234638_44234836_C_T_snpctr_alt	0.990892	8.50934	0.00353328	0.0544761
rs4607517_chr7_44235569_44235767_G_A_snpctr_alt	-0.814269	9.70905	0.00183363	0.0390014
rs4607517_chr7_44235569_44235767_G_A_snpctr_ref	0.644372	2.59207	0.1074	0.345772
rs138917529_chr7_44235595_44235793_A_T_snpctr_ref	-0.116653	0.0409321	0.839669	0.933579
rs917793_chr7_44245754_44245952_A_T_snpctr_alt	0.451083	1.06647	0.301745	0.584825
rs2075066_chr7_44265080_44265278_G_A_snpctr_alt	1.27767	10.882	0.000971027	0.0271837
rs12668316_chr7_50806061_50806259_C_T_snpctr_ref	-0.180924	0.193734	0.659827	0.847487
rs917072_chr7_51020709_51020907_T_A_snpctr_alt	0.521408	0.893788	0.344453	0.621604
rs917072_chr7_51020709_51020907_T_A_snpctr_ref	0.196291	0.180859	0.670636	0.853938
rs11765215_chr7_51022061_51022259_A_C_snpctr_alt	-1.41599	5.86046	0.0154848	0.122035
rs714052_chr7_72864770_72864968_A_G_snpctr_alt	-1.14634	5.83993	0.0156664	0.122319
rs13234131_chr7_73025876_73026074_A_G_snpctr_alt	-0.178861	0.196227	0.657784	0.846456
rs34062580_chr7_73033460_73033658_G_A_snpctr_ref	0.384426	0.947277	0.330413	0.610058
rs7786630_chr7_75680817_75681015_C_T_snpctr_ref	0.00296951	5.90694e-05	0.993868	0.997635
rs6964005_chr7_75682784_75682982_C_T_snpctr_alt	-0.485375	0.991766	0.319311	0.600998
rs6964005_chr7_75682784_75682982_C_T_snpctr_ref	-0.446513	1.36785	0.242182	0.518053
rs848445_chr7_77572362_77572560_T_C_snpctr_alt	0.249771	0.267024	0.605335	0.816644
rs7783739_chr7_89801688_89801886_T_C_snpctr_ref	-0.248929	0.531023	0.466177	0.720181
rs7777282_chr7_89822206_89822404_A_G_snpctr_alt	-0.494774	3.36698	0.0665156	0.268644
rs7777282_chr7_89822206_89822404_A_G_snpctr_ref	0.341815	0.926934	0.335661	0.614684
rs2106274_chr7_89880449_89880647_C_T_snpctr_ref	-0.11179	0.122623	0.726207	0.883719
rs3747800_chr7_89899389_89899587_G_T_snpctr_alt	-0.433152	0.743986	0.388387	0.660303
rs3747800_chr7_89899389_89899587_G_T_snpctr_ref	0.0398637	0.0110158	0.91641	0.966939
rs56376556_chr7_102038219_102038417_C_T_snpctr_ref	0.269725	0.693445	0.404995	0.672336
rs55849741_chr7_102583970_102584168_C_G_snpctr_alt	0.284747	0.754699	0.384992	0.656831
rs55849741_chr7_102583970_102584168_C_G_snpctr_ref	0.14204	0.11505	0.734467	0.888761
rs34298216_chr7_117506711_117506909_T_A_snpctr_alt	0.112143	0.129346	0.719111	0.879996
rs34298216_chr7_117506711_117506909_T_A_snpctr_ref	0.719805	4.98397	0.0255832	0.159379
rs4731113_chr7_123283850_123284048_T_C_snpctr_ref	0.443051	2.87756	0.0898219	0.313682
rs13237475_chr7_128572383_128572581_C_T_snpctr_ref	-1.92062	11.1123	0.000857582	0.0255199
rs2070197_chr7_128588901_128589099_T_C_snpctr_ref	-0.233859	0.283132	0.594655	0.810479
rs17424602_chr7_128687841_128688039_A_G_snpctr_alt	1.51249	19.0483	1.27452e-05	0.00235806
rs13240595_chr7_128731678_128731876_C_A_snpctr_alt	0.589228	2.84341	0.091749	0.317526
rs13240595_chr7_128731678_128731876_C_A_snpctr_ref	-0.778331	4.31781	0.0377154	0.198919
rs2402996_chr7_130016904_130017102_C_T_snpctr_alt	-0.00739062	0.000705568	0.978809	0.992
rs2402996_chr7_130016904_130017102_C_T_snpctr_ref	-0.166992	0.152966	0.695717	0.866917
rs5011387_chr7_130017050_130017248_C_T_snpctr_alt	-1.26148	19.9391	7.99477e-06	0.00175825
rs3823579_chr7_130017275_130017473_T_C_snpctr_alt	-0.66063	2.23906	0.134563	0.389197
rs2268382_chr7_130026938_130027136_A_C_snpctr_alt	0.305006	1.15672	0.282146	0.564195
rs2268382_chr7_130026938_130027136_A_C_snpctr_ref	0.112326	0.125472	0.723174	0.881859
rs6977416_chr7_150542612_150542810_G_A_snpctr_alt	-0.676441	2.42068	0.119743	0.366927
rs6977416_chr7_150542612_150542810_G_A_snpctr_ref	0.120244	0.259495	0.610467	0.819342
rs6459733_chr7_156930451_156930649_G_C_snpctr_alt	-0.094585	0.0593659	0.807501	0.919387
rs6459733_chr7_156930451_156930649_G_C_snpctr_ref	-0.675415	3.23956	0.0718799	0.280118
rs6459734_chr7_156935355_156935553_A_G_snpctr_alt	-0.282028	0.679353	0.40981	0.675922
rs6459734_chr7_156935355_156935553_A_G_snpctr_ref	-0.708951	3.16045	0.0754422	0.286036
rs7798816_chr7_156940475_156940673_A_G_snpctr_alt	0.189461	0.590247	0.442324	0.702646
rs7798816_chr7_156940475_156940673_A_G_snpctr_ref	0.139939	0.168711	0.68126	0.859139
rs3808317_chr7_156944361_156944559_A_G_snpctr_alt	0.295502	1.0579	0.303695	0.586653
rs3808317_chr7_156944361_156944559_A_G_snpctr_ref	0.303521	0.71522	0.397716	0.666731
rs7806314_chr7_156946804_156947002_A_T_snpctr_ref	-0.549281	2.63102	0.104794	0.340815
rs6951298_chr7_156949050_156949248_T_C_snpctr_alt	0.522146	1.96095	0.161411	0.423262
rs6951298_chr7_156949050_156949248_T_C_snpctr_ref	-0.0477016	0.0134801	0.90757	0.962132
rs6459738_chr7_156998433_156998631_T_G_snpctr_alt	-0.112079	0.0530691	0.817806	0.923
rs6459739_chr7_156998764_156998962_A_T_snpctr_ref	0.102577	0.0759207	0.782904	0.90834
rs2006844_chr7_157002752_157002950_G_A_snpctr_ref	-0.245668	0.530781	0.466279	0.720242
rs886677_chr7_157003683_157003881_T_A_snpctr_alt	-0.0852902	0.0684764	0.793568	0.912662
rs886677_chr7_157003683_157003881_T_A_snpctr_ref	-0.015364	0.0015674	0.96842	0.986968
rs330946_chr8_9022078_9022276_A_C_snpctr_alt	0.234142	0.311636	0.576678	0.799096
rs330946_chr8_9022078_9022276_A_C_snpctr_ref	0.737796	7.50997	0.00613585	0.0733304
rs378974_chr8_9026540_9026738_C_T_snpctr_alt	-0.635217	4.25887	0.0390459	0.202414
rs2169387_chr8_9181296_9181494_A_G_snpctr_ref	0.095204	0.0297934	0.86296	0.943112
rs9987289_chr8_9183259_9183457_A_G_snpctr_ref	-1.04377	7.82999	0.00513865	0.0661105
rs4737000_chr8_41509628_41509826_A_C_snpctr_ref	-0.579067	2.38509	0.122498	0.37111
rs4736819_chr8_41509816_41510014_C_T_snpctr_ref	-0.0156113	0.00242378	0.960734	0.984368
rs12550613_chr8_41510161_41510359_G_C_snpctr_alt	0.879294	4.96167	0.0259152	0.160543
rs12550613_chr8_41510161_41510359_G_C_snpctr_ref	1.01029	6.64252	0.0099573	0.0958315
rs17659428_chr8_41513710_41513908_T_C_snpctr_alt	-1.36477	5.53444	0.0186457	0.133909
rs12544241_chr8_41514789_41514987_G_A_snpctr_ref	0.435555	0.480615	0.488144	0.735765
rs80105613_chr8_41529690_41529888_C_T_snpctr_alt	-0.34596	0.409181	0.522386	0.759976
rs12542076_chr8_42360494_42360692_C_G_snpctr_alt	0.879824	8.89017	0.00286711	0.0486448
rs12542076_chr8_42360494_42360692_C_G_snpctr_ref	0.392141	0.974069	0.323668	0.604498
rs6473207_chr8_81062995_81063193_C_T_snpctr_ref	-0.0309743	0.00494696	0.943927	0.978085
rs6992161_chr8_81064785_81064983_T_C_snpctr_ref	-0.375247	0.922961	0.336699	0.615652
rs4735333_chr8_95954975_95955173_G_A_snpctr_ref	-0.812986	5.45891	0.0194688	0.137449
rs10956933_chr8_95967589_95967787_C_G_snpctr_ref	-0.0567862	0.00939564	0.922781	0.968654
rs9297949_chr8_95969346_95969544_A_C_snpctr_alt	-0.232343	0.602549	0.437607	0.69929
rs9297949_chr8_95969346_95969544_A_C_snpctr_ref	0.717606	3.96693	0.0464023	0.222121
rs10429443_chr8_95971065_95971263_A_G_snpctr_alt	-0.869151	7.31991	0.00681946	0.0771725
rs10429443_chr8_95971065_95971263_A_G_snpctr_ref	-0.909652	7.54139	0.00602977	0.0726814
rs2011567_chr8_95971821_95972019_G_A_snpctr_ref	-0.46114	2.77666	0.0956474	0.324432
rs4735339_chr8_95974274_95974472_C_T_snpctr_alt	0.841321	3.06359	0.0800647	0.295795
rs13266634_chr8_118184684_118184882_C_T_snpctr_alt	0.362468	0.949747	0.329784	0.609765
rs13266634_chr8_118184684_118184882_C_T_snpctr_ref	0.429729	1.75826	0.184841	0.454155
rs3802177_chr8_118184926_118185124_G_A_snpctr_ref	1.67588	13.743	0.000209601	0.0113466
rs35859536_chr8_118191376_118191574_C_T_snpctr_ref	-0.450017	1.58677	0.207788	0.480076
rs2001846_chr8_126478351_126478549_T_C_snpctr_ref	-0.659549	2.03886	0.153325	0.413854
rs3757974_chr8_145545447_145545645_A_G_snpctr_ref	-0.741939	2.25448	0.133228	0.387318
rs3757972_chr8_145545821_145546019_C_T_snpctr_ref	0.272282	0.498325	0.480237	0.729473
rs10974438_chr9_4291829_4292027_A_C_snpctr_alt	-0.438674	0.933488	0.333958	0.6133
rs2383208_chr9_22131977_22132175_A_G_snpctr_alt	-1.24439	10.4118	0.00125213	0.031722
rs10965247_chr9_22132630_22132828_A_G_snpctr_ref	0.80535	2.36947	0.123729	0.373139
rs10757282_chr9_22133885_22134083_T_C_snpctr_ref	0.570329	3.0323	0.0816221	0.299084
rs7019437_chr9_22134203_22134401_C_G_snpctr_alt	0.90451	2.21258	0.13689	0.391782
rs12001437_chr9_34074377_34074575_T_C_snpctr_alt	0.567648	2.08735	0.148524	0.407749
rs12336504_chr9_79804263_79804461_T_C_snpctr_alt	0.119662	0.201497	0.653515	0.844487
rs12336504_chr9_79804263_79804461_T_C_snpctr_ref	-0.392849	0.740169	0.389607	0.661412
rs2796441_chr9_84308849_84309047_G_A_snpctr_alt	-1.42293	8.31358	0.00393497	0.0571578
rs117869959_chr9_97563563_97563761_A_G_snpctr_alt	0.222673	0.311416	0.576812	0.799096
rs28361142_chr9_111734603_111734801_G_T_snpctr_alt	-0.816	6.99644	0.00816718	0.0854884
rs10985070_chr9_123636022_123636220_C_A_snpctr_ref	0.61848	2.1365	0.14383	0.401552
rs10760128_chr9_123696226_123696424_C_T_snpctr_alt	-0.0598918	0.0221585	0.881666	0.951712
rs10760128_chr9_123696226_123696424_C_T_snpctr_ref	-0.653693	2.70346	0.100131	0.331947
rs28505901_chr9_139240931_139241129_A_G_snpctr_alt	1.01752	4.77185	0.0289286	0.169809
rs28505901_chr9_139240931_139241129_A_G_snpctr_ref	0.191284	0.131008	0.717389	0.878945
rs28429551_chr9_139243235_139243433_T_A_snpctr_alt	0.350801	0.949075	0.329955	0.609804
rs28429551_chr9_139243235_139243433_T_A_snpctr_ref	-0.389948	0.99405	0.318755	0.600349
rs74559375_chr9_139249079_139249277_T_A_snpctr_alt	-0.535271	0.910739	0.339918	0.617725
rs2269246_chr1_64107441_64107639_T_C_snpleft_alt	0.18025	0.243473	0.621709	0.82762
rs2269246_chr1_64107441_64107639_T_C_snpleft_ref	0.136437	0.154207	0.694547	0.86639
rs3790858_chr1_64111498_64111696_A_G_snpleft_alt	-0.362182	1.13738	0.286208	0.568707
rs3790858_chr1_64111498_64111696_A_G_snpleft_ref	-0.286909	0.615166	0.432849	0.695442
rs3790857_chr1_64111816_64112014_C_T_snpleft_alt	-0.529936	1.53116	0.215939	0.48959
rs12122838_chr1_64112119_64112317_A_C_snpleft_alt	-0.612003	3.54456	0.0597411	0.254563
rs12122838_chr1_64112119_64112317_A_C_snpleft_ref	-0.577902	3.41286	0.0646904	0.264387
rs10889435_chr1_64113906_64114104_A_T_snpleft_alt	-1.18711	13.4007	0.000251536	0.0125833
rs11208257_chr1_64114251_64114449_T_C_snpleft_alt	0.890751	3.84084	0.0500184	0.232277
rs11208257_chr1_64114251_64114449_T_C_snpleft_ref	-0.157305	0.0550633	0.814476	0.922365
rs12063344_chr1_100865921_100866119_A_G_snpleft_alt	0.0570598	0.0260277	0.871833	0.947641
rs12063344_chr1_100865921_100866119_A_G_snpleft_ref	-0.110883	0.0504271	0.822322	0.924601
rs11166448_chr1_100883117_100883315_T_C_snpleft_ref	-0.0839404	0.0675744	0.794902	0.913745
rs28364877_chr1_100926851_100927049_C_T_snpleft_ref	0.219738	0.347238	0.555681	0.784998
rs1127215_chr1_117532740_117532938_C_T_snpleft_ref	0.370195	0.65019	0.420045	0.684231
rs7534585_chr1_120496069_120496267_A_T_snpleft_ref	0.225074	0.975573	0.323294	0.604091
rs7534586_chr1_120496077_120496275_A_C_snpleft_ref	-0.0300762	0.00886258	0.924997	0.969828
rs2934381_chr1_120506058_120506256_G_A_snpleft_ref	-1.02312	7.57079	0.00593218	0.0719516
rs2641317_chr1_120516568_120516766_C_T_snpleft_alt	0.436663	1.4217	0.233124	0.508761
rs2641317_chr1_120516568_120516766_C_T_snpleft_ref	0.13321	0.0832159	0.772986	0.90452
rs10494235_chr1_120520665_120520863_T_A_snpleft_alt	0.352811	0.770811	0.379966	0.652747
rs12035565_chr1_203649828_203650026_C_T_snpleft_alt	0.497285	1.95079	0.162501	0.424594
rs1419114_chr1_203652394_203652592_A_G_snpleft_alt	-0.183232	0.642729	0.422724	0.686824
rs1419114_chr1_203652394_203652592_A_G_snpleft_ref	1.35885	12.0448	0.000519361	0.0195075
rs10900585_chr1_203653974_203654172_G_T_snpleft_ref	0.452375	1.11972	0.289979	0.571912
rs10900586_chr1_203654035_203654233_G_A_snpleft_ref	-0.869408	4.11984	0.0423831	0.211934
rs6692632_chr1_203654496_203654694_T_C_snpleft_alt	0.812322	4.78007	0.0287909	0.169511
rs6692632_chr1_203654496_203654694_T_C_snpleft_ref	-0.936052	6.27245	0.012263	0.106829
rs6658130_chr1_203654518_203654716_G_A_snpleft_alt	-0.224853	0.384666	0.535117	0.768806
rs6658130_chr1_203654518_203654716_G_A_snpleft_ref	-0.533091	0.875665	0.349392	0.62583
rs6594010_chr1_203655832_203656030_C_A_snpleft_alt	-0.341358	1.02826	0.310569	0.593314
rs6594010_chr1_203655832_203656030_C_A_snpleft_ref	-0.271483	1.31599	0.251313	0.528797
rs6594011_chr1_203655905_203656103_A_G_snpleft_alt	0.359626	0.293016	0.588294	0.807104
rs6692627_chr1_203657170_203657368_C_T_snpleft_alt	-0.504893	1.74059	0.187064	0.456897
rs2365858_chr1_203657699_203657897_C_G_snpleft_ref	0.0303715	0.00407116	0.949125	0.980751
rs116126105_chr1_214197338_214197536_G_T_snpleft_ref	-0.125265	0.0842148	0.771665	0.90452
rs114956890_chr1_214199096_214199294_G_A_snpleft_ref	-0.326315	0.663713	0.415252	0.680087
rs113076124_chr1_214205833_214206031_T_C_snpleft_alt	-0.0916626	0.0437632	0.834295	0.930845
rs113076124_chr1_214205833_214206031_T_C_snpleft_ref	0.128388	0.101821	0.749656	0.894644
rs11120248_chr1_214223126_214223324_A_G_snpleft_ref	-0.174236	0.259988	0.610128	0.819292
rs12062203_chr1_214223729_214223927_G_A_snpleft_ref	0.203344	0.391129	0.531707	0.765889
rs150426409_chr1_214226253_214226451_C_A_snpleft_ref	0.407959	1.57851	0.208975	0.4821
rs75863191_chr1_214236974_214237172_A_C_snpleft_alt	-0.301776	0.695732	0.404222	0.671839
rs78647597_chr1_214240635_214240833_T_G_snpleft_alt	0.0772652	0.0983387	0.753832	0.897139
rs78647597_chr1_214240635_214240833_T_G_snpleft_ref	0.478796	1.26072	0.261515	0.540655
rs2785998_chr1_219734948_219735146_C_A_snpleft_ref	-0.462476	2.03993	0.153217	0.413854
rs2820446_chr1_219748768_219748966_C_G_snpleft_alt	-0.181574	0.203073	0.652252	0.843707
rs348330_chr1_229672905_229673103_G_A_snpleft_alt	0.113219	0.0634533	0.801119	0.916553
rs291367_chr1_235690750_235690948_G_A_snpleft_alt	-0.690557	4.58639	0.0322269	0.180334
rs291367_chr1_235690750_235690948_G_A_snpleft_ref	0.103735	0.0603088	0.806009	0.918604
rs947474_chr10_6390400_6390598_G_A_snpleft_ref	-1.08364	10.6433	0.0011047	0.0293502
rs11257655_chr10_12307844_12308042_C_T_snpleft_ref	0.251366	0.503282	0.478062	0.728247
rs35768343_chr10_64888443_64888641_C_T_snpleft_ref	-0.250368	0.334053	0.563282	0.789228
rs34429458_chr10_64896860_64897058_C_G_snpleft_alt	-0.870653	3.79328	0.0514586	0.235678
rs34429458_chr10_64896860_64897058_C_G_snpleft_ref	-0.423281	1.24724	0.264081	0.544102
rs36100606_chr10_64905063_64905261_C_G_snpleft_alt	1.02534	3.23989	0.0718654	0.280118
rs36100606_chr10_64905063_64905261_C_G_snpleft_ref	0.484152	1.0013	0.316997	0.599526
rs12773235_chr10_65014625_65014823_G_A_snpleft_alt	-0.644931	1.96664	0.160805	0.422816
rs12773235_chr10_65014625_65014823_G_A_snpleft_ref	0.836113	2.02905	0.154317	0.414834
rs35386465_chr10_65274789_65274987_G_A_snpleft_ref	0.440278	1.6572	0.197982	0.469448
rs10995554_chr10_65295060_65295258_A_G_snpleft_alt	0.178815	0.244398	0.621048	0.826929
rs35193693_chr10_65321197_65321395_A_T_snpleft_ref	-0.180841	0.0691095	0.792638	0.912132
rs72805692_chr10_71099059_71099257_A_G_snpleft_ref	0.517253	1.938	0.163886	0.42626
rs810517_chr10_80942570_80942768_C_T_snpleft_alt	-0.358609	0.391675	0.53142	0.765666
rs810517_chr10_80942570_80942768_C_T_snpleft_ref	0.347292	1.50112	0.220499	0.494487
rs703982_chr10_80942671_80942869_A_G_snpleft_alt	-0.519191	2.19859	0.138137	0.393307
rs703982_chr10_80942671_80942869_A_G_snpleft_ref	0.0873078	0.102175	0.749235	0.894357
rs703981_chr10_80942805_80943003_G_C_snpleft_alt	-0.144537	0.134764	0.713543	0.876988
rs703981_chr10_80942805_80943003_G_C_snpleft_ref	-0.252784	0.85308	0.355683	0.63204
rs697239_chr10_80947388_80947586_T_C_snpleft_alt	0.0985862	0.125652	0.722984	0.881772
rs697239_chr10_80947388_80947586_T_C_snpleft_ref	-0.293174	0.79039	0.373982	0.648897
rs703972_chr10_80952776_80952974_G_C_snpleft_alt	0.125201	0.0631996	0.801509	0.916686
rs703972_chr10_80952776_80952974_G_C_snpleft_ref	1.34578	8.11113	0.00439944	0.0606238
rs703966_chr10_80954201_80954399_G_A_snpleft_alt	-0.554893	3.83217	0.0502777	0.233067
rs703966_chr10_80954201_80954399_G_A_snpleft_ref	1.28061	11.1613	0.000835231	0.0252093
rs7077812_chr10_81096021_81096219_T_C_snpleft_alt	0.377424	1.22495	0.268391	0.549346
rs7077812_chr10_81096021_81096219_T_C_snpleft_ref	0.102513	0.0620287	0.803318	0.917523
rs2186235_chr10_81099032_81099230_G_T_snpleft_alt	0.537683	2.13886	0.143609	0.401416
rs76774620_chr10_89751935_89752133_A_G_snpleft_ref	-0.136999	0.170284	0.67986	0.858665
rs117291845_chr10_89829927_89830125_G_A_snpleft_alt	0.108368	0.22765	0.633272	0.832988
rs117291845_chr10_89829927_89830125_G_A_snpleft_ref	0.0377893	0.015258	0.901693	0.959623
rs1409335_chr10_95389199_95389397_G_A_snpleft_ref	-0.208434	0.348672	0.554866	0.784512
rs1409334_chr10_95389201_95389399_T_A_snpleft_ref	0.135211	0.318999	0.57221	0.795854
rs716333_chr10_95390691_95390889_T_A_snpleft_alt	-0.638348	3.7647	0.0523453	0.238192
rs35198068_chr10_114754734_114754932_T_C_snpleft_ref	-0.501761	1.35764	0.243947	0.519635
rs7903146_chr10_114758299_114758497_C_T_snpleft_alt	0.206952	0.996778	0.318091	0.599947
rs7903146_chr10_114758299_114758497_C_T_snpleft_ref	-0.228207	2.29569	0.129734	0.381573
rs114863326_chr10_114783725_114783923_T_C_snpleft_alt	-1.21088	7.69679	0.00553191	0.0687877
rs114863326_chr10_114783725_114783923_T_C_snpleft_ref	0.137466	0.0856183	0.769823	0.903996
rs28439783_chr11_1710849_1711047_C_G_snpleft_alt	-0.378198	0.705314	0.401004	0.669858
rs3741211_chr11_2169060_2169258_A_G_snpleft_ref	-0.17702	0.295517	0.586707	0.805875
rs10770143_chr11_2195217_2195415_C_T_snpleft_ref	0.485016	1.2379	0.265876	0.546493
rs68037604_chr11_2212437_2212635_G_T_snpleft_ref	0.560036	1.69587	0.19283	0.463905
rs7121197_chr11_2213208_2213406_T_C_snpleft_alt	1.20089	10.8957	0.000963857	0.0271837
rs7121197_chr11_2213208_2213406_T_C_snpleft_ref	-0.598279	4.31929	0.0376827	0.198836
rs11564701_chr11_2213442_2213640_G_C_snpleft_alt	-0.398872	1.07775	0.2992	0.582217
rs11564696_chr11_2213644_2213842_C_G_snpleft_alt	0.0464096	0.0194389	0.889116	0.954553
rs11564696_chr11_2213644_2213842_C_G_snpleft_ref	0.226581	0.394101	0.530152	0.765004
rs7937915_chr11_2214338_2214536_C_G_snpleft_alt	-0.45144	1.54865	0.213334	0.486357
rs7937915_chr11_2214338_2214536_C_G_snpleft_ref	0.691856	3.14078	0.0763571	0.288342
rs800140_chr11_2333625_2333823_A_G_snpleft_alt	0.232187	0.297904	0.5852	0.804943
rs2521287_chr11_2342306_2342504_A_T_snpleft_alt	0.655704	4.24471	0.0393727	0.202976
rs2521287_chr11_2342306_2342504_A_T_snpleft_ref	-1.00063	6.4887	0.0108562	0.10027
rs80102379_chr11_2634127_2634325_G_T_snpleft_alt	0.97038	5.80277	0.0160009	0.123514
rs231345_chr11_2676950_2677148_C_G_snpleft_alt	-1.15762	7.73682	0.00541059	0.0678266
rs151216_chr11_2680765_2680963_C_T_snpleft_alt	1.12163	4.14835	0.0416752	0.209292
rs231361_chr11_2691450_2691648_G_A_snpleft_alt	0.0440758	0.0223555	0.881145	0.951521
rs231361_chr11_2691450_2691648_G_A_snpleft_ref	0.738172	5.123	0.0236108	0.152962
rs2283217_chr11_2753311_2753509_G_T_snpleft_ref	-0.0513716	0.00966783	0.921674	0.96819
rs2237896_chr11_2858390_2858588_G_A_snpleft_ref	-0.563062	1.38052	0.240013	0.515573
rs431222_chr11_2908349_2908547_C_T_snpleft_ref	-0.432047	1.12736	0.288339	0.57022
rs445084_chr11_2908704_2908902_A_G_snpleft_alt	-0.219273	0.259345	0.61057	0.819342
rs10769803_chr11_7564161_7564359_A_G_snpleft_alt	-0.197851	0.119955	0.729083	0.885136
rs11041434_chr11_7566243_7566441_A_G_snpleft_alt	0.562969	1.90637	0.167367	0.431658
rs11041434_chr11_7566243_7566441_A_G_snpleft_ref	-0.910965	4.29232	0.0382849	0.200639
rs7481625_chr11_7576300_7576498_G_A_snpleft_ref	0.82038	3.20208	0.0735447	0.282823
rs360140_chr11_9776517_9776715_C_A_snpleft_ref	0.156889	0.1061	0.744629	0.892628
rs1557765_chr11_17403589_17403787_T_C_snpleft_ref	1.0848	3.19085	0.0740513	0.283752
rs10734252_chr11_17404789_17404987_G_A_snpleft_alt	0.22084	0.23224	0.629868	0.831266
rs2074314_chr11_17411771_17411969_C_T_snpleft_alt	0.126069	0.199626	0.655023	0.845204
rs2074314_chr11_17411771_17411969_C_T_snpleft_ref	0.116648	0.104936	0.745985	0.893557
rs2767034_chr11_34981322_34981520_A_G_snpleft_alt	0.47865	2.93535	0.0866597	0.307116
rs2767034_chr11_34981322_34981520_A_G_snpleft_ref	-0.472013	2.07932	0.149306	0.40897
rs2732557_chr11_34986461_34986659_G_A_snpleft_alt	-1.19596	4.583	0.0322905	0.180517
rs2762956_chr11_34998240_34998438_A_T_snpleft_ref	-0.361342	0.837743	0.360043	0.635569
rs2762954_chr11_35009183_35009381_T_C_snpleft_alt	0.203646	0.267303	0.605147	0.816644
rs2469911_chr11_35030443_35030641_G_A_snpleft_alt	-1.40014	11.0168	0.000902897	0.0262448
rs2469911_chr11_35030443_35030641_G_A_snpleft_ref	-0.499077	0.884396	0.347	0.624174
rs497109_chr11_35032191_35032389_G_A_snpleft_ref	0.807219	4.46572	0.0345814	0.188446
rs7124681_chr11_47529897_47530095_C_A_snpleft_alt	-0.388989	1.29132	0.255804	0.533964
rs7124681_chr11_47529897_47530095_C_A_snpleft_ref	-0.802628	5.82454	0.0158041	0.12253
rs667827_chr11_49224036_49224234_G_T_snpleft_alt	1.56064	11.2418	0.000799773	0.0244141
rs174535_chr11_61551306_61551504_T_C_snpleft_ref	0.579708	2.4274	0.119231	0.366547
rs4246215_chr11_61564249_61564447_G_T_snpleft_ref	0.227938	0.430362	0.511812	0.752746
rs174544_chr11_61567703_61567901_C_A_snpleft_alt	0.265547	0.508469	0.475803	0.726386
rs174544_chr11_61567703_61567901_C_A_snpleft_ref	0.928788	6.53393	0.0105836	0.0992767
rs174560_chr11_61581714_61581912_T_C_snpleft_alt	0.155078	0.189526	0.663312	0.849266
rs174560_chr11_61581714_61581912_T_C_snpleft_ref	-0.959726	5.89235	0.0152068	0.12093
rs174564_chr11_61588255_61588453_A_G_snpleft_alt	-0.605049	3.76226	0.0524215	0.238192
rs174566_chr11_61592312_61592510_A_G_snpleft_ref	-0.415611	0.668907	0.413433	0.678665
rs174599_chr11_61621506_61621704_G_C_snpleft_ref	0.400098	1.15255	0.283015	0.565257
rs2846139_chr11_65309933_65310131_C_T_snpleft_alt	-0.871811	2.89154	0.089046	0.312063
rs9667947_chr11_72424584_72424782_T_C_snpleft_alt	-0.146999	0.153755	0.694973	0.866467
rs76550717_chr11_72428122_72428320_A_G_snpleft_ref	-0.458755	0.991046	0.319487	0.600998
rs7129793_chr11_72455835_72456033_C_T_snpleft_alt	0.276019	0.814792	0.366707	0.641215
rs7129793_chr11_72455835_72456033_C_T_snpleft_ref	0.64434	2.14576	0.142964	0.400472
rs11603349_chr11_72460644_72460842_T_C_snpleft_ref	-0.250393	0.308092	0.578853	0.800749
rs57235767_chr11_93013481_93013679_C_T_snpleft_ref	0.488417	1.06092	0.303005	0.585903
rs11224292_chr11_100446231_100446429_C_A_snpleft_alt	0.222918	0.359603	0.548727	0.7799
rs11606531_chr11_100451945_100452143_C_T_snpleft_alt	-0.11416	0.115557	0.733904	0.888398
rs11224302_chr11_100456554_100456752_C_T_snpleft_alt	-0.664058	4.58882	0.0321811	0.180251
rs11224302_chr11_100456554_100456752_C_T_snpleft_ref	0.121287	0.103307	0.747897	0.894357
rs1219413_chr11_121798690_121798888_A_G_snpleft_ref	-0.471007	1.41607	0.234052	0.509628
rs10893827_chr11_128040760_128040958_A_G_snpleft_alt	0.0768796	0.0505555	0.822099	0.924507
rs10790946_chr11_128210950_128211148_G_A_snpleft_ref	-1.02732	2.36057	0.124437	0.374016
rs871507_chr11_128212976_128213174_G_A_snpleft_alt	0.410168	0.782975	0.376233	0.650649
rs4936047_chr11_128230304_128230502_C_T_snpleft_alt	-1.04757	3.597	0.057884	0.250165
rs10750397_chr11_128234094_128234292_A_G_snpleft_ref	-1.68041	4.874	0.0272642	0.164379
rs7120183_chr11_128234722_128234920_T_C_snpleft_ref	1.24852	10.5603	0.00115541	0.0301962
rs1984564_chr12_7090143_7090341_A_G_snpleft_alt	0.0800688	0.0384345	0.844573	0.935152
rs1984564_chr12_7090143_7090341_A_G_snpleft_ref	-0.0253397	0.00190275	0.965207	0.985751
rs12578175_chr12_7118307_7118505_T_G_snpleft_alt	0.0836621	0.0510705	0.821211	0.924302
rs7311050_chr12_7120786_7120984_C_T_snpleft_alt	0.526038	2.53203	0.111556	0.354016
rs58404968_chr12_7138851_7139049_A_C_snpleft_alt	-1.09493	4.92865	0.0264149	0.162305
rs58192977_chr12_7138859_7139057_T_G_snpleft_alt	-0.373702	0.649	0.420471	0.684594
rs1871145_chr12_21706232_21706430_T_G_snpleft_ref	1.36914	8.96221	0.00275621	0.0476653
rs1871138_chr12_21712846_21713044_G_C_snpleft_alt	-0.668946	9.06947	0.00259912	0.0461117
rs1871138_chr12_21712846_21713044_G_C_snpleft_ref	0.592158	7.29283	0.00692305	0.0779619
rs1871139_chr12_21712880_21713078_A_G_snpleft_alt	0.519642	2.82749	0.0926633	0.319007
rs1871139_chr12_21712880_21713078_A_G_snpleft_ref	0.16101	0.28875	0.591022	0.808373
rs4762709_chr12_21715224_21715422_G_A_snpleft_alt	0.248875	0.752056	0.385826	0.657676
rs4762709_chr12_21715224_21715422_G_A_snpleft_ref	-0.5664	3.69827	0.054469	0.242788
rs10770833_chr12_21716450_21716648_G_T_snpleft_alt	-0.157055	0.189128	0.663643	0.849394
rs10770835_chr12_21716669_21716867_G_A_snpleft_ref	1.11585	4.41228	0.0356811	0.192279
rs7398739_chr12_21717169_21717367_G_C_snpleft_alt	0.697215	2.9221	0.0873739	0.308771
rs7398739_chr12_21717169_21717367_G_C_snpleft_ref	-0.43575	1.85655	0.173024	0.438468
rs7960190_chr12_27946869_27947067_T_C_snpleft_alt	-0.199784	0.676833	0.41068	0.676731
rs10771370_chr12_27960120_27960318_A_G_snpleft_alt	0.88407	4.95343	0.026039	0.160928
rs10842991_chr12_27962053_27962251_C_T_snpleft_alt	0.898646	12.3152	0.000449291	0.0179347
rs7953190_chr12_27962669_27962867_T_C_snpleft_ref	-1.4091	5.27818	0.0215943	0.145346
rs3751239_chr12_27963626_27963824_C_G_snpleft_alt	-0.216794	0.157173	0.691773	0.865176
rs10842992_chr12_27963789_27963987_T_C_snpleft_alt	-0.126055	0.110402	0.739687	0.890221
rs10842994_chr12_27965100_27965298_C_T_snpleft_alt	-1.00558	10.4875	0.00120183	0.0307205
rs10842994_chr12_27965100_27965298_C_T_snpleft_ref	0.500653	1.70624	0.191474	0.461873
rs75008956_chr12_48423195_48423393_A_G_snpleft_ref	0.207444	0.291264	0.589412	0.80764
rs4760682_chr12_48512235_48512433_C_A_snpleft_alt	-0.025225	0.0114681	0.914718	0.96637
rs4760682_chr12_48512235_48512433_C_A_snpleft_ref	-0.119719	0.269963	0.603357	0.815149
rs4075914_chr12_48537579_48537777_G_C_snpleft_alt	-0.616857	4.00516	0.0453611	0.219846
rs74803684_chr12_48540973_48541171_C_T_snpleft_alt	1.23181	14.0988	0.000173457	0.0105303
rs74803684_chr12_48540973_48541171_C_T_snpleft_ref	0.719287	7.38494	0.00657721	0.076131
rs3936179_chr12_48543534_48543732_G_C_snpleft_ref	-0.664544	2.32881	0.126999	0.377243
rs56288528_chr12_48545195_48545393_A_G_snpleft_alt	-0.335599	0.768145	0.380791	0.653009
rs116851385_chr12_48549667_48549865_G_A_snpleft_alt	-0.398234	1.03604	0.308743	0.591602
rs116851385_chr12_48549667_48549865_G_A_snpleft_ref	0.28085	0.680563	0.409393	0.675426
rs17122802_chr12_48594962_48595160_G_T_snpleft_ref	-0.696819	2.04379	0.152829	0.41369
rs74575365_chr12_48750719_48750917_G_A_snpleft_ref	0.13884	0.102309	0.749076	0.894357
rs2657879_chr12_56865288_56865486_A_G_snpleft_alt	-0.0848255	0.107874	0.742578	0.89195
rs2657879_chr12_56865288_56865486_A_G_snpleft_ref	-0.298932	0.836749	0.360328	0.635976
rs61352607_chr12_57839123_57839321_G_T_snpleft_alt	-0.0539075	0.032428	0.857091	0.940908
rs1615252_chr12_71527657_71527855_A_C_snpleft_alt	0.468634	2.06261	0.150952	0.410904
rs2197973_chr12_95928510_95928708_C_T_snpleft_alt	0.0597253	0.034158	0.853371	0.939006
rs79621919_chr12_97860542_97860740_G_A_snpleft_ref	0.127789	0.0969791	0.755485	0.897283
rs1533686_chr12_102743166_102743364_T_G_snpleft_ref	-0.743016	4.16768	0.0412021	0.207452
rs35766_chr12_102880423_102880621_C_T_snpleft_alt	0.338238	0.684219	0.408138	0.67445
rs855228_chr12_102897714_102897912_C_T_snpleft_alt	-0.100083	0.0662079	0.79694	0.914825
rs11068779_chr12_118475917_118476115_T_C_snpleft_ref	0.154805	0.158657	0.690396	0.864367
rs11068780_chr12_118476029_118476227_C_T_snpleft_ref	-1.32578	14.1229	0.000171245	0.0105303
rs60777883_chr12_118494917_118495115_A_T_snpleft_ref	0.383603	1.29828	0.254527	0.532251
rs61946381_chr12_121343509_121343707_A_C_snpleft_alt	0.106647	0.113999	0.735636	0.889202
rs6489786_chr12_121397825_121398023_A_G_snpleft_ref	-0.746512	3.1681	0.07509	0.285382
rs2251468_chr12_121405076_121405274_C_A_snpleft_ref	1.27303	12.6337	0.000378856	0.0161756
rs10849886_chr12_121886871_121887069_G_T_snpleft_alt	0.326212	0.790609	0.373916	0.648897
rs520088_chr12_123522100_123522298_C_G_snpleft_alt	-0.399741	2.42742	0.119229	0.366547
rs1790120_chr12_123613515_123613713_A_C_snpleft_alt	0.306418	0.579718	0.446423	0.706614
rs1790120_chr12_123613515_123613713_A_C_snpleft_ref	1.11572	7.40536	0.00650299	0.0754968
rs2510885_chr12_123614763_123614961_G_C_snpleft_ref	-0.279573	0.915902	0.338553	0.616783
rs1790119_chr12_123615048_123615246_C_A_snpleft_ref	-0.165485	0.114081	0.735545	0.889183
rs1727294_chr12_123616464_123616662_A_G_snpleft_alt	0.41782	0.78941	0.374279	0.649099
rs1569068_chr12_123632226_123632424_G_A_snpleft_alt	-0.866957	7.696	0.00553432	0.0687877
rs1569068_chr12_123632226_123632424_G_A_snpleft_ref	-0.481762	2.28963	0.130241	0.382197
rs1790090_chr12_123633374_123633572_G_A_snpleft_alt	0.543304	2.4562	0.117062	0.363859
rs1790090_chr12_123633374_123633572_G_A_snpleft_ref	-0.592408	5.47148	0.0193293	0.136795
rs1716165_chr12_123648831_123649029_C_T_snpleft_alt	0.722714	4.72936	0.0296519	0.17221
rs4759409_chr12_123719535_123719733_G_C_snpleft_alt	-1.01656	4.64776	0.0310941	0.176661
rs12829951_chr12_124425791_124425989_A_G_snpleft_alt	0.0113492	0.0012996	0.971242	0.988344
rs12829951_chr12_124425791_124425989_A_G_snpleft_ref	-0.575625	3.97285	0.0462394	0.221797
rs4930726_chr12_124428281_124428479_T_C_snpleft_alt	0.255018	0.301385	0.583016	0.803741
rs4930726_chr12_124428281_124428479_T_C_snpleft_ref	-0.573513	2.70904	0.0997811	0.331353
rs34878139_chr12_124446203_124446401_T_C_snpleft_alt	0.10779	0.0677126	0.794697	0.91369
rs4765127_chr12_124460117_124460315_G_T_snpleft_alt	-0.110801	0.0870386	0.767976	0.903534
rs4765127_chr12_124460117_124460315_G_T_snpleft_ref	-0.515219	0.759141	0.383597	0.655795
rs7978610_chr12_124468522_124468720_G_C_snpleft_alt	0.489952	3.47353	0.0623582	0.258928
rs7978610_chr12_124468522_124468720_G_C_snpleft_ref	0.976073	8.90931	0.0028372	0.0483298
rs11837287_chr12_124470009_124470207_C_T_snpleft_alt	0.242894	0.372846	0.541457	0.774573
rs7311969_chr12_124470283_124470481_T_C_snpleft_ref	0.294697	0.461407	0.496967	0.742117
rs7311233_chr12_124475890_124476088_A_G_snpleft_alt	0.705324	4.61586	0.0316776	0.178374
rs7311233_chr12_124475890_124476088_A_G_snpleft_ref	-0.495767	4.60972	0.0317913	0.178841
rs71458830_chr12_124476511_124476709_C_T_snpleft_alt	-0.0446575	0.0192356	0.889693	0.954744
rs71458830_chr12_124476511_124476709_C_T_snpleft_ref	-0.163888	0.298784	0.584646	0.804779
rs12809473_chr12_124476549_124476747_T_A_snpleft_alt	-0.312447	1.32839	0.249092	0.525981
rs12809473_chr12_124476549_124476747_T_A_snpleft_ref	0.640927	3.06816	0.0798399	0.295433
rs34114498_chr12_124480323_124480521_G_C_snpleft_ref	0.179781	0.191499	0.661672	0.848092
rs56041971_chr12_124480816_124481014_G_A_snpleft_alt	-0.0271138	0.00959963	0.92195	0.968305
rs12310367_chr12_124486628_124486826_A_G_snpleft_alt	-0.434459	1.42075	0.233281	0.508912
rs12311848_chr12_124486801_124486999_A_G_snpleft_alt	0.71325	2.60638	0.106434	0.344141
rs11057412_chr12_124489092_124489290_G_C_snpleft_alt	0.383999	1.73025	0.18838	0.458369
rs11057412_chr12_124489092_124489290_G_C_snpleft_ref	0.290301	1.40785	0.235414	0.510508
rs11057413_chr12_124489112_124489310_A_G_snpleft_alt	0.186637	0.32818	0.566733	0.791114
rs1054852_chr12_124496266_124496464_A_G_snpleft_ref	0.591333	1.54729	0.213537	0.486461
rs825452_chr12_124509127_124509325_G_A_snpleft_alt	0.277473	0.511949	0.474296	0.725453
rs825452_chr12_124509127_124509325_G_A_snpleft_ref	-0.152841	0.14828	0.700184	0.868413
rs36098511_chr12_133080399_133080597_A_T_snpleft_alt	0.213536	0.440554	0.506855	0.749258
rs3751297_chr12_133088115_133088313_G_A_snpleft_ref	-0.781708	1.7744	0.182839	0.450946
rs34238147_chr13_26776205_26776403_G_A_snpleft_alt	-0.0105659	0.000633527	0.979919	0.992324
rs34238147_chr13_26776205_26776403_G_A_snpleft_ref	-0.201718	0.482726	0.48719	0.73501
rs9581588_chr13_26777249_26777447_C_G_snpleft_alt	0.945087	7.18038	0.00737051	0.0808588
rs9581588_chr13_26777249_26777447_C_G_snpleft_ref	-0.745961	2.78556	0.0951175	0.323444
rs76154673_chr13_26777438_26777636_T_C_snpleft_alt	-0.300663	0.682735	0.408647	0.674863
rs76154673_chr13_26777438_26777636_T_C_snpleft_ref	0.0163683	0.00290451	0.95702	0.983463
rs34897738_chr13_26777661_26777859_A_T_snpleft_ref	-0.459156	1.05088	0.305305	0.588613
rs4630391_chr13_26777774_26777972_C_T_snpleft_alt	0.146357	0.247861	0.618586	0.824875
rs7326283_chr13_28479635_28479833_C_T_snpleft_alt	0.0591278	0.0182205	0.892625	0.955412
rs9562987_chr13_51095858_51096056_G_A_snpleft_alt	-0.583646	1.43221	0.231405	0.506646
rs963740_chr13_51096045_51096243_A_T_snpleft_alt	-0.429306	1.68144	0.194733	0.466322
rs1215470_chr13_80706405_80706603_T_C_snpleft_ref	-0.709808	1.73245	0.188098	0.458049
rs58120907_chr13_110413464_110413662_G_A_snpleft_alt	-0.145006	0.305102	0.580702	0.802164
rs58120907_chr13_110413464_110413662_G_A_snpleft_ref	-1.1833	14.0429	0.000178684	0.0105823
rs4547213_chr13_110424448_110424646_G_A_snpleft_alt	-0.053647	0.0174163	0.895007	0.956381
rs2117455_chr13_110443844_110444042_G_T_snpleft_alt	0.606417	3.06486	0.080002	0.295751
rs2117455_chr13_110443844_110444042_G_T_snpleft_ref	0.364229	1.07519	0.299776	0.582655
rs9521732_chr13_111033771_111033969_C_A_snpleft_alt	-0.438957	1.54171	0.214363	0.48744
rs9521732_chr13_111033771_111033969_C_A_snpleft_ref	0.490718	1.49211	0.221889	0.495752
rs9521735_chr13_111037278_111037476_G_C_snpleft_alt	-0.0670154	0.0657009	0.797702	0.915242
rs9521735_chr13_111037278_111037476_G_C_snpleft_ref	-0.69198	4.38499	0.0362566	0.194222
rs61963197_chr13_111038345_111038543_G_A_snpleft_ref	1.54539	26.1311	3.19002e-07	0.000177061
rs76533333_chr13_113352866_113353064_A_G_snpleft_alt	-0.443832	3.09808	0.0783848	0.293025
rs76533333_chr13_113352866_113353064_A_G_snpleft_ref	-0.278946	1.32083	0.250444	0.527879
rs6602912_chr13_114546499_114546697_T_G_snpleft_alt	0.43967	1.34306	0.246494	0.522104
rs6602912_chr13_114546499_114546697_T_G_snpleft_ref	-0.0592087	0.053951	0.816326	0.922676
rs2183237_chr14_38803706_38803904_G_A_snpleft_alt	-0.566887	3.08933	0.0788074	0.293438
rs2183237_chr14_38803706_38803904_G_A_snpleft_ref	0.286925	1.00565	0.315948	0.598811
rs1958460_chr14_38812925_38813123_A_G_snpleft_alt	-0.17918	0.22529	0.635039	0.833961
rs17107913_chr14_38837212_38837410_G_C_snpleft_alt	-0.0185767	0.00239373	0.960978	0.984368
rs35889227_chr14_90055418_90055616_G_T_snpleft_ref	0.176889	0.168906	0.681086	0.859103
rs12589936_chr14_91946612_91946810_G_A_snpleft_alt	0.591812	2.82157	0.0930056	0.319519
rs2180885_chr14_91949449_91949647_A_G_snpleft_ref	0.683443	1.46599	0.22598	0.500194
rs8006780_chr14_91949936_91950134_T_C_snpleft_ref	-0.35275	0.556557	0.455651	0.712765
rs67516930_chr14_91960173_91960371_T_C_snpleft_alt	-0.249718	0.285888	0.592867	0.809472
rs28378980_chr14_91960734_91960932_C_T_snpleft_ref	-0.723786	3.23099	0.072257	0.280421
rs7154224_chr14_91964824_91965022_A_C_snpleft_ref	-0.551612	2.27956	0.131089	0.383721
rs2896177_chr14_91968263_91968461_A_G_snpleft_ref	0.682152	2.52639	0.111956	0.354608
rs12887559_chr14_100798729_100798927_C_T_snpleft_ref	0.40061	0.688185	0.406782	0.673347
rs2273700_chr14_103923364_103923562_A_G_snpleft_alt	0.257268	0.297513	0.585446	0.804972
rs7146506_chr14_103924427_103924625_A_G_snpleft_alt	-0.834172	2.97731	0.0844395	0.303774
rs7146506_chr14_103924427_103924625_A_G_snpleft_ref	-1.49598	13.2989	0.000265561	0.0128439
rs56365443_chr14_103959976_103960174_A_G_snpleft_alt	1.28469	10.6439	0.00110435	0.0293502
rs62006268_chr14_103961506_103961704_C_G_snpleft_alt	-0.495759	1.98434	0.158934	0.420553
rs11626787_chr14_103991699_103991897_A_G_snpleft_ref	0.703793	5.93703	0.014826	0.119584
rs2296484_chr14_104003044_104003242_C_T_snpleft_alt	0.383193	0.639103	0.424036	0.687708
rs2296484_chr14_104003044_104003242_C_T_snpleft_ref	0.309986	1.32351	0.249963	0.527246
rs4924273_chr15_38846688_38846886_G_C_snpleft_alt	-0.82164	6.16062	0.0130625	0.111173
rs7173565_chr15_38850280_38850478_T_C_snpleft_alt	0.0502202	0.0201771	0.887044	0.953558
rs7173565_chr15_38850280_38850478_T_C_snpleft_ref	-0.102027	0.0570899	0.811156	0.921063
rs12442662_chr15_57178180_57178378_A_C_snpleft_ref	0.164935	0.19296	0.660465	0.847745
rs12440245_chr15_57219252_57219450_T_C_snpleft_alt	-0.0876188	0.0380108	0.845422	0.935557
rs12440245_chr15_57219252_57219450_T_C_snpleft_ref	0.0061558	0.000402071	0.984002	0.993753
rs12443125_chr15_57219253_57219451_C_G_snpleft_alt	0.16084	0.100449	0.751291	0.895559
rs76424169_chr15_57241758_57241956_T_A_snpleft_ref	-0.648034	1.60877	0.204665	0.476352
rs149135690_chr15_57260993_57261191_A_T_snpleft_alt	0.256732	0.573356	0.448928	0.708979
rs149135690_chr15_57260993_57261191_A_T_snpleft_ref	0.134655	0.093468	0.759814	0.898741
rs75350341_chr15_57262076_57262274_C_T_snpleft_alt	0.152423	0.212679	0.644676	0.839685
rs75350341_chr15_57262076_57262274_C_T_snpleft_ref	-0.381107	1.83959	0.174999	0.441233
rs17239089_chr15_57323621_57323819_A_G_snpleft_alt	-0.851635	2.67596	0.101874	0.334869
rs74576465_chr15_57354990_57355188_G_C_snpleft_alt	0.498876	2.63666	0.104423	0.340178
rs74576465_chr15_57354990_57355188_G_C_snpleft_ref	-0.238299	0.448757	0.502926	0.74667
rs145485342_chr15_57440200_57440398_T_A_snpleft_ref	0.0658928	0.0266674	0.870281	0.947205
rs17819994_chr15_57489984_57490182_A_G_snpleft_alt	0.189816	0.3659	0.545248	0.777518
rs17819994_chr15_57489984_57490182_A_G_snpleft_ref	0.228147	0.903165	0.341934	0.619361
rs12440729_chr15_57497911_57498109_T_A_snpleft_alt	0.125601	0.114749	0.734801	0.889022
rs12440729_chr15_57497911_57498109_T_A_snpleft_ref	-0.18951	0.647611	0.420968	0.684925
rs10518910_chr15_57605224_57605422_T_G_snpleft_alt	-1.26489	10.6522	0.00109937	0.0293502
rs10518910_chr15_57605224_57605422_T_G_snpleft_ref	-0.489201	1.85759	0.172903	0.438407
rs12442675_chr15_62346006_62346204_G_A_snpleft_alt	-1.07602	8.13274	0.00434731	0.0603122
rs10519157_chr15_62381580_62381778_T_G_snpleft_alt	1.76023	38.2078	6.35989e-10	1.52644e-06
rs10519157_chr15_62381580_62381778_T_G_snpleft_ref	0.233755	0.256188	0.612751	0.821135
rs7167932_chr15_62396228_62396426_C_T_snpleft_alt	-0.0894666	0.116885	0.732438	0.887269
rs7167932_chr15_62396228_62396426_C_T_snpleft_ref	-0.476109	1.84481	0.174389	0.440449
rs7173964_chr15_62396892_62397090_G_A_snpleft_ref	0.149018	0.176458	0.674435	0.855769
rs4775467_chr15_62397348_62397546_G_A_snpleft_ref	-0.0466224	0.0123263	0.911598	0.964734
rs11629641_chr15_63804657_63804855_C_T_snpleft_alt	-0.16684	0.228579	0.63258	0.832988
rs11629641_chr15_63804657_63804855_C_T_snpleft_ref	-0.998322	6.4777	0.0109236	0.100571
rs11635129_chr15_63805056_63805254_T_C_snpleft_ref	-0.431156	0.936072	0.33329	0.612556
rs982077_chr15_63823251_63823449_A_G_snpleft_ref	-1.51774	11.7335	0.000613837	0.0208597
rs4984297_chr15_63824440_63824638_G_T_snpleft_ref	0.433575	2.34137	0.125979	0.37605
rs16947268_chr15_63832512_63832710_T_C_snpleft_alt	-0.493789	1.87836	0.170521	0.435684
rs2472304_chr15_75044188_75044386_G_A_snpleft_alt	-0.339097	0.701235	0.402369	0.670477
rs4451914_chr15_75739774_75739972_C_T_snpleft_alt	-1.61926	14.8153	0.000118569	0.00827567
rs4451914_chr15_75739774_75739972_C_T_snpleft_ref	0.0125293	0.00140705	0.970078	0.987617
rs8024485_chr15_77718318_77718516_C_A_snpleft_alt	-0.414674	1.35595	0.244241	0.519976
rs8024485_chr15_77718318_77718516_C_A_snpleft_ref	0.798731	13.0688	0.000300252	0.0138879
rs869301_chr15_77830583_77830781_T_C_snpleft_alt	0.36303	2.11106	0.146238	0.404935
rs869301_chr15_77830583_77830781_T_C_snpleft_ref	0.0333423	0.0211176	0.884459	0.952103
rs11638844_chr15_79231468_79231666_A_G_snpleft_ref	-0.605301	2.47297	0.115819	0.362217
rs12910992_chr15_90372415_90372613_C_T_snpleft_alt	-0.317479	0.412274	0.520818	0.758602
rs12910992_chr15_90372415_90372613_C_T_snpleft_ref	0.318863	0.598144	0.439287	0.700483
rs6496609_chr15_90379582_90379780_C_A_snpleft_ref	0.926727	7.16286	0.00744286	0.0810785
rs748508_chr15_90381208_90381406_G_T_snpleft_alt	-0.0776441	0.0291546	0.864422	0.943782
rs748508_chr15_90381208_90381406_G_T_snpleft_ref	-0.379312	1.1918	0.274967	0.556552
rs7174477_chr15_90392610_90392808_A_G_snpleft_alt	-0.491372	1.67195	0.195998	0.466903
rs986505_chr15_90418363_90418561_T_A_snpleft_alt	0.0646215	0.0183311	0.892302	0.955173
rs986505_chr15_90418363_90418561_T_A_snpleft_ref	-0.364909	0.943131	0.331474	0.610759
rs1866476_chr15_90428493_90428691_T_C_snpleft_ref	0.429884	1.27407	0.259005	0.537661
rs11852306_chr15_90448326_90448524_T_C_snpleft_alt	-0.767902	4.62768	0.0314601	0.177758
rs4966019_chr15_99274276_99274474_C_T_snpleft_ref	-0.277409	0.385231	0.534817	0.768754
rs1976668_chr15_99281142_99281340_C_T_snpleft_ref	0.864728	6.19019	0.012846	0.109895
rs4966021_chr15_99285006_99285204_C_T_snpleft_ref	0.173663	0.286456	0.5925	0.809255
rs2137683_chr15_99289588_99289786_C_G_snpleft_alt	0.0801186	0.0394538	0.842552	0.934041
rs2137683_chr15_99289588_99289786_C_G_snpleft_ref	-0.952025	6.01482	0.0141862	0.116447
rs6598543_chr15_99293502_99293700_A_G_snpleft_ref	-0.234808	0.366171	0.545099	0.777518
rs12898337_chr15_99294305_99294503_T_C_snpleft_alt	-0.63883	3.04482	0.0809953	0.29763
rs12898337_chr15_99294305_99294503_T_C_snpleft_ref	0.17658	0.370048	0.542978	0.775607
rs4966024_chr15_99295520_99295718_G_A_snpleft_alt	0.365099	0.549141	0.458669	0.714799
rs4966024_chr15_99295520_99295718_G_A_snpleft_ref	0.474467	1.62577	0.202289	0.474232
rs12911273_chr15_99295600_99295798_C_T_snpleft_alt	0.71216	1.49947	0.220753	0.494487
rs2858010_chr16_289644_289842_T_C_snpleft_alt	0.563415	4.06774	0.0437098	0.214882
rs2858010_chr16_289644_289842_T_C_snpleft_ref	-0.64609	4.08153	0.0433544	0.213945
rs7196729_chr16_299930_300128_T_C_snpleft_alt	0.536155	1.53593	0.215224	0.488966
rs12708716_chr16_11179823_11180021_A_G_snpleft_alt	0.220134	0.371511	0.542182	0.774955
rs12708716_chr16_11179823_11180021_A_G_snpleft_ref	0.0928794	0.0861952	0.769071	0.903906
rs12924729_chr16_11187733_11187931_G_A_snpleft_alt	0.246968	0.656404	0.417832	0.682491
rs12924729_chr16_11187733_11187931_G_A_snpleft_ref	-0.0752171	0.0688541	0.793013	0.912449
rs2867880_chr16_11231807_11232005_G_A_snpleft_alt	0.565745	1.65166	0.198733	0.470341
rs2867880_chr16_11231807_11232005_G_A_snpleft_ref	-0.133016	0.0922894	0.761287	0.899141
rs2903692_chr16_11238733_11238931_G_A_snpleft_alt	1.24446	6.55545	0.0104563	0.0991365
rs243324_chr16_11354920_11355118_A_G_snpleft_alt	0.109193	0.0841451	0.771757	0.90452
rs243324_chr16_11354920_11355118_A_G_snpleft_ref	-0.966769	8.66565	0.00324264	0.0518467
rs11643024_chr16_11443133_11443331_A_G_snpleft_alt	0.0500914	0.065806	0.797544	0.915158
rs12446550_chr16_28543331_28543529_G_A_snpleft_alt	0.157683	0.211668	0.645463	0.840433
rs12446550_chr16_28543331_28543529_G_A_snpleft_ref	0.243451	0.407805	0.523086	0.760417
rs4788083_chr16_28545399_28545597_A_G_snpleft_ref	0.0538989	0.021352	0.883824	0.952103
rs1074631_chr16_28554058_28554256_G_A_snpleft_alt	-0.0834286	0.0652305	0.798412	0.915613
rs56209193_chr16_28585586_28585784_C_T_snpleft_alt	-0.205612	0.200317	0.654465	0.844803
rs35175818_chr16_28608696_28608894_A_C_snpleft_alt	-0.0456782	0.0248998	0.874617	0.94877
rs7184597_chr16_28921759_28921957_T_C_snpleft_alt	0.0983386	0.112515	0.737299	0.889594
rs13330182_chr16_53472335_53472533_G_A_snpleft_alt	-0.916833	6.71413	0.0095652	0.0937453
rs8055279_chr16_53522699_53522897_T_C_snpleft_ref	-0.78137	4.30448	0.0380122	0.200032
rs76036961_chr16_53768960_53769158_A_G_snpleft_alt	-0.0627407	0.0465571	0.829166	0.928322
rs76036961_chr16_53768960_53769158_A_G_snpleft_ref	0.607817	2.6806	0.101577	0.33427
rs9940128_chr16_53800704_53800902_G_A_snpleft_alt	-0.493649	2.64641	0.103784	0.338854
rs9940128_chr16_53800704_53800902_G_A_snpleft_ref	-0.227723	0.254818	0.613703	0.821218
rs1558901_chr16_53803137_53803335_A_T_snpleft_alt	0.4114	1.26399	0.260897	0.539761
rs56094641_chr16_53806403_53806601_A_G_snpleft_ref	0.510222	2.25309	0.133348	0.387318
rs8043757_chr16_53813400_53813598_A_T_snpleft_ref	-0.382316	1.83834	0.175145	0.441233
rs17817497_chr16_53815385_53815583_T_C_snpleft_ref	-1.05474	7.17865	0.00737763	0.0808588
rs9933509_chr16_53818117_53818315_T_C_snpleft_ref	0.34684	2.0226	0.154974	0.415927
rs9936385_chr16_53819119_53819317_T_C_snpleft_alt	-0.318108	0.625449	0.42903	0.69276
rs9923312_chr16_53819317_53819515_G_A_snpleft_alt	-1.87421	11.4325	0.000721707	0.0228593
rs9923312_chr16_53819317_53819515_G_A_snpleft_ref	0.38404	1.18722	0.27589	0.557324
rs11075990_chr16_53819843_53820041_A_G_snpleft_ref	0.50084	3.44384	0.0634878	0.261928
rs11075991_chr16_53819887_53820085_A_T_snpleft_ref	-0.37768	1.31889	0.250791	0.528312
rs11075992_chr16_53820016_53820214_T_C_snpleft_alt	-0.309802	0.716646	0.397246	0.666591
rs11075992_chr16_53820016_53820214_T_C_snpleft_ref	-0.899322	6.14788	0.0131569	0.111454
rs7202296_chr16_53821640_53821838_A_G_snpleft_alt	0.103645	0.0578295	0.80996	0.920231
rs7185735_chr16_53822601_53822799_A_G_snpleft_alt	0.218683	0.512532	0.474045	0.725413
rs7185735_chr16_53822601_53822799_A_G_snpleft_ref	0.245274	0.801737	0.370574	0.645887
rs1981870_chr16_68776196_68776394_G_A_snpleft_alt	0.425564	2.3417	0.125952	0.37605
rs1981870_chr16_68776196_68776394_G_A_snpleft_ref	-0.526269	3.79079	0.0515352	0.235782
rs17772363_chr16_68788859_68789057_G_T_snpleft_ref	-0.0199183	0.00106941	0.973912	0.989253
rs9928847_chr16_68797843_68798041_C_T_snpleft_alt	-1.01784	5.65327	0.0174229	0.129268
rs9928847_chr16_68797843_68798041_C_T_snpleft_ref	-1.098	11.9059	0.000559552	0.0201301
rs9936621_chr16_68798632_68798830_A_G_snpleft_alt	0.255683	0.240807	0.623624	0.828164
rs9936621_chr16_68798632_68798830_A_G_snpleft_ref	0.257022	0.874832	0.349621	0.626084
rs12708889_chr16_68808233_68808431_C_T_snpleft_alt	0.53161	3.08698	0.078921	0.293438
rs12708889_chr16_68808233_68808431_C_T_snpleft_ref	-0.389589	1.07315	0.300235	0.583061
rs17772411_chr16_68810873_68811071_T_C_snpleft_alt	-0.472269	0.539727	0.462546	0.717867
rs35648619_chr16_68811687_68811885_C_T_snpleft_ref	-0.268352	0.345368	0.556747	0.785416
rs12922777_chr16_68813579_68813777_A_G_snpleft_alt	-0.00501258	0.000163077	0.989811	0.996453
rs2161664_chr16_68814266_68814464_C_T_snpleft_alt	-0.639527	3.4799	0.0621186	0.258787
rs2113199_chr16_68814452_68814650_A_G_snpleft_alt	0.764076	3.01809	0.0823405	0.300427
rs12599517_chr16_68814540_68814738_T_C_snpleft_alt	-0.840171	3.2684	0.0706264	0.277647
rs2113201_chr16_68814950_68815148_C_T_snpleft_alt	-0.370843	1.14243	0.285139	0.567454
rs9923925_chr16_68819394_68819592_G_A_snpleft_alt	-0.185033	0.253277	0.614777	0.822337
rs9928796_chr16_68820668_68820866_A_G_snpleft_alt	-0.0921673	0.0830252	0.773239	0.904641
rs9931853_chr16_68821840_68822038_C_G_snpleft_ref	-0.798423	4.3785	0.0363951	0.194597
rs57688464_chr16_68826059_68826257_G_C_snpleft_alt	-2.32275	15.1307	0.000100317	0.00749548
rs33965787_chr16_68828123_68828321_G_A_snpleft_alt	-0.200278	0.492619	0.482761	0.731263
rs17715762_chr16_68828200_68828398_T_G_snpleft_alt	0.191089	0.360261	0.548361	0.779894
rs17715762_chr16_68828200_68828398_T_G_snpleft_ref	0.244464	0.832488	0.361554	0.636315
rs12599391_chr16_69605299_69605497_T_C_snpleft_ref	1.07588	5.10006	0.0239251	0.153563
rs2870463_chr16_75250667_75250865_G_A_snpleft_ref	0.00352887	9.03842e-05	0.992415	0.997213
rs66473537_chr16_75250812_75251010_G_A_snpleft_ref	-1.58139	10.9711	0.000925436	0.0265034
rs28439846_chr16_75280328_75280526_G_A_snpleft_ref	0.108991	0.0937261	0.759493	0.898573
rs13337397_chr16_75295589_75295787_C_A_snpleft_alt	0.40704	0.951341	0.329378	0.609411
rs72804106_chr16_75301924_75302122_G_T_snpleft_ref	0.117292	0.155445	0.693385	0.865414
rs6564261_chr16_75492192_75492390_C_T_snpleft_ref	-0.494551	1.68895	0.193739	0.46523
rs1834013_chr16_75496113_75496311_G_T_snpleft_alt	-1.05543	2.69625	0.100585	0.332002
rs12443634_chr16_81524224_81524422_A_C_snpleft_alt	-1.11982	12.5123	0.000404277	0.0168295
rs11076701_chr16_88774475_88774673_A_G_snpleft_alt	0.176699	0.403513	0.525281	0.761689
rs11076701_chr16_88774475_88774673_A_G_snpleft_ref	-0.601375	3.26024	0.0709787	0.27829
rs11076702_chr16_88774519_88774717_A_C_snpleft_alt	0.499355	5.17333	0.0229362	0.150362
rs11076702_chr16_88774519_88774717_A_C_snpleft_ref	-0.464202	2.52915	0.11176	0.35447
rs2926776_chr16_88858552_88858750_A_G_snpleft_ref	-0.311362	0.689869	0.406209	0.673073
rs1043246_chr17_3828036_3828234_C_G_snpleft_alt	-0.313065	0.896102	0.343829	0.620959
rs3826482_chr17_3860306_3860504_A_T_snpleft_alt	-1.37668	5.55146	0.0184653	0.133188
rs858519_chr17_7531915_7532113_T_C_snpleft_alt	-1.19137	7.85975	0.00505475	0.0658303
rs858519_chr17_7531915_7532113_T_C_snpleft_ref	0.0526321	0.0200639	0.887359	0.953628
rs858518_chr17_7532975_7533173_G_A_snpleft_ref	0.22742	0.319198	0.57209	0.795833
rs55673552_chr17_9777543_9777741_G_A_snpleft_ref	-0.626509	3.87365	0.0490499	0.229609
rs56346556_chr17_9777546_9777744_G_T_snpleft_alt	-0.815312	2.93065	0.0869128	0.307452
rs56346556_chr17_9777546_9777744_G_T_snpleft_ref	0.403984	0.849916	0.356576	0.632931
rs9674498_chr17_9777791_9777989_T_G_snpleft_alt	0.419282	2.47024	0.11602	0.362457
rs9674498_chr17_9777791_9777989_T_G_snpleft_ref	-1.03796	9.45832	0.00210193	0.0413854
rs78761021_chr17_9780337_9780535_A_G_snpleft_alt	1.02729	3.53842	0.0599627	0.254666
rs78761021_chr17_9780337_9780535_A_G_snpleft_ref	-0.940467	8.00175	0.00467321	0.0628994
rs17810453_chr17_9789416_9789614_A_G_snpleft_alt	-0.460876	2.86914	0.0902929	0.314498
rs17810453_chr17_9789416_9789614_A_G_snpleft_ref	-0.286411	0.738968	0.389992	0.661584
rs2221602_chr17_17333263_17333461_A_G_snpleft_alt	0.152739	0.129383	0.719073	0.879996
rs2221602_chr17_17333263_17333461_A_G_snpleft_ref	0.412842	0.248018	0.618474	0.824865
rs8073398_chr17_17340462_17340660_T_C_snpleft_ref	0.237829	0.34163	0.55889	0.78692
rs1880900_chr17_17344072_17344270_T_C_snpleft_alt	0.190901	0.301045	0.583228	0.803938
rs11653380_chr17_17403484_17403682_G_A_snpleft_alt	-0.867907	4.23469	0.0396059	0.203637
rs4646407_chr17_17411982_17412180_G_C_snpleft_ref	-0.246548	0.461274	0.497029	0.742117
rs9899445_chr17_17611074_17611272_T_C_snpleft_ref	1.06792	4.80836	0.028322	0.167745
rs7208561_chr17_17615478_17615676_A_G_snpleft_alt	0.347294	0.833252	0.361334	0.636306
rs7208561_chr17_17615478_17615676_A_G_snpleft_ref	-0.45744	1.37862	0.240337	0.515573
rs7224739_chr17_17632428_17632626_G_A_snpleft_alt	-0.563928	2.04512	0.152694	0.41369
rs7224739_chr17_17632428_17632626_G_A_snpleft_ref	0.018594	0.00226465	0.962044	0.984944
rs9900803_chr17_17650928_17651126_C_T_snpleft_alt	-0.167459	0.254779	0.61373	0.821218
rs9900803_chr17_17650928_17651126_C_T_snpleft_ref	-0.753146	3.94483	0.0470155	0.223953
rs4925109_chr17_17661752_17661950_A_G_snpleft_alt	-1.01521	8.80161	0.00300966	0.0499412
rs9914988_chr17_27183054_27183252_G_A_snpleft_alt	0.220621	0.604766	0.436765	0.698785
rs9914988_chr17_27183054_27183252_G_A_snpleft_ref	-1.02282	4.40955	0.0357382	0.192497
rs9916866_chr17_27183105_27183303_C_G_snpleft_alt	0.270398	0.430127	0.511927	0.752746
rs9916866_chr17_27183105_27183303_C_G_snpleft_ref	-0.680141	7.286	0.00694942	0.0779619
rs10908278_chr17_36099902_36100100_T_A_snpleft_ref	0.195401	0.424662	0.51462	0.754548
rs12103884_chr17_38045675_38045873_C_T_snpleft_ref	-0.258248	0.530531	0.466384	0.720308
rs4795399_chr17_38061389_38061587_T_C_snpleft_alt	-0.320135	0.950822	0.32951	0.609489
rs4795399_chr17_38061389_38061587_T_C_snpleft_ref	0.119244	0.138092	0.710185	0.874859
rs684214_chr17_40696865_40697063_C_T_snpleft_alt	-0.146488	0.159553	0.689569	0.863888
rs684214_chr17_40696865_40697063_C_T_snpleft_ref	-0.173006	0.174007	0.676575	0.856635
rs591939_chr17_40698025_40698223_A_G_snpleft_alt	-0.106245	0.0526227	0.818561	0.923076
rs591939_chr17_40698025_40698223_A_G_snpleft_ref	-0.817853	2.95805	0.085451	0.305307
rs646123_chr17_40720582_40720780_G_A_snpleft_alt	0.510891	0.873246	0.350058	0.626482
rs650558_chr17_40720992_40721190_C_T_snpleft_ref	0.155271	0.328919	0.566296	0.791114
rs665268_chr17_40721979_40722177_A_G_snpleft_alt	0.604277	3.62488	0.0569216	0.247709
rs665268_chr17_40721979_40722177_A_G_snpleft_ref	0.566348	1.72459	0.189104	0.459689
rs9893901_chr17_45506632_45506830_T_G_snpleft_ref	0.780903	3.90378	0.0481777	0.22683
rs7405889_chr17_45571626_45571824_C_T_snpleft_ref	0.687877	4.00269	0.0454276	0.220077
rs4289035_chr17_45707161_45707359_C_T_snpleft_alt	0.846461	6.58064	0.0103094	0.0980948
rs4289035_chr17_45707161_45707359_C_T_snpleft_ref	0.13226	0.204856	0.65083	0.843381
rs9902779_chr17_57496367_57496565_G_A_snpleft_alt	0.528332	2.83624	0.0921594	0.318172
rs9895429_chr17_57496920_57497118_A_C_snpleft_alt	0.0979765	0.0839536	0.772009	0.90452
rs12600858_chr17_57504870_57505068_G_A_snpleft_alt	-0.453687	0.673377	0.411877	0.677599
rs2060779_chr17_57506042_57506240_G_A_snpleft_alt	-0.753378	4.71761	0.0298552	0.172695
rs57676627_chr17_62203078_62203276_C_T_snpleft_ref	-0.397829	1.08203	0.298244	0.581132
rs11657492_chr17_65648377_65648575_T_G_snpleft_alt	0.0275366	0.0109411	0.916693	0.96697
rs11657492_chr17_65648377_65648575_T_G_snpleft_ref	-0.718532	5.32021	0.0210795	0.143267
rs7208909_chr17_65833496_65833694_T_C_snpleft_alt	0.0539928	0.0152637	0.901674	0.959623
rs7224923_chr17_65842215_65842413_T_G_snpleft_alt	-0.332516	0.553765	0.456783	0.713528
rs7224923_chr17_65842215_65842413_T_G_snpleft_ref	0.877724	4.87738	0.0272109	0.164334
rs8081517_chr17_65845647_65845845_A_T_snpleft_ref	-0.285158	0.290727	0.589755	0.807777
rs4791046_chr17_65851923_65852121_G_A_snpleft_alt	-0.70387	6.64537	0.00994137	0.0958315
rs4791046_chr17_65851923_65852121_G_A_snpleft_ref	0.855141	10.7106	0.00106525	0.0288757
rs12450907_chr17_65870594_65870792_T_G_snpleft_ref	1.36688	15.9867	6.37907e-05	0.00571957
rs8079754_chr17_65887846_65888044_A_G_snpleft_alt	-0.0590628	0.0144156	0.904432	0.960569
rs7216058_chr17_80696572_80696770_A_C_snpleft_alt	-0.0218053	0.00281525	0.957685	0.983489
rs7216058_chr17_80696572_80696770_A_C_snpleft_ref	0.0114102	0.00160326	0.968061	0.986968
rs9892459_chr17_80729531_80729729_C_T_snpleft_ref	0.379947	0.97661	0.323037	0.603918
rs10502348_chr18_7063146_7063344_T_C_snpleft_alt	-0.875923	3.80263	0.0511723	0.235045
rs11659412_chr18_7063482_7063680_G_A_snpleft_alt	0.58176	2.73373	0.0982498	0.329269
rs10469129_chr18_54654148_54654346_G_T_snpleft_alt	0.676138	5.41246	0.0199935	0.139131
rs10469129_chr18_54654148_54654346_G_T_snpleft_ref	0.319338	1.4827	0.223353	0.497252
rs56149994_chr19_7242211_7242409_C_T_snpleft_ref	0.685387	2.25782	0.132941	0.387158
rs112132305_chr19_7242416_7242614_G_T_snpleft_ref	0.0296169	0.00463722	0.945708	0.978881
rs1366246_chr19_7244222_7244420_A_G_snpleft_alt	-1.24889	12.2347	0.000469097	0.0184101
rs1366246_chr19_7244222_7244420_A_G_snpleft_ref	-1.45955	14.0442	0.000178566	0.0105823
rs75909646_chr19_7244355_7244553_A_T_snpleft_ref	-0.484002	1.02143	0.312179	0.595055
rs2900660_chr19_13022809_13023007_C_A_snpleft_ref	-0.411884	1.34691	0.24582	0.521302
rs2974755_chr19_13062613_13062811_C_T_snpleft_alt	-0.570332	3.30767	0.068957	0.274697
rs2974755_chr19_13062613_13062811_C_T_snpleft_ref	0.50512	1.37489	0.240974	0.516417
rs58542926_chr19_19379499_19379697_C_T_snpleft_alt	-0.155129	0.252638	0.615224	0.822557
rs58542926_chr19_19379499_19379697_C_T_snpleft_ref	-0.183976	0.395841	0.529245	0.764706
rs8107974_chr19_19388450_19388648_A_T_snpleft_alt	-0.722097	3.94189	0.0470978	0.22407
rs8107974_chr19_19388450_19388648_A_T_snpleft_ref	-0.187192	0.231333	0.630537	0.831709
rs10401969_chr19_19407668_19407866_T_C_snpleft_ref	-0.911825	6.67825	0.00975964	0.0950362
rs889138_chr19_33892359_33892557_C_T_snpleft_alt	-0.2137	0.362846	0.54693	0.779151
rs10407429_chr19_46157187_46157385_G_A_snpleft_ref	0.216097	0.447828	0.503368	0.746756
rs6509231_chr19_46158243_46158441_A_G_snpleft_alt	-0.59939	1.44375	0.229534	0.504384
rs6509231_chr19_46158243_46158441_A_G_snpleft_ref	-0.794441	2.32143	0.127603	0.378042
rs10415769_chr19_46158593_46158791_G_T_snpleft_alt	0.971009	4.59205	0.0321207	0.180018
rs10415769_chr19_46158593_46158791_G_T_snpleft_ref	-0.639391	2.15854	0.141779	0.39927
rs10421206_chr19_46158736_46158934_G_A_snpleft_alt	0.332839	0.959828	0.32723	0.60729
rs10421206_chr19_46158736_46158934_G_A_snpleft_ref	0.303647	0.654974	0.41834	0.682841
rs10421259_chr19_46158810_46159008_G_A_snpleft_alt	-0.119768	0.0775629	0.780628	0.907518
rs10422601_chr19_46159364_46159562_G_C_snpleft_alt	0.3799	0.870198	0.3509	0.627315
rs71352280_chr19_46159728_46159926_T_C_snpleft_ref	-0.00129924	6.84909e-06	0.997912	0.999151
rs55698417_chr19_46160088_46160286_C_T_snpleft_alt	-0.569881	0.821084	0.364863	0.639206
rs55864746_chr19_46160196_46160394_G_A_snpleft_alt	-0.158677	0.14977	0.698755	0.867842
rs55864746_chr19_46160196_46160394_G_A_snpleft_ref	-0.0397185	0.00947273	0.922466	0.968567
rs8104845_chr19_46161276_46161474_A_G_snpleft_ref	-0.49824	0.910282	0.34004	0.617849
rs10408163_chr19_47597052_47597250_T_C_snpleft_alt	-0.315043	0.513059	0.473818	0.725317
rs4804024_chr19_47609162_47609360_C_T_snpleft_alt	-0.419647	1.80501	0.179108	0.447042
rs55801864_chr2_23922275_23922473_C_T_snpleft_ref	0.73658	2.3934	0.121848	0.370922
rs56179550_chr2_23934817_23935015_C_T_snpleft_alt	-0.113357	0.13669	0.711594	0.875855
rs56179550_chr2_23934817_23935015_C_T_snpleft_ref	0.0969719	0.0625506	0.802509	0.917153
rs72796343_chr2_24147581_24147779_G_A_snpleft_alt	1.13303	9.86807	0.00168171	0.0371251
rs4665248_chr2_24167701_24167899_C_A_snpleft_alt	0.73909	11.4108	0.000730199	0.0229412
rs4665248_chr2_24167701_24167899_C_A_snpleft_ref	0.11459	0.276794	0.59881	0.812541
rs1530016_chr2_25305706_25305904_C_T_snpleft_alt	-0.305266	1.38795	0.238751	0.514396
rs1530016_chr2_25305706_25305904_C_T_snpleft_ref	0.139486	0.334049	0.563285	0.789228
rs17802463_chr2_25643171_25643369_G_T_snpleft_alt	0.577579	2.64226	0.104055	0.339359
rs17745923_chr2_25643894_25644092_A_G_snpleft_alt	-0.43513	2.16784	0.140924	0.398014
rs17745923_chr2_25643894_25644092_A_G_snpleft_ref	0.523985	2.81079	0.0936321	0.320672
rs6546715_chr2_26261470_26261668_G_A_snpleft_alt	-0.878858	2.71619	0.0993351	0.33072
rs4665812_chr2_26262238_26262436_C_A_snpleft_alt	-0.524123	1.18719	0.275898	0.557324
rs1550382_chr2_26266827_26267025_T_G_snpleft_alt	0.120412	0.120221	0.728795	0.884878
rs1550382_chr2_26266827_26267025_T_G_snpleft_ref	1.86241	16.6348	4.53123e-05	0.00480146
rs10202478_chr2_26275999_26276197_T_C_snpleft_alt	-0.352321	0.538783	0.462937	0.718311
rs7599132_chr2_26279760_26279958_T_A_snpleft_alt	0.163953	0.346056	0.556354	0.785392
rs7599132_chr2_26279760_26279958_T_A_snpleft_ref	-0.0375395	0.015042	0.902388	0.959819
rs2384322_chr2_26291096_26291294_C_G_snpleft_ref	1.51514	16.9348	3.86863e-05	0.00458723
rs4665819_chr2_26309023_26309221_A_G_snpleft_ref	-0.765332	1.67817	0.195168	0.466338
rs11126364_chr2_26314465_26314663_A_G_snpleft_alt	-1.24357	11.7695	0.000602076	0.0208236
rs750451_chr2_26324191_26324389_G_A_snpleft_alt	-0.8547	3.3043	0.0690989	0.274903
rs2243834_chr2_26357698_26357896_G_T_snpleft_alt	0.0892472	0.0531265	0.81771	0.923
rs2289021_chr2_26362465_26362663_G_T_snpleft_alt	-0.358094	1.09317	0.295771	0.578634
rs1866655_chr2_27208817_27209015_T_A_snpleft_ref	-1.55624	13.2701	0.00026967	0.0129353
rs4305317_chr2_42080574_42080772_T_G_snpleft_alt	-0.676039	2.96124	0.0852825	0.305281
rs28525376_chr2_43207822_43208020_G_T_snpleft_alt	0.0870375	0.0535039	0.817075	0.922762
rs28525376_chr2_43207822_43208020_G_T_snpleft_ref	0.182846	0.257283	0.611993	0.820406
rs10168092_chr2_43209023_43209221_A_G_snpleft_alt	-0.0671022	0.0403157	0.840865	0.933771
rs10168092_chr2_43209023_43209221_A_G_snpleft_ref	-0.145933	0.203153	0.652188	0.843707
rs72788875_chr2_43456380_43456578_C_A_snpleft_ref	-0.924969	5.05092	0.0246129	0.155878
rs13407351_chr2_43456684_43456882_A_G_snpleft_ref	0.330756	1.39109	0.23822	0.514013
rs13394059_chr2_43505165_43505363_G_A_snpleft_ref	-0.180317	0.0985076	0.753628	0.897139
rs10190311_chr2_43527686_43527884_A_T_snpleft_alt	-0.232184	0.523793	0.469228	0.722023
rs10190311_chr2_43527686_43527884_A_T_snpleft_ref	-0.733178	5.19285	0.02268	0.14983
rs6756560_chr2_43528428_43528626_C_T_snpleft_alt	0.0746231	0.0398239	0.841825	0.933972
rs10173636_chr2_43529869_43530067_C_G_snpleft_ref	0.366549	0.999769	0.317366	0.599526
rs17406174_chr2_43557434_43557632_C_G_snpleft_ref	-1.25984	9.61834	0.00192644	0.040226
rs13411485_chr2_43575934_43576132_C_G_snpleft_alt	-0.398768	0.366639	0.544842	0.777331
rs13411485_chr2_43575934_43576132_C_G_snpleft_ref	0.449326	2.33067	0.126848	0.377055
rs112972772_chr2_43600671_43600869_T_A_snpleft_alt	0.220855	0.341248	0.55911	0.78692
rs112972772_chr2_43600671_43600869_T_A_snpleft_ref	1.21725	16.5008	4.86303e-05	0.00493968
rs57381820_chr2_43626618_43626816_G_T_snpleft_alt	-1.0543	7.43127	0.00641	0.074715
rs57381820_chr2_43626618_43626816_G_T_snpleft_ref	0.152638	0.142022	0.706279	0.872216
rs75126888_chr2_43663957_43664155_C_T_snpleft_alt	-0.299457	0.468513	0.493672	0.73924
rs7567685_chr2_43668119_43668317_G_C_snpleft_alt	0.176209	0.149241	0.699261	0.868228
rs7609256_chr2_43672449_43672647_A_C_snpleft_alt	0.15504	0.328293	0.566666	0.791114
rs7609256_chr2_43672449_43672647_A_C_snpleft_ref	0.862144	5.87959	0.0153174	0.121303
rs7556744_chr2_43672745_43672943_A_G_snpleft_ref	-0.141764	0.130639	0.717771	0.879186
rs17030845_chr2_43687829_43688027_C_T_snpleft_alt	-0.400057	0.945822	0.330785	0.610097
rs17030859_chr2_43689854_43690052_G_A_snpleft_alt	0.489028	1.87514	0.170888	0.436143
rs17030925_chr2_43713758_43713956_A_C_snpleft_ref	0.474971	2.33615	0.126401	0.376139
rs7597135_chr2_43739687_43739885_A_G_snpleft_ref	0.223448	0.342503	0.558388	0.786495
rs11892788_chr2_54784058_54784256_T_C_snpleft_ref	0.0173171	0.00250134	0.960112	0.984003
rs6732949_chr2_54809736_54809934_A_G_snpleft_alt	-0.731433	3.40487	0.0650042	0.264926
rs6732949_chr2_54809736_54809934_A_G_snpleft_ref	0.107895	0.171048	0.679182	0.858438
rs4530405_chr2_54830635_54830833_T_C_snpleft_ref	0.587687	1.76323	0.184222	0.453493
rs2941595_chr2_54844372_54844570_A_G_snpleft_ref	0.000643983	2.36432e-06	0.998773	0.999558
rs2941587_chr2_54888447_54888645_C_T_snpleft_ref	0.539123	1.49817	0.220953	0.494487
rs2941591_chr2_54907994_54908192_C_A_snpleft_ref	0.594999	3.35342	0.0670655	0.269836
rs243018_chr2_60586657_60586855_C_G_snpleft_alt	-0.401218	1.70258	0.191951	0.462461
rs2249105_chr2_65287846_65288044_A_G_snpleft_alt	0.661113	3.47192	0.0624187	0.258928
rs6546123_chr2_65303532_65303730_T_C_snpleft_alt	0.0877858	0.0768323	0.781637	0.907835
rs6546123_chr2_65303532_65303730_T_C_snpleft_ref	0.119223	0.147602	0.700837	0.868946
rs1420184_chr2_65315830_65316028_G_C_snpleft_ref	0.62986	4.02573	0.0448111	0.218178
rs7579489_chr2_65328022_65328220_G_C_snpleft_alt	-0.825141	2.81335	0.0934829	0.320293
rs7590690_chr2_65331084_65331282_G_A_snpleft_alt	-0.562189	2.04852	0.152354	0.413158
rs13005414_chr2_65334084_65334282_G_A_snpleft_alt	-0.106309	0.0548377	0.814849	0.922472
rs4671116_chr2_65337264_65337462_G_A_snpleft_alt	-0.633059	2.35942	0.124528	0.374098
rs11126029_chr2_65338214_65338412_C_T_snpleft_alt	-0.763994	6.04021	0.0139836	0.115463
rs11126029_chr2_65338214_65338412_C_T_snpleft_ref	1.08942	7.51697	0.00611203	0.0733304
rs6756585_chr2_65340020_65340218_G_A_snpleft_alt	0.0452674	0.0122363	0.911919	0.964892
rs6756585_chr2_65340020_65340218_G_A_snpleft_ref	-0.954289	8.00232	0.00467176	0.0628994
rs2422436_chr2_65346319_65346517_G_A_snpleft_ref	-0.0902694	0.0533391	0.817352	0.922806
rs6711791_chr2_65579178_65579376_G_T_snpleft_alt	-1.22584	8.93575	0.00279643	0.0480046
rs6711791_chr2_65579178_65579376_G_T_snpleft_ref	-0.424197	1.44531	0.229282	0.504103
rs4494728_chr2_65589463_65589661_C_T_snpleft_ref	-0.0568849	0.0194712	0.889024	0.954553
rs10153675_chr2_65649530_65649728_G_A_snpleft_alt	-0.836494	3.74926	0.0528308	0.239177
rs12469728_chr2_68942488_68942686_A_C_snpleft_alt	0.657446	2.9604	0.0853266	0.305281
rs12469728_chr2_68942488_68942686_A_C_snpleft_ref	-0.302656	0.892922	0.344687	0.62193
rs7580200_chr2_100811853_100812051_A_C_snpleft_alt	-0.414862	1.6254	0.202341	0.474258
rs7580200_chr2_100811853_100812051_A_C_snpleft_ref	-1.00025	9.61574	0.00192917	0.040226
rs55914566_chr2_121309458_121309656_C_T_snpleft_ref	0.619276	1.19242	0.274842	0.556552
rs7595497_chr2_121324024_121324222_G_T_snpleft_alt	0.87487	2.91243	0.0878992	0.309754
rs79658787_chr2_121364515_121364713_C_T_snpleft_alt	-1.23861	6.76203	0.00931179	0.0927677
rs79658787_chr2_121364515_121364713_C_T_snpleft_ref	-0.697715	3.30172	0.0692075	0.275037
rs66708965_chr2_121369137_121369335_C_T_snpleft_alt	-0.0318449	0.0106348	0.917863	0.967218
rs67877249_chr2_121383929_121384127_T_C_snpleft_alt	0.297679	0.560822	0.453929	0.711825
rs6709864_chr2_158360812_158361010_C_G_snpleft_alt	0.0639048	0.0565021	0.812112	0.921703
rs10181181_chr2_161087361_161087559_T_C_snpleft_ref	0.381962	1.11726	0.290508	0.572665
rs573225_chr2_169757491_169757689_G_A_snpleft_alt	-1.08187	8.44647	0.00365752	0.0554554
rs6708908_chr2_175303584_175303782_G_A_snpleft_alt	1.08442	8.36314	0.00382909	0.0563622
rs6708908_chr2_175303584_175303782_G_A_snpleft_ref	-0.451265	0.931581	0.334453	0.613725
rs11677953_chr2_219121613_219121811_G_A_snpleft_alt	-0.529167	1.44577	0.229208	0.504085
rs4674277_chr2_219122731_219122929_G_T_snpleft_alt	-0.150153	0.110451	0.739631	0.890221
rs2292550_chr2_219140238_219140436_G_C_snpleft_alt	1.12754	14.496	0.000140461	0.00930233
rs12987180_chr2_219144039_219144237_G_A_snpleft_ref	0.504851	2.72866	0.0985619	0.330007
rs6729058_chr2_219148319_219148517_G_A_snpleft_ref	0.297945	0.560477	0.454068	0.711912
rs113414093_chr2_219859121_219859319_G_A_snpleft_ref	-0.0172692	0.00325153	0.954527	0.982426
rs16822638_chr2_227647733_227647931_A_G_snpleft_alt	-0.783428	2.78058	0.0954137	0.324145
rs2145272_chr20_6626168_6626366_G_A_snpleft_alt	0.693594	11.76	0.000605183	0.0208236
rs2145272_chr20_6626168_6626366_G_A_snpleft_ref	0.623596	7.49359	0.00619191	0.0733476
rs6083736_chr20_25057770_25057968_G_A_snpleft_alt	-0.388768	1.01773	0.313058	0.595833
rs7263632_chr20_25058085_25058283_T_C_snpleft_alt	-0.0160553	0.00235985	0.961255	0.984482
rs1883524_chr20_32626057_32626255_G_A_snpleft_ref	0.327406	0.873472	0.349996	0.626467
rs4911146_chr20_32639997_32640195_C_G_snpleft_ref	-0.360537	0.727661	0.393642	0.663679
rs6059681_chr20_32723291_32723489_T_C_snpleft_alt	0.711866	1.47599	0.224403	0.498574
rs1800961_chr20_43042314_43042512_C_T_snpleft_ref	-0.37335	1.27073	0.25963	0.538286
rs1569723_chr20_44742014_44742212_C_A_snpleft_alt	-0.158134	0.123473	0.725298	0.883285
rs1569723_chr20_44742014_44742212_C_A_snpleft_ref	0.0926191	0.0448134	0.832348	0.929668
rs6066149_chr20_45602588_45602786_G_A_snpleft_alt	-0.469038	1.43187	0.231459	0.506646
rs6122888_chr20_48826830_48827028_T_C_snpleft_alt	-0.989666	6.293	0.0121216	0.106164
rs6091115_chr20_48831970_48832168_T_C_snpleft_alt	0.365081	1.57577	0.209371	0.48268
rs6091115_chr20_48831970_48832168_T_C_snpleft_ref	-0.868141	6.07908	0.0136792	0.114121
rs11699802_chr20_48832085_48832283_C_T_snpleft_alt	0.005107	0.000135753	0.990704	0.996502
rs11699802_chr20_48832085_48832283_C_T_snpleft_ref	-0.686272	3.6725	0.0553171	0.244326
rs867489_chr20_48833907_48834105_C_T_snpleft_alt	0.304099	0.795805	0.372351	0.647296
rs867489_chr20_48833907_48834105_C_T_snpleft_ref	0.730918	3.54174	0.0598428	0.254563
rs6123193_chr20_51237853_51238051_C_T_snpleft_ref	0.667226	3.3295	0.0680475	0.272192
rs6064709_chr20_57379800_57379998_G_A_snpleft_alt	-0.614167	1.71979	0.18972	0.460033
rs736266_chr20_57387302_57387500_A_T_snpleft_alt	0.63668	3.95919	0.046616	0.22286
rs736266_chr20_57387302_57387500_A_T_snpleft_ref	-0.364979	0.608487	0.435358	0.697338
rs911302_chr20_57387384_57387582_T_C_snpleft_ref	-0.227452	0.595579	0.44027	0.701259
rs911303_chr20_57387837_57388035_G_A_snpleft_ref	0.539525	1.98069	0.159318	0.42087
rs163778_chr20_57557960_57558158_C_G_snpleft_ref	-1.09146	6.5417	0.0105375	0.0992334
rs163779_chr20_57558224_57558422_T_C_snpleft_ref	0.398919	1.18076	0.277202	0.558235
rs6062546_chr20_62459121_62459319_C_T_snpleft_alt	0.435866	1.70115	0.192138	0.462815
rs6062546_chr20_62459121_62459319_C_T_snpleft_ref	0.785904	8.7913	0.0030267	0.0500415
rs73883310_chr22_30168419_30168617_T_C_snpleft_alt	-0.524821	2.00922	0.156346	0.417209
rs77302496_chr22_30178100_30178298_C_A_snpleft_alt	0.447865	2.34568	0.125631	0.375572
rs73392888_chr22_30192642_30192840_G_C_snpleft_ref	-0.404941	1.992	0.158132	0.419299
rs17711377_chr22_30212936_30213134_C_T_snpleft_alt	-0.0284971	0.00526088	0.942179	0.977473
rs17711377_chr22_30212936_30213134_C_T_snpleft_ref	-0.6873	3.13975	0.0764053	0.2884
rs2057882_chr22_30217777_30217975_A_T_snpleft_alt	-0.825538	6.47353	0.0109493	0.100571
rs11549795_chr22_30221070_30221268_C_T_snpleft_alt	0.235701	0.468242	0.493797	0.739332
rs11549795_chr22_30221070_30221268_C_T_snpleft_ref	0.777076	6.13383	0.0132619	0.112178
rs76177778_chr22_30232161_30232359_G_A_snpleft_alt	0.778727	3.18264	0.0744245	0.284237
rs3958027_chr22_30244785_30244983_A_T_snpleft_alt	0.16178	0.522682	0.4697	0.722462
rs5752978_chr22_30300536_30300734_C_G_snpleft_alt	-1.31826	4.1118	0.0425849	0.212305
rs737939_chr22_30315366_30315564_G_T_snpleft_alt	-0.543789	2.76938	0.0960832	0.324999
rs36608_chr22_30342141_30342339_A_G_snpleft_ref	0.58001	3.82203	0.050583	0.233742
rs5763649_chr22_30361335_30361533_C_T_snpleft_ref	-0.121308	0.0735311	0.786263	0.90979
rs41281623_chr22_30424206_30424404_G_A_snpleft_alt	1.14743	4.88744	0.0270528	0.164334
rs117611497_chr22_30451463_30451661_G_A_snpleft_alt	-0.683603	1.81191	0.178279	0.44612
rs56392746_chr22_30451638_30451836_G_A_snpleft_alt	0.661113	0.964364	0.32609	0.605992
rs2412981_chr22_30600015_30600213_G_C_snpleft_alt	-1.02395	6.61414	0.0101172	0.0968457
rs2108093_chr22_30679337_30679535_A_G_snpleft_alt	0.38231	3.21901	0.0727874	0.281689
rs2108093_chr22_30679337_30679535_A_G_snpleft_ref	-0.184235	0.335188	0.56262	0.789228
rs4820831_chr22_30711393_30711591_A_G_snpleft_alt	0.63654	3.5427	0.059808	0.254563
rs4339043_chr22_30735858_30736056_A_G_snpleft_alt	0.440338	1.99475	0.157845	0.419229
rs4339043_chr22_30735858_30736056_A_G_snpleft_ref	-0.0426523	0.0206056	0.885859	0.952631
rs117001013_chr22_32348791_32348989_C_T_snpleft_alt	-0.709638	3.70499	0.0542499	0.241996
rs117001013_chr22_32348791_32348989_C_T_snpleft_ref	0.247551	0.813768	0.367009	0.641428
rs1883126_chr22_32363775_32363973_C_T_snpleft_alt	-1.21755	11.863	0.000572616	0.020287
rs1883126_chr22_32363775_32363973_C_T_snpleft_ref	-0.375775	1.95911	0.161609	0.423369
rs7410743_chr22_32364844_32365042_T_C_snpleft_alt	0.555209	1.64381	0.199804	0.47161
rs7410743_chr22_32364844_32365042_T_C_snpleft_ref	-0.235813	0.594195	0.440801	0.701814
rs76473853_chr22_32365635_32365833_G_C_snpleft_alt	0.101261	0.0668718	0.795947	0.914135
rs79221399_chr22_32368868_32369066_C_A_snpleft_alt	0.543054	1.56455	0.211	0.484533
rs79221399_chr22_32368868_32369066_C_A_snpleft_ref	-1.48326	14.0083	0.000182004	0.0106072
rs61742196_chr22_32369385_32369583_C_T_snpleft_ref	0.367717	1.41171	0.234773	0.510192
rs78078590_chr22_32370437_32370635_G_A_snpleft_ref	-0.349994	1.52347	0.217095	0.490969
rs117358438_chr22_32374482_32374680_A_G_snpleft_alt	-0.103238	0.126437	0.722155	0.881685
rs117358438_chr22_32374482_32374680_A_G_snpleft_ref	0.289443	0.96728	0.32536	0.60553
rs138005336_chr22_32375070_32375268_C_T_snpleft_ref	0.0648645	0.0157483	0.900134	0.959185
rs149062295_chr22_32375077_32375275_T_C_snpleft_alt	-0.516865	1.58741	0.207697	0.479989
rs149062295_chr22_32375077_32375275_T_C_snpleft_ref	0.847451	7.51473	0.00611964	0.0733304
rs118010731_chr22_32376258_32376456_G_T_snpleft_ref	0.338144	0.339687	0.56001	0.787904
rs140936892_chr22_32378084_32378282_C_T_snpleft_ref	0.188613	0.241877	0.622854	0.827991
rs150932555_chr22_32379009_32379207_T_A_snpleft_ref	-0.42693	1.00304	0.316577	0.599365
rs117439638_chr22_32438175_32438373_T_C_snpleft_alt	-0.065483	0.0396616	0.842144	0.934041
rs117439638_chr22_32438175_32438373_T_C_snpleft_ref	1.30805	7.50182	0.00616367	0.0733476
rs74928243_chr22_32439631_32439829_C_T_snpleft_ref	-1.22148	7.17337	0.00739935	0.0809069
rs4821027_chr22_32442024_32442222_G_A_snpleft_ref	-0.771562	2.71305	0.0995303	0.330989
rs117338064_chr22_32447097_32447295_A_C_snpleft_alt	0.22891	0.285175	0.593329	0.809913
rs75091642_chr22_32449028_32449226_C_A_snpleft_alt	-0.264255	1.91164	0.166781	0.430776
rs75091642_chr22_32449028_32449226_C_A_snpleft_ref	0.206952	0.989611	0.319838	0.60111
rs4821030_chr22_32449936_32450134_C_A_snpleft_ref	-0.20062	0.414394	0.519747	0.757556
rs734092_chr22_32462117_32462315_C_G_snpleft_alt	0.38619	0.561176	0.453787	0.711825
rs117517889_chr22_32469402_32469600_C_T_snpleft_alt	0.152744	0.126137	0.722471	0.881772
rs76010922_chr22_32471628_32471826_G_A_snpleft_alt	1.58398	13.0132	0.000309311	0.0142503
rs17683704_chr22_32505991_32506189_A_G_snpleft_alt	0.109758	0.214607	0.643181	0.838675
rs17683704_chr22_32505991_32506189_A_G_snpleft_ref	-0.0641978	0.0540821	0.816106	0.922676
rs33954001_chr22_32506000_32506198_C_G_snpleft_alt	0.667168	3.33327	0.0678917	0.271847
rs229536_chr22_37589819_37590017_A_G_snpleft_alt	-0.515122	2.21687	0.13651	0.3915
rs229536_chr22_37589819_37590017_A_G_snpleft_ref	0.772171	3.91125	0.0479638	0.226526
rs7510675_chr22_41549247_41549445_A_G_snpleft_ref	0.776641	2.43776	0.118445	0.365479
rs2143921_chr22_43141409_43141607_T_G_snpleft_alt	0.372817	0.51868	0.471405	0.723675
rs3747207_chr22_44324805_44325003_G_A_snpleft_alt	-0.712931	2.41972	0.119817	0.366927
rs3747207_chr22_44324805_44325003_G_A_snpleft_ref	-0.112019	0.095598	0.757178	0.898103
rs13066322_chr3_12269216_12269414_C_T_snpleft_alt	0.204059	0.266344	0.605795	0.816863
rs13066322_chr3_12269216_12269414_C_T_snpleft_ref	0.46514	1.58761	0.207668	0.479989
rs35000407_chr3_12351471_12351669_T_G_snpleft_alt	-0.30285	0.735832	0.390999	0.662522
rs35000407_chr3_12351471_12351669_T_G_snpleft_ref	-1.11856	4.40275	0.0358811	0.193089
rs9872031_chr3_12496411_12496609_G_A_snpleft_ref	-0.849672	4.04091	0.0444098	0.21704
rs75065346_chr3_23239653_23239851_G_A_snpleft_alt	-0.746642	2.29752	0.129581	0.381413
rs75065346_chr3_23239653_23239851_G_A_snpleft_ref	0.128695	0.10034	0.751422	0.895559
rs1495132_chr3_23251414_23251612_C_G_snpleft_alt	-0.407447	1.37152	0.241551	0.517369
rs1495132_chr3_23251414_23251612_C_G_snpleft_ref	-0.780782	7.87617	0.00500906	0.0655186
rs116439035_chr3_23273064_23273262_C_T_snpleft_alt	-0.891961	8.09806	0.00443127	0.0608373
rs116439035_chr3_23273064_23273262_C_T_snpleft_ref	0.282244	0.534516	0.464715	0.719638
rs76001520_chr3_23382637_23382835_G_T_snpleft_alt	-0.420967	1.71657	0.190135	0.46028
rs76001520_chr3_23382637_23382835_G_T_snpleft_ref	-0.00632683	0.000594016	0.980556	0.992501
rs78501928_chr3_23465423_23465621_T_C_snpleft_alt	-0.642298	4.00678	0.0453175	0.219846
rs17013333_chr3_23523056_23523254_G_T_snpleft_ref	0.0703589	0.0219766	0.882149	0.951727
rs17013348_chr3_23525947_23526145_G_A_snpleft_alt	0.321881	0.870555	0.350802	0.627315
rs17013348_chr3_23525947_23526145_G_A_snpleft_ref	-0.85178	2.19563	0.138403	0.393757
rs74509211_chr3_23527622_23527820_C_T_snpleft_alt	0.517468	1.77648	0.182582	0.450599
rs9814873_chr3_49454062_49454260_A_G_snpleft_alt	-0.210927	0.349868	0.554188	0.784124
rs10640_chr3_49454227_49454425_G_A_snpleft_alt	-0.135048	0.103834	0.747276	0.894357
rs11922013_chr3_49458305_49458503_G_C_snpleft_ref	-1.01839	2.7745	0.0957765	0.324432
rs9827021_chr3_49514714_49514912_C_A_snpleft_alt	0.644915	3.75669	0.0525966	0.238547
rs9827021_chr3_49514714_49514912_C_A_snpleft_ref	-0.22179	0.67159	0.412498	0.677599
rs7630869_chr3_49522493_49522691_C_T_snpleft_ref	0.835546	4.42947	0.0353234	0.191147
rs6766131_chr3_49538882_49539080_T_C_snpleft_ref	0.367455	0.771183	0.379851	0.652723
rs1801143_chr3_49570150_49570348_C_T_snpleft_alt	-0.443185	1.06889	0.301197	0.584244
rs56116382_chr3_49606138_49606336_A_C_snpleft_ref	0.368712	1.99556	0.15776	0.419229
rs13316695_chr3_49684867_49685065_C_G_snpleft_alt	-0.105584	0.15045	0.698106	0.867599
rs13316695_chr3_49684867_49685065_C_G_snpleft_ref	-0.15865	0.645314	0.421793	0.685853
rs9823546_chr3_49705462_49705660_T_A_snpleft_alt	0.0759562	0.0183983	0.892105	0.955173
rs6804655_chr3_49738895_49739093_C_T_snpleft_alt	0.18545	0.22465	0.63552	0.834285
rs2291542_chr3_49751535_49751733_C_T_snpleft_ref	-0.336197	0.488647	0.484531	0.732533
rs2307021_chr3_49765433_49765631_C_G_snpleft_alt	-0.214904	0.473581	0.491344	0.737934
rs1799843_chr3_49849673_49849871_G_A_snpleft_alt	-0.830041	2.72603	0.0987246	0.330007
rs1799843_chr3_49849673_49849871_G_A_snpleft_ref	-0.290243	0.33811	0.560922	0.788558
rs1317140_chr3_49878602_49878800_G_A_snpleft_alt	0.508309	1.51459	0.21844	0.492356
rs1317140_chr3_49878602_49878800_G_A_snpleft_ref	-1.22722	15.6403	7.66039e-05	0.00638141
rs4688760_chr3_49980546_49980744_C_T_snpleft_alt	0.146179	0.0972234	0.755187	0.897283
rs2240921_chr3_52830714_52830912_C_T_snpleft_ref	0.938718	4.49052	0.0340832	0.186601
rs17331178_chr3_52847494_52847692_C_A_snpleft_alt	0.253975	0.831572	0.361818	0.636461
rs17331178_chr3_52847494_52847692_C_A_snpleft_ref	-0.746964	5.67531	0.0172053	0.128968
rs9831977_chr3_52854090_52854288_T_G_snpleft_alt	-0.147803	0.297987	0.585147	0.804943
rs9831977_chr3_52854090_52854288_T_G_snpleft_ref	0.0935904	0.098863	0.753198	0.897079
rs34860124_chr3_52857728_52857926_T_A_snpleft_ref	0.730854	4.43357	0.0352387	0.1908
rs11720228_chr3_52877220_52877418_G_A_snpleft_alt	0.0653743	0.0673391	0.795251	0.913851
rs11720228_chr3_52877220_52877418_G_A_snpleft_ref	0.84266	7.02198	0.00805152	0.0850078
rs2253209_chr3_53115110_53115308_A_C_snpleft_alt	1.72415	12.7443	0.000357099	0.0156449
rs2253685_chr3_53119653_53119851_G_A_snpleft_ref	-0.166447	0.156533	0.692369	0.865176
rs2581786_chr3_53126093_53126291_G_A_snpleft_ref	0.759476	3.37635	0.0661385	0.268031
rs7653734_chr3_58372835_58373033_T_C_snpleft_alt	-0.128456	0.180141	0.671252	0.854215
rs7653734_chr3_58372835_58373033_T_C_snpleft_ref	0.429394	1.22795	0.267806	0.548892
rs66815886_chr3_64703344_64703542_G_T_snpleft_alt	-0.0128789	0.00070623	0.978799	0.992
rs13080180_chr3_72793662_72793860_C_T_snpleft_ref	-0.23006	0.998967	0.317561	0.599526
rs4928098_chr3_100214034_100214232_A_G_snpleft_alt	-0.692602	4.64517	0.031141	0.176661
rs11926280_chr3_100220252_100220450_A_G_snpleft_ref	0.483788	1.35898	0.243715	0.519635
rs4132537_chr3_100220257_100220455_A_G_snpleft_alt	-0.174317	0.255497	0.613231	0.821218
rs4132537_chr3_100220257_100220455_A_G_snpleft_ref	-1.05209	3.82722	0.0504266	0.233151
rs72964564_chr3_123054720_123054918_A_C_snpleft_ref	0.293265	0.733453	0.391766	0.662847
rs56371916_chr3_123095493_123095691_T_C_snpleft_alt	-0.106832	0.352009	0.552978	0.783363
rs56371916_chr3_123095493_123095691_T_C_snpleft_ref	0.176527	0.598531	0.439139	0.700411
rs569255_chr3_124925884_124926082_G_A_snpleft_alt	0.193898	0.163555	0.685905	0.861799
rs569255_chr3_124925884_124926082_G_A_snpleft_ref	-0.0844784	0.0782094	0.779739	0.907464
rs56184290_chr3_129328489_129328687_A_G_snpleft_alt	-0.248612	0.708299	0.400009	0.668939
rs56184290_chr3_129328489_129328687_A_G_snpleft_ref	-0.332768	2.20586	0.137487	0.392824
rs59899263_chr3_129331972_129332170_T_C_snpleft_ref	-0.415914	2.95998	0.085349	0.305281
rs75367758_chr3_141102510_141102708_G_A_snpleft_alt	-0.155116	0.0811359	0.775764	0.906224
rs16851397_chr3_141134768_141134966_A_G_snpleft_alt	0.191525	0.351192	0.553439	0.783785
rs75351160_chr3_141143678_141143876_T_C_snpleft_alt	0.412272	1.54325	0.214135	0.48744
rs11928080_chr3_152048449_152048647_A_G_snpleft_ref	-1.65583	9.78293	0.00176139	0.0381613
rs77798730_chr3_152051662_152051860_G_A_snpleft_alt	-0.00586213	0.000443955	0.98319	0.993675
rs77798730_chr3_152051662_152051860_G_A_snpleft_ref	-0.088436	0.0482811	0.826082	0.92678
rs77956190_chr3_152051674_152051872_G_C_snpleft_ref	0.646247	3.0513	0.0806724	0.297005
rs17369888_chr3_152078912_152079110_A_G_snpleft_alt	-0.24529	0.218602	0.640107	0.837102
rs11923684_chr3_152081404_152081602_C_T_snpleft_alt	0.340041	0.829316	0.36247	0.63696
rs7633673_chr3_152084193_152084391_G_A_snpleft_alt	1.14434	8.76414	0.00307211	0.0503147
rs7633673_chr3_152084193_152084391_G_A_snpleft_ref	-0.0816756	0.0393846	0.842689	0.934041
rs112706781_chr3_152090615_152090813_C_T_snpleft_ref	0.488996	0.957232	0.327885	0.607604
rs17370463_chr3_152106262_152106460_A_G_snpleft_alt	-0.139299	0.137245	0.711035	0.875444
rs74657522_chr3_152106293_152106491_T_G_snpleft_ref	-0.374859	1.88167	0.170144	0.435007
rs77923853_chr3_152144958_152145156_T_G_snpleft_alt	-0.0896233	0.0710449	0.789821	0.911259
rs77923853_chr3_152144958_152145156_T_G_snpleft_ref	-0.810764	7.3885	0.00656424	0.0760564
rs4679993_chr3_152368277_152368475_A_T_snpleft_alt	0.0224732	0.00367591	0.951654	0.981288
rs4679993_chr3_152368277_152368475_A_T_snpleft_ref	0.683591	2.21829	0.136384	0.3915
rs7616658_chr3_152369070_152369268_C_T_snpleft_alt	-0.775113	3.50543	0.0611679	0.257113
rs79937118_chr3_152436722_152436920_C_T_snpleft_alt	0.729396	3.25334	0.0712779	0.278891
rs79937118_chr3_152436722_152436920_C_T_snpleft_ref	-0.0846534	0.0742796	0.785205	0.909234
[truncated: 9,658 more rows]
