# Supplementary material for: Using a modular massively parallel reporter assay to discover context-dependent regulatory activity in type 2 diabetes-linked noncoding regions
Source: HGG Adv. 2026 Apr 7;7(3):100606. doi: 10.1016/j.xhgg.2026.100606 (PMC13125165; doi:10.1016/j.xhgg.2026.100606)
Supplement: Table S11. LASSO regression non-zero coefficients for the full set of annotations for promoter-bias scores [file mmc12.xlsx]

## Sheet: Table_S11_Legend
Table S11. LASSO regression analysis non-zero coefficients for full set of annotations for promoter bias scores.
Annotations selected via LASSO regression as predictors of promoter bias and their corresponding coefficients in the model. Annotations with negative coefficients are predictive of higher fragment activity with the insulin (INS) promoter and annotations with positive coefficients are predictive of higher fragment activity with the SCP1 promoter.

## Sheet: Table_S11
Table S11. LASSO regression analysis non-zero coefficients for full set of annotations for promoter bias scores.
Annotation	Source	Coefficient
HINFP_2	PMID 23332764	0.0280146
SRF_known10	PMID 23332764	0.0222192
SP1_known2	TRANSFAC	0.00721881
NFKB_known3	TRANSFAC	0.00403784
REL_2	JASPAR	0.0019959
POU1F1_2	TRANSFAC	-0.000486002
NKX6.1_3	PMID 18585359	-0.00504021
HNF1_2	TRANSFAC	-0.00559675
SOX7	PMID 23332764	-0.0259889
GATA_known15	JASPAR	-0.0302866
FOXJ3_3	PMID 23332764	-0.0439789
HNF1_3	TRANSFAC	-0.112055
(Intercept)	NA	-1.77972
