# Supplementary material for: Using a modular massively parallel reporter assay to discover context-dependent regulatory activity in type 2 diabetes-linked noncoding regions
Source: HGG Adv. 2026 Apr 7;7(3):100606. doi: 10.1016/j.xhgg.2026.100606 (PMC13125165; doi:10.1016/j.xhgg.2026.100606)
Supplement: Table S12. LASSO regression analysis non-zero coefficients for reduced set of annotations for promoter-bias scores [file mmc13.xlsx]

## Sheet: Table_S12_Legend
Table S12. LASSO regression analysis non-zero coefficients for reduced set of annotations for promoter bias scores.
Annotations selected via LASSO regression as predictors of promoter bias and their corresponding coefficients in the model, using a reduced set of annotations after clustering transcription factor motifs based on similarity. Annotations with negative coefficients are predictive of higher fragment activity with the insulin (INS) promoter and annotations with positive coefficients are predictive of…

## Sheet: Table_S12
Table S12. LASSO regression analysis non-zero coefficients for reduced set of annotations for promoter bias scores.
Annotation	Source	Coefficient
POU1F1_2	TRANSFAC	-0.00199636
HNF1_2	TRANSFAC	-0.00755004
FOXJ3_3	PMID 23332764	-0.0483408
HNF1_3	TRANSFAC	-0.114199
(Intercept)	NA	-1.82551
