# Supplementary material for: Using a modular massively parallel reporter assay to discover context-dependent regulatory activity in type 2 diabetes-linked noncoding regions
Source: HGG Adv. 2026 Apr 7;7(3):100606. doi: 10.1016/j.xhgg.2026.100606 (PMC13125165; doi:10.1016/j.xhgg.2026.100606)
Supplement: Table S13. LASSO regression analysis non-zero coefficients for the full set of annotations for position-bias scores [file mmc14.xlsx]

## Sheet: Table_S13_Legend
Table S13. LASSO regression analysis non-zero coefficients for full set of annotations for position bias scores.
Annotations selected via LASSO regression as predictors of position bias and their corresponding coefficients in the model. Annotations with negative coefficients are predictive of higher fragment activity in the downstream position and annotations with positive coefficients are predictive of higher fragment activity in the upstream position.

## Sheet: Table_S13
Table S13. LASSO regression analysis non-zero coefficients for full set of annotations for position bias scores.
Annotation	Source	Coefficient
(Intercept)	NA	8.20354
ETS_known7	JASPAR	0.215266
NFY_known6	JASPAR	0.167892
Active_TSS	ChromHMM, islets	0.154434
CUX1_5	TRANSFAC	0.146461
BATF_known1	PMID 23332764	0.10758
NFY_known3	TRANSFAC	0.102539
NFYB	PMID 23332764	0.098547
ATF3_known3	TRANSFAC	0.0869956
ATF3_known1	TRANSFAC	0.078815
E2F_known11	TRANSFAC	0.0756908
BATF3	PMID 23332764	0.0687807
CREB5_1	PMID 23332764	0.0588329
HOXC13	PMID 23332764	0.0535799
MSX2_1	PMID 18585359	0.0525796
ISX	PMID 23332764	0.0518294
POU3F4_2	PMID 23332764	0.0517974
MYC_known9	TRANSFAC	0.0505533
MYC_known6	TRANSFAC	0.0479886
ERF_1	PMID 23332764	0.0471415
ETS_known10	PMID 18585359	0.0448526
FOXC1_1	TRANSFAC	0.0399251
MYC_known20	PMID 23332764	0.0377734
RFX5_known1	TRANSFAC	0.0368351
ATF3_known14	TRANSFAC	0.0214688
POU3F1	PMID 23332764	0.0203942
TBX21	PMID 23332764	0.0185619
ZNF423_1	TRANSFAC	0.0180298
PAX6_1	TRANSFAC	0.0179371
ELF1	PMID 23332764	0.0177997
CUX1_3	TRANSFAC	0.0145773
POU3F2	PMID 23332764	0.0136653
GBX1_1	PMID 18585359	0.0131532
ZSCAN26_1	PMID 18585359	0.0121522
PAX4_5	JASPAR	0.0110986
HOMEZ_2	PMID 23332764	0.00846591
POU3F3_3	PMID 23332764	0.0079799
PRRX1	PMID 23332764	0.00668559
EN1_7	PMID 23332764	0.00562586
ATF3_known13	TRANSFAC	0.00554291
FOXB1_4	PMID 23332764	0.00523392
HOXD13	PMID 23332764	0.00486955
KLF14_1	PMID 23332764	0.00421787
GATA_known5	TRANSFAC	0.00387855
MEF2_known7	TRANSFAC	0.00364187
MA0078	JASPAR	0.00290762
MAFF	PMID 23332764	0.00263766
RFX3_3	PMID 23332764	0.00166403
FOXB1	PMID 23332764	0.000872761
SOX30_1	PMID 18585359	0.00047306
POU3F4	PMID 23332764	0.000361919
SOX17_2	JASPAR	5.55645e-05
MEIS1	PMID 23332764	-0.000979603
TOPORS_1	TRANSFAC	-0.00313393
NKX1.1_1	PMID 18585359	-0.00362235
OBOX1_1	PMID 18585359	-0.00426886
PAX2_2	TRANSFAC	-0.00441851
NFKB_known4	TRANSFAC	-0.0116292
PPARA_2	TRANSFAC	-0.0138792
NKX3.2_1	JASPAR	-0.0148894
RARA_3	PMID 23332764	-0.0176376
MA0073	JASPAR	-0.0177632
HOXC11_1	PMID 18585359	-0.0180209
NR1H_2	TRANSFAC	-0.0213047
CRX_1	TRANSFAC	-0.0216348
ZBTB7A_known2	PMID 18585359	-0.0298494
