# Supplementary material for: Using a modular massively parallel reporter assay to discover context-dependent regulatory activity in type 2 diabetes-linked noncoding regions
Source: HGG Adv. 2026 Apr 7;7(3):100606. doi: 10.1016/j.xhgg.2026.100606 (PMC13125165; doi:10.1016/j.xhgg.2026.100606)
Supplement: Table S14. LASSO regression analysis non-zero coefficients for the reduced set of annotations for position-bias scores [file mmc15.xlsx]

## Sheet: Table_S14_Legend
Table S14. LASSO regression analysis non-zero coefficients for reduced set of annotations for position bias scores.
Annotations selected via LASSO regression as predictors of position bias and their corresponding coefficients in the model, using a reduced set of annotations after clustering transcription factor motifs based on similarity. Annotations with negative coefficients are predictive of higher fragment activity in the downstream position and annotations with positive coefficients are predictive of high…

## Sheet: Table_S14
Table S14. LASSO regression analysis non-zero coefficients for reduced set of annotations for position bias scores.
Annotation	Source	Coefficient
(Intercept)	NA	7.02456
Active_TSS	ChromHMM, islets	0.321758
ETS_known7	JASPAR	0.287563
BATF_known1	PMID 23332764	0.241087
CUX1_5	TRANSFAC	0.205774
NFY_known4	TRANSFAC	0.116446
ISX_2	PMID 23332764	0.0957675
Accessible_Peaks	ATAC-seq, islets	0.0889543
NFY_known2	TRANSFAC	0.0833591
MYC_known20	PMID 23332764	0.0830812
ZSCAN26_1	PMID 18585359	0.0697294
HOMEZ_2	PMID 23332764	0.0572258
ATF2_1	TRANSFAC	0.0535387
GATA_known5	TRANSFAC	0.0452134
E2F_known18	TRANSFAC	0.0380624
ZNF423_1	TRANSFAC	0.0375453
PAX6_1	TRANSFAC	0.0347687
SOX17_2	JASPAR	0.03376
PAX4_5	JASPAR	0.0305914
POU3F3_1	PMID 18585359	0.0291782
FOXL1_2	JASPAR	0.0291255
PAX2_3	JASPAR	0.0247714
RUNX1_1	TRANSFAC	0.0194761
EOMES_1	PMID 18585359	0.0176391
CUX1_1	TRANSFAC	0.0159832
TCF21_1	PMID 23332764	0.0145696
THRB_2	PMID 23332764	0.0144573
ZIC1_2	PMID 18585359	0.00952381
ETV6_1	PMID 23332764	0.00312565
PAX6_3	JASPAR	0.00291042
FOXJ3_3	PMID 23332764	0.00279897
POU3F2_1	TRANSFAC	0.00255429
IRF_known6	TRANSFAC	0.000118585
EN1_1	TRANSFAC	-5.94235e-05
FOXP3_1	TRANSFAC	-7.2279e-05
DBP_1	TRANSFAC	-0.000103387
IKZF1_2	TRANSFAC	-0.00135977
HINFP_1	JASPAR	-0.00229272
TBX1_1	PMID 23332764	-0.010023
PITX2_1	TRANSFAC	-0.0122823
NR2F2_1	TRANSFAC	-0.0133462
FOXJ2_2	TRANSFAC	-0.020388
RREB1_2	JASPAR	-0.0237499
RARA_3	PMID 23332764	-0.0327054
PPARA_2	TRANSFAC	-0.0337352
Typical_Enhancer	ChromHMM, islets	-0.0382074
ZBTB7A_known2	PMID 18585359	-0.0411618
