# Supplementary material for: Using a modular massively parallel reporter assay to discover context-dependent regulatory activity in type 2 diabetes-linked noncoding regions
Source: HGG Adv. 2026 Apr 7;7(3):100606. doi: 10.1016/j.xhgg.2026.100606 (PMC13125165; doi:10.1016/j.xhgg.2026.100606)
Supplement: Table S15. MPRAnalyze-estimated enhancer activity for the second, HNF1-motif-focused library [file mmc16.xlsx]

## Sheet: Table_S15_Legend
Table S15. MPRAnalyze estimated enhancer activity for second, HNF1 motif-focused library.
Results from MPRAnalyze activity testing focused on fragments included in the second, HNF1 motif-focused library. Alpha_original refers to the alpha (activity) scores estimated by MPRAnalyze, which are reported on a natural log scale. We converted these scores to those on a binary log scale (Alpha_corrected). We also provided log2(RNA/DNA) values for each replicate, which is what is conventionall…

## Sheet: Table_S15
Table S15. MPRAnalyze estimated enhancer activity for second HNF1 motif-focused library.
Fragment	Promoter	rsID	Chromosome	Position (hg38)	Reference Allele	Alternate Allele	Fragment Allele	Fragment Type	Variant Position	Statistic	Z-score	Median Absolute Deviation (MAD)	Z-score p-value	MAD p-value	Alpha_original	Alpha_corrected	logratio_rep1	logratio_rep2	logratio_rep3	logratio_rep4	logratio_rep5
scp_rs2323413_chr4_143947855_T_G_A_shf	SCP1	rs2323413	chr4	143947855	T	G	A	shf	ctr	21.869	16.0083	20.5039	5.59e-58	9.95e-94	21.869	31.5503	-0.519679	-1.007	-0.33767	0.59203	0.338552
scp_rs2800728_chr6_127090912_G_A_R_right	SCP1	rs2800728	chr6	127090912	G	A	R	orig	right	21.4127	15.6215	19.9995	2.6e-55	2.78e-89	21.4127	30.892	1.89155	-6.98018	-0.0733653	2.12774	1.74845
ins_rs10227673_chr7_26825680_G_A_R_shf_left	INS	rs10227673	chr7	26825680	G	A	R	shf	left	20.8533	15.1472	19.3812	3.95e-52	5.56e-84	20.8533	30.0849	0.35719	1.37139	1.02422	0.768745	0.654933
ins_rs2800728_chr6_127090912_G_A_A_shf	INS	rs2800728	chr6	127090912	G	A	A	shf	ctr	20.1316	14.5354	18.5836	3.62e-48	2.18e-77	20.1316	29.0438	1.17218	1.62928	1.58338	2.61712	1.79661
ins_rs2323413_chr4_143947855_T_G_R_del_right	INS	rs2323413	chr4	143947855	T	G	R	del	right	19.3767	13.8954	17.7492	3.38e-44	8.75e-71	19.3767	27.9546	1.04522	0.237176	1.43639	1.12552	1.33438
ins_rs9472135_chr6_43842065_T_C_A	INS	rs9472135	chr6	43842065	T	C	A	orig	ctr	16.9282	11.8196	15.0429	1.55e-32	1.92e-51	16.9282	24.4222	1.86351	0.69064	0.794831	2.11843	1.78283
scp_rs2800728_chr6_127090912_G_A_R_del_right	SCP1	rs2800728	chr6	127090912	G	A	R	del	right	16.6195	11.5579	14.7017	3.37e-31	3.14e-49	16.6195	23.9768	-0.659498	-1.39898	-0.383666	-0.146145	0.808217
scp_rs2323413_chr4_143947855_T_G_R	SCP1	rs2323413	chr4	143947855	T	G	R	orig	ctr	15.9297	10.9731	13.9394	2.57e-28	1.83e-44	15.9297	22.9817	-0.118672	0.538003	-2.5272	0.035807	-0.608912
scp_rs2647066_chr6_32603345_C_T_R_shf_left	SCP1	rs2647066	chr6	32603345	C	T	R	shf	left	15.3575	10.4881	13.307	4.9e-26	1.05e-40	15.3575	22.1563	-0.487316	-0.873665	-1.31595	-1.14954	-1.10216
ins_rs117826138_chr22_32002162_T_C_R_del	INS	rs117826138	chr22	32002162	T	C	R	del	ctr	15.1712	10.3301	13.101	2.58e-25	1.63e-39	15.1712	21.8874	2.18302	1.09165	1.18271	1.46558	0.165987
scp_rs11819995_chr11_128519496_C_T_R	SCP1	rs11819995	chr11	128519496	C	T	R	orig	ctr	15.0568	10.2331	12.9746	7.05e-25	8.53e-39	15.0568	21.7224	0.455119	-0.303872	0.900518	-1.15794	1.18802
scp_rs9472135_chr6_43842065_T_C_R_del_right	SCP1	rs9472135	chr6	43842065	T	C	R	del	right	14.7465	9.97003	12.6316	1.03e-23	7.07e-37	14.7465	21.2747	0.622317	-7.13541	0.743605	-0.832806	-0.130178
scp_rs10848959_chr12_3922003_G_A_R_del_right	SCP1	rs10848959	chr12	3922003	G	A	R	del	right	14.3148	9.604	12.1544	3.85e-22	2.72e-34	14.3148	20.6518	-0.164161	-1.74927	-1.69709	-1.7634	-1.70577
scp_rs9788833_chr16_242773_T_C_A_left	SCP1	rs9788833	chr16	242773	T	C	A	orig	left	14.0275	9.36052	11.837	3.97e-21	1.26e-32	14.0275	20.2375	-1.11548	-0.575292	-1.66294	-1.71302	0.08839
ins_NA_chr12_74261524_NA_NA_NA	INS	NA	chr12	74261524	NA	NA	NA	orig	ctr	13.4964	8.91019	11.2498	2.55e-19	1.16e-29	13.4964	19.4711	0.750627	0.97653	0.556783	0.583144	1.1273
scp_rs9788833_chr16_242773_T_C_A	SCP1	rs9788833	chr16	242773	T	C	A	orig	ctr	13.4224	8.84745	11.1681	4.48e-19	2.92e-29	13.4224	19.3644	-0.377804	-1.63519	-2.06635	-2.87416	-2.00191
scp_rs76385632_chr10_111255844_C_G_A_left	SCP1	rs76385632	chr10	111255844	C	G	A	orig	left	13.2848	8.7308	11.016	1.26e-18	1.6e-28	13.2848	19.1658	0.316933	-0.566597	0.148713	-4.53377	-4.59281
scp_rs117826138_chr22_32002162_T_C_R_shf_left	SCP1	rs117826138	chr22	32002162	T	C	R	shf	left	13.0847	8.56117	10.7948	5.59e-18	1.82e-27	13.0847	18.8772	-0.542613	-1.79572	-0.346039	-0.0366455	-2.30213
ins_rs2323413_chr4_143947855_T_G_A_shf	INS	rs2323413	chr4	143947855	T	G	A	shf	ctr	13.0646	8.54417	10.7727	6.47e-18	2.32e-27	13.0646	18.8483	0.469516	-1.12949	0.73932	0.495879	1.01485
scp_rs2647066_chr6_32603345_C_T_R_del_right	SCP1	rs2647066	chr6	32603345	C	T	R	del	right	12.7892	8.31071	10.4683	4.76e-17	6.04e-26	12.7892	18.451	0.178349	-0.247547	-0.484984	-1.74445	-1.38166
scp_rs921068_chr2_42979841_A_G_A_right	SCP1	rs921068	chr2	42979841	A	G	A	orig	right	12.7361	8.26571	10.4096	6.94e-17	1.12e-25	12.7361	18.3744	0.983071	-1.26304	0.294174	-1.47279	-0.296589
ins_rs12351396_chr9_77249090_C_T_R_shf_right	INS	rs12351396	chr9	77249090	C	T	R	shf	right	12.6189	8.16628	10.28	1.59e-16	4.34e-25	12.6189	18.2052	-1.19937	-0.314609	1.03239	1.19879	1.69718
scp_rs9472135_chr6_43842065_T_C_A_del	SCP1	rs9472135	chr6	43842065	T	C	A	del	ctr	12.1581	7.77564	9.7707	3.75e-15	7.52e-23	12.1581	17.5404	-1.77496	-0.102913	-0.391485	-0.110441	-2.80569
ins_rs2323413_chr4_143947855_T_G_R_shf_left	INS	rs2323413	chr4	143947855	T	G	R	shf	left	11.8495	7.51406	9.42968	2.87e-14	2.06e-21	11.8495	17.0953	1.14108	-0.29457	0.38264	0.89928	0.774536
scp_rs2323413_chr4_143947855_T_G_A	SCP1	rs2323413	chr4	143947855	T	G	A	orig	ctr	10.7251	6.56083	8.18691	2.68e-11	1.34e-16	10.7251	15.4731	0.733692	-4.62106	0.655544	-0.120187	0.326681
ins_rs117826138_chr22_32002162_T_C_A_del_right	INS	rs117826138	chr22	32002162	T	C	A	del	right	10.7066	6.54515	8.16648	2.97e-11	1.59e-16	10.7066	15.4464	2.63931	1.40908	0.0499276	2.34609	0.90726
scp_NA_chr15_37543689_NA_NA_NA	SCP1	NA	chr15	37543689	NA	NA	NA	orig	ctr	10.6252	6.47612	8.07647	4.71e-11	3.33e-16	10.6252	15.3289	-0.990716	0.544804	-0.927782	0.799348	-0.874092
ins_rs12351396_chr9_77249090_C_T_R_right	INS	rs12351396	chr9	77249090	C	T	R	orig	right	10.6041	6.4582	8.05311	5.3e-11	4.04e-16	10.6041	15.2985	0.973518	-1.68436	0.134499	-1.39864	-0.724233
scp_NA_chr18_3337597_NA_NA_NA	SCP1	NA	chr18	3337597	NA	NA	NA	orig	ctr	10.5191	6.38616	7.95919	8.51e-11	8.66e-16	10.5191	15.1759	0.432385	-8.26296	-3.18011	-0.819821	-0.883152
ins_NA_chr11_116484471_NA_NA_NA	INS	NA	chr11	116484471	NA	NA	NA	orig	ctr	10.4304	6.31095	7.86113	1.39e-10	1.9e-15	10.4304	15.0479	0.0977688	-0.279648	-0.523121	0.447324	0.662177
ins_NA_chr2_155674785_NA_NA_NA	INS	NA	chr2	155674785	NA	NA	NA	orig	ctr	10.2485	6.15674	7.66009	3.71e-10	9.29e-15	10.2485	14.7854	0.349476	0.0141725	0.223436	-0.416344	-3.38396
scp_rs2323413_chr4_143947855_T_G_R_shf_right	SCP1	rs2323413	chr4	143947855	T	G	R	shf	right	10.1334	6.05915	7.53286	6.84e-10	2.48e-14	10.1334	14.6194	1.34362	-0.482178	-5.94098	1.37875	0.86674
scp_rs1635852_chr7_28149792_T_C_R_right	SCP1	rs1635852	chr7	28149792	T	C	R	orig	right	9.73185	5.71874	7.08906	5.37e-09	6.75e-13	9.73185	14.0401	-0.0732983	-1.44076	-0.816088	-1.0276	-2.39252
scp_NA_chr12_74261524_NA_NA_NA	SCP1	NA	chr12	74261524	NA	NA	NA	orig	ctr	9.72885	5.7162	7.08575	5.45e-09	6.91e-13	9.72885	14.0358	-0.549756	-0.351694	-0.152489	-1.01618	-1.2434
scp_rs10227673_chr7_26825680_G_A_A_left	SCP1	rs10227673	chr7	26825680	G	A	A	orig	left	9.70251	5.69387	7.05664	6.21e-09	8.53e-13	9.70251	13.9978	-0.59205	-0.851979	-4.19063	-1.27486	0.0706883
ins_rs2800728_chr6_127090912_G_A_A_del_right	INS	rs2800728	chr6	127090912	G	A	A	del	right	9.67509	5.67062	7.02632	7.11e-09	1.06e-12	9.67509	13.9582	-0.191246	-0.208294	0.0260948	0.324839	-0.484558
ins_rs39281_chr7_90149175_A_G_R_right	INS	rs39281	chr7	90149175	A	G	R	orig	right	9.62956	5.63203	6.976	8.91e-09	1.52e-12	9.62956	13.8925	-0.62127	2.46127	-4.88063	2.64175	2.448
ins_rs12351396_chr9_77249090_C_T_A	INS	rs12351396	chr9	77249090	C	T	A	orig	ctr	9.60861	5.61427	6.95286	9.87e-09	1.79e-12	9.60861	13.8623	0.782943	-0.103114	-1.30165	0.477316	1.02502
ins_rs921068_chr2_42979841_A_G_R_del_left	INS	rs921068	chr2	42979841	A	G	R	del	left	9.60696	5.61287	6.95103	9.95e-09	1.81e-12	9.60696	13.8599	2.47869	0.0291253	-2.07819	1.25047	-0.655164
scp_NA_chr7_116524981_NA_NA_NA	SCP1	NA	chr7	116524981	NA	NA	NA	orig	ctr	9.44456	5.47519	6.77153	2.19e-08	6.37e-12	9.44456	13.6256	-0.0975503	-0.872489	0.269544	0.165985	-0.542481
scp_rs9472135_chr6_43842065_T_C_R_del	SCP1	rs9472135	chr6	43842065	T	C	R	del	ctr	9.32545	5.37421	6.63988	3.85e-08	1.57e-11	9.32545	13.4538	0.148637	-0.154342	-2.84863	-1.1513	-2.53817
ins_rs77864822_chr12_97454997_A_G_R_left	INS	rs77864822	chr12	97454997	A	G	R	orig	left	9.24416	5.3053	6.55004	5.62e-08	2.88e-11	9.24416	13.3365	0.955422	1.4166	0.962495	1.0098	-0.7669
ins_rs9472135_chr6_43842065_T_C_R_shf_left	INS	rs9472135	chr6	43842065	T	C	R	shf	left	9.19162	5.26075	6.49196	7.17e-08	4.24e-11	9.19162	13.2607	0.564847	-0.0743184	0.0110108	-0.229297	0.733983
ins_NA_chr11_116436723_NA_NA_NA	INS	NA	chr11	116436723	NA	NA	NA	orig	ctr	9.18888	5.25843	6.48894	7.26e-08	4.32e-11	9.18888	13.2568	0.78599	-0.14741	0.199052	0.646247	0.616307
ins_rs10848959_chr12_3922003_G_A_R_del_right	INS	rs10848959	chr12	3922003	G	A	R	del	right	9.07179	5.15916	6.35952	1.24e-07	1.01e-10	9.07179	13.0878	0.958271	0.13066	-0.017021	-0.22388	0.200034
scp_rs2800728_chr6_127090912_G_A_A_del_left	SCP1	rs2800728	chr6	127090912	G	A	A	del	left	9.07127	5.15872	6.35894	1.24e-07	1.02e-10	9.07127	13.0871	-0.774086	-1.669	-0.317693	-1.17564	-1.7732
scp_rs1635852_chr7_28149792_T_C_R_del_right	SCP1	rs1635852	chr7	28149792	T	C	R	del	right	8.98786	5.08801	6.26675	1.81e-07	1.84e-10	8.98786	12.9667	0.324701	-0.282877	-0.525869	-1.95768	-1.49392
ins_rs9788833_chr16_242773_T_C_R_del	INS	rs9788833	chr16	242773	T	C	R	del	ctr	8.78587	4.91677	6.04351	4.4e-07	7.54e-10	8.78587	12.6753	0.297309	0.146068	-0.373645	0.648435	0.252326
ins_rs9472135_chr6_43842065_T_C_R_del_left	INS	rs9472135	chr6	43842065	T	C	R	del	left	8.76645	4.90031	6.02204	4.78e-07	8.61e-10	8.76645	12.6473	0.638838	1.20023	0.685547	1.47346	-0.00150374
ins_rs9472135_chr6_43842065_T_C_R	INS	rs9472135	chr6	43842065	T	C	R	orig	ctr	8.74735	4.88411	6.00092	5.19e-07	9.81e-10	8.74735	12.6198	0.371998	1.47422	0.822325	0.831389	1.19113
ins_rs2800728_chr6_127090912_G_A_R_shf_right	INS	rs2800728	chr6	127090912	G	A	R	shf	right	8.73083	4.87011	5.98267	5.58e-07	1.1e-09	8.73083	12.5959	1.01088	1.19301	0.167207	0.92552	0.278772
ins_rs10227673_chr7_26825680_G_A_R_shf_right	INS	rs10227673	chr7	26825680	G	A	R	shf	right	8.61833	4.77474	5.85833	9e-07	2.34e-09	8.61833	12.4336	0.90941	-0.397947	0.179763	-0.320844	-0.322273
ins_rs117826138_chr22_32002162_T_C_R_del_right	INS	rs117826138	chr22	32002162	T	C	R	del	right	8.57138	4.73493	5.80643	1.1e-06	3.19e-09	8.57138	12.3659	0.797061	-0.111806	0.22672	1.37196	0.0923096
scp_rs9788833_chr16_242773_T_C_R	SCP1	rs9788833	chr16	242773	T	C	R	orig	ctr	8.56611	4.73047	5.80061	1.12e-06	3.3e-09	8.56611	12.3583	-1.49155	-7.46923	-2.29938	-1.1374	-0.905885
ins_rs117826138_chr22_32002162_T_C_A_del	INS	rs117826138	chr22	32002162	T	C	A	del	ctr	8.55203	4.71853	5.78505	1.19e-06	3.62e-09	8.55203	12.338	1.31227	-0.451009	0.589578	0.358651	0.991416
ins_rs647968_chr6_139932383_T_G_A_del_left	INS	rs647968	chr6	139932383	T	G	A	del	left	8.48441	4.6612	5.71031	1.57e-06	5.64e-09	8.48441	12.2404	1.22676	1.72058	-0.771318	1.30929	1.58748
ins_rs76385632_chr10_111255844_C_G_A_left	INS	rs76385632	chr10	111255844	C	G	A	orig	left	8.4697	4.64873	5.69405	1.67e-06	6.2e-09	8.4697	12.2192	0.676416	1.04534	0.479253	0.909749	0.858421
ins_rs12351396_chr9_77249090_C_T_A_shf_right	INS	rs12351396	chr9	77249090	C	T	A	shf	right	8.46419	4.64406	5.68796	1.71e-06	6.43e-09	8.46419	12.2113	0.806746	0.0559563	0.56471	0.322021	0.529512
ins_rs76385632_chr10_111255844_C_G_R_del_right	INS	rs76385632	chr10	111255844	C	G	R	del	right	8.4473	4.62974	5.66929	1.83e-06	7.17e-09	8.4473	12.1869	0.614532	-0.498866	-0.242741	-0.326467	-0.527917
scp_rs12351396_chr9_77249090_C_T_A_del	SCP1	rs12351396	chr9	77249090	C	T	A	del	ctr	8.44627	4.62887	5.66816	1.84e-06	7.22e-09	8.44627	12.1854	0.218962	-0.228671	-1.27999	-0.193048	-6.17034
ins_rs12351396_chr9_77249090_C_T_A_del	INS	rs12351396	chr9	77249090	C	T	A	del	ctr	8.41233	4.6001	5.63065	2.11e-06	8.98e-09	8.41233	12.1364	0.55034	-0.0786925	0.562796	0.146476	0.69856
scp_rs2647066_chr6_32603345_C_T_R_left	SCP1	rs2647066	chr6	32603345	C	T	R	orig	left	8.40208	4.5914	5.61931	2.2e-06	9.59e-09	8.40208	12.1216	-0.634827	-1.31793	-2.68415	-1.90107	0.201881
scp_rs11819995_chr11_128519496_C_T_R_left	SCP1	rs11819995	chr11	128519496	C	T	R	orig	left	8.34477	4.54281	5.55597	2.78e-06	1.38e-08	8.34477	12.039	0.330881	0.625127	0.160798	-0.0759418	0.339681
scp_rs2323413_chr4_143947855_T_G_R_shf_left	SCP1	rs2323413	chr4	143947855	T	G	R	shf	left	8.32829	4.52885	5.53776	2.97e-06	1.53e-08	8.32829	12.0152	-2.85294	-1.09718	-2.5838	-5.88503	-1.00839
ins_rs10848959_chr12_3922003_G_A_R_shf_right	INS	rs10848959	chr12	3922003	G	A	R	shf	right	8.29282	4.49877	5.49855	3.42e-06	1.91e-08	8.29282	11.964	0.340797	-0.43544	-0.697592	0.477556	0.390332
scp_rs2647066_chr6_32603345_C_T_R_shf_right	SCP1	rs2647066	chr6	32603345	C	T	R	shf	right	8.20956	4.42819	5.40653	4.75e-06	3.21e-08	8.20956	11.8439	-0.73449	-2.40986	-4.11755	-1.12249	-4.27726
scp_rs9472135_chr6_43842065_T_C_R_del_left	SCP1	rs9472135	chr6	43842065	T	C	R	del	left	8.16032	4.38645	5.3521	5.76e-06	4.35e-08	8.16032	11.7729	0.409113	0.145607	-1.29038	0.0240482	-0.496637
scp_NA_chr10_72724236_NA_NA_NA	SCP1	NA	chr10	72724236	NA	NA	NA	orig	ctr	8.11556	4.3485	5.30263	6.85e-06	5.71e-08	8.11556	11.7083	0.427169	-0.176104	0.519884	0.415365	0.53377
scp_rs10848959_chr12_3922003_G_A_A_right	SCP1	rs10848959	chr12	3922003	G	A	A	orig	right	8.01409	4.26248	5.19048	1.01e-05	1.05e-07	8.01409	11.5619	0.0554029	-1.79228	-1.08804	-1.31168	-2.33714
scp_NA_chr3_116325169_NA_NA_NA	SCP1	NA	chr3	116325169	NA	NA	NA	orig	ctr	7.9426	4.20187	5.11146	1.32e-05	1.6e-07	7.9426	11.4587	0.154079	-0.380793	-0.906299	-2.58053	-0.407774
scp_rs12351396_chr9_77249090_C_T_R_shf	SCP1	rs12351396	chr9	77249090	C	T	R	shf	ctr	7.9074	4.17203	5.07256	1.51e-05	1.96e-07	7.9074	11.408	0.284998	-1.09149	-0.594875	-1.75588	-3.12775
scp_rs647968_chr6_139932383_T_G_R_left	SCP1	rs647968	chr6	139932383	T	G	R	orig	left	7.87122	4.14136	5.03257	1.73e-05	2.42e-07	7.87122	11.3558	0.0929411	-0.978026	-0.278303	-0.593077	0.635834
scp_rs12351396_chr9_77249090_C_T_A_del_right	SCP1	rs12351396	chr9	77249090	C	T	A	del	right	7.83936	4.11434	4.99736	1.94e-05	2.91e-07	7.83936	11.3098	-0.329815	-2.42111	-1.36508	-1.1104	-2.84579
ins_rs77864822_chr12_97454997_A_G_R_shf_left	INS	rs77864822	chr12	97454997	A	G	R	shf	left	7.82973	4.10618	4.98671	2.01e-05	3.07e-07	7.82973	11.2959	1.2046	0.733598	-0.135251	0.339905	0.839917
ins_rs9472135_chr6_43842065_T_C_A_shf_left	INS	rs9472135	chr6	43842065	T	C	A	shf	left	7.75182	4.04013	4.9006	2.67e-05	4.78e-07	7.75182	11.1835	1.12017	0.15093	-0.261817	0.34549	0.210534
ins_rs76385632_chr10_111255844_C_G_R_del_left	INS	rs76385632	chr10	111255844	C	G	R	del	left	7.71301	4.00723	4.85771	3.07e-05	5.94e-07	7.71301	11.1275	0.41882	0.682113	0.20595	0.480962	0.198715
ins_rs76385632_chr10_111255844_C_G_A	INS	rs76385632	chr10	111255844	C	G	A	orig	ctr	7.60868	3.91878	4.74239	4.45e-05	1.06e-06	7.60868	10.977	1.30897	0.885381	0.530737	0.672995	1.195
ins_NA_chr10_114526135_NA_NA_NA	INS	NA	chr10	114526135	NA	NA	NA	orig	ctr	7.57761	3.89244	4.70805	4.96e-05	1.25e-06	7.57761	10.9322	0.324231	0.497487	-0.196713	0.667	1.20053
scp_rs2800728_chr6_127090912_G_A_A_shf_right	SCP1	rs2800728	chr6	127090912	G	A	A	shf	right	7.5492	3.86835	4.67665	5.48e-05	1.46e-06	7.5492	10.8912	-0.289831	0.146896	-2.94549	-0.0605567	-3.29024
ins_rs2323413_chr4_143947855_T_G_R	INS	rs2323413	chr4	143947855	T	G	R	orig	ctr	7.51255	3.83728	4.63614	6.22e-05	1.77e-06	7.51255	10.8383	0.262269	0.556702	-0.028517	0.72176	-0.0300109
scp_rs1635852_chr7_28149792_T_C_A_left	SCP1	rs1635852	chr7	28149792	T	C	A	orig	left	7.48137	3.81085	4.60169	6.92e-05	2.1e-06	7.48137	10.7933	0.0359569	-2.03151	-1.54377	0.649037	-0.220277
scp_rs2800728_chr6_127090912_G_A_A_left	SCP1	rs2800728	chr6	127090912	G	A	A	orig	left	7.41405	3.75378	4.52728	8.71e-05	2.99e-06	7.41405	10.6962	-0.0226021	-0.849437	-0.176387	-0.721766	-1.50356
ins_NA_chr15_74461637_NA_NA_NA	INS	NA	chr15	74461637	NA	NA	NA	orig	ctr	7.38376	3.7281	4.4938	9.65e-05	3.5e-06	7.38376	10.6525	1.31813	-0.540275	0.414545	-0.840361	1.21072
scp_rs921068_chr2_42979841_A_G_A_left	SCP1	rs921068	chr2	42979841	A	G	A	orig	left	7.37549	3.72109	4.48466	9.92e-05	3.65e-06	7.37549	10.6406	0.050851	-0.233844	-0.167804	-1.3968	-4.797
ins_rs11819995_chr11_128519496_C_T_R_shf_right	INS	rs11819995	chr11	128519496	C	T	R	shf	right	7.31333	3.66839	4.41595	0.000122042	5.03e-06	7.31333	10.5509	0.800462	0.373777	0.579374	0.317186	1.09896
scp_rs76385632_chr10_111255844_C_G_R	SCP1	rs76385632	chr10	111255844	C	G	R	orig	ctr	7.28904	3.6478	4.38911	0.000132247	5.69e-06	7.28904	10.5159	-1.47372	0.754565	-0.0783087	0.4615	0.409353
scp_rs647968_chr6_139932383_T_G_A_del	SCP1	rs647968	chr6	139932383	T	G	A	del	ctr	7.28595	3.64518	4.38569	0.000133603	5.78e-06	7.28595	10.5114	-0.230182	-0.459744	-0.24054	-1.89124	-0.303823
scp_rs117826138_chr22_32002162_T_C_A_left	SCP1	rs117826138	chr22	32002162	T	C	A	orig	left	7.27036	3.63196	4.36846	0.000140636	6.26e-06	7.27036	10.4889	-1.07507	-0.552882	-0.643602	0.238379	-0.999539
scp_rs9472135_chr6_43842065_T_C_A_del_right	SCP1	rs9472135	chr6	43842065	T	C	A	del	right	7.24888	3.61376	4.34472	0.000150897	6.97e-06	7.24888	10.4579	-0.930083	-2.48938	-2.68286	-0.544999	-0.961413
scp_rs117826138_chr22_32002162_T_C_A_shf_left	SCP1	rs117826138	chr22	32002162	T	C	A	shf	left	7.23704	3.60372	4.33163	0.00015685	7.4e-06	7.23704	10.4408	-0.246926	0.0278698	-0.787003	-0.114076	-0.374773
ins_rs10848959_chr12_3922003_G_A_A_right	INS	rs10848959	chr12	3922003	G	A	A	orig	right	7.1746	3.55078	4.26262	0.000192043	1.01e-05	7.1746	10.3508	0.648645	0.323731	0.421272	0.428133	0.768934
scp_rs11819995_chr11_128519496_C_T_A_del	SCP1	rs11819995	chr11	128519496	C	T	A	del	ctr	7.13414	3.51648	4.2179	0.000218656	1.23e-05	7.13414	10.2924	-1.23237	0.48335	0.401555	-1.31146	0.362192
ins_rs9472135_chr6_43842065_T_C_R_del_right	INS	rs9472135	chr6	43842065	T	C	R	del	right	7.05335	3.44799	4.12861	0.000282389	1.82e-05	7.05335	10.1758	1.57864	1.22692	1.00513	0.377685	1.34515
ins_rs9472135_chr6_43842065_T_C_A_left	INS	rs9472135	chr6	43842065	T	C	A	orig	left	7.01523	3.41567	4.08647	0.000318128	2.19e-05	7.01523	10.1208	0.902524	1.43965	1.65022	2.10419	0.433924
scp_rs2323413_chr4_143947855_T_G_A_right	SCP1	rs2323413	chr4	143947855	T	G	A	orig	right	7.01011	3.41133	4.08082	0.00032323	2.24e-05	7.01011	10.1135	-0.317404	-2.21826	-2.10937	-0.633037	-0.441185
scp_rs77864822_chr12_97454997_A_G_R_left	SCP1	rs77864822	chr12	97454997	A	G	R	orig	left	6.97696	3.38323	4.04418	0.000358197	2.63e-05	6.97696	10.0656	-0.0320439	-1.49626	0.0705982	-0.478708	0.112818
ins_rs117826138_chr22_32002162_T_C_A_right	INS	rs117826138	chr22	32002162	T	C	A	orig	right	6.95092	3.36115	4.01539	0.000388097	2.97e-05	6.95092	10.0281	0.666699	-0.114535	-0.744265	0.940095	-0.338761
ins_rs647968_chr6_139932383_T_G_A_shf_left	INS	rs647968	chr6	139932383	T	G	A	shf	left	6.94176	3.35339	4.00527	0.000399143	3.1e-05	6.94176	10.0148	0.517694	0.781032	0.956781	0.640209	1.27524
scp_rs647968_chr6_139932383_T_G_R_del_left	SCP1	rs647968	chr6	139932383	T	G	R	del	left	6.93231	3.34537	3.99482	0.000410865	3.24e-05	6.93231	10.0012	0.483507	-0.448295	-0.0284122	-9.22175	-0.881003
ins_rs9472135_chr6_43842065_T_C_A_del_right	INS	rs9472135	chr6	43842065	T	C	A	del	right	6.92393	3.33827	3.98556	0.00042151	3.37e-05	6.92393	9.98912	0.281851	0.0281331	0.337219	-0.239104	0.115696
scp_NA_chr2_156000133_NA_NA_NA	SCP1	NA	chr2	156000133	NA	NA	NA	orig	ctr	6.91957	3.33457	3.98074	0.000427155	3.44e-05	6.91957	9.98283	-1.5077	-0.594836	-0.698388	-1.68418	1.0776
scp_NA_chr15_74506364_NA_NA_NA	SCP1	NA	chr15	74506364	NA	NA	NA	orig	ctr	6.90519	3.32239	3.96485	0.000446257	3.67e-05	6.90519	9.96209	-0.563815	0.253252	-1.04591	-0.274912	-0.386727
ins_rs11819995_chr11_128519496_C_T_A	INS	rs11819995	chr11	128519496	C	T	A	orig	ctr	6.84829	3.27415	3.90196	0.000529907	4.77e-05	6.84829	9.88	1.44583	0.444885	1.36802	0.635877	0.415258
ins_rs921068_chr2_42979841_A_G_R_right	INS	rs921068	chr2	42979841	A	G	R	orig	right	6.84809	3.27398	3.90174	0.000530227	4.78e-05	6.84809	9.87971	1.19002	0.940731	0.853918	0.88419	0.739218
scp_rs10848959_chr12_3922003_G_A_R_right	SCP1	rs10848959	chr12	3922003	G	A	R	orig	right	6.80786	3.23987	3.85727	0.000597925	5.73e-05	6.80786	9.82167	-0.934715	-0.268288	-0.745305	-0.501593	-0.438603
scp_rs12351396_chr9_77249090_C_T_R_del_left	SCP1	rs12351396	chr9	77249090	C	T	R	del	left	6.79223	3.22662	3.84	0.000626312	6.15e-05	6.79223	9.79912	-1.28592	-0.970707	-0.426903	-0.846718	-0.775096
ins_NA_chr15_74434518_NA_NA_NA	INS	NA	chr15	74434518	NA	NA	NA	orig	ctr	6.74786	3.189	3.79096	0.000713828	7.5e-05	6.74786	9.7351	0.525671	0.040941	1.18728	1.17645	0.667697
ins_rs9472135_chr6_43842065_T_C_A_shf	INS	rs9472135	chr6	43842065	T	C	A	shf	ctr	6.67607	3.12814	3.71161	0.000879573	0.000102971	6.67607	9.63154	0.721376	0.369424	0.193118	1.39753	1.2166
ins_rs10227673_chr7_26825680_G_A_R_del_right	INS	rs10227673	chr7	26825680	G	A	R	del	right	6.65702	3.11199	3.69055	0.000929157	0.000111883	6.65702	9.60405	-0.504321	1.33464	-0.00533461	2.02961	0.24516
scp_rs647968_chr6_139932383_T_G_A_left	SCP1	rs647968	chr6	139932383	T	G	A	orig	left	6.65014	3.10616	3.68295	0.000947676	0.000115274	6.65014	9.59412	-0.062545	-3.78183	0.399426	-0.569319	0.421627
ins_rs2647066_chr6_32603345_C_T_R_shf_right	INS	rs2647066	chr6	32603345	C	T	R	shf	right	6.64219	3.09942	3.67416	0.000969508	0.000119315	6.64219	9.58265	1.10197	-0.490577	-0.319503	0.829541	0.700382
ins_rs12351396_chr9_77249090_C_T_A_del_right	INS	rs12351396	chr9	77249090	C	T	A	del	right	6.61995	3.08056	3.64958	0.00103305	0.000131334	6.61995	9.55056	0.482142	0.396968	0.637583	0.49687	0.673091
ins_rs2647066_chr6_32603345_C_T_R_left	INS	rs2647066	chr6	32603345	C	T	R	orig	left	6.611	3.07298	3.6397	0.00105966	0.00013648	6.611	9.53766	-0.184214	0.269669	0.473028	-0.346845	0.323945
scp_rs77864822_chr12_97454997_A_G_R_shf_left	SCP1	rs77864822	chr12	97454997	A	G	R	shf	left	6.56301	3.03229	3.58665	0.00121351	0.000167475	6.56301	9.46843	-1.0755	-1.33936	-0.526115	-0.0151479	-1.05211
ins_NA_chr2_156000133_NA_NA_NA	INS	NA	chr2	156000133	NA	NA	NA	orig	ctr	6.55095	3.02207	3.57332	0.00125526	0.000176239	6.55095	9.45103	0.461658	-0.137446	-0.408608	0.120565	0.080358
ins_rs39281_chr7_90149175_A_G_R_shf_left	INS	rs39281	chr7	90149175	A	G	R	shf	left	6.55046	3.02165	3.57278	0.00125699	0.000176604	6.55046	9.45032	1.8615	-5.21377	0.694219	0.0734513	0.502589
scp_rs2800728_chr6_127090912_G_A_R_left	SCP1	rs2800728	chr6	127090912	G	A	R	orig	left	6.54173	3.01425	3.56313	0.00128809	0.000183232	6.54173	9.43772	-0.232809	-0.834849	0.209834	-0.927418	-1.01089
ins_NA_chr15_37543689_NA_NA_NA	INS	NA	chr15	37543689	NA	NA	NA	orig	ctr	6.53961	3.01245	3.56079	0.00129573	0.000184874	6.53961	9.43466	1.15812	1.38927	0.428964	1.17058	0.598653
scp_NA_chr11_3593302_NA_NA_NA	SCP1	NA	chr11	3593302	NA	NA	NA	orig	ctr	6.53614	3.00951	3.55695	0.00130833	0.000187591	6.53614	9.42966	-1.1934	-4.93694	-0.503389	-5.43005	-1.95477
ins_NA_chr11_116285064_NA_NA_NA	INS	NA	chr11	116285064	NA	NA	NA	orig	ctr	6.46449	2.94877	3.47776	0.00159523	0.000252816	6.46449	9.32628	0.361961	0.0138078	-0.0177629	-0.247712	0.110367
scp_NA_chr12_3281817_NA_NA_NA	SCP1	NA	chr12	3281817	NA	NA	NA	orig	ctr	6.45607	2.94163	3.46845	0.00163247	0.000261738	6.45607	9.31413	0.0444739	-1.66267	-2.01111	-0.601552	-0.16951
ins_rs11819995_chr11_128519496_C_T_R	INS	rs11819995	chr11	128519496	C	T	R	orig	ctr	6.44516	2.93238	3.4564	0.00168186	0.000273726	6.44516	9.2984	0.891547	0.832153	0.936603	1.1735	1.41453
scp_rs9788833_chr16_242773_T_C_R_del	SCP1	rs9788833	chr16	242773	T	C	R	del	ctr	6.43223	2.92142	3.4421	0.00174221	0.000288607	6.43223	9.27974	-1.71605	-0.186514	-2.09958	-0.425528	-1.2684
ins_rs12351396_chr9_77249090_C_T_A_shf_left	INS	rs12351396	chr9	77249090	C	T	A	shf	left	6.41724	2.90871	3.42554	0.00181461	0.000306795	6.41724	9.25812	-0.172079	-0.484929	0.0199717	-0.0854513	-0.539076
ins_rs12351396_chr9_77249090_C_T_A_left	INS	rs12351396	chr9	77249090	C	T	A	orig	left	6.4109	2.90334	3.41853	0.00184603	0.000314799	6.4109	9.24898	1.19728	0.629234	0.376396	0.573216	0.766266
ins_NA_chr1_74389075_NA_NA_NA	INS	NA	chr1	74389075	NA	NA	NA	orig	ctr	6.39263	2.88785	3.39833	0.00193945	0.00033899	6.39263	9.22261	1.10847	1.10951	-0.847297	-0.274497	-0.421032
ins_rs647968_chr6_139932383_T_G_A	INS	rs647968	chr6	139932383	T	G	A	orig	ctr	6.38898	2.88476	3.3943	0.00195858	0.000344016	6.38898	9.21735	0.55595	-3.10522	-0.293868	0.843983	-0.366199
scp_rs76385632_chr10_111255844_C_G_R_del	SCP1	rs76385632	chr10	111255844	C	G	R	del	ctr	6.35781	2.85833	3.35985	0.00212941	0.00038993	6.35781	9.17238	-0.668409	-0.702205	-1.39152	-0.645668	-1.8537
ins_rs9788833_chr16_242773_T_C_R_shf_left	INS	rs9788833	chr16	242773	T	C	R	shf	left	6.32999	2.83475	3.32911	0.0022931	0.000435627	6.32999	9.13225	0.740515	0.274664	0.529104	0.457193	0.494176
scp_rs2323413_chr4_143947855_T_G_A_shf_left	SCP1	rs2323413	chr4	143947855	T	G	A	shf	left	6.32629	2.83161	3.32502	0.00231571	0.000442066	6.32629	9.12691	-0.55685	-1.24484	-1.40352	-1.17014	-1.14506
scp_rs2323413_chr4_143947855_T_G_R_del_left	SCP1	rs2323413	chr4	143947855	T	G	R	del	left	6.28429	2.796	3.27859	0.00258699	0.000521643	6.28429	9.06631	-0.937787	-1.56923	-1.27576	-0.824797	-0.662698
ins_rs117826138_chr22_32002162_T_C_A_del_left	INS	rs117826138	chr22	32002162	T	C	A	del	left	6.26349	2.77837	3.2556	0.00273164	0.000565761	6.26349	9.03631	0.508438	0.591075	0.299513	0.761359	0.269905
ins_rs1635852_chr7_28149792_T_C_R_left	INS	rs1635852	chr7	28149792	T	C	R	orig	left	6.24423	2.76204	3.23431	0.0028721	0.000609683	6.24423	9.00852	0.87127	0.187152	0.170765	0.611141	-0.0906553
ins_rs12351396_chr9_77249090_C_T_A_shf	INS	rs12351396	chr9	77249090	C	T	A	shf	ctr	6.21865	2.74035	3.20604	0.00306869	0.000672884	6.21865	8.97161	0.621233	-0.950662	-0.933006	-0.450174	0.423808
ins_NA_chr8_37552560_NA_NA_NA	INS	NA	chr8	37552560	NA	NA	NA	orig	ctr	6.19224	2.71796	3.17685	0.00328429	0.000744431	6.19224	8.93351	1.0278	0.15412	0.783114	0.444528	0.695297
ins_NA_chr5_37346532_NA_NA_NA	INS	NA	chr5	37346532	NA	NA	NA	orig	ctr	6.14717	2.67976	3.12704	0.0036838	0.000882885	6.14717	8.86849	0.943976	0.244448	0.402766	0.252238	0.787723
ins_rs117826138_chr22_32002162_T_C_R_shf_right	INS	rs117826138	chr22	32002162	T	C	R	shf	right	6.13633	2.67056	3.11505	0.00378622	0.000919564	6.13633	8.85285	1.31635	-0.210354	-0.0301094	0.252059	-1.8274
ins_rs9472135_chr6_43842065_T_C_A_right	INS	rs9472135	chr6	43842065	T	C	A	orig	right	6.11349	2.6512	3.08981	0.00401029	0.00100141	6.11349	8.8199	-0.962846	0.88273	1.23883	0.126902	-0.803366
ins_NA_chr1_156926349_NA_NA_NA	INS	NA	chr1	156926349	NA	NA	NA	orig	ctr	6.11201	2.64995	3.08817	0.00402523	0.00100695	6.11201	8.81777	0.824503	-0.28957	0.403461	-0.573306	0.654509
ins_rs117826138_chr22_32002162_T_C_R_shf_left	INS	rs117826138	chr22	32002162	T	C	R	shf	left	6.10933	2.64768	3.08521	0.00405236	0.00101702	6.10933	8.8139	-0.00587729	-0.0166134	-0.784987	0.390585	-0.365051
ins_rs11819995_chr11_128519496_C_T_R_right	INS	rs11819995	chr11	128519496	C	T	R	orig	right	6.08107	2.62372	3.05398	0.00434881	0.00112915	6.08107	8.77313	2.00713	1.68996	2.15861	2.07111	1.54108
scp_rs9472135_chr6_43842065_T_C_A_shf_left	SCP1	rs9472135	chr6	43842065	T	C	A	shf	left	6.06308	2.60847	3.0341	0.00454744	0.00120629	6.06308	8.74718	-0.27663	-1.02555	-1.67754	-0.121363	0.775455
ins_rs6485646_chr11_45844213_G_A_R_del_left	INS	rs6485646	chr11	45844213	G	A	R	del	left	6.03717	2.5865	3.00546	0.00484779	0.0013259	6.03717	8.7098	0.133968	0.769039	0.255964	0.603176	0.634744
ins_rs11819995_chr11_128519496_C_T_R_del	INS	rs11819995	chr11	128519496	C	T	R	del	ctr	5.98148	2.53929	2.9439	0.00555393	0.0016205	5.98148	8.62945	0.663636	0.52276	0.283514	0.594264	0.790665
ins_NA_chr12_3281817_NA_NA_NA	INS	NA	chr12	3281817	NA	NA	NA	orig	ctr	5.96888	2.52861	2.92998	0.00572578	0.0016949	5.96888	8.61128	0.483968	0.0972168	0.542483	0.687837	-0.492676
ins_rs921068_chr2_42979841_A_G_R_shf_right	INS	rs921068	chr2	42979841	A	G	R	shf	right	5.9193	2.48657	2.87518	0.00644898	0.00201898	5.9193	8.53975	0.617487	0.788727	0.678045	0.768337	0.709543
ins_rs2647066_chr6_32603345_C_T_R_del_left	INS	rs2647066	chr6	32603345	C	T	R	del	left	5.89465	2.46568	2.84794	0.0068377	0.00220017	5.89465	8.50419	0.602178	-0.0955054	0.154291	0.610885	-0.382343
ins_NA_chr11_3265939_NA_NA_NA	INS	NA	chr11	3265939	NA	NA	NA	orig	ctr	5.87842	2.45191	2.83	0.00710491	0.00232744	5.87842	8.48077	0.941536	-1.05325	-0.780672	-0.238681	-0.767309
ins_rs11819995_chr11_128519496_C_T_A_left	INS	rs11819995	chr11	128519496	C	T	A	orig	left	5.87642	2.45022	2.82779	0.00713838	0.00234353	5.87642	8.47789	0.84407	1.20794	0.7188	1.26303	0.667375
ins_rs76385632_chr10_111255844_C_G_A_del_right	INS	rs76385632	chr10	111255844	C	G	A	del	right	5.851	2.42867	2.79969	0.00757716	0.00255758	5.851	8.44121	-0.0279342	0.79344	-0.394468	0.241728	0.142583
scp_NA_chr11_3713174_NA_NA_NA	SCP1	NA	chr11	3713174	NA	NA	NA	orig	ctr	5.78491	2.37264	2.72664	0.00883069	0.0031991	5.78491	8.34586	-2.13074	-0.66004	-0.684262	0.0182669	-6.36263
ins_rs9472135_chr6_43842065_T_C_A_shf_right	INS	rs9472135	chr6	43842065	T	C	A	shf	right	5.75039	2.34337	2.68849	0.00955512	0.00358884	5.75039	8.29606	0.53781	0.354931	0.192391	0.574293	0.410577
ins_rs76385632_chr10_111255844_C_G_A_shf_right	INS	rs76385632	chr10	111255844	C	G	A	shf	right	5.69172	2.29364	2.62365	0.0109056	0.0043497	5.69172	8.21142	0.615089	-0.0677382	-0.649223	0.170526	-0.104462
ins_rs6485646_chr11_45844213_G_A_R_shf_left	INS	rs6485646	chr11	45844213	G	A	R	shf	left	5.68485	2.28781	2.61605	0.0110743	0.00444772	5.68485	8.2015	0.406078	-0.164382	0.190076	0.416271	0.332717
ins_rs10227673_chr7_26825680_G_A_R_del_left	INS	rs10227673	chr7	26825680	G	A	R	del	left	5.66779	2.27335	2.5972	0.0115025	0.00469939	5.66779	8.1769	0.842005	0.248858	1.31536	0.423881	0.246303
ins_rs1635852_chr7_28149792_T_C_R_del_right	INS	rs1635852	chr7	28149792	T	C	R	del	right	5.66174	2.26822	2.59051	0.0116578	0.0047917	5.66174	8.16817	0.199958	0.331441	-0.561291	-0.0489125	0.590899
scp_NA_chr5_116729294_NA_NA_NA	SCP1	NA	chr5	116729294	NA	NA	NA	orig	ctr	5.66062	2.26727	2.58926	0.011687	0.00480908	5.66062	8.16654	-0.359662	-1.51631	-1.38542	-0.930745	-0.944406
ins_rs9788833_chr16_242773_T_C_R_del_left	INS	rs9788833	chr16	242773	T	C	R	del	left	5.63053	2.24176	2.55601	0.0124884	0.00529397	5.63053	8.12314	0.435974	-0.136198	-0.356888	-0.266787	-0.177774
scp_NA_chr11_116285064_NA_NA_NA	SCP1	NA	chr11	116285064	NA	NA	NA	orig	ctr	5.62764	2.23931	2.55282	0.0125678	0.00534275	5.62764	8.11897	0.165275	-0.0418048	-0.434271	-0.110728	-1.39063
scp_rs9472135_chr6_43842065_T_C_R_shf_left	SCP1	rs9472135	chr6	43842065	T	C	R	shf	left	5.59522	2.21182	2.51698	0.0134894	0.00591826	5.59522	8.07219	-1.47959	-3.33463	-0.240358	-0.461791	-1.41686
scp_rs11819995_chr11_128519496_C_T_R_shf	SCP1	rs11819995	chr11	128519496	C	T	R	shf	ctr	5.57607	2.19559	2.49582	0.0140605	0.00628329	5.57607	8.04457	-0.446934	-2.21576	-2.22833	-5.20072	-0.241823
scp_rs11819995_chr11_128519496_C_T_A_del_right	SCP1	rs11819995	chr11	128519496	C	T	A	del	right	5.5584	2.18061	2.47629	0.014606	0.00663777	5.5584	8.01908	-0.35149	-1.10831	-1.9381	-0.975698	0.0547832
ins_rs11819995_chr11_128519496_C_T_R_shf_left	INS	rs11819995	chr11	128519496	C	T	R	shf	left	5.54867	2.17237	2.46554	0.014914	0.00684037	5.54867	8.00505	0.989453	0.723207	0.585485	0.552663	0.664208
ins_rs11819995_chr11_128519496_C_T_R_left	INS	rs11819995	chr11	128519496	C	T	R	orig	left	5.51609	2.14474	2.42953	0.0159867	0.00755926	5.51609	7.95804	0.667593	0.595331	0.709065	0.561762	0.671208
ins_rs647968_chr6_139932383_T_G_R	INS	rs647968	chr6	139932383	T	G	R	orig	ctr	5.51433	2.14325	2.42757	0.0160467	0.0076001	5.51433	7.95549	0.267755	-2.45931	-1.41788	-0.718577	-1.00075
ins_rs2800728_chr6_127090912_G_A_R_left	INS	rs2800728	chr6	127090912	G	A	R	orig	left	5.50887	2.13862	2.42155	0.0162332	0.00772734	5.50887	7.94762	0.902702	0.684287	0.319107	0.925974	-0.0781836
scp_rs76385632_chr10_111255844_C_G_R_right	SCP1	rs76385632	chr10	111255844	C	G	R	orig	right	5.49375	2.1258	2.40483	0.0167599	0.00808999	5.49375	7.9258	0.152357	-0.682989	-2.01459	-0.522201	0.46968
ins_rs9472135_chr6_43842065_T_C_A_del	INS	rs9472135	chr6	43842065	T	C	A	del	ctr	5.47255	2.10783	2.3814	0.0175228	0.00862343	5.47255	7.89522	0.648801	1.10261	0.620738	0.824806	0.489021
ins_NA_chr11_116217121_NA_NA_NA	INS	NA	chr11	116217121	NA	NA	NA	orig	ctr	5.45886	2.09623	2.36627	0.0180311	0.00898411	5.45886	7.87547	0.0980968	-0.0919902	0.250131	0.280833	-0.808345
ins_rs2647066_chr6_32603345_C_T_R_shf_left	INS	rs2647066	chr6	32603345	C	T	R	shf	left	5.41322	2.05753	2.31582	0.0198176	0.0102839	5.41322	7.80962	0.544143	0.021086	-0.346159	-0.225295	-0.116451
ins_NA_chr8_3479521_NA_NA_NA	INS	NA	chr8	3479521	NA	NA	NA	orig	ctr	5.41002	2.05482	2.31229	0.0199482	0.0103808	5.41002	7.80501	0.349429	-0.109483	-0.245521	-0.191332	0.56747
ins_NA_chr3_116325169_NA_NA_NA	INS	NA	chr3	116325169	NA	NA	NA	orig	ctr	5.39666	2.04349	2.29752	0.0205019	0.0107945	5.39666	7.78573	0.639758	0.237125	0.0513689	-0.0484209	0.166121
ins_rs12351396_chr9_77249090_C_T_R_del_right	INS	rs12351396	chr9	77249090	C	T	R	del	right	5.39004	2.03788	2.29021	0.0207808	0.0110046	5.39004	7.77619	0.829483	0.270372	0.542833	-0.0878414	0.0837809
ins_rs76385632_chr10_111255844_C_G_R_del	INS	rs76385632	chr10	111255844	C	G	R	del	ctr	5.38128	2.03045	2.28052	0.0211554	0.0112885	5.38128	7.76354	-0.129424	-0.4296	-0.16978	-0.221553	0.197578
scp_rs76385632_chr10_111255844_C_G_R_del_left	SCP1	rs76385632	chr10	111255844	C	G	R	del	left	5.35923	2.01176	2.25615	0.0221226	0.0120305	5.35923	7.73173	-0.718286	-2.13467	-5.58817	-5.8678	-1.67908
scp_NA_chr10_72885496_NA_NA_NA	SCP1	NA	chr10	72885496	NA	NA	NA	orig	ctr	5.35042	2.0043	2.24642	0.0225192	0.0123386	5.35042	7.71903	-1.11806	-0.664297	-1.19641	-1.63765	-1.0473
ins_rs11819995_chr11_128519496_C_T_A_right	INS	rs11819995	chr11	128519496	C	T	A	orig	right	5.30409	1.96501	2.19521	0.0247063	0.0140744	5.30409	7.65218	1.1886	0.628536	1.31828	1.62454	2.10815
ins_rs117826138_chr22_32002162_T_C_R_del_left	INS	rs117826138	chr22	32002162	T	C	R	del	left	5.29592	1.95809	2.18618	0.0251097	0.0144012	5.29592	7.6404	-0.308754	-0.239955	0.367325	-0.518617	0.872994
scp_NA_chr11_3265939_NA_NA_NA	SCP1	NA	chr11	3265939	NA	NA	NA	orig	ctr	5.28791	1.9513	2.17733	0.0255106	0.014728	5.28791	7.62885	-0.41513	0.110977	0.941533	0.374394	-1.39742
ins_NA_chr11_74950386_NA_NA_NA	INS	NA	chr11	74950386	NA	NA	NA	orig	ctr	5.27234	1.9381	2.16012	0.0263056	0.0153818	5.27234	7.60638	0.787892	-0.10437	-0.218274	-0.141775	0.780272
ins_rs11819995_chr11_128519496_C_T_R_shf	INS	rs11819995	chr11	128519496	C	T	R	shf	ctr	5.25948	1.92719	2.1459	0.0269777	0.0159405	5.25948	7.58782	0.759847	0.383531	0.323684	0.316348	-0.204401
scp_rs2323413_chr4_143947855_T_G_R_left	SCP1	rs2323413	chr4	143947855	T	G	R	orig	left	5.25468	1.92312	2.14059	0.0272323	0.0161534	5.25468	7.5809	-1.34464	-2.06075	-1.01074	-1.47246	-4.11341
scp_rs1635852_chr7_28149792_T_C_R_shf_left	SCP1	rs1635852	chr7	28149792	T	C	R	shf	left	5.24864	1.91801	2.13392	0.0275551	0.0164245	5.24864	7.57219	-0.259971	-1.17919	-0.980532	-1.60606	-5.27748
ins_rs11819995_chr11_128519496_C_T_A_shf	INS	rs11819995	chr11	128519496	C	T	A	shf	ctr	5.23745	1.90852	2.12155	0.0281623	0.0169378	5.23745	7.55604	0.862327	0.589302	0.81831	0.75192	0.29386
ins_rs9788833_chr16_242773_T_C_R	INS	rs9788833	chr16	242773	T	C	R	orig	ctr	5.22785	1.90038	2.11094	0.0286918	0.0173888	5.22785	7.54219	0.0479181	0.175794	-0.631277	0.275711	0.211417
ins_rs2323413_chr4_143947855_T_G_A_left	INS	rs2323413	chr4	143947855	T	G	A	orig	left	5.22181	1.89526	2.10427	0.029029	0.0176776	5.22181	7.53348	0.412036	0.496462	0.204301	0.647455	0.0174234
scp_rs12351396_chr9_77249090_C_T_A_shf_left	SCP1	rs12351396	chr9	77249090	C	T	A	shf	left	5.21711	1.89128	2.09908	0.0292936	0.0179051	5.21711	7.5267	-1.46679	-2.45509	-6.72854	-0.898645	-1.30903
ins_rs647968_chr6_139932383_T_G_A_left	INS	rs647968	chr6	139932383	T	G	A	orig	left	5.21654	1.89079	2.09844	0.0293261	0.0179331	5.21654	7.52588	-0.434143	-0.254962	0.569625	0.512008	-0.852389
ins_rs9788833_chr16_242773_T_C_A_left	INS	rs9788833	chr16	242773	T	C	A	orig	left	5.20881	1.88424	2.0899	0.0297664	0.0183135	5.20881	7.51472	0.712369	0.187124	-0.0882444	0.0355041	-0.0220493
ins_NA_chr1_156663667_NA_NA_NA	INS	NA	chr1	156663667	NA	NA	NA	orig	ctr	5.19521	1.87271	2.07487	0.0305541	0.0189993	5.19521	7.49511	-0.906196	-0.00899111	0.195557	0.247547	-2.15914
ins_rs9788833_chr16_242773_T_C_R_left	INS	rs9788833	chr16	242773	T	C	R	orig	left	5.15582	1.83931	2.03133	0.0329345	0.0211108	5.15582	7.43827	0.128978	0.697626	-0.143022	0.93235	0.262919
ins_NA_chr3_116311427_NA_NA_NA	INS	NA	chr3	116311427	NA	NA	NA	orig	ctr	5.12673	1.81465	1.99918	0.0347887	0.0227946	5.12673	7.39631	0.176268	0.563958	0.502354	0.274469	0.512872
ins_rs2323413_chr4_143947855_T_G_R_shf	INS	rs2323413	chr4	143947855	T	G	R	shf	ctr	5.12279	1.81131	1.99482	0.0350462	0.0230311	5.12279	7.39062	0.506146	-0.782452	-3.10787	0.693311	0.961327
scp_rs77864822_chr12_97454997_A_G_R_del_left	SCP1	rs77864822	chr12	97454997	A	G	R	del	left	5.0707	1.76715	1.93725	0.0386012	0.0263573	5.0707	7.31548	-0.735424	-0.473747	-0.508317	-0.161813	0.562168
ins_rs76385632_chr10_111255844_C_G_R	INS	rs76385632	chr10	111255844	C	G	R	orig	ctr	5.06671	1.76377	1.93284	0.0388853	0.026628	5.06671	7.30972	0.355085	0.214383	0.92001	0.578912	0.274821
ins_rs117826138_chr22_32002162_T_C_R	INS	rs117826138	chr22	32002162	T	C	R	orig	ctr	5.05053	1.75005	1.91495	0.0400549	0.0277494	5.05053	7.28637	-0.942431	-0.372823	-0.975384	-0.050523	-2.52588
scp_rs12351396_chr9_77249090_C_T_R_left	SCP1	rs12351396	chr9	77249090	C	T	R	orig	left	5.04787	1.7478	1.91202	0.0402495	0.0279371	5.04787	7.28254	-0.390537	-1.56447	-2.79994	-6.33793	-1.32445
ins_rs1635852_chr7_28149792_T_C_R_shf_right	INS	rs1635852	chr7	28149792	T	C	R	shf	right	5.04592	1.74614	1.90986	0.040393	0.0280756	5.04592	7.27972	1.29939	0.0159822	-0.269662	0.442735	0.334813
scp_rs76385632_chr10_111255844_C_G_A_shf_left	SCP1	rs76385632	chr10	111255844	C	G	A	shf	left	5.04016	1.74126	1.90349	0.0408192	0.0284883	5.04016	7.27141	-0.390239	-0.369052	0.0210678	0.11041	0.734846
ins_rs10227673_chr7_26825680_G_A_A_del	INS	rs10227673	chr7	26825680	G	A	A	del	ctr	5.02105	1.72506	1.88237	0.0422583	0.0298927	5.02105	7.24384	0.063151	-5.71279	0.661387	1.73088	1.36449
scp_rs6485646_chr11_45844213_G_A_R_del_left	SCP1	rs6485646	chr11	45844213	G	A	R	del	left	5.0146	1.71959	1.87525	0.0427531	0.0303795	5.0146	7.23454	-1.35518	-0.0367239	-0.537506	-0.599234	-1.50287
scp_NA_chr19_3719110_NA_NA_NA	SCP1	NA	chr19	3719110	NA	NA	NA	orig	ctr	4.99447	1.70253	1.853	0.044328	0.0319413	4.99447	7.2055	-0.194136	0.11022	-1.46003	-0.238234	-0.568672
ins_rs1635852_chr7_28149792_T_C_A_right	INS	rs1635852	chr7	28149792	T	C	A	orig	right	4.99289	1.70119	1.85125	0.0444541	0.0320671	4.99289	7.20321	0.410382	0.266774	0.629476	0.171741	0.709701
scp_rs647968_chr6_139932383_T_G_R_del_right	SCP1	rs647968	chr6	139932383	T	G	R	del	right	4.99256	1.70091	1.85089	0.0444799	0.0320929	4.99256	7.20275	0.665102	-0.594365	0.791865	0.446245	0.754454
ins_rs76385632_chr10_111255844_C_G_R_right	INS	rs76385632	chr10	111255844	C	G	R	orig	right	4.98431	1.69392	1.84177	0.0451404	0.0327543	4.98431	7.19085	0.841122	1.06062	1.05167	1.39521	1.30764
ins_rs10227673_chr7_26825680_G_A_R_shf	INS	rs10227673	chr7	26825680	G	A	R	shf	ctr	4.98192	1.69189	1.83912	0.0453337	0.0329484	4.98192	7.18739	-0.600743	-0.271305	-0.348023	0.548275	0.0994842
ins_NA_chr7_3586967_NA_NA_NA	INS	NA	chr7	3586967	NA	NA	NA	orig	ctr	4.97953	1.68986	1.83648	0.0455271	0.033143	4.97953	7.18395	0.493004	0.356502	0.421277	0.775066	-0.382953
ins_NA_chr1_155626652_NA_NA_NA	INS	NA	chr1	155626652	NA	NA	NA	orig	ctr	4.95491	1.66899	1.80927	0.0475596	0.0352043	4.95491	7.14843	0.250041	0.0474041	0.779095	-0.979105	0.663432
ins_rs117826138_chr22_32002162_T_C_A_shf	INS	rs117826138	chr22	32002162	T	C	A	shf	ctr	4.95342	1.66772	1.80762	0.0476853	0.0353328	4.95342	7.14627	-1.71198	-0.932764	0.50387	0.535987	1.06003
ins_rs12351396_chr9_77249090_C_T_R_shf_left	INS	rs12351396	chr9	77249090	C	T	R	shf	left	4.86263	1.59075	1.70727	0.0558325	0.0438857	4.86263	7.01529	0.327315	-0.30036	0.231815	0.799619	0.388615
scp_NA_chr8_3479521_NA_NA_NA	SCP1	NA	chr8	3479521	NA	NA	NA	orig	ctr	4.8305	1.56352	1.67176	0.0589654	0.0472854	4.8305	6.96894	-5.96633	-3.89482	-0.261685	-0.266909	0.407466
ins_rs647968_chr6_139932383_T_G_A_shf	INS	rs647968	chr6	139932383	T	G	A	shf	ctr	4.82572	1.55947	1.66648	0.059443	0.0478087	4.82572	6.96204	-0.0812119	0.181788	-0.243563	0.591207	0.185404
scp_rs11819995_chr11_128519496_C_T_A_shf_right	SCP1	rs11819995	chr11	128519496	C	T	A	shf	right	4.76901	1.51139	1.6038	0.065345	0.0543791	4.76901	6.88022	-1.35169	-0.353058	0.497588	-1.15596	-0.79627
ins_rs12351396_chr9_77249090_C_T_R_left	INS	rs12351396	chr9	77249090	C	T	R	orig	left	4.73072	1.47893	1.56148	0.0695796	0.0592048	4.73072	6.82499	0.799367	0.510449	0.576689	0.466707	0.823344
scp_rs9788833_chr16_242773_T_C_R_shf	SCP1	rs9788833	chr16	242773	T	C	R	shf	ctr	4.71612	1.46655	1.54535	0.0712491	0.0611313	4.71612	6.80393	-0.834625	-7.09499	-0.671737	-1.61965	-1.34028
scp_rs2800728_chr6_127090912_G_A_R_del_left	SCP1	rs2800728	chr6	127090912	G	A	R	del	left	4.70185	1.45446	1.52958	0.07291	0.0630608	4.70185	6.78334	-2.01641	0.120984	-0.615139	-0.490259	-1.04166
scp_rs76385632_chr10_111255844_C_G_A_del_right	SCP1	rs76385632	chr10	111255844	C	G	A	del	right	4.6771	1.43347	1.50222	0.0758617	0.0665204	4.6771	6.74763	-2.49177	-1.53556	-0.788702	-0.989917	-0.384986
ins_rs117826138_chr22_32002162_T_C_A_left	INS	rs117826138	chr22	32002162	T	C	A	orig	left	4.67324	1.4302	1.49795	0.0763302	0.0670731	4.67324	6.74206	0.412378	0.476344	0.433711	0.0362333	-0.239515
ins_rs2647066_chr6_32603345_C_T_R_del_right	INS	rs2647066	chr6	32603345	C	T	R	del	right	4.64654	1.40756	1.46844	0.0796303	0.0709922	4.64654	6.70354	0.474918	0.283151	-0.126717	-0.104412	0.358472
ins_rs12351396_chr9_77249090_C_T_R	INS	rs12351396	chr9	77249090	C	T	R	orig	ctr	4.63506	1.39783	1.45575	0.0810828	0.0727315	4.63506	6.68697	0.904732	-0.0545053	0.554693	0.00544678	-0.371236
ins_NA_chr2_154781076_NA_NA_NA	INS	NA	chr2	154781076	NA	NA	NA	orig	ctr	4.62316	1.38774	1.4426	0.0826078	0.0745666	4.62316	6.66981	0.0249156	0.351782	-0.0268381	-0.161842	0.535821
scp_rs76385632_chr10_111255844_C_G_A_right	SCP1	rs76385632	chr10	111255844	C	G	A	orig	right	4.62092	1.38584	1.44012	0.0828978	0.0749166	4.62092	6.66658	-0.559974	-6.34608	-0.727375	-2.35254	-1.45867
ins_rs76385632_chr10_111255844_C_G_R_left	INS	rs76385632	chr10	111255844	C	G	R	orig	left	4.61232	1.37855	1.43062	0.0840166	0.0762699	4.61232	6.65417	-0.110296	0.74311	-0.231068	0.83881	0.703636
ins_NA_chr11_3593302_NA_NA_NA	INS	NA	chr11	3593302	NA	NA	NA	orig	ctr	4.60372	1.37126	1.42111	0.0851467	0.0776418	4.60372	6.64177	0.0427976	0.327521	-0.0649073	0.367056	0.365228
ins_rs76385632_chr10_111255844_C_G_A_shf_left	INS	rs76385632	chr10	111255844	C	G	A	shf	left	4.60328	1.37089	1.42063	0.0852047	0.0777123	4.60328	6.64113	-0.0382344	-0.574526	-0.249901	0.222343	0.0524874
ins_rs12351396_chr9_77249090_C_T_R_del_left	INS	rs12351396	chr9	77249090	C	T	R	del	left	4.58534	1.35568	1.40079	0.0876012	0.0806378	4.58534	6.61524	-0.230533	-0.184613	-1.13393	0.427923	-0.418974
scp_rs76385632_chr10_111255844_C_G_A_del	SCP1	rs76385632	chr10	111255844	C	G	A	del	ctr	4.58149	1.35241	1.39654	0.0881214	0.0812756	4.58149	6.60969	-0.821207	-1.87762	-1.22004	-0.996485	-2.38663
scp_rs2647066_chr6_32603345_C_T_A_right	SCP1	rs2647066	chr6	32603345	C	T	A	orig	right	4.54363	1.32032	1.35469	0.0933649	0.0877576	4.54363	6.55507	-1.19774	-1.75236	-0.734221	-1.48199	-0.174687
scp_rs2800728_chr6_127090912_G_A_A_del_right	SCP1	rs2800728	chr6	127090912	G	A	A	del	right	4.54084	1.31796	1.35162	0.0937592	0.0882488	4.54084	6.55105	-0.681517	-0.976797	-4.79901	0.137265	-2.42339
ins_rs9788833_chr16_242773_T_C_A	INS	rs9788833	chr16	242773	T	C	A	orig	ctr	4.52255	1.30245	1.3314	0.0963821	0.0915294	4.52255	6.52466	0.810253	-0.169865	0.144448	0.136696	0.900141
ins_rs9788833_chr16_242773_T_C_R_shf	INS	rs9788833	chr16	242773	T	C	R	shf	ctr	4.51844	1.29896	1.32685	0.0969789	0.0922789	4.51844	6.51873	-0.0777591	-0.340311	-0.000470437	-0.162185	0.20742
ins_rs11819995_chr11_128519496_C_T_A_del_right	INS	rs11819995	chr11	128519496	C	T	A	del	right	4.50674	1.28904	1.31392	0.0986919	0.0944365	4.50674	6.50185	0.336187	0.21561	0.291638	0.109985	0.344215
scp_rs647968_chr6_139932383_T_G_R_shf_right	SCP1	rs647968	chr6	139932383	T	G	R	shf	right	4.49687	1.28067	1.30301	0.100154	0.0962855	4.49687	6.48761	-0.70389	-1.26894	-0.219576	-0.468412	-0.571023
ins_rs10227673_chr7_26825680_G_A_A	INS	rs10227673	chr7	26825680	G	A	A	orig	ctr	4.47271	1.26019	1.27631	0.1038	0.100923	4.47271	6.45275	0.577257	1.00354	-0.599696	0.136387	0.432092
ins_rs117826138_chr22_32002162_T_C_R_left	INS	rs117826138	chr22	32002162	T	C	R	orig	left	4.42687	1.22133	1.22565	0.11098	0.110166	4.42687	6.38663	0.838939	0.118101	0.172395	-0.444235	0.238549
ins_rs1635852_chr7_28149792_T_C_R_right	INS	rs1635852	chr7	28149792	T	C	R	orig	right	4.41964	1.2152	1.21765	0.112145	0.111678	4.41964	6.37619	0.428588	0.163328	-0.00973228	0.508222	0.26981
ins_rs117826138_chr22_32002162_T_C_A	INS	rs117826138	chr22	32002162	T	C	A	orig	ctr	4.41267	1.20929	1.20995	0.113276	0.11315	4.41267	6.36613	-0.0595729	1.08926	0.390252	1.08809	0.735027
ins_NA_chr10_72623955_NA_NA_NA	INS	NA	chr10	72623955	NA	NA	NA	orig	ctr	4.40136	1.1997	1.19745	0.115127	0.115566	4.40136	6.34982	0.0772878	-0.820965	-0.480611	0.587361	0.548275
ins_rs647968_chr6_139932383_T_G_A_del_right	INS	rs647968	chr6	139932383	T	G	A	del	right	4.36099	1.16548	1.15284	0.121911	0.124489	4.36099	6.29159	0.929576	-2.03335	0.360308	-0.313445	-0.667633
scp_rs647968_chr6_139932383_T_G_A_right	SCP1	rs647968	chr6	139932383	T	G	A	orig	right	4.35543	1.16076	1.14668	0.122869	0.125756	4.35543	6.28355	-0.764875	-3.44411	-1.29577	-1.74753	-0.296581
ins_rs2800728_chr6_127090912_G_A_A_shf_left	INS	rs2800728	chr6	127090912	G	A	A	shf	left	4.32577	1.13563	1.11391	0.128057	0.132659	4.32577	6.24077	0.812782	-0.254768	0.244998	0.226167	0.105764
ins_rs647968_chr6_139932383_T_G_R_shf_left	INS	rs647968	chr6	139932383	T	G	R	shf	left	4.30772	1.12032	1.09395	0.131289	0.136988	4.30772	6.21473	0.895491	0.286928	0.0359133	1.10456	0.30275
ins_rs9472135_chr6_43842065_T_C_A_del_left	INS	rs9472135	chr6	43842065	T	C	A	del	left	4.2809	1.09758	1.06431	0.136193	0.143593	4.2809	6.17604	-0.183253	0.71398	-1.80313	-0.995003	0.559799
ins_rs9472135_chr6_43842065_T_C_R_shf	INS	rs9472135	chr6	43842065	T	C	R	shf	ctr	4.27384	1.09159	1.0565	0.137506	0.14537	4.27384	6.16584	0.859958	1.14377	0.777687	1.15376	1.14764
ins_rs2800728_chr6_127090912_G_A_A_left	INS	rs2800728	chr6	127090912	G	A	A	orig	left	4.25218	1.07324	1.03257	0.141582	0.150903	4.25218	6.1346	1.29743	1.02048	0.756994	1.40337	1.00873
scp_rs6485646_chr11_45844213_G_A_R_shf_left	SCP1	rs6485646	chr11	45844213	G	A	R	shf	left	4.24606	1.06805	1.02581	0.142749	0.152492	4.24606	6.12577	-1.34663	0.229127	-1.21941	-1.52344	-0.569757
scp_rs2323413_chr4_143947855_T_G_A_del_left	SCP1	rs2323413	chr4	143947855	T	G	A	del	left	4.22332	1.04877	1.00067	0.147142	0.158493	4.22332	6.09296	-1.82513	-0.891121	-3.43931	-2.08626	-0.287623
scp_rs647968_chr6_139932383_T_G_R_shf	SCP1	rs647968	chr6	139932383	T	G	R	shf	ctr	4.22199	1.04764	0.999198	0.147402	0.158849	4.22199	6.09104	-1.71527	-0.471651	-1.00983	-0.851767	-5.32739
ins_rs2323413_chr4_143947855_T_G_A_shf_left	INS	rs2323413	chr4	143947855	T	G	A	shf	left	4.22125	1.04701	0.998382	0.147547	0.159047	4.22125	6.08998	0.52119	0.0525566	0.507972	0.573359	0.450075
ins_rs647968_chr6_139932383_T_G_R_del_left	INS	rs647968	chr6	139932383	T	G	R	del	left	4.2194	1.04545	0.996339	0.147908	0.159543	4.2194	6.08731	0.659126	0.575408	0.665786	1.13272	1.1738
scp_rs12351396_chr9_77249090_C_T_A_shf_right	SCP1	rs12351396	chr9	77249090	C	T	A	shf	right	4.21063	1.03801	0.986641	0.149633	0.161909	4.21063	6.07465	-1.91813	-0.639096	-0.0940764	-1.51643	-0.634141
ins_rs76385632_chr10_111255844_C_G_A_shf	INS	rs76385632	chr10	111255844	C	G	A	shf	ctr	4.17155	1.00488	0.943446	0.157478	0.172726	4.17155	6.01827	-0.239999	-0.31583	-0.400306	-0.00366278	-0.316375
scp_rs76385632_chr10_111255844_C_G_A_shf	SCP1	rs76385632	chr10	111255844	C	G	A	shf	ctr	4.17014	1.00368	0.941893	0.157765	0.173124	4.17014	6.01624	-1.73128	-0.967341	-2.2131	-1.79021	-0.585265
ins_NA_chr5_116729294_NA_NA_NA	INS	NA	chr5	116729294	NA	NA	NA	orig	ctr	4.15453	0.99045	0.924638	0.160977	0.177577	4.15453	5.99372	0.157044	0.546959	0.40143	0.553985	0.588009
ins_rs2323413_chr4_143947855_T_G_R_left	INS	rs2323413	chr4	143947855	T	G	R	orig	left	4.1417	0.979568	0.910452	0.16365	0.181292	4.1417	5.9752	0.195903	-0.276194	-0.0336908	-0.249666	0.0337606
scp_NA_chr15_74298852_NA_NA_NA	SCP1	NA	chr15	74298852	NA	NA	NA	orig	ctr	4.13632	0.975009	0.904507	0.164778	0.182863	4.13632	5.96744	-1.02055	-0.469331	-4.54119	-1.92675	-2.20383
ins_rs76385632_chr10_111255844_C_G_R_shf	INS	rs76385632	chr10	111255844	C	G	R	shf	ctr	4.13353	0.972645	0.901426	0.165365	0.183681	4.13353	5.96342	0.409407	-0.88358	-0.0248694	0.366772	0.714638
ins_rs11819995_chr11_128519496_C_T_A_shf_right	INS	rs11819995	chr11	128519496	C	T	A	shf	right	4.12721	0.967289	0.894442	0.1667	0.185543	4.12721	5.95431	0.799603	0.462496	0.566116	0.910984	0.849986
ins_rs647968_chr6_139932383_T_G_R_left	INS	rs647968	chr6	139932383	T	G	R	orig	left	4.12719	0.967274	0.894423	0.166704	0.185548	4.12719	5.95428	0.645122	-0.893499	0.526638	0.26296	0.923031
ins_rs2323413_chr4_143947855_T_G_A_del_left	INS	rs2323413	chr4	143947855	T	G	A	del	left	4.10868	0.951576	0.873956	0.170656	0.191071	4.10868	5.92757	0.614649	0.157407	-0.0319914	0.264886	0.285051
scp_rs10227673_chr7_26825680_G_A_A	SCP1	rs10227673	chr7	26825680	G	A	A	orig	ctr	4.10058	0.944711	0.865007	0.172403	0.193517	4.10058	5.91589	-1.62069	-0.858339	0.426834	-0.778221	-1.09517
ins_rs10227673_chr7_26825680_G_A_A_shf	INS	rs10227673	chr7	26825680	G	A	A	shf	ctr	4.07165	0.920182	0.833028	0.178739	0.202415	4.07165	5.87414	0.694942	-0.496501	-1.51511	0.17318	0.19184
ins_rs76385632_chr10_111255844_C_G_A_del	INS	rs76385632	chr10	111255844	C	G	A	del	ctr	4.04748	0.899697	0.806321	0.184141	0.210029	4.04748	5.83928	0.153031	-0.175978	0.0204514	0.199989	0.63548
scp_rs76385632_chr10_111255844_C_G_R_shf_left	SCP1	rs76385632	chr10	111255844	C	G	R	shf	left	4.04547	0.897989	0.804094	0.184596	0.210671	4.04547	5.83638	-1.81071	-1.24795	-0.146572	-1.00242	-0.745955
ins_NA_chr7_116524981_NA_NA_NA	INS	NA	chr7	116524981	NA	NA	NA	orig	ctr	4.03805	0.891704	0.7959	0.186276	0.213045	4.03805	5.82568	0.573172	-0.0142789	0.507657	0.330052	0.363112
scp_rs1635852_chr7_28149792_T_C_R_left	SCP1	rs1635852	chr7	28149792	T	C	R	orig	left	4.02371	0.879548	0.780052	0.189552	0.21768	4.02371	5.80499	-0.707177	-0.366102	-0.0490088	-0.743074	0.298418
scp_NA_chr5_116653028_NA_NA_NA	SCP1	NA	chr5	116653028	NA	NA	NA	orig	ctr	3.98873	0.849886	0.74138	0.197694	0.229231	3.98873	5.75452	-1.76959	-2.14969	-2.61538	-0.341152	-0.716692
scp_rs12351396_chr9_77249090_C_T_A_left	SCP1	rs12351396	chr9	77249090	C	T	A	orig	left	3.98744	0.848798	0.739963	0.197997	0.229661	3.98744	5.75267	0.0609631	-3.23993	-0.347961	-0.466585	-0.835767
ins_rs12351396_chr9_77249090_C_T_R_del	INS	rs12351396	chr9	77249090	C	T	R	del	ctr	3.97882	0.84149	0.730434	0.200037	0.232563	3.97882	5.74023	-0.209582	-0.57936	-2.41184	-0.422	-0.664178
scp_rs12351396_chr9_77249090_C_T_R_right	SCP1	rs12351396	chr9	77249090	C	T	R	orig	right	3.95731	0.823254	0.70666	0.205182	0.239889	3.95731	5.7092	-0.701086	-1.65768	-1.40358	-0.912165	-1.10237
scp_rs2800728_chr6_127090912_G_A_R_shf_left	SCP1	rs2800728	chr6	127090912	G	A	R	shf	left	3.95575	0.821926	0.704928	0.20556	0.240428	3.95575	5.70693	-3.17941	0.479782	0.189475	-1.33921	0.106916
ins_rs2800728_chr6_127090912_G_A_R_shf_left	INS	rs2800728	chr6	127090912	G	A	R	shf	left	3.95276	0.819398	0.701633	0.20628	0.241454	3.95276	5.70263	0.763235	0.0922409	0.583468	0.887997	0.616976
ins_rs76385632_chr10_111255844_C_G_A_right	INS	rs76385632	chr10	111255844	C	G	A	orig	right	3.93249	0.802212	0.679227	0.211215	0.248497	3.93249	5.67339	0.704133	1.31917	0.479213	0.904997	1.1213
ins_NA_chr10_72885496_NA_NA_NA	INS	NA	chr10	72885496	NA	NA	NA	orig	ctr	3.92821	0.79858	0.674491	0.212267	0.25	3.92821	5.66721	0.190536	-0.0623596	0.0194552	0.0557939	-0.05281
scp_rs76385632_chr10_111255844_C_G_A_del_left	SCP1	rs76385632	chr10	111255844	C	G	A	del	left	3.91606	0.788284	0.661068	0.215265	0.254284	3.91606	5.64968	-0.539365	-1.43614	-1.62504	-0.209998	-2.386
ins_rs76385632_chr10_111255844_C_G_R_shf_right	INS	rs76385632	chr10	111255844	C	G	R	shf	right	3.88399	0.761093	0.625618	0.223301	0.265783	3.88399	5.60341	0.185024	0.141022	-0.427974	0.228118	-0.14405
ins_rs77864822_chr12_97454997_A_G_A_left	INS	rs77864822	chr12	97454997	A	G	A	orig	left	3.86387	0.744034	0.603378	0.228428	0.273129	3.86387	5.57438	-0.0479964	0.439182	1.31495	1.09195	-0.485462
ins_NA_chr5_116653028_NA_NA_NA	INS	NA	chr5	116653028	NA	NA	NA	orig	ctr	3.8604	0.741095	0.599546	0.229318	0.274404	3.8604	5.56938	0.504608	-0.157061	-0.366479	0.0370184	0.0648641
ins_rs1635852_chr7_28149792_T_C_A_left	INS	rs1635852	chr7	28149792	T	C	A	orig	left	3.84174	0.725271	0.578917	0.234143	0.281323	3.84174	5.54245	0.955039	1.24077	0.732918	0.348674	0.862133
ins_rs921068_chr2_42979841_A_G_A_right	INS	rs921068	chr2	42979841	A	G	A	orig	right	3.82375	0.710026	0.559041	0.238844	0.288067	3.82375	5.51651	0.831237	1.78337	1.20479	1.20121	1.48601
ins_rs2800728_chr6_127090912_G_A_A_shf_right	INS	rs2800728	chr6	127090912	G	A	A	shf	right	3.81673	0.704074	0.55128	0.240693	0.290721	3.81673	5.50638	0.344658	0.388998	0.581919	0.39253	-0.136247
scp_rs11819995_chr11_128519496_C_T_R_shf_right	SCP1	rs11819995	chr11	128519496	C	T	R	shf	right	3.79564	0.686191	0.527967	0.246296	0.298761	3.79564	5.47595	-1.07053	0.0308174	-1.20474	0.2464	-2.36778
ins_rs921068_chr2_42979841_A_G_R_left	INS	rs921068	chr2	42979841	A	G	R	orig	left	3.79214	0.683228	0.524103	0.247231	0.300103	3.79214	5.47091	0.335339	0.752099	-0.103167	0.847664	-0.21781
ins_NA_chr15_74506364_NA_NA_NA	INS	NA	chr15	74506364	NA	NA	NA	orig	ctr	3.78545	0.677556	0.516709	0.249027	0.30268	3.78545	5.46125	0.445233	0.347546	0.162839	0.366618	0.654327
ins_rs647968_chr6_139932383_T_G_R_del	INS	rs647968	chr6	139932383	T	G	R	del	ctr	3.76684	0.661774	0.496133	0.254058	0.3099	3.76684	5.4344	0.142844	-0.809714	0.579081	0.112517	0.362082
ins_NA_chr10_72724236_NA_NA_NA	INS	NA	chr10	72724236	NA	NA	NA	orig	ctr	3.76401	0.659378	0.49301	0.254826	0.311003	3.76401	5.43032	0.594092	-0.35022	-0.161061	-0.20916	-0.102571
scp_rs1635852_chr7_28149792_T_C_A_right	SCP1	rs1635852	chr7	28149792	T	C	A	orig	right	3.75342	0.650404	0.481309	0.257716	0.315148	3.75342	5.41505	-0.20587	-2.91379	-2.16374	-0.965747	-1.48902
scp_NA_chr10_114526135_NA_NA_NA	SCP1	NA	chr10	114526135	NA	NA	NA	orig	ctr	3.73378	0.633752	0.4596	0.263121	0.322902	3.73378	5.38671	-0.823964	0.417598	0.478208	1.066	0.970956
ins_rs12351396_chr9_77249090_C_T_R_shf	INS	rs12351396	chr9	77249090	C	T	R	shf	ctr	3.73269	0.632822	0.458387	0.263425	0.323337	3.73269	5.38513	0.433539	-0.0874162	0.297863	0.157346	0.823339
scp_NA_chr5_37509498_NA_NA_NA	SCP1	NA	chr5	37509498	NA	NA	NA	orig	ctr	3.73188	0.632136	0.457493	0.263649	0.323658	3.73188	5.38396	-1.1576	-2.6354	-2.58068	-8.79836	-0.794404
ins_rs2323413_chr4_143947855_T_G_R_del_left	INS	rs2323413	chr4	143947855	T	G	R	del	left	3.72617	0.627296	0.451183	0.265233	0.325929	3.72617	5.37572	0.385543	0.128447	0.259647	1.02474	0.229114
ins_rs2800728_chr6_127090912_G_A_R_del_left	INS	rs2800728	chr6	127090912	G	A	R	del	left	3.71334	0.616419	0.437002	0.268809	0.331055	3.71334	5.35721	0.481066	-0.0149177	0.193918	0.251766	0.471155
ins_rs77864822_chr12_97454997_A_G_R_del_left	INS	rs77864822	chr12	97454997	A	G	R	del	left	3.7105	0.614012	0.433864	0.269604	0.332194	3.7105	5.35312	-0.950494	-0.30319	-1.66007	-0.372322	-0.404337
ins_rs9472135_chr6_43842065_T_C_R_del	INS	rs9472135	chr6	43842065	T	C	R	del	ctr	3.68762	0.59462	0.408583	0.276049	0.341423	3.68762	5.32012	-0.0837828	0.470258	-0.393786	0.407237	0.255007
ins_rs2800728_chr6_127090912_G_A_A_del_left	INS	rs2800728	chr6	127090912	G	A	A	del	left	3.68345	0.591082	0.403969	0.277233	0.343118	3.68345	5.3141	0.284797	0.169934	-0.0271691	0.330006	0.253978
ins_rs117826138_chr22_32002162_T_C_A_shf_left	INS	rs117826138	chr22	32002162	T	C	A	shf	left	3.6761	0.584852	0.395848	0.279324	0.346109	3.6761	5.3035	-0.320162	-0.284265	-0.368314	-0.0963172	-0.482716
ins_rs2647066_chr6_32603345_C_T_A_right	INS	rs2647066	chr6	32603345	C	T	A	orig	right	3.66845	0.578367	0.387393	0.281508	0.349233	3.66845	5.29246	0.382573	-0.559425	-0.234816	-0.292917	0.0849045
ins_rs1635852_chr7_28149792_T_C_R_del_left	INS	rs1635852	chr7	28149792	T	C	R	del	left	3.66516	0.575571	0.383748	0.282452	0.350583	3.66516	5.2877	0.576494	0.0633468	0.0547629	-0.0845574	0.177729
ins_rs10227673_chr7_26825680_G_A_A_shf_left	INS	rs10227673	chr7	26825680	G	A	A	shf	left	3.65154	0.564026	0.368696	0.286368	0.356177	3.65154	5.26805	0.348291	0.787607	2.03854	0.995788	1.92998
scp_rs1635852_chr7_28149792_T_C_R_del_left	SCP1	rs1635852	chr7	28149792	T	C	R	del	left	3.63147	0.547015	0.346519	0.292184	0.364477	3.63147	5.23911	-0.651347	-3.017	-5.44616	0.0618035	-3.80005
scp_rs921068_chr2_42979841_A_G_R_right	SCP1	rs921068	chr2	42979841	A	G	R	orig	right	3.62551	0.541963	0.339932	0.293922	0.366954	3.62551	5.23051	-7.41112	-6.06207	-0.653398	-1.13227	0.435158
ins_rs647968_chr6_139932383_T_G_A_del	INS	rs647968	chr6	139932383	T	G	A	del	ctr	3.61992	0.537224	0.333753	0.295556	0.369283	3.61992	5.22244	-0.267036	-0.052265	-0.356079	0.385583	0.0404901
ins_NA_chr19_37093402_NA_NA_NA	INS	NA	chr19	37093402	NA	NA	NA	orig	ctr	3.61634	0.534187	0.329794	0.296606	0.370778	3.61634	5.21728	0.427731	-0.26158	0.436312	1.11014	1.38935
scp_NA_chr7_3586967_NA_NA_NA	SCP1	NA	chr7	3586967	NA	NA	NA	orig	ctr	3.60447	0.524122	0.316672	0.300097	0.375746	3.60447	5.20015	-1.68056	-1.0598	-2.36323	-0.789816	-1.59689
scp_rs11819995_chr11_128519496_C_T_A_right	SCP1	rs11819995	chr11	128519496	C	T	A	orig	right	3.59339	0.514729	0.304425	0.303371	0.380402	3.59339	5.18416	-0.671682	-3.59454	-0.500476	-0.428911	-0.50853
ins_rs76385632_chr10_111255844_C_G_A_del_left	INS	rs76385632	chr10	111255844	C	G	A	del	left	3.59108	0.512777	0.301881	0.304054	0.381372	3.59108	5.18084	0.321534	0.28906	0.304355	0.467319	0.0673364
ins_NA_chr18_3337597_NA_NA_NA	INS	NA	chr18	3337597	NA	NA	NA	orig	ctr	3.56527	0.490892	0.273349	0.311751	0.392293	3.56527	5.1436	0.135926	-0.0961748	0.298256	0.66136	0.797954
scp_rs77864822_chr12_97454997_A_G_A_left	SCP1	rs77864822	chr12	97454997	A	G	A	orig	left	3.55186	0.479526	0.258531	0.315782	0.397999	3.55186	5.12426	-0.500517	-0.63662	-0.0256848	-0.295473	-1.47522
scp_rs9788833_chr16_242773_T_C_R_left	SCP1	rs9788833	chr16	242773	T	C	R	orig	left	3.51483	0.448127	0.217596	0.327031	0.413872	3.51483	5.07082	-2.02846	-1.58209	-1.40236	-0.0450072	-0.990278
scp_rs117826138_chr22_32002162_T_C_R_shf	SCP1	rs117826138	chr22	32002162	T	C	R	shf	ctr	3.50743	0.441856	0.209419	0.329297	0.41706	3.50743	5.06015	-0.750289	-1.62752	-0.2278	-8.88096	-5.11124
scp_NA_chr10_72623955_NA_NA_NA	SCP1	NA	chr10	72623955	NA	NA	NA	orig	ctr	3.437	0.382145	0.131572	0.351177	0.447661	3.437	4.95854	-0.959354	-1.18134	-0.137236	-1.44501	-7.99044
ins_NA_chr5_37340085_NA_NA_NA	INS	NA	chr5	37340085	NA	NA	NA	orig	ctr	3.37802	0.332145	0.0663854	0.36989	0.473535	3.37802	4.87345	1.19034	-0.12267	0.0754179	-0.236272	0.396755
scp_rs76385632_chr10_111255844_C_G_A_shf_right	SCP1	rs76385632	chr10	111255844	C	G	A	shf	right	3.34075	0.300547	0.0251907	0.38188	0.489951	3.34075	4.81968	-2.1592	-1.77634	-1.00217	-0.905199	-1.45416
scp_NA_chr19_37093402_NA_NA_NA	SCP1	NA	chr19	37093402	NA	NA	NA	orig	ctr	3.31796	0.281225	0	0.389269	0.5	3.31796	4.7868	-2.59525	-0.580318	-5.94771	0.133142	-1.08137
ins_rs11819995_chr11_128519496_C_T_A_shf_left	INS	rs11819995	chr11	128519496	C	T	A	shf	left	3.31509	0.278793	-0.00317147	0.390202	0.501265	3.31509	4.78266	0.266258	0.148946	0.24534	0.679536	0.148647
ins_rs921068_chr2_42979841_A_G_R_del_right	INS	rs921068	chr2	42979841	A	G	R	del	right	3.28987	0.257418	-0.0310379	0.398428	0.51238	3.28987	4.74628	0.656143	0.116436	0.690791	1.11036	0.0588488
scp_rs2323413_chr4_143947855_T_G_A_left	SCP1	rs2323413	chr4	143947855	T	G	A	orig	left	3.28625	0.254344	-0.0350458	0.399615	0.513978	3.28625	4.74105	-1.78473	-0.946929	-1.99135	-2.13077	-1.39449
scp_rs9788833_chr16_242773_T_C_R_shf_left	SCP1	rs9788833	chr16	242773	T	C	R	shf	left	3.25629	0.228943	-0.0681623	0.409457	0.527172	3.25629	4.69783	-0.256256	-1.81008	-1.76435	-1.26109	-7.73784
ins_rs11819995_chr11_128519496_C_T_A_del	INS	rs11819995	chr11	128519496	C	T	A	del	ctr	3.23635	0.212043	-0.0901955	0.416037	0.535934	3.23635	4.66907	0.176863	-0.433743	0.273711	-0.0467196	0.0933331
ins_rs2647066_chr6_32603345_C_T_R_right	INS	rs2647066	chr6	32603345	C	T	R	orig	right	3.22032	0.198455	-0.107911	0.421345	0.542967	3.22032	4.64594	-0.758921	0.633811	-0.416242	0.449075	0.687932
ins_NA_chr11_3713174_NA_NA_NA	INS	NA	chr11	3713174	NA	NA	NA	orig	ctr	3.20862	0.188534	-0.120845	0.425229	0.548093	3.20862	4.62906	0.399274	-0.180496	-0.334924	0.057343	-0.156868
ins_rs12351396_chr9_77249090_C_T_A_right	INS	rs12351396	chr9	77249090	C	T	A	orig	right	3.20483	0.185317	-0.125038	0.42649	0.549753	3.20483	4.62359	0.612587	-2.64698	-1.40006	-0.0414408	-0.597557
ins_rs76385632_chr10_111255844_C_G_R_shf_left	INS	rs76385632	chr10	111255844	C	G	R	shf	left	3.20068	0.181803	-0.129619	0.427868	0.551566	3.20068	4.61761	0.0191969	-1.12025	-0.413622	-0.0327566	-0.180427
ins_rs9472135_chr6_43842065_T_C_R_shf_right	INS	rs9472135	chr6	43842065	T	C	R	shf	right	3.14717	0.136435	-0.188768	0.445739	0.574863	3.14717	4.5404	0.0254229	0.569511	0.29835	-0.0465526	-0.147461
ins_rs10227673_chr7_26825680_G_A_R_left	INS	rs10227673	chr7	26825680	G	A	R	orig	left	3.13675	0.127605	-0.200279	0.449231	0.579369	3.13675	4.52538	-0.278842	-0.294575	-0.138561	0.486559	0.452799
scp_rs117826138_chr22_32002162_T_C_R_shf_right	SCP1	rs117826138	chr22	32002162	T	C	R	shf	right	3.11847	0.112105	-0.220488	0.45537	0.587254	3.11847	4.499	-0.0818286	-4.15424	-1.95892	-0.0661129	-4.92599
ins_rs10227673_chr7_26825680_G_A_A_left	INS	rs10227673	chr7	26825680	G	A	A	orig	left	3.10677	0.102189	-0.233415	0.459303	0.592281	3.10677	4.48212	0.0862517	1.34297	0.383674	0.822944	1.01568
scp_NA_chr15_74263514_NA_NA_NA	SCP1	NA	chr15	74263514	NA	NA	NA	orig	ctr	3.08239	0.0815231	-0.260358	0.467513	0.602706	3.08239	4.44696	-0.280314	-1.20796	-9.34019	-0.48881	-0.377502
ins_rs1635852_chr7_28149792_T_C_R_shf_left	INS	rs1635852	chr7	28149792	T	C	R	shf	left	3.04938	0.0535348	-0.296847	0.478653	0.616708	3.04938	4.39933	-0.124729	-0.270945	-0.275598	-0.0899999	-0.369064
ins_rs10227673_chr7_26825680_G_A_R	INS	rs10227673	chr7	26825680	G	A	R	orig	ctr	3.02219	0.0304796	-0.326905	0.487842	0.62813	3.02219	4.36009	0.433449	-0.557533	0.965501	1.041	1.10876
ins_NA_chr15_74263514_NA_NA_NA	INS	NA	chr15	74263514	NA	NA	NA	orig	ctr	3.01519	0.0245449	-0.334642	0.490209	0.631052	3.01519	4.34999	0.363744	-0.270756	0.251085	-0.146694	0.106826
scp_rs647968_chr6_139932383_T_G_A	SCP1	rs647968	chr6	139932383	T	G	A	orig	ctr	2.98798	0.00148061	-0.364712	0.499409	0.642337	2.98798	4.31074	-0.0844064	-0.801523	-0.453156	0.517034	-1.69908
scp_rs76385632_chr10_111255844_C_G_A	SCP1	rs76385632	chr10	111255844	C	G	A	orig	ctr	2.95114	-0.0297476	-0.405425	0.511866	0.657417	2.95114	4.2576	-1.05548	-0.160788	-1.0969	-2.30839	-2.04832
ins_rs12351396_chr9_77249090_C_T_A_del_left	INS	rs12351396	chr9	77249090	C	T	A	del	left	2.94997	-0.0307402	-0.406719	0.512262	0.657893	2.94997	4.25591	-0.0568685	-0.824272	-0.798012	0.271135	-0.467801
ins_rs2323413_chr4_143947855_T_G_A	INS	rs2323413	chr4	143947855	T	G	A	orig	ctr	2.89347	-0.0786388	-0.469166	0.53134	0.680524	2.89347	4.1744	0.578187	0.133598	0.103902	0.615442	-0.215906
scp_NA_chr5_37346532_NA_NA_NA	SCP1	NA	chr5	37346532	NA	NA	NA	orig	ctr	2.84801	-0.117184	-0.519419	0.546643	0.698266	2.84801	4.10881	-2.11006	-5.1579	-0.964985	-10.0054	-1.54806
ins_NA_chr19_3719110_NA_NA_NA	INS	NA	chr19	3719110	NA	NA	NA	orig	ctr	2.82983	-0.132593	-0.539507	0.552742	0.705231	2.82983	4.08258	-0.4897	0.402815	0.0319049	0.457334	0.752136
ins_rs647968_chr6_139932383_T_G_R_shf	INS	rs647968	chr6	139932383	T	G	R	shf	ctr	2.82728	-0.13476	-0.542333	0.553599	0.706205	2.82728	4.0789	0.331331	-0.483556	-0.501718	0.305681	-0.354934
ins_rs11819995_chr11_128519496_C_T_R_del_right	INS	rs11819995	chr11	128519496	C	T	R	del	right	2.80407	-0.154429	-0.567976	0.561364	0.714974	2.80407	4.04542	0.508027	0.17317	0.394937	-0.397996	-0.554188
scp_rs76385632_chr10_111255844_C_G_R_left	SCP1	rs76385632	chr10	111255844	C	G	R	orig	left	2.79304	-0.163784	-0.580173	0.56505	0.719101	2.79304	4.0295	-1.7847	-0.901863	-1.45487	-2.08612	-1.55302
scp_rs10848959_chr12_3922003_G_A_R_shf_right	SCP1	rs10848959	chr12	3922003	G	A	R	shf	right	2.78744	-0.168534	-0.586365	0.566918	0.721185	2.78744	4.02142	-2.11173	-7.7323	-2.00508	-1.73427	-0.292972
scp_rs9472135_chr6_43842065_T_C_R_shf	SCP1	rs9472135	chr6	43842065	T	C	R	shf	ctr	2.78514	-0.170481	-0.588903	0.567684	0.722037	2.78514	4.01811	-0.661202	-1.19592	-2.27994	-2.429	0.505094
ins_NA_chr15_74298852_NA_NA_NA	INS	NA	chr15	74298852	NA	NA	NA	orig	ctr	2.74245	-0.206676	-0.636092	0.581868	0.737642	2.74245	3.95651	0.157147	-1.11583	-1.12331	-0.391648	0.97804
scp_rs647968_chr6_139932383_T_G_A_shf_right	SCP1	rs647968	chr6	139932383	T	G	A	shf	right	2.74126	-0.207684	-0.637407	0.582262	0.73807	2.74126	3.9548	-1.10861	-0.9515	-0.683525	-1.96149	-3.55428
ins_rs921068_chr2_42979841_A_G_A_left	INS	rs921068	chr2	42979841	A	G	A	orig	left	2.69453	-0.247299	-0.689054	0.597662	0.754605	2.69453	3.88738	0.557544	0.576049	0.118588	0.900614	1.07395
ins_rs10227673_chr7_26825680_G_A_A_del_left	INS	rs10227673	chr7	26825680	G	A	A	del	left	2.69134	-0.250004	-0.69258	0.598708	0.755713	2.69134	3.88278	0.33033	-0.619574	-0.852294	0.03583	0.747677
ins_rs10227673_chr7_26825680_G_A_R_right	INS	rs10227673	chr7	26825680	G	A	R	orig	right	2.68917	-0.251846	-0.694981	0.59942	0.756466	2.68917	3.87965	0.547433	0.293103	-0.202232	0.386232	0.912294
scp_rs921068_chr2_42979841_A_G_R_shf_right	SCP1	rs921068	chr2	42979841	A	G	R	shf	right	2.66523	-0.272138	-0.721437	0.607242	0.76468	2.66523	3.84511	-1.83703	-0.947142	-2.10088	0.0149946	-1.05835
ins_rs10848959_chr12_3922003_G_A_R_right	INS	rs10848959	chr12	3922003	G	A	R	orig	right	2.64365	-0.290436	-0.745293	0.614259	0.771953	2.64365	3.81397	-0.253923	0.358097	0.339943	-0.101707	0.167706
ins_rs647968_chr6_139932383_T_G_R_del_right	INS	rs647968	chr6	139932383	T	G	R	del	right	2.55539	-0.365257	-0.842839	0.64254	0.800341	2.55539	3.68665	-0.316512	-0.741099	0.460942	-0.727242	-0.791818
scp_rs2647066_chr6_32603345_C_T_R_del_left	SCP1	rs2647066	chr6	32603345	C	T	R	del	left	2.50318	-0.409522	-0.900549	0.658922	0.816086	2.50318	3.61132	-2.01595	-9.92429	-2.13203	-1.20843	-1.15714
scp_rs2800728_chr6_127090912_G_A_A_shf_left	SCP1	rs2800728	chr6	127090912	G	A	A	shf	left	2.45287	-0.452168	-0.956148	0.674426	0.830501	2.45287	3.53875	-1.5565	-0.746532	-0.839294	-0.335988	-1.47208
ins_NA_chr5_37509498_NA_NA_NA	INS	NA	chr5	37509498	NA	NA	NA	orig	ctr	2.45232	-0.452636	-0.956757	0.674594	0.830655	2.45232	3.53795	0.0250527	-0.0343491	0.0769646	-0.492815	0.114993
scp_rs11819995_chr11_128519496_C_T_R_right	SCP1	rs11819995	chr11	128519496	C	T	R	orig	right	2.42651	-0.474514	-0.985281	0.682433	0.837757	2.42651	3.50072	-0.27707	-5.16627	-0.57406	-1.12847	-0.661687
ins_rs2647066_chr6_32603345_C_T_A_left	INS	rs2647066	chr6	32603345	C	T	A	orig	left	2.40113	-0.496033	-1.01334	0.690064	0.84455	2.40113	3.4641	-0.276145	-0.0421221	0.659511	0.443769	-0.645033
scp_rs76385632_chr10_111255844_C_G_R_shf	SCP1	rs76385632	chr10	111255844	C	G	R	shf	ctr	2.27717	-0.601124	-1.15035	0.726121	0.874999	2.27717	3.28526	-1.8168	-1.48952	-0.909458	-0.2158	-5.78248
scp_rs647968_chr6_139932383_T_G_R_del	SCP1	rs647968	chr6	139932383	T	G	R	del	ctr	2.26741	-0.609398	-1.16113	0.72887	0.877206	2.26741	3.27118	-6.45038	-6.51637	-2.65808	-2.82273	-1.16204
ins_rs10227673_chr7_26825680_G_A_A_shf_right	INS	rs10227673	chr7	26825680	G	A	A	shf	right	2.19456	-0.671154	-1.24165	0.748939	0.892817	2.19456	3.16609	-0.0211916	0.850124	0.800431	0.0274571	-0.111684
scp_rs647968_chr6_139932383_T_G_R_shf_left	SCP1	rs647968	chr6	139932383	T	G	R	shf	left	2.15007	-0.708878	-1.29083	0.7608	0.901618	2.15007	3.10189	-1.35965	-1.072	-1.67318	0.0870821	-0.872418
ins_rs117826138_chr22_32002162_T_C_A_shf_right	INS	rs117826138	chr22	32002162	T	C	A	shf	right	2.11389	-0.739544	-1.33081	0.770212	0.908374	2.11389	3.04971	0.515431	0.376397	-0.706607	-0.379187	0.25113
ins_rs921068_chr2_42979841_A_G_R_shf_left	INS	rs921068	chr2	42979841	A	G	R	shf	left	2.08308	-0.765665	-1.36486	0.778062	0.913852	2.08308	3.00525	1.12553	0.14316	1.18678	1.36434	-0.270522
scp_rs12351396_chr9_77249090_C_T_R_del_right	SCP1	rs12351396	chr9	77249090	C	T	R	del	right	1.89258	-0.927166	-1.57542	0.82308	0.94242	1.89258	2.73042	-1.4779	-8.09335	-0.655171	-7.61888	-6.96463
scp_rs11819995_chr11_128519496_C_T_A_shf_left	SCP1	rs11819995	chr11	128519496	C	T	A	shf	left	1.84199	-0.970057	-1.63134	0.833991	0.94859	1.84199	2.65743	-2.00179	-1.73645	-1.11351	-0.734385	-1.48302
ins_NA_chr5_117093713_NA_NA_NA	INS	NA	chr5	117093713	NA	NA	NA	orig	ctr	1.77886	-1.02358	-1.70111	0.846982	0.955539	1.77886	2.56635	-1.78522	-6.81355	-0.094662	0.185925	-1.72641
scp_rs76385632_chr10_111255844_C_G_R_shf_right	SCP1	rs76385632	chr10	111255844	C	G	R	shf	right	1.76163	-1.03819	-1.72016	0.850408	0.957298	1.76163	2.54149	-1.88913	-2.59635	-2.13527	-1.81396	-2.31236
scp_rs647968_chr6_139932383_T_G_R_right	SCP1	rs647968	chr6	139932383	T	G	R	orig	right	1.6781	-1.109	-1.81248	0.866285	0.965044	1.6781	2.42098	-1.42359	-2.36037	-1.77542	-2.55213	-2.35308
scp_rs10227673_chr7_26825680_G_A_R_shf_left	SCP1	rs10227673	chr7	26825680	G	A	R	shf	left	1.49277	-1.26612	-2.01732	0.897265	0.978169	1.49277	2.15361	-1.32099	-0.361529	-0.35109	-0.456342	-0.777972
scp_rs11819995_chr11_128519496_C_T_A_shf	SCP1	rs11819995	chr11	128519496	C	T	A	shf	ctr	1.40321	-1.34204	-2.11631	0.910209	0.982841	1.40321	2.0244	-1.45073	-0.689381	-0.815105	-0.543522	-1.07297
ins_rs39281_chr7_90149175_A_G_R_del	INS	rs39281	chr7	90149175	A	G	R	del	ctr	1.37438	-1.36649	-2.14817	0.914107	0.98415	1.37438	1.9828	-0.248564	-7.45274	0.674006	-6.07516	1.02517
scp_NA_chr11_116217121_NA_NA_NA	SCP1	NA	chr11	116217121	NA	NA	NA	orig	ctr	1.34727	-1.38947	-2.17814	0.917655	0.985302	1.34727	1.94369	-1.96313	-2.55371	-2.5183	-0.598465	-7.77077
ins_NA_chr11_75083955_NA_NA_NA	INS	NA	chr11	75083955	NA	NA	NA	orig	ctr	1.30142	-1.42834	-2.22881	0.923402	0.987087	1.30142	1.87756	0.201756	0.523393	-0.341825	0.629326	0.759646
scp_NA_chr2_154781076_NA_NA_NA	SCP1	NA	chr2	154781076	NA	NA	NA	orig	ctr	0.872132	-1.79228	-2.70329	0.963456	0.996567	0.872132	1.25822	-4.21787	-6.09121	-0.941695	-1.69193	-0.607144
scp_NA_chr5_37340085_NA_NA_NA	SCP1	NA	chr5	37340085	NA	NA	NA	orig	ctr	0.830438	-1.82762	-2.74937	0.966197	0.997015	0.830438	1.19807	-2.12131	-2.02566	1.08689	0.51659	-3.28345
ins_rs2800728_chr6_127090912_G_A_R_del_right	INS	rs2800728	chr6	127090912	G	A	R	del	right	0.800011	-1.85342	-2.783	0.968089	0.997307	0.800011	1.15417	-4.90691	1.02041	0.68409	1.68552	0.562315
scp_rs9788833_chr16_242773_T_C_R_del_left	SCP1	rs9788833	chr16	242773	T	C	R	del	left	0.777767	-1.87228	-2.80759	0.969416	0.997504	0.777767	1.12208	-4.20507	-1.4637	-2.76266	-1.84952	-6.74437
scp_NA_chr8_37552560_NA_NA_NA	SCP1	NA	chr8	37552560	NA	NA	NA	orig	ctr	0.682306	-1.9532	-2.9131	0.974602	0.998211	0.682306	0.984359	-5.4331	-0.278538	-0.0843213	-0.784303	-0.612433
scp_NA_chr11_116484471_NA_NA_NA	SCP1	NA	chr11	116484471	NA	NA	NA	orig	ctr	0.573385	-2.04555	-3.03348	0.979599	0.998791	0.573385	0.827219	-2.46451	-5.88958	-1.97369	-2.26625	-7.69946
scp_rs1635852_chr7_28149792_T_C_R_shf_right	SCP1	rs1635852	chr7	28149792	T	C	R	shf	right	0.220913	-2.34436	-3.42306	0.99047	0.99969	0.220913	0.31871	-6.08074	-3.1072	-11.0282	-1.9811	-8.7729
scp_rs11819995_chr11_128519496_C_T_A_left	SCP1	rs11819995	chr11	128519496	C	T	A	orig	left	0.20256	-2.35992	-3.44334	0.990861	0.999713	0.20256	0.292232	-7.37803	-0.0149566	-0.254716	-1.37709	-0.996376
